# Supplementary material for: Signatures of the collapse and incipient recovery of an overexploited marine ecosystem
Source: R Soc Open Sci. 2017 Jul 5;4(7):170215. doi: 10.1098/rsos.170215 (PMC5541544; doi:10.1098/rsos.170215)
Supplement: Groundfish data for analysis [file rsos170215supp2.zip]

Archive with 20 entries (20 files):
- voronoi_shapes.Rdat
- DFO_SURVEYS_text_cleaner.csv
- NAFO effort data/country.txt
- NAFO effort data/divisions.txt
- NAFO effort data/gear.txt
- NAFO effort data/mainspecies.txt
- NAFO effort data/NAFO21B-2000-09.txt
- NAFO effort data/nafo-21b-2000-09.zip
- NAFO effort data/NAFO21B-2010-14.csv
- NAFO effort data/nafo-21b-2010-14.zip
- NAFO effort data/NAFO21B-80-89.txt
- NAFO effort data/nafo-21b-80-89.zip
- NAFO effort data/NAFO21B-90-99.txt
- NAFO effort data/nafo-21b-90-99.zip
- NAFO effort data/species.txt
- NAFO effort data/tonnage.txt
- composite_index.csv
- fishing_effort_data.csv
- Heike_Traits.csv
- DFO_RV_Surveys_kg-per-tow_fish+shrimp+crab_Spring_Fall_2013.csv
