# Supplementary material for: Signatures of the collapse and incipient recovery of an overexploited marine ecosystem
Source: R Soc Open Sci. 2017 Jul 5;4(7):170215. doi: 10.1098/rsos.170215 (PMC5541544; doi:10.1098/rsos.170215)
Supplement: Groundfish data for analysis [file rsos170215supp2.zip › DFO_SURVEYS_text_cleaner.csv]

vts	Day	Month	Year	LAT_DEC	LONG_DEC	Depth	Temp_at_fishing	Season	surveyyear	DIV	Gear	Strata_Type	Total	ID	hclust_5	NAFO_5	NAFO_10	NAFO_20	NAFO_40	hclust_5_mean_temp	NAFO_5_mean_temp	NAFO_10_mean_temp	NAFO_20_mean_temp	NAFO_40_mean_temp	hclust_5_median_depth	NAFO_5_median_depth	NAFO_10_median_depth	NAFO_20_median_depth	NAFO_40_median_depth	AGONUS_DECAGONUS	ALEPOCEPHALIDAE	AMMODYTES_DUBIUS	ANARHICHAS_DENTICULATUS	ANARHICHAS_LUPUS	ANARHICHAS_MINOR	ANTIMORA_ROSTRATA	ARTEDIELLUS_SP	ASPIDOPHOROIDES_MONOPTERYGIUS	ASPIDOPHOROIDES_OLRIKI	BATHYLAGUS_EURYOPS	BOREOGADUS_SAIDA	CENTROSCYLLIUM_FABRICII	CHAULIODUS_SLOANI	CHIASMODON_NIGER	CHIONOECETES_OPILIO	CLUPEA_HARENGUS	CORYPHAENOIDES_RUPESTRIS	COTTUNCULUS_MICROPS	CYCLOPTERUS_LUMPUS
1512	20012.033	3	8	1978	52.39833333	-53.385	215	2.9	Fall	1978	2J	Engels	Core	224.17	5	1	2J	2J_1	2J_1	2J_1	2.2	2.25	1.58	1.94	2.7	280	269	224	241	264	0	0	0	33.11	102.51	0.89	0	0.04	0	0	0	0	0	0	0	0	0	0	0
1513	20012.034	4	8	1978	52.38333333	-53.98333333	195	1.9	Fall	1978	2J	Engels	Core	166.65	5	1	2J	2J_1	2J_1	2J_4	2.2	2.25	1.58	1.94	1.62	280	269	224	241	232	0	0	0	25.86	31.3	0	0	0.45	0.09	0	0	0	0	0	0	0	0	0	0
1514	20012.035	4	8	1978	52.68333333	-54.47833333	202	1.5	Fall	1978	2J	Engels	Core	620.17	5	1	2J	2J_1	2J_1	2J_4	2.2	2.25	1.58	1.94	1.62	280	269	224	241	232	0.04	0	0	0	1.79	7.71	0	0	0	0	0	0	0	0	0	0	0	0	0
1515	20012.036	4	8	1978	52.76666667	-53.99166667	309	3.3	Fall	1978	2J	Engels	Core	134.71	5	1	2J	2J_1	2J_1	2J_4	2.2	2.25	1.58	1.94	1.62	280	269	224	241	232	0.04	0	0	0	0	0	0	0.02	0	0	0	0	0	0	0	0	0	0	0
1516	20012.037	4	8	1978	52.945	-53.77	515	3.2	Fall	1978	2J	Engels	Core	164.37	5	1	2J	2J_2	2J_2	2J_2	2.2	2.25	3.74	3.74	3.74	280	269	520	520	450	0	0	0	8.62	0	0	0	0	0	0	0	0	0	0	0	0	0	0	0
1517	20012.038	4	8	1978	52.6	-53.58333333	371	3.5	Fall	1978	2J	Engels	Core	186.81	5	1	2J	2J_2	2J_2	2J_2	2.2	2.25	3.74	3.74	3.74	280	269	520	520	450	0	0	0	2.49	0	4.76	0	0	0	0	0	0	0	0	0	0	0	0	0.31
1518	20012.039	4	8	1978	52.76666667	-53.21666667	208	2.8	Fall	1978	2J	Engels	Core	126.69	5	1	2J	2J_1	2J_1	2J_1	2.2	2.25	1.58	1.94	2.7	280	269	224	241	264	0	0	0	38.56	25.4	2.72	0	0	0	0	0	0	0	0	0	0	0	0	0
1519	20012.04	4	8	1978	52.93666667	-53.11	462	3.2	Fall	1978	2J	Engels	Core	0.17	5	1	2J	2J_2	2J_2	2J_2	2.2	2.25	3.74	3.74	3.74	280	269	520	520	450	0	0	0	0	0	0	0	0	0	0	0	0	0	0	0	0	0	0	0
1520	20012.041	4	8	1978	53.19666667	-53.38333333	552	3.2	Fall	1978	2J	Engels	Core	197.24	5	1	2J	2J_2	2J_2	2J_2	2.2	2.25	3.74	3.74	3.74	280	269	520	520	450	0	0	0	0	0	0	0	0	0	0	0	0	0	0	0	0	0	0	0
1521	20012.042	5	8	1978	53.21666667	-53.56666667	474	3.2	Fall	1978	2J	Engels	Core	268.65	5	1	2J	2J_2	2J_2	2J_2	2.2	2.25	3.74	3.74	3.74	280	269	520	520	450	0	0	0	15.42	0	0	0	0	0.02	0	0	0	0	0	0	0	0	0	0.18
1522	20012.043	5	8	1978	53.21333333	-54.25	362	NA	Fall	1978	2J	Engels	Core	234.88	5	1	2J	2J_1	2J_1	2J_4	2.2	2.25	1.58	1.94	1.62	280	269	224	241	232	0	0	0	7.71	0	0	0	0	0	0	0	0	0	0	0	0	0	0	0
1523	20012.044	5	8	1978	53.275	-54.47333333	322	3.1	Fall	1978	2J	Engels	Core	176.75	5	1	2J	2J_1	2J_1	2J_4	2.2	2.25	1.58	1.94	1.62	280	269	224	241	232	0.22	0	0	20.41	3.18	0	0	0	0.45	0	0	0	0	0	0	0	0	0	0
1524	20012.045	5	8	1978	53.46166667	-54.66333333	245	1.8	Fall	1978	2J	Engels	Core	306.13	5	1	2J	2J_1	2J_1	2J_4	2.2	2.25	1.58	1.94	1.62	280	269	224	241	232	0	0	0	39.01	16.33	10.89	0	0	0	0	0	0	0	0	0	0	0	0	0
1525	20012.046	5	8	1978	54.08333333	-55.6	276	0.8	Fall	1978	2J	Engels	Core	711.59	5	1	2J	2J_1	2J_4	2J_6	2.2	2.25	1.58	1.83	1.89	280	269	224	257	256	0.23	0	0	41.73	0	11.34	0	0	0	0	0	0.13	0	0	0	0	0	0	0
1526	20012.047	5	8	1978	54.18333333	-55.71666667	222	0.4	Fall	1978	2J	Engels	Core	120.94	5	1	2J	2J_1	2J_4	2J_6	2.2	2.25	1.58	1.83	1.89	280	269	224	257	256	0.09	0	0	15.88	12.7	5.44	0	0	0	0	0	0.36	0	0	0	0	0	0	0
1527	20012.048	5	8	1978	54.485	-55.82166667	236	0.8	Fall	1978	2J	Engels	Core	147.4	5	1	2J	2J_1	2J_4	2J_6	2.2	2.25	1.58	1.83	1.89	280	269	224	257	256	0.18	0	0	56.25	8.16	1.79	0	0.13	0.02	0	0	0.13	0	0	0	0	0	0	0
1528	20012.049	6	8	1978	54.51666667	-55.91666667	355	2.3	Fall	1978	2J	Engels	Core	299.42	5	1	2J	2J_1	2J_4	2J_7	2.2	2.25	1.58	1.83	2.83	280	269	224	257	442.5	0.45	0	0	55.34	0	0	0	0.02	0	0	0	0.45	0	0	0	0	0	0	0.09
1529	20012.05	6	8	1978	54.54833333	-56.17	492	3.3	Fall	1978	2J	Engels	Core	331.04	5	1	2J	2J_1	2J_4	2J_7	2.2	2.25	1.58	1.83	2.83	280	269	224	257	442.5	0	0	0	15.88	0	0	0	0	0	0	0	0.13	0	0	0	0	0	0	0.03
1530	20012.051	6	8	1978	54.60166667	-56.055	445	3.1	Fall	1978	2J	Engels	Core	838.34	5	1	2J	2J_1	2J_4	2J_7	2.2	2.25	1.58	1.83	2.83	280	269	224	257	442.5	0.04	0	0	79.38	0	1.34	0	0	0	0	0	0.09	0	0	0	0	0	0	0
1531	20012.052	6	8	1978	54.7	-55.85	312	1.6	Fall	1978	2J	Engels	Core	40.35	5	1	2J	2J_1	2J_4	2J_7	2.2	2.25	1.58	1.83	2.83	280	269	224	257	442.5	0	0	0	4.54	0.45	0	0	0	0	0	0	0	0	0	0	0	0	0	0
1532	20012.053	6	8	1978	54.88333333	-55.56666667	259	3.3	Fall	1978	2J	Engels	Core	35.24	5	1	2J	2J_1	2J_4	2J_6	2.2	2.25	1.58	1.83	1.89	280	269	224	257	256	0	0	0	5.9	9.98	0.67	0	0	0	0	0	0	0	0	0	0	0	0	0
1533	20012.054	6	8	1978	54.88666667	-56.66	255	1.6	Fall	1978	2J	Engels	Core	140.87	5	1	2J	2J_1	2J_4	2J_8	2.2	2.25	1.58	1.83	0.93	280	269	224	257	162	0.13	0	0	25.4	1.12	0	0	0	0	0	0	0.04	0	0	0	0	0	0	0
1534	20012.055	7	8	1978	55.16666667	-57.56666667	274	0.6	Fall	1978	2J	Engels	Core	201.52	5	1	2J	2J_1	2J_4	2J_8	2.2	2.25	1.58	1.83	0.93	280	269	224	257	162	0.18	0	0	69.85	2.27	0	0	0.09	0.04	0	0	0	0	0	0	0	0	0	0
1535	20012.056	7	8	1978	55.19666667	-56.16666667	243	1.4	Fall	1978	2J	Engels	Core	205.22	5	1	2J	2J_1	2J_4	2J_6	2.2	2.25	1.58	1.83	1.89	280	269	224	257	256	0.04	0	0	39.92	32.66	1.34	0	0	0.02	0	0	0	0	0	0	0	0	0	0.04
1536	20012.057	7	8	1978	55.27333333	-55.775	280	3	Fall	1978	2J	Engels	Core	257.87	5	1	2J	2J_1	2J_4	2J_6	2.2	2.25	1.58	1.83	1.89	280	269	224	257	256	0.02	0	0	18.6	19.5	8.62	0	0	0.02	0	0	0	0	0	0	0	0	0	0
1537	20012.058	7	8	1978	55.26666667	-55.5	542	4	Fall	1978	2J	Engels	Core	910.92	5	1	2J	2J_1	2J_4	2J_7	2.2	2.25	1.58	1.83	2.83	280	269	224	257	442.5	0	0	0	0	0	9.98	0	0	0	0	0	0	0.67	0	0	0	0	1.34	0
1538	20012.06	7	8	1978	55.04833333	-54.71	345	NA	Fall	1978	2J	Engels	Core	1480.74	5	1	2J	2J_1	2J_4	2J_7	2.2	2.25	1.58	1.83	2.83	280	269	224	257	442.5	0	0	0	25.4	6.35	0	0	0	0	0	0	0	0	0	0	0	0	0	0
1539	20012.061	8	8	1978	55.01666667	-54.36666667	448	4	Fall	1978	2J	Engels	Core	1004.89	5	1	2J	2J_2	2J_2	2J_2	2.2	2.25	3.74	3.74	3.74	280	269	520	520	450	0	0	0	27.67	0	0	0	0	0	0	0	0	0	0	0	0	0	0	0
1540	20012.063	8	8	1978	54.97	-54.16	456	4	Fall	1978	2J	Engels	Core	834.04	5	1	2J	2J_2	2J_2	2J_2	2.2	2.25	3.74	3.74	3.74	280	269	520	520	450	0	0	0	41.73	0	1.34	0	0	0	0	0	0	0	0	0	0	0	0	0.09
1541	20012.064	8	8	1978	54.85	-53.95	340	3.8	Fall	1978	2J	Engels	Core	3374.59	5	1	2J	2J_2	2J_2	2J_2	2.2	2.25	3.74	3.74	3.74	280	269	520	520	450	0	0	0	0	8.16	0	0	0	0	0	0	0	0	0	0	0	0	0	0
1542	20012.065	8	8	1978	54.75166667	-54.68166667	215	0.8	Fall	1978	2J	Engels	Core	215.95	5	1	2J	2J_1	2J_4	2J_6	2.2	2.25	1.58	1.83	1.89	280	269	224	257	256	0	0	0	58.06	19.05	8.16	0	0	0	0	0	0	0	0	0	0	0	0	0
1543	20012.066	8	8	1978	54.755	-54.135	256	2.4	Fall	1978	2J	Engels	Core	235.16	5	1	2J	2J_1	2J_4	2J_6	2.2	2.25	1.58	1.83	1.89	280	269	224	257	256	0	0	0	47.63	16.33	10.89	0	0.13	0	0	0	0	0	0	0	0	0	0	0
1544	20012.067	8	8	1978	54.77	-54.03666667	282	3.2	Fall	1978	2J	Engels	Core	254.12	5	1	2J	2J_1	2J_4	2J_6	2.2	2.25	1.58	1.83	1.89	280	269	224	257	256	0	0	0	26.76	1.34	0	0	0.04	0.09	0	0	0	0	0	0	0	0	0	0
1545	20012.068	9	8	1978	54.83	-53.37333333	760	3.6	Fall	1978	2J	Engels	Core	373.12	5	1	2J	2J_2	2J_2	2J_2	2.2	2.25	3.74	3.74	3.74	280	269	520	520	450	0	0	0	11.34	0	0	14.06	0	0	0	0	0	14.06	0.09	0	0	0	154.22	0
1546	20012.069	9	8	1978	54.84333333	-53.24833333	1024	3.7	Fall	1978	2J	Engels	Core	287.74	5	1	2J	2J_2	2J_2	2J_3	2.2	2.25	3.74	3.74	3.73	280	269	520	520	1045	0	0	0	0	0	0	7.26	0	0	0	0	0	0	0	0	0	0	199.13	0
1547	20012.07	9	8	1978	54.825	-53.17833333	1044	3.5	Fall	1978	2J	Engels	Core	312.21	5	1	2J	2J_2	2J_2	2J_3	2.2	2.25	3.74	3.74	3.73	280	269	520	520	1045	0	0	0	4.99	0	0	10.43	0	0	0	0	0	7.26	0	0	0	0	235.42	0
1548	20012.071	9	8	1978	54.72666667	-53.31166667	602	3.9	Fall	1978	2J	Engels	Core	1433.95	5	1	2J	2J_2	2J_2	2J_2	2.2	2.25	3.74	3.74	3.74	280	269	520	520	450	0	0	0	14.52	0	0	0	0	0	0	0	0	21.77	0	0	0	0	573.35	0
1549	20012.072	9	8	1978	54.41666667	-52.91666667	1432	3.4	Fall	1978	2J	Engels	Core	86.19	5	1	2J	2J_2	2J_2	2J_3	2.2	2.25	3.74	3.74	3.73	280	269	520	520	1045	0	0	0	0	0	0	3.63	0	0	0	0.13	0	0	0	0	0	0	73.39	0
1550	20012.073	9	8	1978	54.24166667	-53.07666667	587	3.8	Fall	1978	2J	Engels	Core	143.76	5	1	2J	2J_2	2J_2	2J_2	2.2	2.25	3.74	3.74	3.74	280	269	520	520	450	0	0	0	22.68	0	0	0.89	0	0	0	0	0	11.79	0	0	0	0	9.07	0.04
1551	20012.074	10	8	1978	54.23333333	-53.51666667	253	2.6	Fall	1978	2J	Engels	Core	219.62	5	1	2J	2J_1	2J_1	2J_4	2.2	2.25	1.58	1.94	1.62	280	269	224	241	232	0	0	0	24.04	10.43	3.18	0	0.02	0.02	0	0	0	0	0	0	0	0	0	0
1552	20012.075	10	8	1978	54	-53.95	201	3	Fall	1978	2J	Engels	Core	137.42	5	1	2J	2J_1	2J_1	2J_4	2.2	2.25	1.58	1.94	1.62	280	269	224	241	232	0	0	0	2.27	2.27	0.89	0	0	0	0	0	0	0	0	0	0	0	0	0
1553	20012.076	10	8	1978	54.08	-53.53666667	239	2.6	Fall	1978	2J	Engels	Core	592.62	5	1	2J	2J_1	2J_1	2J_4	2.2	2.25	1.58	1.94	1.62	280	269	224	241	232	0	0	0	10.43	26.76	12.25	0	0	0	0	0	0	0	0	0	0	0	0	0
1554	20012.077	10	8	1978	53.98666667	-52.93666667	450	3.9	Fall	1978	2J	Engels	Core	1426.08	5	1	2J	2J_2	2J_2	2J_2	2.2	2.25	3.74	3.74	3.74	280	269	520	520	450	0	0	0	9.98	2.27	6.8	0	0	0	0	0	0	0	0	0	0	0	0	0
1555	20012.078	10	8	1978	54	-52.61666667	1355	3.4	Fall	1978	2J	Engels	Core	0.13	1	1	2J	2J_2	2J_2	2J_3	2.2	2.25	3.74	3.74	3.73	280	269	520	520	1045	0	0	0	0	0	0	0	0	0	0	0.09	0	0	0	0	0	0	0	0
1556	20012.079	10	8	1978	53.81666667	-52.88333333	330	3.8	Fall	1978	2J	Engels	Core	1288.46	5	1	2J	2J_2	2J_2	2J_2	2.2	2.25	3.74	3.74	3.74	280	269	520	520	450	0	0	0	0	4.08	3.86	0	0.05	0.02	0	0	0	0	0	0	0	0	0	0.09
1557	20012.08	10	8	1978	53.645	-52.61833333	372	4	Fall	1978	2J	Engels	Core	1660.1	5	1	2J	2J_2	2J_2	2J_2	2.2	2.25	3.74	3.74	3.74	280	269	520	520	450	0	0	0	11.79	10.43	1.13	0	0	0	0	0	0.09	0	0	0	0	0	0	0
1558	20012.081	10	8	1978	53.65333333	-53.56666667	428	3.8	Fall	1978	2J	Engels	Core	1118.92	5	1	2J	2J_2	2J_2	2J_2	2.2	2.25	3.74	3.74	3.74	280	269	520	520	450	0	0	0	78.93	3.63	0	0	0	0	0	0	0	0	0	0	0	0	0	0
1559	20012.082	11	8	1978	53.46666667	-52.33333333	555	3.7	Fall	1978	2J	Engels	Core	1805.5	1	1	2J	2J_2	2J_2	2J_2	2.2	2.25	3.74	3.74	3.74	280	269	520	520	450	0	0	0	9.07	0	0	0	0	0	0	0	0	39.92	0	0	0	0	0.45	0
1560	20012.083	11	8	1978	53.2	-52.43333333	420	3.3	Fall	1978	2J	Engels	Core	701.68	5	1	2J	2J_2	2J_2	2J_2	2.2	2.25	3.74	3.74	3.74	280	269	520	520	450	0	0	0	44	0.89	2.27	0	0	0	0	0	0	0	0	0	0	0	0	0
1561	20012.084	11	8	1978	53.21166667	-52.13333333	600	3.7	Fall	1978	2J	Engels	Core	1958.65	1	1	2J	2J_2	2J_2	2J_2	2.2	2.25	3.74	3.74	3.74	280	269	520	520	450	0	0	0	18.14	0	0	0.22	0	0	0	0	0	59.42	0	0	0	0	1.79	0
1562	20012.085	11	8	1978	53	-51.83666667	1057	3.5	Fall	1978	2J	Engels	Core	137.12	1	1	2J	2J_2	2J_2	2J_3	2.2	2.25	3.74	3.74	3.73	280	269	520	520	1045	0	0	0	19.05	0	0	10.89	0	0	0	0	0	0	0	0	0	0	77.11	0
1563	20012.086	11	8	1978	52.89333333	-51.945	426	3.4	Fall	1978	2J	Engels	Core	1066.03	1	1	2J	2J_2	2J_2	2J_2	2.2	2.25	3.74	3.74	3.74	280	269	520	520	450	0	0	0	31.75	0	0	0	0	0	0	0	0	0	0	0	0	0	0	0
1564	20012.087	11	8	1978	52.9	-52.4	248	3	Fall	1978	2J	Engels	Core	360.21	5	2	2J	2J_1	2J_1	2J_1	2.27	2.25	1.58	1.94	2.7	297	269	224	241	264	0	0	0	21.77	50.35	9.53	0	0	0	0	0	0	0	0	0	0	0	0	0
1565	20012.088	11	8	1978	52.70666667	-52.345	272	3.3	Fall	1978	2J	Engels	Core	151.51	5	2	2J	2J_1	2J_1	2J_1	2.27	2.25	1.58	1.94	2.7	297	269	224	241	264	0	0	0	7.71	50.35	3.63	0	0	0	0	0	0	0	0	0	0	0	0	0
1566	20012.089	11	8	1978	52.55666667	-52.34	268	3.3	Fall	1978	2J	Engels	Core	109.26	1	2	2J	2J_1	2J_1	2J_1	2.27	2.25	1.58	1.94	2.7	297	269	224	241	264	0	0	0	20.87	35.38	0.89	0	0.13	0	0	0	0	0	0	0	0	0	0	0
1567	20012.09	12	8	1978	52.66666667	-51.95	300	3.3	Fall	1978	2J	Engels	Core	196.99	1	2	2J	2J_1	2J_1	2J_1	2.27	2.25	1.58	1.94	2.7	297	269	224	241	264	0	0	0	19.5	4.08	3.63	0	0.09	0	0	0	0	0	0	0	0	0	0	0
1568	20012.091	12	8	1978	52.61666667	-51.78333333	309	3.4	Fall	1978	2J	Engels	Core	4.49	1	2	2J	2J_1	2J_1	2J_1	2.27	2.25	1.58	1.94	2.7	297	269	224	241	264	0	0	0	0	0	0	0	0	0	0	0	0	0	0	0	0	0	0	0
1569	20012.092	12	8	1978	52.58333333	-51.5	576	4	Fall	1978	2J	Engels	Core	689.46	1	1	2J	2J_2	2J_2	2J_2	2.2	2.25	3.74	3.74	3.74	280	269	520	520	450	0	0	0	16.33	0	0	0	0	0	0	0	0	20.41	0	0	0	0	0.45	0
1570	20012.093	12	8	1978	52.63166667	-51.50333333	861	3.2	Fall	1978	2J	Engels	Core	209.09	1	1	2J	2J_2	2J_2	2J_3	2.2	2.25	3.74	3.74	3.73	280	269	520	520	1045	0	0	0	9.07	0	0	11.34	0	0	0	0	0	1.79	0.13	0	0	0	52.16	0.89
1571	20012.094	12	8	1978	52.56333333	-51.43	848	NA	Fall	1978	2J	Engels	Core	298	1	1	2J	2J_2	2J_2	2J_3	2.2	2.25	3.74	3.74	3.73	280	269	520	520	1045	0	0	0	15.42	0	0	10.89	0	0	0	0	0	6.35	0	0	0	0	100.25	0.89
1572	20012.095	12	8	1978	52.38333333	-51.01666667	1226	3.4	Fall	1978	2J	Engels	Core	78.09	1	1	2J	2J_2	2J_2	2J_3	2.2	2.25	3.74	3.74	3.73	280	269	520	520	1045	0	0	0	0	0	0	2.72	0	0	0	0	0	0	0	0	0	0	36.29	0
1573	20015.041	10	11	1978	52.405	-51.435	377	4.5	Fall	1978	2J	Engels	Core	1575.62	1	2	2J	2J_2	2J_2	2J_2	2.27	2.25	3.74	3.74	3.74	297	269	520	520	450	0	0	0	81.72	3.18	1.36	0	0	0	0	0	0	0	0	0	0	0	0	0
1574	20015.042	10	11	1978	52.35	-51.61666667	312	4	Fall	1978	2J	Engels	Core	393.21	1	2	2J	2J_1	2J_1	2J_1	2.27	2.25	1.58	1.94	2.7	297	269	224	241	264	0	0	0	29.51	1.36	0.91	0	0.05	0	0	0	0	0	0	0	0	0	0	0
1575	20015.077	18	11	1978	52.38333333	-53.3	220	2.2	Fall	1978	2J	Engels	Core	217.38	5	1	2J	2J_1	2J_1	2J_1	2.2	2.25	1.58	1.94	2.7	280	269	224	241	264	0	0	0	34.96	17.25	4.09	0	0.1	0	0	0	0	0	0	0	0	0	0	0
1576	20015.078	19	11	1978	52.56666667	-53.15	202	1.2	Fall	1978	2J	Engels	Core	179.83	5	1	2J	2J_1	2J_1	2J_1	2.2	2.25	1.58	1.94	2.7	280	269	224	241	264	0	0	0	41.31	12.26	2.72	0	0.05	0	0	0	0	0	0	0	0	0	0	0
1577	20015.079	19	11	1978	52.54166667	-53.53833333	250	1.1	Fall	1978	2J	Engels	Core	152.53	5	1	2J	2J_1	2J_1	2J_4	2.2	2.25	1.58	1.94	1.62	280	269	224	241	232	0	0	0	0	7.72	6.36	0	0	0	0	0	0	0	0	0	0	0	0	0.25
1578	20015.08	19	11	1978	52.48333333	-53.93	240	0.8	Fall	1978	2J	Engels	Core	217.12	5	1	2J	2J_1	2J_1	2J_4	2.2	2.25	1.58	1.94	1.62	280	269	224	241	232	0	0	0	17.25	6.25	0	0	0	0	0	0	0	0	0	0	0	0	0	0
1579	20015.081	19	11	1978	52.58333333	-54.11666667	204	1.5	Fall	1978	2J	Engels	Core	165.9	5	1	2J	2J_1	2J_1	2J_4	2.2	2.25	1.58	1.94	1.62	280	269	224	241	232	0.1	0	0	26.33	4.99	6.25	0	0.05	0	0	0	0	0	0	0	0	0	0	0
1580	20015.082	19	11	1978	52.63333333	-53.7	373	2.2	Fall	1978	2J	Engels	Core	154.41	5	1	2J	2J_2	2J_2	2J_2	2.2	2.25	3.74	3.74	3.74	280	269	520	520	450	0.05	0	0	4.09	0	0	0	0	0	0	0	0	0	0	0	0	0	0	0
1581	20015.083	20	11	1978	52.86666667	-53.1	320	2.9	Fall	1978	2J	Engels	Core	1057.61	5	1	2J	2J_2	2J_2	2J_2	2.2	2.25	3.74	3.74	3.74	280	269	520	520	450	0	0	0	61.29	15.44	2.05	0	0	0	0	0	0	0	0	0	0	0	0	0
1582	20015.084	20	11	1978	53.41666667	-52.91333333	387	3.9	Fall	1978	2J	Engels	Core	33.43	5	1	2J	2J_2	2J_2	2J_2	2.2	2.25	3.74	3.74	3.74	280	269	520	520	450	0	0	0	0	0	2.75	0	0	0	0	0	0	0	0	0	0	0	0	0
1583	20015.085	20	11	1978	53.56666667	-52.68333333	300	3.7	Fall	1978	2J	Engels	Core	1727.04	5	1	2J	2J_2	2J_2	2J_2	2.2	2.25	3.74	3.74	3.74	280	269	520	520	450	0	0	0	29.96	9.08	19.07	0	0	0	0	0	0	0	0	0	0	0	0	0
1584	20015.086	20	11	1978	53.6	-53.45	199	2.6	Fall	1978	2J	Engels	Core	231.25	5	1	2J	2J_1	2J_1	2J_4	2.2	2.25	1.58	1.94	1.62	280	269	224	241	232	0	0	0	19.52	6.81	18.61	0	0	0	0	0	0	0	0	0	0	0	0	0
1585	20015.087	20	11	1978	53.79666667	-52.875	299	4.5	Fall	1978	2J	Engels	Core	210.19	5	1	2J	2J_2	2J_2	2J_2	2.2	2.25	3.74	3.74	3.74	280	269	520	520	450	0	0	0	29.51	7.72	6.81	0	0	0	0	0	0	0	0	0	0	0	0	0
1586	20015.088	20	11	1978	53.95833333	-53	344	4.4	Fall	1978	2J	Engels	Core	576.45	5	1	2J	2J_2	2J_2	2J_2	2.2	2.25	3.74	3.74	3.74	280	269	520	520	450	0	0	0	54.03	1.36	21.34	0	0	0	0	0	0	0	0	0	0	0	0	0.45
1587	20015.089	21	11	1978	54.23333333	-53.4	289	4.3	Fall	1978	2J	Engels	Core	655.78	5	1	2J	2J_1	2J_1	2J_4	2.2	2.25	1.58	1.94	1.62	280	269	224	241	232	0	0	0	15.44	1.25	1.36	0	0	0.1	0	0	0	0	0	0	0	0	0	0.1
1588	20015.09	21	11	1978	54.3	-53.73333333	222	2	Fall	1978	2J	Engels	Core	474.01	5	1	2J	2J_1	2J_1	2J_4	2.2	2.25	1.58	1.94	1.62	280	269	224	241	232	0	0	0	48.58	13.62	0	0	0	0	0	0	0	0	0	0	0	0	0	0
1589	20015.091	21	11	1978	54.18333333	-54.025	205	2.2	Fall	1978	2J	Engels	Core	215.13	5	1	2J	2J_1	2J_1	2J_4	2.2	2.25	1.58	1.94	1.62	280	269	224	241	232	0	0	0	11.8	1.85	0	0	0	0	0	0	0	0	0	0	0	0	0	0
1590	20015.092	21	11	1978	54.11666667	-54.18333333	190	2.1	Fall	1978	2J	Engels	Core	97.15	5	1	2J	2J_1	2J_3	2J_5	2.2	2.25	1.58	0.67	0.67	280	269	224	166	166	0	0	0	5.9	0	0	0	0	0	0	0	0	0	0	0	0	0	0	0
1591	20015.093	21	11	1978	54.14833333	-54.49833333	176	0.9	Fall	1978	2J	Engels	Core	256.74	5	1	2J	2J_1	2J_3	2J_5	2.2	2.25	1.58	0.67	0.67	280	269	224	166	166	0	0	0	6.81	0.91	0	0	0	0	0	0	0	0	0	0	0	0	0	0
1592	20015.094	21	11	1978	54.41666667	-54.71666667	196	0.9	Fall	1978	2J	Engels	Core	202.36	5	1	2J	2J_1	2J_3	2J_5	2.2	2.25	1.58	0.67	0.67	280	269	224	166	166	0.05	0	0	22.25	4.99	35.87	0	0	0	0	0	0.05	0	0	0	0	0	0	0
1593	20015.095	22	11	1978	54.74666667	-53.80833333	330	3.2	Fall	1978	2J	Engels	Core	743	5	1	2J	2J_2	2J_2	2J_2	2.2	2.25	3.74	3.74	3.74	280	269	520	520	450	0	0	0	25.42	2.35	8.63	0	0.1	0	0	0	0	0	0	0	0	0	0	0
1594	20015.096	22	11	1978	54.75	-54.38333333	236	2.1	Fall	1978	2J	Engels	Core	365.15	5	1	2J	2J_1	2J_4	2J_6	2.2	2.25	1.58	1.83	1.89	280	269	224	257	256	0	0	0	35.41	14.98	6.81	0	0.1	0	0	0	0	0	0	0	0	0	0	0.1
1595	20015.097	22	11	1978	54.91666667	-54.525	280	2.7	Fall	1978	2J	Engels	Core	221.94	5	1	2J	2J_1	2J_4	2J_6	2.2	2.25	1.58	1.83	1.89	280	269	224	257	256	0	0	0	22.7	9.99	5.45	0	0.1	0	0	0	0	0	0	0	0	0	0	0
1596	20015.098	22	11	1978	54.84166667	-54.86666667	212	1.5	Fall	1978	2J	Engels	Core	349.7	5	1	2J	2J_1	2J_4	2J_6	2.2	2.25	1.58	1.83	1.89	280	269	224	257	256	0	0	0	33.14	18.16	9.08	0	0	0	0	0	0	0	0	0	0	0	0	0
1597	20015.099	22	11	1978	54.90833333	-55.28	214	1.7	Fall	1978	2J	Engels	Core	465.54	5	1	2J	2J_1	2J_4	2J_6	2.2	2.25	1.58	1.83	1.89	280	269	224	257	256	0.05	0	0	36.77	15.89	12.26	0	0	0	0	0	0.09	0	0	0	0	0	0	0.05
1598	20015.1	22	11	1978	54.91666667	-55.66666667	271	3	Fall	1978	2J	Engels	Core	704.7	5	1	2J	2J_1	2J_4	2J_6	2.2	2.25	1.58	1.83	1.89	280	269	224	257	256	0	0	0	37.68	9.53	0	0	0	0	0	0	0	0	0	0	0	0	0	0
1599	20015.101	22	11	1978	54.91666667	-55.95333333	333	2.4	Fall	1978	2J	Engels	Core	242.01	5	1	2J	2J_1	2J_4	2J_6	2.2	2.25	1.58	1.83	1.89	280	269	224	257	256	0.09	0	0	99.88	0.45	0	0	0.09	0	0	0	0	0	0	0	0	0	0	0.45
1600	20015.102	22	11	1978	55.06666667	-55.56666667	260	2.3	Fall	1978	2J	Engels	Core	1339.5	5	1	2J	2J_1	2J_4	2J_6	2.2	2.25	1.58	1.83	1.89	280	269	224	257	256	0.1	0	0	123.03	33.14	0.68	0	0	0	0	0	0	0	0	0	0	0	0	0.2
1601	20015.103	23	11	1978	55.13333333	-55.61666667	284	2	Fall	1978	2J	Engels	Core	1183.45	5	1	2J	2J_1	2J_4	2J_6	2.2	2.25	1.58	1.83	1.89	280	269	224	257	256	0.1	0	0	149.37	71.28	4.54	0	0	0.1	0	0	0	0	0	0	0	0	0	0
1602	20015.105	23	11	1978	55.23333333	-55.5	376	NA	Fall	1978	2J	Engels	Core	1106.13	5	1	2J	2J_1	2J_4	2J_7	2.2	2.25	1.58	1.83	2.83	280	269	224	257	442.5	0	0	0	74.91	0.25	0	0	0	0	0	0	0	0	0	0	0	0	0	0
1603	20015.106	23	11	1978	55.06666667	-56.04833333	314	2.3	Fall	1978	2J	Engels	Core	369.42	5	1	2J	2J_1	2J_4	2J_6	2.2	2.25	1.58	1.83	1.89	280	269	224	257	256	0	0	0	90.8	16.34	0.4	0	0	0.1	0	0	0	0	0	0	0	0	0	0.95
1604	20015.108	23	11	1978	55.15	-56.76666667	180	2.8	Fall	1978	2J	Engels	Core	161.62	5	1	2J	2J_1	2J_4	2J_8	2.2	2.25	1.58	1.83	0.93	280	269	224	257	162	0	0	0	12.26	1.36	17.71	0	0	0	0	0	0.91	0	0	0	0	0	0	0
1605	20015.109	23	11	1978	55.15	-57	192	1.4	Fall	1978	2J	Engels	Core	136.08	5	1	2J	2J_1	2J_4	2J_8	2.2	2.25	1.58	1.83	0.93	280	269	224	257	162	0.05	0	0	17.71	0	2.27	0	0	0	0	0	1.36	0	0	0	0	0	0	0
1606	20015.11	23	11	1978	55.31666667	-56.925	225	1	Fall	1978	2J	Engels	Core	11.67	5	1	2J	2J_1	2J_4	2J_8	2.2	2.25	1.58	1.83	0.93	280	269	224	257	162	0	0	0	0	0	0	0	0	0	0	0	0.09	0	0	0	0	0	0	0
1607	20015.111	23	11	1978	55.21333333	-57.495	276	0.7	Fall	1978	2J	Engels	Core	151.28	5	1	2J	2J_1	2J_4	2J_8	2.2	2.25	1.58	1.83	0.93	280	269	224	257	162	0.32	0	0	44.95	0	0	0	0	0.05	0	0	2.72	0	0	0	0	0	0	0
1608	20015.112	24	11	1978	54.895	-56.45166667	140	0.4	Fall	1978	2J	Engels	Core	99.17	5	1	2J	2J_1	2J_4	2J_8	2.2	2.25	1.58	1.83	0.93	280	269	224	257	162	0.1	0	0	0	0	23.61	0	0	0	0	0	0	0	0	0	0	0	0	0
1609	20015.113	24	11	1978	54.48333333	-55.16666667	162	0.9	Fall	1978	2J	Engels	Core	82.98	5	1	2J	2J_1	2J_3	2J_5	2.2	2.25	1.58	0.67	0.67	280	269	224	166	166	0	0	0	13.17	0	33.14	0	0	0	0	0	0.34	0	0	0	0	0	0	0
1610	20015.114	24	11	1978	54.41	-55.81833333	210	0	Fall	1978	2J	Engels	Core	15.03	5	1	2J	2J_1	2J_4	2J_6	2.2	2.25	1.58	1.83	1.89	280	269	224	257	256	0.05	0	0	0	0	3.63	0	0	0	0	0	0	0	0	0	0	0	0	0
1611	20015.115	24	11	1978	54.17	-55.74166667	227	0	Fall	1978	2J	Engels	Core	103.51	5	1	2J	2J_1	2J_4	2J_6	2.2	2.25	1.58	1.83	1.89	280	269	224	257	256	0	0	0	0	0	0	0	0	0	0	0	1.36	0	0	0	0	0	0	0
1612	20015.116	25	11	1978	53.96666667	-55.85	169	-0.3	Fall	1978	2J	Engels	Core	175.13	5	1	2J	2J_1	2J_3	2J_5	2.2	2.25	1.58	0.67	0.67	280	269	224	166	166	0.1	0	0	12.71	0	0	0	0	0	0	0	0.45	0	0	0	0	0	0	0
1613	20015.117	25	11	1978	53.98333333	-55.41666667	164	0.5	Fall	1978	2J	Engels	Core	36.26	5	1	2J	2J_1	2J_3	2J_5	2.2	2.25	1.58	0.67	0.67	280	269	224	166	166	0.2	0	0	0	0	0	0	0	0	0	0	0.1	0	0	0	0	0	0	0
1614	20015.118	25	11	1978	53.55	-55.21666667	154	0.6	Fall	1978	2J	Engels	Core	35.41	5	1	2J	2J_1	2J_1	2J_4	2.2	2.25	1.58	1.94	1.62	280	269	224	241	232	0	0	0	0	0	0	0	0	0	0	0	0	0	0	0	0	0	0	0
1615	20015.119	25	11	1978	53.795	-55.23333333	254	0.3	Fall	1978	2J	Engels	Core	85.94	5	1	2J	2J_1	2J_1	2J_4	2.2	2.25	1.58	1.94	1.62	280	269	224	241	232	0.45	0	0	9.99	1.36	3.18	0	0	0	0	0	0.14	0	0	0	0	0	0	0
1616	20015.12	25	11	1978	53.675	-55.33333333	194	0.2	Fall	1978	2J	Engels	Core	392.21	5	1	2J	2J_1	2J_3	2J_5	2.2	2.25	1.58	0.67	0.67	280	269	224	166	166	0.18	0	0	23.15	0	0	0	0	0	0	0	0.09	0	0	0	0	0	0	0
1617	20015.121	25	11	1978	53.46666667	-55.07833333	220	1.1	Fall	1978	2J	Engels	Core	97.43	5	1	2J	2J_1	2J_1	2J_4	2.2	2.25	1.58	1.94	1.62	280	269	224	241	232	0.25	0	0	10.9	0	8.63	0	0	0	0	0	0	0	0	0	0	0	0	0
1618	20015.122	25	11	1978	53.58333333	-54.70166667	157	1.1	Fall	1978	2J	Engels	Core	530.33	5	1	2J	2J_1	2J_3	2J_5	2.2	2.25	1.58	0.67	0.67	280	269	224	166	166	0.1	0	0	23.61	21.79	0.35	0	0.1	0.1	0	0	0	0	0	0	0	0	0	0
1619	20015.123	25	11	1978	53.74166667	-54.52833333	172	0.7	Fall	1978	2J	Engels	Core	31.37	5	1	2J	2J_1	2J_3	2J_5	2.2	2.25	1.58	0.67	0.67	280	269	224	166	166	0	0	0	5.9	0	0	0	0.05	0	0	0	0	0	0	0	0	0	0	0
1620	20015.124	25	11	1978	53.86666667	-54.26666667	188	0.2	Fall	1978	2J	Engels	Core	34.55	5	1	2J	2J_1	2J_3	2J_5	2.2	2.25	1.58	0.67	0.67	280	269	224	166	166	0	0	0	2.72	0	0	0	0	0	0	0	0	0	0	0	0	0	0	0
1621	20015.125	26	11	1978	53.45	-54.05	164	1.6	Fall	1978	2J	Engels	Core	193.02	5	1	2J	2J_1	2J_3	2J_5	2.2	2.25	1.58	0.67	0.67	280	269	224	166	166	0	0	0	52.21	11.8	0	0	0	0	0	0	0	0	0	0	0	0	0	0
1622	20015.126	26	11	1978	53.115	-54.38333333	383	1	Fall	1978	2J	Engels	Core	437.84	5	1	2J	2J_1	2J_1	2J_4	2.2	2.25	1.58	1.94	1.62	280	269	224	241	232	0	0	0	4.99	0	0	0	0	0	0	0	0	0	0	0	0	0	0	0
1623	20015.127	26	11	1978	53.24666667	-54.58333333	363	1.1	Fall	1978	2J	Engels	Core	202.8	5	1	2J	2J_1	2J_1	2J_4	2.2	2.25	1.58	1.94	1.62	280	269	224	241	232	0.32	0	0	2.27	0	0	0	0	0	0	0	0	0	0	0	0	0	0	0
1624	20015.128	26	11	1978	53.11833333	-55.18666667	165	-0.1	Fall	1978	2J	Engels	Core	52.2	5	1	2J	2J_1	2J_3	2J_5	2.2	2.25	1.58	0.67	0.67	280	269	224	166	166	0	0	0	0	0	0	0	0	0	0	0	0	0	0	0	0	0	0	0
1625	20015.129	27	11	1978	52.51833333	-54.97166667	194	-0.1	Fall	1978	2J	Engels	Core	174.21	5	1	2J	2J_1	2J_1	2J_4	2.2	2.25	1.58	1.94	1.62	280	269	224	241	232	0	0	0	0	0	6.36	0	0	0	0	0	0.35	0	0	0	0	0	0	0
1626	20015.13	27	11	1978	52.52666667	-54.56166667	196	0.2	Fall	1978	2J	Engels	Core	220.12	5	1	2J	2J_1	2J_1	2J_4	2.2	2.25	1.58	1.94	1.62	280	269	224	241	232	0.1	0	0	18.16	0	12.71	0	0	0	0	0	0	0	0	0	0	0	0	0
1627	20015.131	27	11	1978	52.375	-54.26	240	1.1	Fall	1978	2J	Engels	Core	102.14	5	1	2J	2J_1	2J_1	2J_4	2.2	2.25	1.58	1.94	1.62	280	269	224	241	232	0	0	0	9.08	0.75	0	0	0	0	0	0	0	0	0	0	0	0	0	0
1628	20027.048	5	10	1979	52.44666667	-54.85333333	224	-0.4	Fall	1979	2J	Engels	Core	558.63	5	1	2J	2J_1	2J_1	2J_4	2.2	2.25	1.58	1.94	1.62	280	269	224	241	232	0.09	0	0	15.44	0	4.99	0	0	0	0	0	0.14	0	0	0	0	0	0	0
1629	20027.049	5	10	1979	52.8	-54.25	301	0.1	Fall	1979	2J	Engels	Core	113.25	5	1	2J	2J_1	2J_1	2J_4	2.2	2.25	1.58	1.94	1.62	280	269	224	241	232	0	0	0	11.8	0	0	0	0	0	0	0	0	0	0	0	0	0	0	0
1630	20027.05	5	10	1979	52.9	-54.06666667	346	3	Fall	1979	2J	Engels	Core	46.31	5	1	2J	2J_1	2J_1	2J_4	2.2	2.25	1.58	1.94	1.62	280	269	224	241	232	0	0	0	0	1.82	0	0	0	0	0	0	0	0	0	0	0	0	0	0
1631	20027.051	5	10	1979	53.07333333	-54.34333333	331	2.3	Fall	1979	2J	Engels	Core	3255.2	5	1	2J	2J_1	2J_1	2J_4	2.2	2.25	1.58	1.94	1.62	280	269	224	241	232	0	0	0	4.54	4.76	0	0	0	0	0	0	0	0	0	0	0	0	0	0
1632	20027.052	5	10	1979	53.36666667	-54.83333333	317	2.5	Fall	1979	2J	Engels	Core	257.5	5	1	2J	2J_1	2J_1	2J_4	2.2	2.25	1.58	1.94	1.62	280	269	224	241	232	0	0	0	18.14	0	0	0	0	0.09	0	0	0	0	0	0	0	0	0	0
1633	20027.053	5	10	1979	53.93166667	-55.5	205	-0.2	Fall	1979	2J	Engels	Core	215.19	5	1	2J	2J_1	2J_4	2J_6	2.2	2.25	1.58	1.83	1.89	280	269	224	257	256	0	0	0	74.46	3.86	51.76	0	0	0	0	0	2.27	0	0	0	0	0	0	0
1634	20027.054	6	10	1979	54.1	-55.56666667	257	0.1	Fall	1979	2J	Engels	Core	291.46	5	1	2J	2J_1	2J_4	2J_6	2.2	2.25	1.58	1.83	1.89	280	269	224	257	256	0.09	0	0	88.08	2.72	7.26	0	0	0	0	0	0.32	0	0	0	0	0	0	0
1635	20027.055	6	10	1979	54.55333333	-55.95	376	2.2	Fall	1979	2J	Engels	Core	259.82	5	1	2J	2J_1	2J_4	2J_7	2.2	2.25	1.58	1.83	2.83	280	269	224	257	442.5	0.05	0	0	19.07	0	0	0	0	0	0	0	0	0	0	0	0	0	0	0.23
1636	20027.056	6	10	1979	54.56666667	-56	431	2.7	Fall	1979	2J	Engels	Core	446.83	5	1	2J	2J_1	2J_4	2J_7	2.2	2.25	1.58	1.83	2.83	280	269	224	257	442.5	0.14	0	0	40.86	0	0	0	0	0	0	0	0.05	0	0	0	0	0	0	0.23
1637	20027.057	6	10	1979	54.695	-56.045	469	3.2	Fall	1979	2J	Engels	Core	289.45	5	1	2J	2J_1	2J_4	2J_7	2.2	2.25	1.58	1.83	2.83	280	269	224	257	442.5	0.05	0	0	5.22	0	0	0	0	0	0	0	0.05	0	0	0	0	0	0	0.09
1638	20027.058	6	10	1979	54.88333333	-56.66666667	273	-0.7	Fall	1979	2J	Engels	Core	267.04	5	1	2J	2J_1	2J_4	2J_8	2.2	2.25	1.58	1.83	0.93	280	269	224	257	162	0	0	0	26.31	6.35	1.59	0	0	0	0	0	0	0	0	0	0	0	0	0
1639	20027.059	6	10	1979	55.11	-57.135	250	-0.4	Fall	1979	2J	Engels	Core	90.8	5	1	2J	2J_1	2J_4	2J_8	2.2	2.25	1.58	1.83	0.93	280	269	224	257	162	0	0	0	31.75	3.63	6.35	0	0	0.09	0	0	0.68	0	0	0	0	0	0	0
1640	20027.06	6	10	1979	55.04833333	-56.195	306	0.1	Fall	1979	2J	Engels	Core	243.49	5	1	2J	2J_1	2J_4	2J_6	2.2	2.25	1.58	1.83	1.89	280	269	224	257	256	0	0	0	44.45	17.24	2.72	0	0	0	0	0	0	0	0	0	0	0	0	0.36
1641	20027.061	7	10	1979	55.16333333	-55.45	324	3.1	Fall	1979	2J	Engels	Core	681.37	5	1	2J	2J_1	2J_4	2J_7	2.2	2.25	1.58	1.83	2.83	280	269	224	257	442.5	0.05	0	0	38.14	12.71	0.14	0	0.05	0.05	0	0	0.05	0	0	0	0	0	0	0
1642	20027.062	7	10	1979	55.13	-55.22833333	265	1.7	Fall	1979	2J	Engels	Core	1489.58	5	1	2J	2J_1	2J_4	2J_6	2.2	2.25	1.58	1.83	1.89	280	269	224	257	256	0	0	0	22.25	29.96	11.8	0	0	0	0	0	0	0	0	0	0	0	0	0
1643	20027.063	7	10	1979	55.025	-55.05	239	1.8	Fall	1979	2J	Engels	Core	163.98	5	1	2J	2J_1	2J_4	2J_6	2.2	2.25	1.58	1.83	1.89	280	269	224	257	256	0	0	0	29.03	12.7	0	0	0	0	0	0	0	0	0	0	0	0	0	0
1644	20027.065	7	10	1979	54.91333333	-53.97333333	422	4	Fall	1979	2J	Engels	Core	420.84	5	1	2J	2J_2	2J_2	2J_2	2.2	2.25	3.74	3.74	3.74	280	269	520	520	450	0	0	0	68.1	0	1.82	0	0	0	0	0	0	0	0	0	0	0	0	0
1645	20027.066	8	10	1979	54.68333333	-54.21333333	250	2.6	Fall	1979	2J	Engels	Core	289.48	5	1	2J	2J_1	2J_4	2J_6	2.2	2.25	1.58	1.83	1.89	280	269	224	257	256	0	0	0	46.31	9.99	2.04	0	0	0	0	0	0	0	0	0	0	0	0	0
1646	20027.067	8	10	1979	54.545	-53.94333333	240	2.7	Fall	1979	2J	Engels	Core	175.34	5	1	2J	2J_1	2J_1	2J_4	2.2	2.25	1.58	1.94	1.62	280	269	224	241	232	0	0	0	43.58	4.99	9.99	0	0	0	0	0	0	0	0	0	0	0	0	0
1647	20027.068	8	10	1979	54.56333333	-53.62166667	314	3.7	Fall	1979	2J	Engels	Core	474.99	5	1	2J	2J_2	2J_2	2J_2	2.2	2.25	3.74	3.74	3.74	280	269	520	520	450	0	0	0	11.8	4.09	4.09	0	0	0	0	0	0	0	0	0	0	0	0	0
1648	20027.071	8	10	1979	54.66666667	-53.46666667	456	3.9	Fall	1979	2J	Engels	Core	216.86	5	1	2J	2J_2	2J_2	2J_2	2.2	2.25	3.74	3.74	3.74	280	269	520	520	450	0	0	0	32.66	3.4	0	0	0	0	0	0	0	0	0	0	0	0	14.51	0
1649	20027.072	8	10	1979	54.45	-53.34333333	529	3.9	Fall	1979	2J	Engels	Core	554.07	5	1	2J	2J_2	2J_2	2J_2	2.2	2.25	3.74	3.74	3.74	280	269	520	520	450	0	0	0	24.49	0	0	0	0	0	0	0	0	10.89	0	0	0	0	33.57	0
1650	20027.073	8	10	1979	54.37666667	-53.365	471	3.9	Fall	1979	2J	Engels	Core	436.07	5	1	2J	2J_2	2J_2	2J_2	2.2	2.25	3.74	3.74	3.74	280	269	520	520	450	0	0	0	55.34	0	0	0	0	0	0	0	0	1.36	0	0	0	0	1.81	0
1651	20027.074	8	10	1979	54.345	-53.42666667	363	3.5	Fall	1979	2J	Engels	Core	298.7	5	1	2J	2J_2	2J_2	2J_2	2.2	2.25	3.74	3.74	3.74	280	269	520	520	450	0	0	0	10.89	3.18	0	0	0	0	0	0	0	0	0	0	0	0	1.36	0
1652	20027.075	8	10	1979	54.26166667	-53.44166667	293	2.6	Fall	1979	2J	Engels	Core	277.14	5	1	2J	2J_1	2J_1	2J_4	2.2	2.25	1.58	1.94	1.62	280	269	224	241	232	0	0	0	0	0	0	0	0	0	0	0	0	0	0	0	0	0	0	0
1653	20027.076	9	10	1979	53.86	-52.91833333	316	3.2	Fall	1979	2J	Engels	Core	657.53	5	1	2J	2J_2	2J_2	2J_2	2.2	2.25	3.74	3.74	3.74	280	269	520	520	450	0	0	0	13.62	5.45	0.23	0	0	0	0	0	0	0	0	0	0	0	0	0
1654	20027.077	9	10	1979	53.79166667	-52.96666667	266	2.3	Fall	1979	2J	Engels	Core	24.02	5	1	2J	2J_1	2J_1	2J_4	2.2	2.25	1.58	1.94	1.62	280	269	224	241	232	0	0	0	0	1.36	0	0	0	0	0	0	0	0	0	0	0	0	0	0
1655	20027.078	9	10	1979	53.55833333	-53.21666667	220	1.6	Fall	1979	2J	Engels	Core	32.69	5	1	2J	2J_1	2J_1	2J_4	2.2	2.25	1.58	1.94	1.62	280	269	224	241	232	0	0	0	0	1.82	0	0	0	0	0	0	0	0	0	0	0	0	0	0
1656	20027.079	9	10	1979	53.205	-53.47166667	560	3.4	Fall	1979	2J	Engels	Core	320.46	5	1	2J	2J_2	2J_2	2J_2	2.2	2.25	3.74	3.74	3.74	280	269	520	520	450	0	0	0	32.66	0	0	0	0	0	0	0	0	0	0	0	0	0	0	0
1657	20027.08	9	10	1979	53.13833333	-53.66	577	3.3	Fall	1979	2J	Engels	Core	285.26	5	1	2J	2J_2	2J_2	2J_2	2.2	2.25	3.74	3.74	3.74	280	269	520	520	450	0	0	0	5.44	0	0	0	0	0	0	0	0	0	0	0	0	0	0	0.18
1658	20027.081	9	10	1979	53.07166667	-53.91666667	447	3.3	Fall	1979	2J	Engels	Core	201.58	5	1	2J	2J_2	2J_2	2J_2	2.2	2.25	3.74	3.74	3.74	280	269	520	520	450	0	0	0	38.14	2.27	0	0	0	0	0	0	0	0	0	0	0	0	0	0
1659	20027.082	10	10	1979	52.99333333	-54.09666667	387	3.2	Fall	1979	2J	Engels	Core	212.82	5	1	2J	2J_1	2J_1	2J_4	2.2	2.25	1.58	1.94	1.62	280	269	224	241	232	0	0	0	0	0	0	0	0	0	0	0	0	0	0	0	0	0	0	0
1660	20027.083	10	10	1979	52.89666667	-53.90833333	440	3.3	Fall	1979	2J	Engels	Core	234.26	5	1	2J	2J_2	2J_2	2J_2	2.2	2.25	3.74	3.74	3.74	280	269	520	520	450	0	0	0	22.7	0	0	0	0	0	0	0	0	0	0	0	0	0	0	0
1661	20027.084	10	10	1979	52.59166667	-53.875	210	0.1	Fall	1979	2J	Engels	Core	170.54	5	1	2J	2J_1	2J_1	2J_4	2.2	2.25	1.58	1.94	1.62	280	269	224	241	232	0	0	0	6.35	7.26	8.16	0	0	0	0	0	0	0	0	0	0	0	0	0
1662	20027.085	10	10	1979	52.46666667	-53.74333333	261	1	Fall	1979	2J	Engels	Core	48.32	5	1	2J	2J_1	2J_1	2J_4	2.2	2.25	1.58	1.94	1.62	280	269	224	241	232	0	0	0	0	11.79	0.91	0	0	0	0	0	0	0	0	0	0	0	0	0
1663	20027.086	10	10	1979	52.70666667	-52.66166667	229	1.7	Fall	1979	2J	Engels	Core	104.18	5	2	2J	2J_1	2J_1	2J_1	2.27	2.25	1.58	1.94	2.7	297	269	224	241	264	0	0	0	15.42	9.07	0	0	0	0	0	0	0	0	0	0	0	0	0	0
1664	20027.087	10	10	1979	52.97	-52.45	252	2.8	Fall	1979	2J	Engels	Core	158.21	5	2	2J	2J_1	2J_1	2J_1	2.27	2.25	1.58	1.94	2.7	297	269	224	241	264	0	0	0	37.23	15.44	1.36	0	0	0	0	0	0	0	0	0	0	0	0	0
1665	20027.088	11	10	1979	53.22833333	-52.35	425	3.8	Fall	1979	2J	Engels	Core	331.26	1	1	2J	2J_2	2J_2	2J_2	2.2	2.25	3.74	3.74	3.74	280	269	520	520	450	0	0	0	44.94	7.485	0	0	0	0.075	0	0	0	0	0	0	0	0	0	0.345
1666	20027.089	11	10	1979	53.255	-52.39666667	427	3.7	Fall	1979	2J	Engels	Core	246.73	5	1	2J	2J_2	2J_2	2J_2	2.2	2.25	3.74	3.74	3.74	280	269	520	520	450	0	0	0	48.12	0	8.63	0	0	0	0	0	0	0	0	0	0	0	0	0.45
1667	20027.09	11	10	1979	53.54333333	-52.41333333	496	3.7	Fall	1979	2J	Engels	Core	234.86	5	1	2J	2J_2	2J_2	2J_2	2.2	2.25	3.74	3.74	3.74	280	269	520	520	450	0	0	0	6.36	0	0	0	0	0	0	0	0	3.63	0	0	0	0	0	0
1668	20027.091	11	10	1979	53.49833333	-52.34166667	606	3.7	Fall	1979	2J	Engels	Core	811.2	1	1	2J	2J_2	2J_2	2J_2	2.2	2.25	3.74	3.74	3.74	280	269	520	520	450	0	0	0	57.15	0	0	3.4	0	0	0	0	0	42.64	0	0	0	0	54.43	0.14
1669	20027.092	11	10	1979	53.4	-52.13333333	1057	3.5	Fall	1979	2J	Engels	Core	76.82	1	1	2J	2J_2	2J_2	2J_3	2.2	2.25	3.74	3.74	3.73	280	269	520	520	1045	0	0	0	7.26	0	0	3.4	0	0	0	0	0	1.81	0	0	0	0	13.61	0
1670	20027.094	11	10	1979	52.6	-51.73	343	3.5	Fall	1979	2J	Engels	Core	390.59	1	2	2J	2J_1	2J_1	2J_1	2.27	2.25	1.58	1.94	2.7	297	269	224	241	264	0	0	0	13.17	0	0	0	0	0	0	0	0	0	0	0	0	0	0	0
1671	20027.095	12	10	1979	52.55	-51.83333333	323	2.4	Fall	1979	2J	Engels	Core	191.08	1	2	2J	2J_1	2J_1	2J_1	2.27	2.25	1.58	1.94	2.7	297	269	224	241	264	0	0	0	12.71	2.95	0	0	0	0	0	0	0	0	0	0	0	0	0	0
1672	20029.035	22	11	1979	52.40833333	-54.80333333	206	0.2	Fall	1979	2J	Engels	Core	187.74	5	1	2J	2J_1	2J_1	2J_4	2.2	2.25	1.58	1.94	1.62	280	269	224	241	232	0	0	0	17.24	0	4.08	0	0	0.09	0	0	2.04	0	0	0	0	0	0	0
1673	20029.036	22	11	1979	52.48333333	-54.65	192	0.5	Fall	1979	2J	Engels	Core	191.7	5	1	2J	2J_1	2J_1	2J_4	2.2	2.25	1.58	1.94	1.62	280	269	224	241	232	0	0	0	17.24	7.26	28.12	0	0.05	0	0	0	0.05	0	0	0	0	0	0	0
1674	20029.037	22	11	1979	52.655	-54.65333333	188	0.3	Fall	1979	2J	Engels	Core	134.78	5	1	2J	2J_1	2J_1	2J_4	2.2	2.25	1.58	1.94	1.62	280	269	224	241	232	0.09	0	0	22.68	1.81	4.54	0	0	0	0	0	0.23	0	0	0	0	0	0	0
1675	20029.039	22	11	1979	52.73833333	-55.58833333	172	0.6	Fall	1979	2J	Engels	Core	3.4	5	1	2J	2J_1	2J_3	2J_5	2.2	2.25	1.58	0.67	0.67	280	269	224	166	166	0	0	0	0	0	0	0	0	0	0	0	0	0	0	0	0	0	0	0
1676	20029.04	22	11	1979	53.02166667	-55.515	148	0.8	Fall	1979	2J	Engels	Core	42.23	5	1	2J	2J_1	2J_3	2J_5	2.2	2.25	1.58	0.67	0.67	280	269	224	166	166	0	0	0	10.9	0	0	0	0	0	0	0	0	0	0	0	0	0	0	0
1677	20029.041	23	11	1979	53.08333333	-55.565	150	0.5	Fall	1979	2J	Engels	Core	115.4	5	1	2J	2J_1	2J_3	2J_5	2.2	2.25	1.58	0.67	0.67	280	269	224	166	166	0	0	0	31.78	0	12.71	0	0	0	0	0	0.09	0	0	0	0	0	0	0
1678	20029.042	24	11	1979	54.545	-53.71166667	264	3.3	Fall	1979	2J	Engels	Core	126.39	5	1	2J	2J_1	2J_1	2J_4	2.2	2.25	1.58	1.94	1.62	280	269	224	241	232	0	0	0	13.62	8.17	0	0	0	0	0	0	0	0	0	0	0	0	0	0.09
1679	20029.043	24	11	1979	54.58333333	-53.745	264	3	Fall	1979	2J	Engels	Core	146.3	5	1	2J	2J_1	2J_1	2J_4	2.2	2.25	1.58	1.94	1.62	280	269	224	241	232	0	0	0	5.45	10.67	1.14	0	0	0.05	0	0	0	0	0	0	0	0	0	0.05
1680	20029.044	24	11	1979	54.8	-53.88333333	309	3.8	Fall	1979	2J	Engels	Core	212.23	5	1	2J	2J_2	2J_2	2J_2	2.2	2.25	3.74	3.74	3.74	280	269	520	520	450	0	0	0	30.84	9.07	0	0	0	0	0	0	0	0	0	0	0	0	0	0
1681	20029.045	24	11	1979	54.94166667	-54.22333333	378	4	Fall	1979	2J	Engels	Core	2300.62	5	1	2J	2J_2	2J_2	2J_2	2.2	2.25	3.74	3.74	3.74	280	269	520	520	450	0	0	0	11.79	0	0.36	0	0	0	0	0	0	0	0	0	0	0	0	0
1682	20029.046	24	11	1979	54.88333333	-54.33333333	267	3.6	Fall	1979	2J	Engels	Core	531.17	5	1	2J	2J_1	2J_4	2J_6	2.2	2.25	1.58	1.83	1.89	280	269	224	257	256	0	0	0	25.4	6.35	0	0	0	0	0	0	0	0	0	0	0	0	0	0
1683	20029.047	24	11	1979	54.71666667	-54.76	216	3.5	Fall	1979	2J	Engels	Core	215.69	5	1	2J	2J_1	2J_4	2J_6	2.2	2.25	1.58	1.83	1.89	280	269	224	257	256	0	0	0	39.01	17.24	11.79	0	0	0	0	0	0	0	0	0	0	0	0	0
1684	20029.048	24	11	1979	54.87666667	-54.95166667	212	3.3	Fall	1979	2J	Engels	Core	310.03	5	1	2J	2J_1	2J_4	2J_6	2.2	2.25	1.58	1.83	1.89	280	269	224	257	256	0	0	0	55.34	10.89	2.72	0	0	0	0	0	0	0	0	0	0	0	0	0
1685	20029.049	24	11	1979	54.59833333	-55.405	196	0	Fall	1979	2J	Engels	Core	206.89	5	1	2J	2J_1	2J_3	2J_5	2.2	2.25	1.58	0.67	0.67	280	269	224	166	166	0.05	0	0	41.73	4.08	4.08	0	0	0	0	0	5.67	0	0	0	0	0	0	0
1686	20029.05	24	11	1979	54.56166667	-55.96	357	2	Fall	1979	2J	Engels	Core	141.43	5	1	2J	2J_1	2J_4	2J_7	2.2	2.25	1.58	1.83	2.83	280	269	224	257	442.5	0.09	0	0	0	0	0	0	0	0	0	0	0.18	0	0	0	0	0	0	1.13
1687	20029.051	25	11	1979	54.65666667	-55.91333333	277	2	Fall	1979	2J	Engels	Core	370.71	5	1	2J	2J_1	2J_4	2J_6	2.2	2.25	1.58	1.83	1.89	280	269	224	257	256	0.05	0	0	166.02	5.44	9.07	0	0.05	0.05	0	0	0.68	0	0	0	0	0	0	0.09
1688	20029.052	25	11	1979	54.99	-56.265	256	1.6	Fall	1979	2J	Engels	Core	150.78	5	1	2J	2J_1	2J_4	2J_8	2.2	2.25	1.58	1.83	0.93	280	269	224	257	162	0	0	0	4.08	16.33	2.27	0	0	0.05	0	0	0.05	0	0	0	0	0	0	0
1689	20029.053	25	11	1979	54.98333333	-56.34	148	1.1	Fall	1979	2J	Engels	Core	96.38	5	1	2J	2J_1	2J_4	2J_8	2.2	2.25	1.58	1.83	0.93	280	269	224	257	162	0	0	0	0	2.72	12.7	0	0	0	0	0	0.09	0	0	0	0	0	0	0
1690	20029.054	25	11	1979	55.02166667	-56.39833333	152	1	Fall	1979	2J	Engels	Core	186	5	1	2J	2J_1	2J_4	2J_8	2.2	2.25	1.58	1.83	0.93	280	269	224	257	162	0	0	0	8.16	5.9	39.01	0	0	0	0	0	0.05	0	0	0	0	0	0	0
1691	20029.055	25	11	1979	55.31333333	-56.45833333	214	1.3	Fall	1979	2J	Engels	Core	461.65	5	1	2J	2J_1	2J_4	2J_8	2.2	2.25	1.58	1.83	0.93	280	269	224	257	162	0	0	0	9.07	18.14	4.54	0	0	0.05	0	0	0	0	0	0	0	0	0	0.05
1692	20029.056	25	11	1979	55.215	-56.935	240	1.4	Fall	1979	2J	Engels	Core	47.88	5	1	2J	2J_1	2J_4	2J_8	2.2	2.25	1.58	1.83	0.93	280	269	224	257	162	0.05	0	0	20.87	0	0	0	0	0	0	0	0.05	0	0	0	0	0	0	0
1693	20029.058	25	11	1979	54.89166667	-56.71333333	244	1.3	Fall	1979	2J	Engels	Core	151.48	5	1	2J	2J_1	2J_4	2J_8	2.2	2.25	1.58	1.83	0.93	280	269	224	257	162	0.23	0	0	92.53	1.81	0	0	0.05	0	0	0	0.68	0	0	0	0	0	0	0
1694	20029.06	26	11	1979	54.06	-55.67666667	280	1.2	Fall	1979	2J	Engels	Core	198.86	5	1	2J	2J_1	2J_4	2J_6	2.2	2.25	1.58	1.83	1.89	280	269	224	257	256	0.18	0	0	13.61	0	0	0	0	0	0	0	0.14	0	0	0	0	0	0	0
1695	20029.061	26	11	1979	54.34833333	-55.53333333	263	0.7	Fall	1979	2J	Engels	Core	194.94	5	1	2J	2J_1	2J_4	2J_6	2.2	2.25	1.58	1.83	1.89	280	269	224	257	256	0.14	0	0	114.31	2.72	5.44	0	0.05	0	0	0	0.68	0	0	0	0	0	0	0.14
1696	20029.062	26	11	1979	54.305	-55.15833333	165	0	Fall	1979	2J	Engels	Core	54.57	5	1	2J	2J_1	2J_3	2J_5	2.2	2.25	1.58	0.67	0.67	280	269	224	166	166	0	0	0	11.79	0	9.07	0	0.05	0	0	0	0.91	0	0	0	0	0	0	0
1697	20029.063	26	11	1979	54.30833333	-54.78	180	2.3	Fall	1979	2J	Engels	Core	240.95	5	1	2J	2J_1	2J_3	2J_5	2.2	2.25	1.58	0.67	0.67	280	269	224	166	166	0	0	0	23.59	0	6.35	0	0	0	0	0	0.45	0	0	0	0	0	0	0
1698	20029.064	27	11	1979	54.35833333	-53.75	236	3.4	Fall	1979	2J	Engels	Core	269.97	5	1	2J	2J_1	2J_1	2J_4	2.2	2.25	1.58	1.94	1.62	280	269	224	241	232	0	0	0	10.89	6.35	1.81	0	0	0	0	0	0	0	0	0	0	0	0	0
1699	20029.065	27	11	1979	54.20666667	-53.75333333	228	3.9	Fall	1979	2J	Engels	Core	337.24	5	1	2J	2J_1	2J_1	2J_4	2.2	2.25	1.58	1.94	1.62	280	269	224	241	232	0	0	0	0	6.35	8.16	0	0	0	0	0	0	0	0	0	0	0	0	0
1700	20029.066	27	11	1979	54.01666667	-54.13	196	3.1	Fall	1979	2J	Engels	Core	49.9	5	1	2J	2J_1	2J_3	2J_5	2.2	2.25	1.58	0.67	0.67	280	269	224	166	166	0	0	0	20.87	0	0	0	0	0	0	0	0	0	0	0	0	0	0	0
1701	20029.067	27	11	1979	53.91666667	-54.51666667	175	2	Fall	1979	2J	Engels	Core	209.34	5	1	2J	2J_1	2J_3	2J_5	2.2	2.25	1.58	0.67	0.67	280	269	224	166	166	0	0	0	58.97	2.72	21.77	0	0	0	0	0	1.59	0	0	0	0	0	0	0
1702	20029.068	27	11	1979	53.84	-54.925	161	1.2	Fall	1979	2J	Engels	Core	66.23	5	1	2J	2J_1	2J_3	2J_5	2.2	2.25	1.58	0.67	0.67	280	269	224	166	166	0	0	0	0	0	8.62	0	0	0	0	0	4.31	0	0	0	0	0	0	0
1703	20029.069	27	11	1979	53.81166667	-54.905	167	1.1	Fall	1979	2J	Engels	Core	39.45	5	1	2J	2J_1	2J_3	2J_5	2.2	2.25	1.58	0.67	0.67	280	269	224	166	166	0	0	0	12.7	1.81	0	0	0	0	0	0	1.13	0	0	0	0	0	0	0
1704	20029.07	27	11	1979	53.60833333	-55.00333333	264	1.7	Fall	1979	2J	Engels	Core	271.98	5	1	2J	2J_1	2J_1	2J_4	2.2	2.25	1.58	1.94	1.62	280	269	224	241	232	0	0	0	62.6	2.27	0	0	0	0	0	0	0	0	0	0	0	0	0	0
1705	20029.071	27	11	1979	53.07166667	-54.645	292	2.1	Fall	1979	2J	Engels	Core	136.728	5	1	2J	2J_1	2J_1	2J_4	2.2	2.25	1.58	1.94	1.62	280	269	224	241	232	0.06	0	0	0	0	8.712	0	0	0	0	0	0.108	0	0	0	0	0	0	0
1706	20029.072	27	11	1979	53.11666667	-54.46333333	362	3	Fall	1979	2J	Engels	Core	233.89	5	1	2J	2J_1	2J_1	2J_4	2.2	2.25	1.58	1.94	1.62	280	269	224	241	232	0.14	0	0	8.16	0	0	0	0	0	0	0	0.14	0	0	0	0	0	0	0.36
1707	20029.073	27	11	1979	53.19166667	-54.33333333	360	3	Fall	1979	2J	Engels	Core	348.87	5	1	2J	2J_1	2J_1	2J_4	2.2	2.25	1.58	1.94	1.62	280	269	224	241	232	0.18	0	0	15.42	0	0	0	0	0.05	0	0	0.05	0	0	0	0	0	0	0
1708	20029.074	28	11	1979	52.93333333	-54.38333333	258	1.2	Fall	1979	2J	Engels	Core	218.28	5	1	2J	2J_1	2J_1	2J_4	2.2	2.25	1.58	1.94	1.62	280	269	224	241	232	0	0	0	32.66	4.99	18.14	0	0	0	0	0	0.05	0	0	0	0	0	0	0
1709	20029.075	28	11	1979	52.82666667	-54.07	318	2.7	Fall	1979	2J	Engels	Core	509.06	5	1	2J	2J_1	2J_1	2J_4	2.2	2.25	1.58	1.94	1.62	280	269	224	241	232	0.09	0	0	5.44	0	0	0	0	0	0	0	0.05	0	0	0	0	0	0	0
1710	20029.076	28	11	1979	53.28333333	-53.7	290	2.9	Fall	1979	2J	Engels	Core	1598.413846	5	1	2J	2J_1	2J_1	2J_4	2.2	2.25	1.58	1.94	1.62	280	269	224	241	232	0	0	0	12.55846154	22.61076923	0	0	0	0	0	0	0	0	0	0	0	0	0	0
1711	20029.077	28	11	1979	53.48333333	-54.33333333	172	2.2	Fall	1979	2J	Engels	Core	155.95	5	1	2J	2J_1	2J_3	2J_5	2.2	2.25	1.58	0.67	0.67	280	269	224	166	166	0	0	0	9.07	4.08	6.35	0	0	0	0	0	0.09	0	0	0	0	0	0	0
1712	20029.078	28	11	1979	53.61166667	-54.3	180	2	Fall	1979	2J	Engels	Core	112.04	5	1	2J	2J_1	2J_3	2J_5	2.2	2.25	1.58	0.67	0.67	280	269	224	166	166	0	0	0	29.94	1.36	6.8	0	0	0	0	0	0	0	0	0	0	0	0	0
1713	20029.079	28	11	1979	53.62	-53.68166667	196	2.9	Fall	1979	2J	Engels	Core	40.38	5	1	2J	2J_1	2J_1	2J_4	2.2	2.25	1.58	1.94	1.62	280	269	224	241	232	0	0	0	0	0.68	0	0	0	0	0	0	0	0	0	0	0	0	0	0
1714	20029.08	28	11	1979	53.815	-53.28166667	234	3.2	Fall	1979	2J	Engels	Core	241.78	5	1	2J	2J_1	2J_1	2J_4	2.2	2.25	1.58	1.94	1.62	280	269	224	241	232	0	0	0	10.89	4.54	4.54	0	0	0	0	0	0	0	0	0	0	0	0	0
1715	20029.081	28	11	1979	53.86333333	-53.44	347	4	Fall	1979	2J	Engels	Core	524.6	5	1	2J	2J_2	2J_2	2J_2	2.2	2.25	3.74	3.74	3.74	280	269	520	520	450	0	0	0	13.61	3.18	1.36	0	0	0	0	0	0	0	0	0	0	0	0	0
1716	20029.082	28	11	1979	53.62666667	-52.99333333	233	2.7	Fall	1979	2J	Engels	Core	390.31	5	1	2J	2J_1	2J_1	2J_4	2.2	2.25	1.58	1.94	1.62	280	269	224	241	232	0	0	0	0	7.26	5.44	0	0	0	0	0	0	0	0	0	0	0	0	0
1717	20029.083	29	11	1979	53.62666667	-52.585	307	4	Fall	1979	2J	Engels	Core	577.2	5	1	2J	2J_2	2J_2	2J_2	2.2	2.25	3.74	3.74	3.74	280	269	520	520	450	0	0	0	15.42	2.95	1.81	0	0	0	0	0	0	0	0	0	0	0	0	0
1718	20029.084	29	11	1979	53.12833333	-52.235	365	3.8	Fall	1979	2J	Engels	Core	938.51	1	2	2J	2J_2	2J_2	2J_2	2.27	2.25	3.74	3.74	3.74	297	269	520	520	450	0	0	0	95.26	2.72	3.63	0	0	0	0	0	0	0	0	0	0	0	0	0
1719	20029.085	29	11	1979	52.95333333	-52.54666667	246	3	Fall	1979	2J	Engels	Core	159.66	5	2	2J	2J_1	2J_1	2J_1	2.27	2.25	1.58	1.94	2.7	297	269	224	241	264	0	0	0	0	4.08	0	0	0	0	0	0	0	0	0	0	0	0	0	0
1720	20029.086	29	11	1979	52.66	-52.33833333	283	3.6	Fall	1979	2J	Engels	Core	249.26	1	2	2J	2J_1	2J_1	2J_1	2.27	2.25	1.58	1.94	2.7	297	269	224	241	264	0	0	0	13.15	14.52	0	0	0	0	0	0	0	0	0	0	0	0	0	0
1721	20029.087	29	11	1979	52.53333333	-52.84	250	3.2	Fall	1979	2J	Engels	Core	151.06	5	1	2J	2J_1	2J_1	2J_1	2.2	2.25	1.58	1.94	2.7	280	269	224	241	264	0	0	0	37.2	9.98	0	0	0	0	0	0	0	0	0	0	0	0	0	0
1722	20029.088	29	11	1979	52.60833333	-53.32333333	249	2	Fall	1979	2J	Engels	Core	98.29	5	1	2J	2J_1	2J_1	2J_1	2.2	2.25	1.58	1.94	2.7	280	269	224	241	264	0.05	0	0	12.7	5.44	3.18	0	0.05	0	0	0	0	0	0	0	0	0	0	0
1723	20029.089	29	11	1979	52.6	-53.5	338	3.5	Fall	1979	2J	Engels	Core	140.97	5	1	2J	2J_2	2J_2	2J_2	2.2	2.25	3.74	3.74	3.74	280	269	520	520	450	0	0	0	11.79	3.63	0	0	0	0	0	0	0.09	0	0	0	0	0	0	0.91
1724	20029.09	29	11	1979	52.345	-53.07833333	257	2.7	Fall	1979	2J	Engels	Core	212.59	5	1	2J	2J_1	2J_1	2J_1	2.2	2.25	1.58	1.94	2.7	280	269	224	241	264	0	0	0	9.07	8.16	0	0	0.05	0	0	0	0	0	0	0	0	0	0	0
1725	20029.094	30	11	1979	52.31666667	-51.96666667	295	3.3	Fall	1979	2J	Engels	Core	147.36	1	2	2J	2J_1	2J_1	2J_1	2.27	2.25	1.58	1.94	2.7	297	269	224	241	264	0	0	0	17.24	16.33	1.13	0	0.09	0	0	0	0	0	0	0	0	0	0	0.05
1726	20029.095	30	11	1979	52.28833333	-51.68333333	310	3.4	Fall	1979	2J	Engels	Core	80.26	1	2	2J	2J_1	2J_1	2J_1	2.27	2.25	1.58	1.94	2.7	297	269	224	241	264	0	0	0	11.79	2.27	0	0	0.09	0	0	0	0	0	0	0	0	0	0	0.09
1727	20042.04	9	10	1980	52.59833333	-53.335	242	NA	Fall	1980	2J	Engels	Core	239.61	5	1	2J	2J_1	2J_1	2J_1	2.2	2.25	1.58	1.94	2.7	280	269	224	241	264	0	0	0	30	2.5	0	0	0	0	0	0	0	0	0	0	0	0	0	0
1728	20042.041	9	10	1980	52.84	-53.1	198	1.5	Fall	1980	2J	Engels	Core	159.3	5	1	2J	2J_1	2J_1	2J_1	2.2	2.25	1.58	1.94	2.7	280	269	224	241	264	0	0	0	5.5	22	2	0	0	0	0	0	0	0	0	0	0	0	0	0
1729	20042.042	9	10	1980	52.72833333	-53.50333333	430	3	Fall	1980	2J	Engels	Core	266.4	5	1	2J	2J_2	2J_2	2J_2	2.2	2.25	3.74	3.74	3.74	280	269	520	520	450	0	0	0	3	3	1.6	0	0	0	0	0	0	0	0	0	0	0	0	0
1730	20042.043	9	10	1980	52.65333333	-53.505	366	2.9	Fall	1980	2J	Engels	Core	216.42	5	1	2J	2J_2	2J_2	2J_2	2.2	2.25	3.74	3.74	3.74	280	269	520	520	450	0	0	0	0	0	0	0	0	0	0	0	0	0	0	0	0	0	0	0
1731	20042.044	9	10	1980	52.61	-53.49333333	351	2.9	Fall	1980	2J	Engels	Core	302.26	5	1	2J	2J_2	2J_2	2J_2	2.2	2.25	3.74	3.74	3.74	280	269	520	520	450	0.01	0	0	6	0.7	0	0	0	0	0	0	0	0	0	0	0	0	0	0
1732	20042.045	9	10	1980	52.6	-54.005	212	-0.4	Fall	1980	2J	Engels	Core	23.51	5	1	2J	2J_1	2J_1	2J_4	2.2	2.25	1.58	1.94	1.62	280	269	224	241	232	0	0	0	0	0	0	0	0	0	0	0	0	0	0	0	0	0	0	0
1733	20042.046	9	10	1980	52.75333333	-54.36333333	224	1.9	Fall	1980	2J	Engels	Core	311.9	5	1	2J	2J_1	2J_1	2J_4	2.2	2.25	1.58	1.94	1.62	280	269	224	241	232	0	0	0	17	9	14	0	0	0	0	0	0.2	0	0	0	0	0	0	0
1734	20042.047	10	10	1980	53.06666667	-54.3	365	3	Fall	1980	2J	Engels	Core	243.32	5	1	2J	2J_1	2J_1	2J_4	2.2	2.25	1.58	1.94	1.62	280	269	224	241	232	0	0	0	28	4.5	0	0	0	0	0	0	0	0	0	0	0	0	0	0.5
1735	20042.048	10	10	1980	53.185	-54.345	368	3.5	Fall	1980	2J	Engels	Core	169.3	5	1	2J	2J_1	2J_1	2J_4	2.2	2.25	1.58	1.94	1.62	280	269	224	241	232	0	0	0	0	1.5	0	0	0	0	0	0	0	0	0	0	0	0	0	0.5
1736	20042.05	10	10	1980	54.01333333	-55.55666667	226	-0.6	Fall	1980	2J	Engels	Core	214.73	5	1	2J	2J_1	2J_4	2J_6	2.2	2.25	1.58	1.83	1.89	280	269	224	257	256	0.02	0	0	26	1.6	17	0	0	0	0	0	0.3	0	0	0	0	0	0	0
1737	20042.051	10	10	1980	54.09833333	-55.78666667	222	0	Fall	1980	2J	Engels	Core	53.28	5	1	2J	2J_1	2J_4	2J_6	2.2	2.25	1.58	1.83	1.89	280	269	224	257	256	0	0	0	26	0	0	0	0	0	0	0	0.05	0	0	0	0	0	0	0
1738	20042.052	10	10	1980	54.55	-56.13833333	491	2.5	Fall	1980	2J	Engels	Core	281.1	5	1	2J	2J_1	2J_4	2J_7	2.2	2.25	1.58	1.83	2.83	280	269	224	257	442.5	0	0	0	8.2	0	4.5	0	0	0	0	0	0.1	0	0	0	0	0	0	0.4
1739	20042.053	10	10	1980	54.87833333	-56.67666667	270	0.5	Fall	1980	2J	Engels	Core	191.18	5	1	2J	2J_1	2J_4	2J_8	2.2	2.25	1.58	1.83	0.93	280	269	224	257	162	0	0	0	39	3	1	0	0.02	0.01	0	0	1.6	0	0	0	0	0	0	0.01
1740	20042.055	11	10	1980	55.00833333	-57.16	206	NA	Fall	1980	2J	Engels	Core	2.2	5	1	2J	2J_1	2J_4	2J_8	2.2	2.25	1.58	1.83	0.93	280	269	224	257	162	0	0	0	0	0	0	0	0	0	0	0	0	0	0	0	0	0	0	0
1741	20042.056	11	10	1980	55.00333333	-56.22333333	368	NA	Fall	1980	2J	Engels	Core	26.42	5	1	2J	2J_1	2J_4	2J_7	2.2	2.25	1.58	1.83	2.83	280	269	224	257	442.5	0	0	0	6	0	0	0	0	0	0	0	0.1	0	0	0	0	0	0	0
1742	20042.057	11	10	1980	54.905	-55.95	307	2	Fall	1980	2J	Engels	Core	271.97	5	1	2J	2J_1	2J_4	2J_6	2.2	2.25	1.58	1.83	1.89	280	269	224	257	256	0	0	0	110	10.5	17	0	0	0.02	0	0	0.05	0	0	0	0	0	0	0.4
1743	20042.058	11	10	1980	54.89166667	-55.86666667	282	1.9	Fall	1980	2J	Engels	Core	185.99	5	1	2J	2J_1	2J_4	2J_6	2.2	2.25	1.58	1.83	1.89	280	269	224	257	256	0	0	0	54	5	13	0	0	0	0	0	0.04	0	0	0	0	0	0	0.08
1744	20042.059	11	10	1980	55.02166667	-55.56833333	274	NA	Fall	1980	2J	Engels	Core	423.69	5	1	2J	2J_1	2J_4	2J_6	2.2	2.25	1.58	1.83	1.89	280	269	224	257	256	0	0	0	140	33	0	0	0.01	0.01	0	0	0.06	0	0	0	0	0	0	0.5
1745	20042.061	12	10	1980	55.17333333	-55.23	334	NA	Fall	1980	2J	Engels	Core	1249.93	5	1	2J	2J_1	2J_4	2J_7	2.2	2.25	1.58	1.83	2.83	280	269	224	257	442.5	0	0	0	29	7.5	0	0	0	0	0	0	0	0	0	0	0	0	0	0
1746	20042.062	12	10	1980	54.98166667	-54.08833333	486	3.5	Fall	1980	2J	Engels	Core	700.5	5	1	2J	2J_2	2J_2	2J_2	2.2	2.25	3.74	3.74	3.74	280	269	520	520	450	0	0	0	83	0	6.5	0	0	0	0	0	0	16.5	0	0	0	0	91.5	0.2
1747	20042.064	12	10	1980	54.95166667	-53.95	485	3.6	Fall	1980	2J	Engels	Core	1029.25	5	1	2J	2J_2	2J_2	2J_2	2.2	2.25	3.74	3.74	3.74	280	269	520	520	450	0	0	0	75	0	0	0	0	0	0	0	0	17	0	0	0	0	107	0.1
1748	20042.065	12	10	1980	54.675	-54.27666667	226	1.7	Fall	1980	2J	Engels	Core	339.35	5	1	2J	2J_1	2J_4	2J_6	2.2	2.25	1.58	1.83	1.89	280	269	224	257	256	0	0	0	37	7	0.03	0	0	0	0	0	0	0	0	0	0	0	0	0
1749	20042.066	12	10	1980	54.495	-54.405	203	0.2	Fall	1980	2J	Engels	Core	282.3	5	1	2J	2J_1	2J_4	2J_6	2.2	2.25	1.58	1.83	1.89	280	269	224	257	256	0	0	0	35	11	11	0	0	0	0	0	0.08	0	0	0	0	0	0	0
1750	20042.067	12	10	1980	54.5	-54.3	220	0.7	Fall	1980	2J	Engels	Core	279.52	5	1	2J	2J_1	2J_4	2J_6	2.2	2.25	1.58	1.83	1.89	280	269	224	257	256	0	0	0	32	9	10	0	0	0	0	0	0.02	0	0	0	0	0	0	0
1751	20042.069	13	10	1980	54.69666667	-53.275	594	3.4	Fall	1980	2J	Engels	Core	1332.1	5	1	2J	2J_2	2J_2	2J_2	2.2	2.25	3.74	3.74	3.74	280	269	520	520	450	0	0	0	42	0	0	3.5	0	0	0	0	0	47	0	0	0	0	867	0
1752	20042.07	13	10	1980	54.70666667	-53.39666667	521	NA	Fall	1980	2J	Engels	Core	1025.25	5	1	2J	2J_2	2J_2	2J_2	2.2	2.25	3.74	3.74	3.74	280	269	520	520	450	0	0	0	72	0	0	0	0	0	0	0	0	22.5	0	0	0	0	361	0
1753	20042.071	13	10	1980	54.57833333	-53.46	382	NA	Fall	1980	2J	Engels	Core	522.8	5	1	2J	2J_2	2J_2	2J_2	2.2	2.25	3.74	3.74	3.74	280	269	520	520	450	0	0	0	41	0	3.5	0	0	0	0	0	0	2.5	0	0	0	0	0	0
1754	20042.072	13	10	1980	54.33166667	-53.40666667	366	NA	Fall	1980	2J	Engels	Core	830.54	5	1	2J	2J_2	2J_2	2J_2	2.2	2.25	3.74	3.74	3.74	280	269	520	520	450	0	0	0	90	7.5	1.5	0	0	0	0	0	0	0	0	0	0	0	0	0
1755	20042.073	13	10	1980	54.2	-53.79333333	210	NA	Fall	1980	2J	Engels	Core	487.33	5	1	2J	2J_1	2J_1	2J_4	2.2	2.25	1.58	1.94	1.62	280	269	224	241	232	0	0	0	42	11	24	0	0	0	0	0	0	0	0	0	0	0	0	0
1756	20042.074	13	10	1980	54.02833333	-53.94166667	197	2.5	Fall	1980	2J	Engels	Core	122.3	5	1	2J	2J_1	2J_1	2J_4	2.2	2.25	1.58	1.94	1.62	280	269	224	241	232	0	0	0	4	1.5	9	0	0	0	0	0	0	0	0	0	0	0	0	0
1757	20042.075	14	10	1980	54.005	-53.10166667	306	NA	Fall	1980	2J	Engels	Core	485.32	5	1	2J	2J_2	2J_2	2J_2	2.2	2.25	3.74	3.74	3.74	280	269	520	520	450	0	0	0	26.5	8	0	0	0.01	0	0	0	0	0	0	0	0	0	0	0.01
1758	20042.076	14	10	1980	54.16833333	-53.04166667	512	3.5	Fall	1980	2J	Engels	Core	328.8	5	1	2J	2J_2	2J_2	2J_2	2.2	2.25	3.74	3.74	3.74	280	269	520	520	450	0	0	0	19.5	0	0	0	0	0	0	0	0	9.5	0	0	0	0	13.5	0
1759	20042.077	14	10	1980	54.065	-52.945	482	3.4	Fall	1980	2J	Engels	Core	1206.7	5	1	2J	2J_2	2J_2	2J_2	2.2	2.25	3.74	3.74	3.74	280	269	520	520	450	0	0	0	73	0	0	0	0	0	0	0	0	10.5	0	0	0	0	142	0
1760	20042.078	14	10	1980	54.03	-52.88166667	541	3.5	Fall	1980	2J	Engels	Core	465.8	5	1	2J	2J_2	2J_2	2J_2	2.2	2.25	3.74	3.74	3.74	280	269	520	520	450	0	0	0	32	0	0	1	0	0	0	0	0	15.5	0	0	0	0	35	0
1761	20042.079	14	10	1980	53.79333333	-52.76666667	472	3.3	Fall	1980	2J	Engels	Core	523.5	5	1	2J	2J_2	2J_2	2J_2	2.2	2.25	3.74	3.74	3.74	280	269	520	520	450	0	0	0	38	0	0	0	0	0	0	0	0	22	0	0	0	0	57	0.02
1762	20042.08	14	10	1980	53.35166667	-52.55166667	444	NA	Fall	1980	2J	Engels	Core	243.22	5	1	2J	2J_2	2J_2	2J_2	2.2	2.25	3.74	3.74	3.74	280	269	520	520	450	0	0	0	53	1.7	0	0	0	0	0	0	0	0	0	0	0	0	2	0.2
1763	20042.081	14	10	1980	53.32833333	-52.97666667	472	3.4	Fall	1980	2J	Engels	Core	213.95	5	1	2J	2J_2	2J_2	2J_2	2.2	2.25	3.74	3.74	3.74	280	269	520	520	450	0	0	0	49	0	0	0	0	0	0	0	0	0	0	0	0	0	0	0.9
1764	20042.082	14	10	1980	53.275	-53.07166667	510	3.3	Fall	1980	2J	Engels	Core	109.57	5	1	2J	2J_2	2J_2	2J_2	2.2	2.25	3.74	3.74	3.74	280	269	520	520	450	0	0	0	10	0	0	0	0	0	0	0	0	0	0	0	0	0	0	0.3
1765	20042.083	14	10	1980	53.15	-53.08166667	508	3.1	Fall	1980	2J	Engels	Core	155.34	5	1	2J	2J_2	2J_2	2J_2	2.2	2.25	3.74	3.74	3.74	280	269	520	520	450	0	0	0	10	0	0	0	0	0	0	0	0	0	0	0	0	0	0	0.2
1766	20042.084	15	10	1980	53.22	-52.42666667	423	3.1	Fall	1980	2J	Engels	Core	453.4	5	1	2J	2J_2	2J_2	2J_2	2.2	2.25	3.74	3.74	3.74	280	269	520	520	450	0	0	0	98	0	0	0	0	0	0	0	0	0	0	0	0	0	0	0.3
1767	20042.085	15	10	1980	53.12166667	-52.18666667	387	3	Fall	1980	2J	Engels	Core	269.91	1	2	2J	2J_2	2J_2	2J_2	2.27	2.25	3.74	3.74	3.74	297	269	520	520	450	0	0	0	23	1.5	2.5	0	0.01	0	0	0	0	0	0	0	0	0	0	0
1768	20042.086	15	10	1980	53.11833333	-52.13833333	560	3.1	Fall	1980	2J	Engels	Core	413.6	1	1	2J	2J_2	2J_2	2J_2	2.2	2.25	3.74	3.74	3.74	280	269	520	520	450	0	0	0	18.5	0	0	1.5	0	0	0	0	0	0	0	0	0	0	2.5	0.3
1769	20042.087	15	10	1980	52.78333333	-51.775	610	3.2	Fall	1980	2J	Engels	Core	638.55	1	1	2J	2J_2	2J_2	2J_2	2.2	2.25	3.74	3.74	3.74	280	269	520	520	450	0	0	0	18	0	0	1.6875	0	0	0	0	0	79.875	0	0	0	0	96.75	0
1770	20042.088	15	10	1980	52.79333333	-52.06166667	298	3	Fall	1980	2J	Engels	Core	830.61	1	2	2J	2J_1	2J_1	2J_1	2.27	2.25	1.58	1.94	2.7	297	269	224	241	264	0	0	0	39	7.5	0	0	0	0	0	0	0	2	0	0	0	0	0	0
1771	20042.089	15	10	1980	52.60833333	-52.08166667	295	2.7	Fall	1980	2J	Engels	Core	287.91	1	2	2J	2J_1	2J_1	2J_1	2.27	2.25	1.58	1.94	2.7	297	269	224	241	264	0	0	0	26	18	0	0	0	0	0	0	0	0	0.02	0	0	0	0	0.03
1772	20042.09	15	10	1980	52.60666667	-51.75	306	2.9	Fall	1980	2J	Engels	Core	485.79	1	2	2J	2J_1	2J_1	2J_1	2.27	2.25	1.58	1.94	2.7	297	269	224	241	264	0	0	0	16	5	0	0	0.03	0	0	0	0	0	0	0	0	0	0	0
1773	20042.091	15	10	1980	52.78833333	-51.675	827	3.6	Fall	1980	2J	Engels	Core	379.23	1	1	2J	2J_2	2J_2	2J_3	2.2	2.25	3.74	3.74	3.73	280	269	520	520	1045	0	0	0	50	0	0	12	0	0	0	0	0	31	0.03	0	0	0	37	0
1774	20042.092	15	10	1980	52.57833333	-51.47333333	802	3.7	Fall	1980	2J	Engels	Core	280.33	1	1	2J	2J_2	2J_2	2J_3	2.2	2.25	3.74	3.74	3.73	280	269	520	520	1045	0	0	0	18	0	0	18	0	0	0	0	0	20	0	0	0	0	45	0
1775	20044.038	25	11	1980	52.31666667	-51.6	316	3	Fall	1980	2J	Engels	Core	112.1	1	2	2J	2J_1	2J_1	2J_1	2.27	2.25	1.58	1.94	2.7	297	269	224	241	264	0	0	0	2.5	4	6.5	0	0	0	0	0	0	0	0	0	0	0	0	0.1
1776	20044.039	25	11	1980	52.49333333	-51.805	292	2.8	Fall	1980	2J	Engels	Core	446.8	1	2	2J	2J_1	2J_1	2J_1	2.27	2.25	1.58	1.94	2.7	297	269	224	241	264	0	0	0	42.5	1	5.5	0	0	0	0	0	0	0	0	0	0	0	0	0
1777	20044.04	25	11	1980	52.61166667	-51.75166667	314	2.9	Fall	1980	2J	Engels	Core	377.03	1	2	2J	2J_1	2J_1	2J_1	2.27	2.25	1.58	1.94	2.7	297	269	224	241	264	0	0	0	29	1	12	0	0	0	0	0	0	0	0	0	0	0	0	0
1778	20044.041	25	11	1980	52.31666667	-52.16333333	277	2.9	Fall	1980	2J	Engels	Core	137.3	1	2	2J	2J_1	2J_1	2J_1	2.27	2.25	1.58	1.94	2.7	297	269	224	241	264	0	0	0	8	5.5	0	0	0	0	0	0	0	0	0	0	0	0	0	0
1779	20044.044	26	11	1980	52.365	-53.13	235	2.3	Fall	1980	2J	Engels	Core	179.6	5	1	2J	2J_1	2J_1	2J_1	2.2	2.25	1.58	1.94	2.7	280	269	224	241	264	0	0	0	19	18	7.5	0	0	0	0	0	0	0	0	0	0	0	0	0
1780	20044.045	26	11	1980	52.44166667	-53.15833333	215	1.7	Fall	1980	2J	Engels	Core	209.6	5	1	2J	2J_1	2J_1	2J_1	2.2	2.25	1.58	1.94	2.7	280	269	224	241	264	0	0	0	42.5	7	2	0	0.1	0	0	0	0	0	0	0	0	0	0	0
1781	20044.046	26	11	1980	52.48333333	-53.11333333	214	1.8	Fall	1980	2J	Engels	Core	161.6	5	1	2J	2J_1	2J_1	2J_1	2.2	2.25	1.58	1.94	2.7	280	269	224	241	264	0	0	0	25	6.5	0	0	0.1	0	0	0	0	0	0	0	0	0	0	0
1782	20044.047	26	11	1980	52.68	-53	206	1.8	Fall	1980	2J	Engels	Core	97.5	5	1	2J	2J_1	2J_1	2J_1	2.2	2.25	1.58	1.94	2.7	280	269	224	241	264	0	0	0	14	2.5	2.5	0	0	0	0	0	0	0	0	0	0	0	0	0
1783	20044.048	26	11	1980	53.01833333	-52.31833333	268	2.7	Fall	1980	2J	Engels	Core	1329.36	5	2	2J	2J_1	2J_1	2J_1	2.27	2.25	1.58	1.94	2.7	297	269	224	241	264	0	0	0	15.6	14.4	1.92	0	0	0	0	0	0	0	0	0	0	0	0	0
1784	20044.049	26	11	1980	53.515	-52.66833333	351	3.1	Fall	1980	2J	Engels	Core	52.47	5	1	2J	2J_2	2J_2	2J_2	2.2	2.25	3.74	3.74	3.74	280	269	520	520	450	0	0	0	4	0	0	0	0	0	0	0	0	0	0	0	0	0	0	0
1785	20044.05	26	11	1980	53.55833333	-53.34166667	199	1.1	Fall	1980	2J	Engels	Core	329	5	1	2J	2J_1	2J_1	2J_4	2.2	2.25	1.58	1.94	1.62	280	269	224	241	232	0	0	0	13.5	10	6	0	0	0	0	0	0	0	0	0	0	0	0	0
1786	20044.051	26	11	1980	53.67833333	-53.545	200	1.3	Fall	1980	2J	Engels	Core	242	5	1	2J	2J_1	2J_1	2J_4	2.2	2.25	1.58	1.94	1.62	280	269	224	241	232	0	0	0	30.5	4	9	0	0	0	0	0	0	0	0	0	0	0	0	0
1787	20044.052	27	11	1980	53.60166667	-53.7	186	0.9	Fall	1980	2J	Engels	Core	183.5	5	1	2J	2J_1	2J_1	2J_4	2.2	2.25	1.58	1.94	1.62	280	269	224	241	232	0	0	0	0	2	2	0	0	0	0	0	0	0	0	0	0	0	0	0
1788	20044.053	27	11	1980	53.78833333	-54.28833333	183	1	Fall	1980	2J	Engels	Core	77.5	5	1	2J	2J_1	2J_3	2J_5	2.2	2.25	1.58	0.67	0.67	280	269	224	166	166	0	0	0	13	0.5	0	0	0	0	0	0	0	0	0	0	0	0	0	0
1789	20044.054	27	11	1980	53.98833333	-53.47166667	224	2.7	Fall	1980	2J	Engels	Core	676	5	1	2J	2J_1	2J_1	2J_4	2.2	2.25	1.58	1.94	1.62	280	269	224	241	232	0	0	0	12	1	1	0	0	0	0	0	0	0	0	0	0	0	0	0
1790	20044.055	27	11	1980	54.07	-53.14666667	321	2.7	Fall	1980	2J	Engels	Core	529.5	5	1	2J	2J_2	2J_2	2J_2	2.2	2.25	3.74	3.74	3.74	280	269	520	520	450	0	0	0	20.5	2	0.5	0	0	0	0	0	0	0	0	0	0	0	0	0
1791	20044.057	27	11	1980	54.175	-53.47	243	2	Fall	1980	2J	Engels	Core	299.5	5	1	2J	2J_1	2J_1	2J_4	2.2	2.25	1.58	1.94	1.62	280	269	224	241	232	0	0	0	3	3	0	0	0	0	0	0	0	0	0	0	0	0	0	0
1792	20044.058	27	11	1980	54.235	-53.91333333	211	2	Fall	1980	2J	Engels	Core	571.5	5	1	2J	2J_1	2J_1	2J_4	2.2	2.25	1.58	1.94	1.62	280	269	224	241	232	0	0	0	76	12	0	0	0	0	0	0	0	0	0	0	0	0	0	0
1793	20044.059	28	11	1980	54.33333333	-54.08333333	210	1.5	Fall	1980	2J	Engels	Core	273	5	1	2J	2J_1	2J_1	2J_4	2.2	2.25	1.58	1.94	1.62	280	269	224	241	232	0	0	0	13	4	0	0	0	0	0	0	0	0	0	0	0	0	0	0
1794	20044.06	29	11	1980	54.2	-54.52	176	1.5	Fall	1980	2J	Engels	Core	182.5	5	1	2J	2J_1	2J_3	2J_5	2.2	2.25	1.58	0.67	0.67	280	269	224	166	166	0	0	0	31.5	2.5	21.5	0	0	0	0	0	0	0	0	0	0	0	0	0
1795	20044.061	29	11	1980	54.50833333	-54.745	184	0.8	Fall	1980	2J	Engels	Core	140.5	5	1	2J	2J_1	2J_3	2J_5	2.2	2.25	1.58	0.67	0.67	280	269	224	166	166	0	0	0	25.5	1.5	0	0	0	0	0	0	0	0	0	0	0	0	0	0
1796	20044.062	29	11	1980	54.62666667	-54.37	230	2.8	Fall	1980	2J	Engels	Core	212.2	5	1	2J	2J_1	2J_4	2J_6	2.2	2.25	1.58	1.83	1.89	280	269	224	257	256	0	0	0	61	4.5	26.5	0	0	0	0	0	0	0	0	0	0	0	0	0
1797	20044.063	29	11	1980	54.805	-54.74333333	205	3	Fall	1980	2J	Engels	Core	23	5	1	2J	2J_1	2J_4	2J_6	2.2	2.25	1.58	1.83	1.89	280	269	224	257	256	0	0	0	0	0.5	1.5	0	0	0	0	0	0	0	0	0	0	0	0	0
1798	20044.065	29	11	1980	55.075	-54.945	274	1.8	Fall	1980	2J	Engels	Core	846	5	1	2J	2J_1	2J_4	2J_6	2.2	2.25	1.58	1.83	1.89	280	269	224	257	256	0	0	0	16	4	0	0	0	0	0	0	0	0	0	0	0	0	0	0
1799	20044.066	29	11	1980	55.075	-54.86833333	320	2.8	Fall	1980	2J	Engels	Core	869.9	5	1	2J	2J_1	2J_4	2J_7	2.2	2.25	1.58	1.83	2.83	280	269	224	257	442.5	0	0	0	27	0.3	0	0	0	0	0	0	0	0	0	0	0	0	0	0
1800	20044.067	29	11	1980	55.11666667	-55.12333333	253	1.5	Fall	1980	2J	Engels	Core	950	5	1	2J	2J_1	2J_4	2J_6	2.2	2.25	1.58	1.83	1.89	280	269	224	257	256	0	0	0	100.5	18	2.5	0	0	0	0	0	0	0	0	0	0	0	0	0
1801	20044.068	29	11	1980	55.23833333	-55.65833333	258	2.8	Fall	1980	2J	Engels	Core	893	5	1	2J	2J_1	2J_4	2J_6	2.2	2.25	1.58	1.83	1.89	280	269	224	257	256	0	0	0	87	38	0	0	0	0	0	0	0	0	0	0	0	0	0	0
1802	20044.07	30	11	1980	55.275	-55.595	370	3	Fall	1980	2J	Engels	Core	524.6	5	1	2J	2J_1	2J_4	2J_7	2.2	2.25	1.58	1.83	2.83	280	269	224	257	442.5	0	0	0	134.5	0.5	12	0	0	0	0	0	0	0	0	0	0	0	6	0
1803	20044.071	30	11	1980	55.22833333	-56.46833333	176	0.5	Fall	1980	2J	Engels	Core	513.6	5	1	2J	2J_1	2J_4	2J_8	2.2	2.25	1.58	1.83	0.93	280	269	224	257	162	0	0	0	23.5	1	3	0	0	0	0	0	0.1	0	0	0	0	0	0	0
1804	20044.072	30	11	1980	55.145	-56.925	182	0.4	Fall	1980	2J	Engels	Core	150.9	5	1	2J	2J_1	2J_4	2J_8	2.2	2.25	1.58	1.83	0.93	280	269	224	257	162	0.1	0	0	28.5	1.3	26.5	0	0	0	0	0	0	0	0	0	0	0	0	0
1805	20044.073	30	11	1980	55.03	-57.09333333	209	0.5	Fall	1980	2J	Engels	Core	316.8	5	1	2J	2J_1	2J_4	2J_8	2.2	2.25	1.58	1.83	0.93	280	269	224	257	162	0.1	0	0	58	1	4	0	0	0	0	0	0.7	0	0	0	0	0	0	0
1806	20044.074	30	11	1980	54.905	-56.85	264	1.3	Fall	1980	2J	Engels	Core	803.8	5	1	2J	2J_1	2J_4	2J_8	2.2	2.25	1.58	1.83	0.93	280	269	224	257	162	0	0	0	126.5	0	0	0	0	0	0	0	0	0	0	0	0	0	0	0
1807	20044.075	1	12	1980	54.92333333	-56.565	153	0.4	Fall	1980	2J	Engels	Core	193.8	5	1	2J	2J_1	2J_4	2J_8	2.2	2.25	1.58	1.83	0.93	280	269	224	257	162	0	0	0	22	0	38.5	0	0	0	0	0	0.1	0	0	0	0	0	0	0
1808	20044.076	1	12	1980	55.01666667	-56.23166667	341	2.3	Fall	1980	2J	Engels	Core	396.2	5	1	2J	2J_1	2J_4	2J_7	2.2	2.25	1.58	1.83	2.83	280	269	224	257	442.5	0	0	0	39.5	0.5	5	0	0	0	0	0	0	0	0	0	0	0	0	0.1
1809	20044.077	1	12	1980	54.94333333	-56.13166667	384	2.4	Fall	1980	2J	Engels	Core	212.2	5	1	2J	2J_1	2J_4	2J_7	2.2	2.25	1.58	1.83	2.83	280	269	224	257	442.5	0	0	0	39.5	0	10	0	0	0	0	0	0.1	0	0	0	0	0	0	0
1810	20044.079	1	12	1980	54.60833333	-55.37	172	0.4	Fall	1980	2J	Engels	Core	131.1	5	1	2J	2J_1	2J_3	2J_5	2.2	2.25	1.58	0.67	0.67	280	269	224	166	166	0	0	0	15	6.5	0	0	0	0	0	0	0	0	0	0	0	0	0	0
1811	20044.08	1	12	1980	54.41833333	-55.50833333	208	0.3	Fall	1980	2J	Engels	Core	250.6	5	1	2J	2J_1	2J_4	2J_6	2.2	2.25	1.58	1.83	1.89	280	269	224	257	256	0.1	0	0	62	1	2	0	0	0	0	0	0	0	0	0	0	0	0	0
1812	20044.081	1	12	1980	54.27	-55.44	170	0.3	Fall	1980	2J	Engels	Core	170.5	5	1	2J	2J_1	2J_3	2J_5	2.2	2.25	1.58	0.67	0.67	280	269	224	166	166	1	0	0	59	0	67	0	0	0	0	0	0	0	0	0	0	0	0	0
1813	20044.082	1	12	1980	54.26333333	-55.57	272	0.8	Fall	1980	2J	Engels	Core	353.6	5	1	2J	2J_1	2J_4	2J_6	2.2	2.25	1.58	1.83	1.89	280	269	224	257	256	0.1	0	0	59	0	0	0	0	0	0	0	0	0	0	0	0	0	0	0
1814	20044.083	1	12	1980	53.99166667	-55.28333333	142	0.6	Fall	1980	2J	Engels	Core	30.1	5	1	2J	2J_1	2J_3	2J_5	2.2	2.25	1.58	0.67	0.67	280	269	224	166	166	0	0	0	0	0	5.5	0	0	0	0	0	0.3	0	0	0	0	0	0	0
1815	20044.084	1	12	1980	53.89	-55.24333333	137	0.4	Fall	1980	2J	Engels	Core	25.2	5	1	2J	2J_1	2J_3	2J_5	2.2	2.25	1.58	0.67	0.67	280	269	224	166	166	0	0	0	0	0	7	0	0	0	0	0	0.7	0	0	0	0	0	0	0
1816	20044.085	2	12	1980	53.73166667	-55.225	162	1.2	Fall	1980	2J	Engels	Core	678.5	5	1	2J	2J_1	2J_1	2J_4	2.2	2.25	1.58	1.94	1.62	280	269	224	241	232	0	0	0	32.5	0	0	0	0	0	0	0	0	0	0	0	0	0	0	0
1817	20044.086	2	12	1980	53.535	-55.02833333	162	1	Fall	1980	2J	Engels	Core	638.8	5	1	2J	2J_1	2J_1	2J_4	2.2	2.25	1.58	1.94	1.62	280	269	224	241	232	0	0	0	61	0.5	8	0	0	0	0	0	3.5	0	0	0	0	0	0	0
1818	20044.087	2	12	1980	53.67	-54.75166667	154	0.5	Fall	1980	2J	Engels	Core	117.5	5	1	2J	2J_1	2J_3	2J_5	2.2	2.25	1.58	0.67	0.67	280	269	224	166	166	0	0	0	0	0	4	0	0	0	0	0	0	0	0	0	0	0	0	0
1819	20044.088	2	12	1980	53.61333333	-54.68166667	151	0.7	Fall	1980	2J	Engels	Core	8.75	5	1	2J	2J_1	2J_3	2J_5	2.2	2.25	1.58	0.67	0.67	280	269	224	166	166	0	0	0	0	0	0	0	0	0	0	0	0	0	0	0	0	0	0	0
1820	20044.089	2	12	1980	53.3	-54.595	348	1.6	Fall	1980	2J	Engels	Core	146.3	5	1	2J	2J_1	2J_1	2J_4	2.2	2.25	1.58	1.94	1.62	280	269	224	241	232	0	0	0	0	0.5	0	0	0	0.1	0	0	0	0	0	0	0	0	0	0.1
1821	20044.091	2	12	1980	53.11666667	-54.38833333	386	2.8	Fall	1980	2J	Engels	Core	362.2	5	1	2J	2J_1	2J_1	2J_4	2.2	2.25	1.58	1.94	1.62	280	269	224	241	232	0	0	0	16	0	0	0	0	0	0	0	0	0	0	0	0	0	0	0.3
1822	20044.092	2	12	1980	52.86666667	-54.92166667	161	0.2	Fall	1980	2J	Engels	Core	59.7	5	1	2J	2J_1	2J_3	2J_5	2.2	2.25	1.58	0.67	0.67	280	269	224	166	166	0	0	0	0	0	0	0	0	0	0	0	0	0	0	0	0	0	0	0
1823	20044.094	2	12	1980	52.825	-54.39	202	0.8	Fall	1980	2J	Engels	Core	45.9	5	1	2J	2J_1	2J_1	2J_4	2.2	2.25	1.58	1.94	1.62	280	269	224	241	232	0	0	0	14	0	0	0	0	0	0	0	0	0	0	0	0	0	0	0
1824	20044.095	2	12	1980	52.9	-54.07166667	318	1.2	Fall	1980	2J	Engels	Core	244	5	1	2J	2J_1	2J_1	2J_4	2.2	2.25	1.58	1.94	1.62	280	269	224	241	232	0	0	0	31.5	0	3.5	0	0	0	0	0	0	0	0	0	0	0	0	0
1825	20044.096	3	12	1980	52.67	-53.45666667	375	3	Fall	1980	2J	Engels	Core	95.7	5	1	2J	2J_2	2J_2	2J_2	2.2	2.25	3.74	3.74	3.74	280	269	520	520	450	0	0	0	3.5	0	0	0	0	0	0	0	0	0	0	0	0	0	0	0
1826	20044.097	3	12	1980	52.71666667	-54.75	180	0.2	Fall	1980	2J	Engels	Core	64.2	5	1	2J	2J_1	2J_1	2J_4	2.2	2.25	1.58	1.94	1.62	280	269	224	241	232	0	0	0	0	0	0	0	0	0	0	0	0.1	0	0	0	0	0	0	0
1827	20044.098	3	12	1980	52.66666667	-54.84333333	184	0.3	Fall	1980	2J	Engels	Core	28.8	5	1	2J	2J_1	2J_1	2J_4	2.2	2.25	1.58	1.94	1.62	280	269	224	241	232	0	0	0	0	0	0	0	0	0	0	0	0.05	0	0	0	0	0	0	0
1828	20044.099	3	12	1980	52.41666667	-55.09666667	160	0.4	Fall	1980	2J	Engels	Core	100.2	5	1	2J	2J_1	2J_3	2J_5	2.2	2.25	1.58	0.67	0.67	280	269	224	166	166	0	0	0	0	0	9	0	0	0	0	0	0.2	0	0	0	0	0	0	0
1829	20044.101	3	12	1980	52.31833333	-55.135	148	0.3	Fall	1980	2J	Engels	Core	130.3	5	1	2J	2J_1	2J_3	2J_5	2.2	2.25	1.58	0.67	0.67	280	269	224	166	166	0	0	0	0	0	30.5	0	0	0	0	0	0.3	0	0	0	0	0	0	0
1830	20044.102	3	12	1980	52.39833333	-54.16	206	0.5	Fall	1980	2J	Engels	Core	408.7	5	1	2J	2J_1	2J_1	2J_4	2.2	2.25	1.58	1.94	1.62	280	269	224	241	232	0	0	0	39.5	6.5	7	0	0	0	0	0	0	0	0	0	0	0	0	0
1831	20057.001	25	10	1981	55.27833333	-55.78666667	508	3.7	Fall	1981	2J	Engels	Core	337.4	5	1	2J	2J_1	2J_4	2J_7	2.2	2.25	1.58	1.83	2.83	280	269	224	257	442.5	0	0	0	47	0	0	0	0	0	0	0	0	0	0	0	0	0	2	0.4
1832	20058.009	15	11	1981	52.28	-51.94166667	279	3.6	Fall	1981	2J	Engels	Core	82.3	1	2	2J	2J_1	2J_1	2J_1	2.27	2.25	1.58	1.94	2.7	297	269	224	241	264	0	0	0	27.5	7	0	0	0	0	0	0	0	0	0	0	0	0	0	0
1833	20058.01	15	11	1981	52.41833333	-52.12666667	270	3.3	Fall	1981	2J	Engels	Core	302.27	1	2	2J	2J_1	2J_1	2J_1	2.27	2.25	1.58	1.94	2.7	297	269	224	241	264	0	0	0	36.5	5	1.5	0	0	0	0	0	0	0	0	0	0	0	0	0
1834	20058.011	15	11	1981	52.58666667	-51.78666667	310	3.8	Fall	1981	2J	Engels	Core	543.86	1	2	2J	2J_1	2J_1	2J_1	2.27	2.25	1.58	1.94	2.7	297	269	224	241	264	0	0	0	11	0	0	0	0	0	0	0	0	0	0	0	0	0	0	0
1835	20058.012	15	11	1981	52.57166667	-51.54166667	550	3.9	Fall	1981	2J	Engels	Core	258	1	1	2J	2J_2	2J_2	2J_2	2.2	2.25	3.74	3.74	3.74	280	269	520	520	450	0	0	0	25	0	0	0	0	0	0	0	0	50.5	0	0	0	0	1.5	0
1836	20058.013	15	11	1981	52.56833333	-51.46166667	770	3.7	Fall	1981	2J	Engels	Core	479.3	1	1	2J	2J_2	2J_2	2J_3	2.2	2.25	3.74	3.74	3.73	280	269	520	520	1045	0	0	0	83	0	0	14	0	0	0	0	0	15	0	0	0	0	74	0
1837	20058.015	16	11	1981	52.585	-52.17833333	288	3.2	Fall	1981	2J	Engels	Core	61.2	1	2	2J	2J_1	2J_1	2J_1	2.27	2.25	1.58	1.94	2.7	297	269	224	241	264	0	0	0	0	5	3	0	0	0	0	0	0	0	0	0	0	0	0	0
1838	20058.016	16	11	1981	52.49833333	-52.62166667	242	3.3	Fall	1981	2J	Engels	Core	694.9	5	2	2J	2J_1	2J_1	2J_1	2.27	2.25	1.58	1.94	2.7	297	269	224	241	264	0	0	0	11	11	0	0	0	0	0	0	0	0	0	0	0	0	0	0
1839	20058.018	16	11	1981	52.575	-53	215	2.2	Fall	1981	2J	Engels	Core	322.3	5	1	2J	2J_1	2J_1	2J_1	2.2	2.25	1.58	1.94	2.7	280	269	224	241	264	0	0	0	0	3.5	0	0	0	0	0	0	0	0	0	0	0	0	0	0
1840	20058.019	16	11	1981	52.515	-53.185	207	1.8	Fall	1981	2J	Engels	Core	55.2	5	1	2J	2J_1	2J_1	2J_1	2.2	2.25	1.58	1.94	2.7	280	269	224	241	264	0	0	0	18.5	2.5	6	0	0	0	0	0	0	0	0	0	0	0	0	0
1841	20058.021	16	11	1981	52.595	-53.50166667	309	2.4	Fall	1981	2J	Engels	Core	393.15	5	1	2J	2J_2	2J_2	2J_2	2.2	2.25	3.74	3.74	3.74	280	269	520	520	450	0	0	0	0	0	0	0	0	0	0	0	0	0	0	0	0	0	0	0
1842	20058.022	16	11	1981	52.7	-53.49166667	413	3.6	Fall	1981	2J	Engels	Core	113.73	5	1	2J	2J_2	2J_2	2J_2	2.2	2.25	3.74	3.74	3.74	280	269	520	520	450	0	0	0	12	0	0	0	0	0	0	0	0	0	0	0	0	0	0	0
1843	20058.023	16	11	1981	52.83	-53.21666667	215	2.5	Fall	1981	2J	Engels	Core	7.45	5	1	2J	2J_1	2J_1	2J_1	2.2	2.25	1.58	1.94	2.7	280	269	224	241	264	0	0	0	0	0	0	0	0	0	0	0	0	0	0	0	0	0	0	0
1844	20058.024	16	11	1981	53.04	-53.42166667	569	3.4	Fall	1981	2J	Engels	Core	271.22	5	1	2J	2J_2	2J_2	2J_2	2.2	2.25	3.74	3.74	3.74	280	269	520	520	450	0	0	0	0	0	0	0	0	0	0	0	0.02	0	0	0	0	0	0	0
1845	20058.025	17	11	1981	52.92	-53.09	379	3	Fall	1981	2J	Engels	Core	2078.3	5	1	2J	2J_2	2J_2	2J_2	2.2	2.25	3.74	3.74	3.74	280	269	520	520	450	0	0	0	10	0	0	0	0	0	0	0	0	0	0	0	0	0	0	0
1846	20058.026	17	11	1981	53.17666667	-53.11166667	516	3.3	Fall	1981	2J	Engels	Core	70.5	5	1	2J	2J_2	2J_2	2J_2	2.2	2.25	3.74	3.74	3.74	280	269	520	520	450	0	0	0	0	0	0	0	0	0	0	0	0	0	0	0	0	0	0	0
1847	20058.027	17	11	1981	53.15833333	-52.625	441	3.4	Fall	1981	2J	Engels	Core	90.9	5	1	2J	2J_2	2J_2	2J_2	2.2	2.25	3.74	3.74	3.74	280	269	520	520	450	0	0	0	0	0	0	0	0	0	0	0	0	0	0	0	0	0	0	0
1848	20058.029	17	11	1981	53.04166667	-52.23333333	269	3.3	Fall	1981	2J	Engels	Core	10573.5	5	2	2J	2J_1	2J_1	2J_1	2.27	2.25	1.58	1.94	2.7	297	269	224	241	264	0	0	0	20	0	0	0	0	0	0	0	0	0	0	0	0	0	0	0
1849	20058.03	17	11	1981	53.07	-52.135	356	3.6	Fall	1981	2J	Engels	Core	1184.8	1	2	2J	2J_2	2J_2	2J_2	2.27	2.25	3.74	3.74	3.74	297	269	520	520	450	0	0	0	17	0	0	0	0	0	0	0	0	0	0	0	0	0	0	0
1850	20058.031	17	11	1981	53.36833333	-52.27	608	3.7	Fall	1981	2J	Engels	Core	183.9	1	1	2J	2J_2	2J_2	2J_2	2.2	2.25	3.74	3.74	3.74	280	269	520	520	450	0	0	0	30	0	0	1.5	0	0	0	0	0	5	0	0	0	0	0.4	0
1851	20058.032	17	11	1981	53.50666667	-52.36166667	556	4.1	Fall	1981	2J	Engels	Core	469.08	1	1	2J	2J_2	2J_2	2J_2	2.2	2.25	3.74	3.74	3.74	280	269	520	520	450	0	0	0	61.5	0	0	0.5	0	0	0	0	0	19	0	0	0	0	0.25	0
1852	20058.034	17	11	1981	53.36333333	-52.92166667	442	3.6	Fall	1981	2J	Engels	Core	78.6	5	1	2J	2J_2	2J_2	2J_2	2.2	2.25	3.74	3.74	3.74	280	269	520	520	450	0	0	0	25	1.2	0	0	0	0	0	0	0	2	0	0	0	0	0	0.7
1853	20058.035	18	11	1981	53.64666667	-52.64833333	364	3.6	Fall	1981	2J	Engels	Core	772.5	5	1	2J	2J_2	2J_2	2J_2	2.2	2.25	3.74	3.74	3.74	280	269	520	520	450	0	0	0	24.5	3	2.5	0	0	0	0	0	0	0	0	0	0	0	0	0
1854	20058.036	18	11	1981	53.88333333	-52.67833333	792	3.7	Fall	1981	2J	Engels	Core	82.2	5	1	2J	2J_2	2J_2	2J_3	2.2	2.25	3.74	3.74	3.73	280	269	520	520	1045	0	0	0	6	0	0	2.5	0	0	0	0	0	6	0	0	0	0	2	0
1855	20058.037	18	11	1981	53.91166667	-52.85	425	3.7	Fall	1981	2J	Engels	Core	937.5	5	1	2J	2J_2	2J_2	2J_2	2.2	2.25	3.74	3.74	3.74	280	269	520	520	450	0	0	0	32	0	7.5	0.5	0	0	0	0	0	7	0	0	0	0	0	0
1856	20058.039	18	11	1981	53.9	-52.89	301	3.6	Fall	1981	2J	Engels	Core	1494.8	5	1	2J	2J_2	2J_2	2J_2	2.2	2.25	3.74	3.74	3.74	280	269	520	520	450	0	0	0	0	3.5	0	0	0	0	0	0	0	0	0	0	0	0	0	0
1857	20058.04	18	11	1981	54.03	-52.975	415	3.6	Fall	1981	2J	Engels	Core	259.95	5	1	2J	2J_2	2J_2	2J_2	2.2	2.25	3.74	3.74	3.74	280	269	520	520	450	0	0	0	0	0	0	0	0	0	0	0	0	0	0	0	0	0	0	0
1858	20058.041	18	11	1981	54.17833333	-53.045	520	3.8	Fall	1981	2J	Engels	Core	508.56	5	1	2J	2J_2	2J_2	2J_2	2.2	2.25	3.74	3.74	3.74	280	269	520	520	450	0	0	0	40.5	0	0	0.3	0	0	0	0	0	112.5	0	0	0	0	0.1	0
1859	20058.042	18	11	1981	54.04	-53.31	256	2.8	Fall	1981	2J	Engels	Core	123.26	5	1	2J	2J_1	2J_1	2J_4	2.2	2.25	1.58	1.94	1.62	280	269	224	241	232	0	0	0	2.5	6	2	0	0	0	0	0	0	7	0	0	0	0	0	0
1860	20058.043	18	11	1981	54.03166667	-53.42333333	226	2.2	Fall	1981	2J	Engels	Core	195.3	5	1	2J	2J_1	2J_1	2J_4	2.2	2.25	1.58	1.94	1.62	280	269	224	241	232	0	0	0	19	2	0	0	0	0	0	0	0	0	0	0	0	0	0	0
1861	20058.044	18	11	1981	54.015	-53.74333333	205	NA	Fall	1981	2J	Engels	Core	112.25	5	1	2J	2J_1	2J_1	2J_4	2.2	2.25	1.58	1.94	1.62	280	269	224	241	232	0	0	0	9	0	0	0	0	0	0	0	0.5	0	0	0	0	0	0	0
1862	20058.045	18	11	1981	53.99333333	-53.82666667	201	1.5	Fall	1981	2J	Engels	Core	104.36	5	1	2J	2J_1	2J_1	2J_4	2.2	2.25	1.58	1.94	1.62	280	269	224	241	232	0	0	0	5.5	4.5	3	0	0	0	0	0	0.1	0	0	0	0	0	0	0
1863	20058.046	18	11	1981	54.015	-54.26166667	186	1	Fall	1981	2J	Engels	Core	37.55	5	1	2J	2J_1	2J_3	2J_5	2.2	2.25	1.58	0.67	0.67	280	269	224	166	166	0	0	0	3.8	0	0	0	0	0	0	0	0.05	0	0	0	0	0	0	0
1864	20058.047	19	11	1981	54.095	-54.31666667	186	1	Fall	1981	2J	Engels	Core	245.3	5	1	2J	2J_1	2J_3	2J_5	2.2	2.25	1.58	0.67	0.67	280	269	224	166	166	0	0	0	19	0	0	0	0	0	0	0	0.5	0	0	0	0	0	0	0
1865	20058.048	19	11	1981	54.18166667	-54.02833333	207	1.7	Fall	1981	2J	Engels	Core	153.9	5	1	2J	2J_1	2J_1	2J_4	2.2	2.25	1.58	1.94	1.62	280	269	224	241	232	0	0	0	35.5	2.5	0	0	0	0	0	0	0.3	0	0	0	0	0	0	0
1866	20058.049	19	11	1981	54.24833333	-54.07333333	207	1.6	Fall	1981	2J	Engels	Core	217.2	5	1	2J	2J_1	2J_1	2J_4	2.2	2.25	1.58	1.94	1.62	280	269	224	241	232	0	0	0	27.5	4.5	0	0	0	0	0	0	0.2	0	0	0	0	0	0	0
1867	20058.05	19	11	1981	54.34	-54.325	195	0.5	Fall	1981	2J	Engels	Core	167.8	5	1	2J	2J_1	2J_3	2J_5	2.2	2.25	1.58	0.67	0.67	280	269	224	166	166	0	0	0	44.5	2	6	0	0	0	0	0	0.5	0	0	0	0	0	0	0
1868	20058.051	19	11	1981	54.545	-54.24666667	224	1.4	Fall	1981	2J	Engels	Core	151.1	5	1	2J	2J_1	2J_4	2J_6	2.2	2.25	1.58	1.83	1.89	280	269	224	257	256	0	0	0	34.5	8	1	0	0	0	0	0	0.1	0	0	0	0	0	0	0
1869	20058.054	19	11	1981	54.50666667	-53.74166667	236	1.5	Fall	1981	2J	Engels	Core	116.75	5	1	2J	2J_1	2J_1	2J_4	2.2	2.25	1.58	1.94	1.62	280	269	224	241	232	0	0	0	24	1.5	0	0	0	0	0	0	0	0	0	0	0	0	0	0
1870	20058.055	19	11	1981	54.51333333	-53.44166667	340	3	Fall	1981	2J	Engels	Core	146.26	5	1	2J	2J_2	2J_2	2J_2	2.2	2.25	3.74	3.74	3.74	280	269	520	520	450	0	0	0	12	4.5	0	0	0	0	0	0	0	0	0	0	0	0	0	0
1871	20058.056	19	11	1981	54.465	-53.22166667	806	3.7	Fall	1981	2J	Engels	Core	97.7	5	1	2J	2J_2	2J_2	2J_3	2.2	2.25	3.74	3.74	3.73	280	269	520	520	1045	0	0	0	15	0.75	0	1.25	0	0	0	0.1	0	1.25	0.05	0	0	0	38.5	0
1872	20058.057	19	11	1981	54.70833333	-53.33666667	537	3.9	Fall	1981	2J	Engels	Core	360.6	5	1	2J	2J_2	2J_2	2J_2	2.2	2.25	3.74	3.74	3.74	280	269	520	520	450	0	0	0	18	0	0	0.5	0	0	0	0	0	10	0	0	0	0	33.5	0
1873	20058.058	20	11	1981	54.755	-53.42333333	563	3.9	Fall	1981	2J	Engels	Core	278.8	5	1	2J	2J_2	2J_2	2J_2	2.2	2.25	3.74	3.74	3.74	280	269	520	520	450	0	0	0	0	0	0	0.3	0	0	0	0	0	4.5	0	0	0	0	34.5	0
1874	20058.059	20	11	1981	54.93	-53.66666667	775	3.8	Fall	1981	2J	Engels	Core	34.05	5	1	2J	2J_2	2J_2	2J_3	2.2	2.25	3.74	3.74	3.73	280	269	520	520	1045	0	0	0	0	0	0	0	0	0	0	0	0	0	0	0	0	0	2.55	0
1875	20058.06	20	11	1981	54.98333333	-54.09666667	450	3.7	Fall	1981	2J	Engels	Core	81.35	5	1	2J	2J_2	2J_2	2J_2	2.2	2.25	3.74	3.74	3.74	280	269	520	520	450	0	0	0	3.25	0	0	0	0	0	0	0	0	0	0	0	0	0	0	0
1876	20058.061	21	11	1981	52.4	-55.02833333	177	0.1	Fall	1981	2J	Engels	Core	92.4	5	1	2J	2J_1	2J_3	2J_5	2.2	2.25	1.58	0.67	0.67	280	269	224	166	166	0	0	0	19	0	2.5	0	0	0	0	0	1.7	0	0	0	0	0	0	0
1877	20058.062	21	11	1981	52.62333333	-55.13333333	148	0	Fall	1981	2J	Engels	Core	20	5	1	2J	2J_1	2J_3	2J_5	2.2	2.25	1.58	0.67	0.67	280	269	224	166	166	0	0	0	8	0	0	0	0	0	0	0	0	0	0	0	0	0	0	0
1878	20058.063	21	11	1981	52.58333333	-55.33333333	139	0.2	Fall	1981	2J	Engels	Core	158.5	5	1	2J	2J_1	2J_3	2J_5	2.2	2.25	1.58	0.67	0.67	280	269	224	166	166	0	0	0	62.5	0	23	0	0	0	0	0	0.1	0	0	0	0	0	0	0
1879	20058.064	21	11	1981	52.64166667	-55.47	152	0.3	Fall	1981	2J	Engels	Core	57	5	1	2J	2J_1	2J_3	2J_5	2.2	2.25	1.58	0.67	0.67	280	269	224	166	166	0	0	0	0	0	19.5	0	0	0	0	0	0	0	0	0	0	0	0	0
1880	20058.065	21	11	1981	52.74333333	-55.3	152	1	Fall	1981	2J	Engels	Core	11.025	5	1	2J	2J_1	2J_3	2J_5	2.2	2.25	1.58	0.67	0.67	280	269	224	166	166	0	0	0	0	0	0	0	0	0	0	0	0	0	0	0	0	0	0	0
1881	20058.066	22	11	1981	52.83333333	-55.305	148	0.8	Fall	1981	2J	Engels	Core	260.3	5	1	2J	2J_1	2J_3	2J_5	2.2	2.25	1.58	0.67	0.67	280	269	224	166	166	0	0	0	19	0	18	0	0	0	0	0	0.1	0	0	0	0	0	0	0
1882	20058.068	22	11	1981	53.41333333	-55.21833333	176	0.5	Fall	1981	2J	Engels	Core	140.64	5	1	2J	2J_1	2J_1	2J_4	2.2	2.25	1.58	1.94	1.62	280	269	224	241	232	0	0	0	56	0	0	0	0	0	0	0	0.04	0	0	0	0	0	0	0
1883	20058.069	22	11	1981	53.68833333	-55.57166667	146	0.8	Fall	1981	2J	Engels	Core	139.55	5	1	2J	2J_1	2J_3	2J_5	2.2	2.25	1.58	0.67	0.67	280	269	224	166	166	0	0	0	42.5	0	0	0	0	0	0	0	0.2	0	0	0	0	0	0	0
1884	20058.07	22	11	1981	53.8	-55.195	228	1.5	Fall	1981	2J	Engels	Core	85.8	5	1	2J	2J_1	2J_1	2J_4	2.2	2.25	1.58	1.94	1.62	280	269	224	241	232	0	0	0	0	0	0	0	0	0	0	0	0.3	0	0	0	0	0	0	0
1885	20058.071	22	11	1981	53.895	-55.29166667	164	-0.1	Fall	1981	2J	Engels	Core	71.05	5	1	2J	2J_1	2J_3	2J_5	2.2	2.25	1.58	0.67	0.67	280	269	224	166	166	0	0	0	11	1	5	0	0	0	0	0	0.05	0	0	0	0	0	0	0
1886	20058.072	22	11	1981	53.92333333	-55.67166667	188	1.7	Fall	1981	2J	Engels	Core	270.02	5	1	2J	2J_1	2J_3	2J_5	2.2	2.25	1.58	0.67	0.67	280	269	224	166	166	0	0	0	75	0	9	0	0	0	0	0	0.02	0	0	0	0	0	0	0
1887	20058.074	22	11	1981	54.31333333	-55.56666667	272	2.1	Fall	1981	2J	Engels	Core	154.57	5	1	2J	2J_1	2J_4	2J_6	2.2	2.25	1.58	1.83	1.89	280	269	224	257	256	0.05	0	0	0	0	0	0	0	0	0	0	4	0	0	0	0	0	0	0
1888	20058.075	22	11	1981	54.42333333	-55.76166667	240	1.7	Fall	1981	2J	Engels	Core	46.52	5	1	2J	2J_1	2J_4	2J_6	2.2	2.25	1.58	1.83	1.89	280	269	224	257	256	0	0	0	14	0	0	0	0	0	0	0	4	0	0	0	0	0	0	0
1889	20058.076	23	11	1981	54.545	-55.685	338	2.4	Fall	1981	2J	Engels	Core	83	5	1	2J	2J_1	2J_4	2J_7	2.2	2.25	1.58	1.83	2.83	280	269	224	257	442.5	0	0	0	4.5	1.5	0	0	0	0	0	0	2.5	0	0	0	0	0	0	0
1890	20058.077	23	11	1981	54.80833333	-55.77833333	276	2.5	Fall	1981	2J	Engels	Core	275.7	5	1	2J	2J_1	2J_4	2J_6	2.2	2.25	1.58	1.83	1.89	280	269	224	257	256	0	0	0	58.5	2	1	0	0	0	0	0	0.3	0	0	0	0	0	0	0
1891	20058.079	23	11	1981	54.63666667	-55.94333333	346	2.4	Fall	1981	2J	Engels	Core	93	5	1	2J	2J_1	2J_4	2J_7	2.2	2.25	1.58	1.83	2.83	280	269	224	257	442.5	0	0	0	40.5	0	0.75	0	0	0	0	0	0	0	0	0	0	0	0	0
1892	20058.08	23	11	1981	54.58333333	-56.01666667	440	2.5	Fall	1981	2J	Engels	Core	475.1	5	1	2J	2J_1	2J_4	2J_7	2.2	2.25	1.58	1.83	2.83	280	269	224	257	442.5	0.1	0	0	14	0	0	0	0	0	0	0	0	0	0	0	0	0	0	0.7
1893	20058.081	23	11	1981	54.74333333	-56.17	475	4.5	Fall	1981	2J	Engels	Core	160.56	5	1	2J	2J_1	2J_4	2J_7	2.2	2.25	1.58	1.83	2.83	280	269	224	257	442.5	0	0	0	6	0	0	0	0	0	0	0	0	0	0	0	0	0	0	0
1894	20058.082	23	11	1981	54.89833333	-56.415	138	1.2	Fall	1981	2J	Engels	Core	317.51	5	1	2J	2J_1	2J_4	2J_8	2.2	2.25	1.58	1.83	0.93	280	269	224	257	162	0	0	0	6	0	6	0	0	0	0	0	0.01	0	0	0	0	0	0	0
1895	20058.084	23	11	1981	55.05833333	-57.02333333	179	1.2	Fall	1981	2J	Engels	Core	438.825	5	1	2J	2J_1	2J_4	2J_8	2.2	2.25	1.58	1.83	0.93	280	269	224	257	162	0	0	0	177	2.1	34.5	0	0	0	0	0	1.2	0	0	0	0	0	0	0
1896	20058.085	23	11	1981	55.095	-57.14166667	223	1.5	Fall	1981	2J	Engels	Core	343.7	5	1	2J	2J_1	2J_4	2J_8	2.2	2.25	1.58	1.83	0.93	280	269	224	257	162	0	0	0	88	1.5	0	0	0	0	0	0	2	0	0	0	0	0	0	0
1897	20058.086	24	11	1981	55.13166667	-57.60333333	272	1.6	Fall	1981	2J	Engels	Core	283.63	5	1	2J	2J_1	2J_4	2J_8	2.2	2.25	1.58	1.83	0.93	280	269	224	257	162	0	0	0	41.5	0	0	0	0	0	0	0	6	0	0	0	0	0	0	0
1898	20058.087	24	11	1981	55.255	-57.85	104	0.9	Fall	1981	2J	Engels	Core	188	5	1	2J	2J_1	2J_4	2J_8	2.2	2.25	1.58	1.83	0.93	280	269	224	257	162	0	0	0	41.5	4.5	53.5	0	0	0	0	0	3	0	0	0	0	0	0	0
1899	20058.088	24	11	1981	55.215	-56.87833333	180	1.5	Fall	1981	2J	Engels	Core	119.54	5	1	2J	2J_1	2J_4	2J_8	2.2	2.25	1.58	1.83	0.93	280	269	224	257	162	0	0	0	7	4	0	0	0	0	0	0	0.9	0	0	0	0	0	0	0
1900	20058.089	24	11	1981	55.29166667	-56.42666667	203	2.7	Fall	1981	2J	Engels	Core	554	5	1	2J	2J_1	2J_4	2J_8	2.2	2.25	1.58	1.83	0.93	280	269	224	257	162	0	0	0	26.5	3	0	0	0	0	0	0	0	0	0	0	0	0	0	0
1901	20058.09	24	11	1981	55.3	-56.33333333	202	2.6	Fall	1981	2J	Engels	Core	273.5	5	1	2J	2J_1	2J_4	2J_8	2.2	2.25	1.58	1.83	0.93	280	269	224	257	162	0	0	0	0	2	0	0	0	0	0	0	0	0	0	0	0	0	0	0
1902	20058.091	24	11	1981	55.145	-56.34833333	154	1.3	Fall	1981	2J	Engels	Core	419.5	5	1	2J	2J_1	2J_4	2J_8	2.2	2.25	1.58	1.83	0.93	280	269	224	257	162	0	0	0	0	1	8	0	0	0	0	0	0	0	0	0	0	0	0	0
1903	20058.092	24	11	1981	55.05833333	-55.63	265	3	Fall	1981	2J	Engels	Core	397	5	1	2J	2J_1	2J_4	2J_6	2.2	2.25	1.58	1.83	1.89	280	269	224	257	256	0	0	0	47.5	6.5	2	0	0	0	0	0	0	0	0	0	0	0	0	0
1904	20058.093	24	11	1981	55.21166667	-55.4	338	2.8	Fall	1981	2J	Engels	Core	206.18	5	1	2J	2J_1	2J_4	2J_7	2.2	2.25	1.58	1.83	2.83	280	269	224	257	442.5	0	0	0	19	1.5	0	0	0.01	0.01	0	0	0	0	0	0	0	0	0	0
1905	20058.094	24	11	1981	55.12833333	-55.18333333	252	2.8	Fall	1981	2J	Engels	Core	3867.25	5	1	2J	2J_1	2J_4	2J_6	2.2	2.25	1.58	1.83	1.89	280	269	224	257	256	0	0	0	14	8	0	0	0	0	0	0	0	0	0	0	0	0	0	0
1906	20058.095	24	11	1981	55.00166667	-54.33333333	423	3.8	Fall	1981	2J	Engels	Core	180.6	5	1	2J	2J_2	2J_2	2J_2	2.2	2.25	3.74	3.74	3.74	280	269	520	520	450	0	0	0	22	0	0	0	0	0	0	0	0	0	0	0	0	0	0	0
1907	20058.096	25	11	1981	55.07666667	-54.20666667	760	NA	Fall	1981	2J	Engels	Core	222.2	5	1	2J	2J_2	2J_2	2J_3	2.2	2.25	3.74	3.74	3.73	280	269	520	520	1045	0	0	0	7	0	0	1.5	0	0	0	0	0	10	0	0	0	0	118.5	0.7
1908	20058.097	25	11	1981	54.94666667	-54.50333333	258	3	Fall	1981	2J	Engels	Core	349	5	1	2J	2J_1	2J_4	2J_6	2.2	2.25	1.58	1.83	1.89	280	269	224	257	256	0	0	0	5	4.5	2	0	0	0	0	0	0	0	0	0	0	0	0	0
1909	20058.098	25	11	1981	54.84333333	-54.32166667	253	3.3	Fall	1981	2J	Engels	Core	308.5	5	1	2J	2J_1	2J_4	2J_6	2.2	2.25	1.58	1.83	1.89	280	269	224	257	256	0	0	0	4	5	3	0	0	0	0	0	0	0	0	0	0	0	0	0
1910	20058.099	25	11	1981	54.87666667	-54.80666667	209	2.3	Fall	1981	2J	Engels	Core	459.2	5	1	2J	2J_1	2J_4	2J_6	2.2	2.25	1.58	1.83	1.89	280	269	224	257	256	0	0	0	31.5	18	0	0	0	0	0	0	0	0	0	0	0	0	0	0
1911	20058.1	25	11	1981	54.78833333	-54.89	190	2	Fall	1981	2J	Engels	Core	1311.5	5	1	2J	2J_1	2J_3	2J_5	2.2	2.25	1.58	0.67	0.67	280	269	224	166	166	0	0	0	33.5	12	0	0	0	0	0	0	0	0	0	0	0	0	0	0
1912	20058.101	25	11	1981	54.60166667	-55.24	155	2.1	Fall	1981	2J	Engels	Core	414	5	1	2J	2J_1	2J_3	2J_5	2.2	2.25	1.58	0.67	0.67	280	269	224	166	166	0	0	0	29.5	4.5	23	0	0	0	0	0	0	0	0	0	0	0	0	0
1913	20058.102	25	11	1981	54.55833333	-55.09166667	174	2	Fall	1981	2J	Engels	Core	800	5	1	2J	2J_1	2J_3	2J_5	2.2	2.25	1.58	0.67	0.67	280	269	224	166	166	0	0	0	34.5	3	0	0	0	0	0	0	0	0	0	0	0	0	0	0
1914	20058.103	25	11	1981	54.31333333	-54.81833333	175	1.8	Fall	1981	2J	Engels	Core	193.42	5	1	2J	2J_1	2J_3	2J_5	2.2	2.25	1.58	0.67	0.67	280	269	224	166	166	0	0	0	45.5	0	18	0	0	0	0	0	0.5	0	0	0	0	0	0	0
1915	20058.104	25	11	1981	54.25333333	-55.04166667	162	0.4	Fall	1981	2J	Engels	Core	141.75	5	1	2J	2J_1	2J_3	2J_5	2.2	2.25	1.58	0.67	0.67	280	269	224	166	166	0	0	0	46.5	3.25	15	0	0	0	0	0	1.25	0	0	0	0	0	0	0
1916	20058.105	25	11	1981	54.19333333	-55.12166667	157	0.8	Fall	1981	2J	Engels	Core	96.5	5	1	2J	2J_1	2J_3	2J_5	2.2	2.25	1.58	0.67	0.67	280	269	224	166	166	0	0	0	36.5	0	10	0	0	0	0	0	1.5	0	0	0	0	0	0	0
1917	20058.106	25	11	1981	53.91333333	-55.035	147	0.1	Fall	1981	2J	Engels	Core	119.2	5	1	2J	2J_1	2J_3	2J_5	2.2	2.25	1.58	0.67	0.67	280	269	224	166	166	0	0	0	8	0	9	0	0	0	0	0	0.5	0	0	0	0	0	0	0
1918	20058.107	25	11	1981	53.945	-54.49833333	172	1.6	Fall	1981	2J	Engels	Core	95.1	5	1	2J	2J_1	2J_3	2J_5	2.2	2.25	1.58	0.67	0.67	280	269	224	166	166	0	0	0	37.5	0.8	22	0	0	0	0	0	0.75	0	0	0	0	0	0	0
1919	20058.108	26	11	1981	53.85333333	-54.37	183	1.3	Fall	1981	2J	Engels	Core	78.7	5	1	2J	2J_1	2J_3	2J_5	2.2	2.25	1.58	0.67	0.67	280	269	224	166	166	0	0	0	29.5	6	0	0	0	0	0	0	0.3	0	0	0	0	0	0	0
1920	20058.109	26	11	1981	53.72166667	-54.805	140	1.8	Fall	1981	2J	Engels	Core	446.5	5	1	2J	2J_1	2J_3	2J_5	2.2	2.25	1.58	0.67	0.67	280	269	224	166	166	0	0	0	60	0	4	0	0	0	0	0	0	0	0	0	0	0	0	0
1921	20058.11	26	11	1981	53.50833333	-54.735	256	1.8	Fall	1981	2J	Engels	Core	28.9	5	1	2J	2J_1	2J_1	2J_4	2.2	2.25	1.58	1.94	1.62	280	269	224	241	232	0	0	0	6.5	0	0	0	0	0	0	0	0	0	0	0	0	0	0	0
1922	20058.111	26	11	1981	53.56666667	-54.49333333	170	1.8	Fall	1981	2J	Engels	Core	128.15	5	1	2J	2J_1	2J_3	2J_5	2.2	2.25	1.58	0.67	0.67	280	269	224	166	166	0	0	0	34.5	0	12	0	0	0	0	0	0.15	0	0	0	0	0	0	0
1923	20058.112	26	11	1981	53.6	-54.13333333	178	1.5	Fall	1981	2J	Engels	Core	133.15	5	1	2J	2J_1	2J_3	2J_5	2.2	2.25	1.58	0.67	0.67	280	269	224	166	166	0	0	0	9	2.5	7	0	0	0	0	0	0.15	0	0	0	0	0	0	0
1924	20058.113	26	11	1981	53.47166667	-53.955	160	1.9	Fall	1981	2J	Engels	Core	248	5	1	2J	2J_1	2J_3	2J_5	2.2	2.25	1.58	0.67	0.67	280	269	224	166	166	0	0	0	11.5	12	2.5	0	0	0	0	0	0	0	0	0	0	0	0	0
1925	20058.114	26	11	1981	53.245	-53.94166667	407	3.8	Fall	1981	2J	Engels	Core	105.75	5	1	2J	2J_2	2J_2	2J_2	2.2	2.25	3.74	3.74	3.74	280	269	520	520	450	0	0	0	7.5	0	0	0	0	0	0	0	0	0	0	0	0	0	0	0
1926	20058.115	26	11	1981	53.30333333	-53.68	260	3	Fall	1981	2J	Engels	Core	867.25	5	1	2J	2J_1	2J_1	2J_4	2.2	2.25	1.58	1.94	1.62	280	269	224	241	232	0	0	0	32	6.25	4	0	0	0	0	0	0	0	0	0	0	0	0	0
1927	20058.116	26	11	1981	53.15	-54.11666667	364	3.7	Fall	1981	2J	Engels	Core	156	5	1	2J	2J_1	2J_1	2J_4	2.2	2.25	1.58	1.94	1.62	280	269	224	241	232	0	0	0	0	0.5	0	0	0	0	0	0	0	0	0	0	0	0	0	0
1928	20058.117	26	11	1981	53.24	-54.53666667	370	2.8	Fall	1981	2J	Engels	Core	491.79	5	1	2J	2J_1	2J_1	2J_4	2.2	2.25	1.58	1.94	1.62	280	269	224	241	232	0.04	0	0	0	0.5	0	0	0	0	0	0	0.5	0	0	0	0	0	0	0
1929	20058.118	26	11	1981	53.06833333	-54.935	180	1	Fall	1981	2J	Engels	Core	296.02	5	1	2J	2J_1	2J_1	2J_4	2.2	2.25	1.58	1.94	1.62	280	269	224	241	232	0	0	0	12	0	0	0	0.01	0	0	0	0	0	0	0	0	0	0	0
1930	20058.119	27	11	1981	52.96166667	-54.31166667	242	1	Fall	1981	2J	Engels	Core	387.7	5	1	2J	2J_1	2J_1	2J_4	2.2	2.25	1.58	1.94	1.62	280	269	224	241	232	0	0	0	0	5	0	0	0	0	0	0	15	0	0	0	0	0	0	0
1931	20058.12	27	11	1981	52.80333333	-54.615	182	0.2	Fall	1981	2J	Engels	Core	276.56	5	1	2J	2J_1	2J_1	2J_4	2.2	2.25	1.58	1.94	1.62	280	269	224	241	232	0	0	0	22.5	2	8	0	0.01	0	0	0	2.5	0	0	0	0	0	0	0
1932	20058.121	27	11	1981	52.63333333	-54.41666667	204	0.1	Fall	1981	2J	Engels	Core	375.9	5	1	2J	2J_1	2J_1	2J_4	2.2	2.25	1.58	1.94	1.62	280	269	224	241	232	0	0	0	13.5	7.5	4.5	0	0	0	0	0	1.2	0	0	0	0	0	0	0
1933	20058.122	27	11	1981	52.48833333	-54.00833333	202	0.1	Fall	1981	2J	Engels	Core	82.7	5	1	2J	2J_1	2J_1	2J_4	2.2	2.25	1.58	1.94	1.62	280	269	224	241	232	0	0	0	11	2.5	0	0	0	0	0	0	0.4	0	0	0	0	0	0	0
1934	20058.123	27	11	1981	52.41333333	-54.095	203	0.3	Fall	1981	2J	Engels	Core	188.175	5	1	2J	2J_1	2J_1	2J_4	2.2	2.25	1.58	1.94	1.62	280	269	224	241	232	0	0	0	48.75	9	0	0	0	0	0	0	1.05	0	0	0	0	0	0	0
1935	20071.017	31	10	1982	52.345	-52.22	269	3	Fall	1982	2J	Engels	Core	104.8	1	2	2J	2J_1	2J_1	2J_1	2.27	2.25	1.58	1.94	2.7	297	269	224	241	264	0	0	0	9	10	0	0	0	0	0	0	0	0	0	0	0	0	0	0
1936	20071.018	31	10	1982	52.44333333	-52.35	264	3	Fall	1982	2J	Engels	Core	117.5	1	2	2J	2J_1	2J_1	2J_1	2.27	2.25	1.58	1.94	2.7	297	269	224	241	264	0	0	0	8.5	6.5	0	0	0	0	0	0	0	0	0	0	0	0	0	0
1937	20071.019	31	10	1982	52.47	-52.28	272	3	Fall	1982	2J	Engels	Core	119.31	1	2	2J	2J_1	2J_1	2J_1	2.27	2.25	1.58	1.94	2.7	297	269	224	241	264	0	0	0	26.5	9	0	0	0	0	0	0	0	0	0	0	0	0	0	0
1938	20071.02	31	10	1982	52.45833333	-52.115	278	3	Fall	1982	2J	Engels	Core	62.41	1	2	2J	2J_1	2J_1	2J_1	2.27	2.25	1.58	1.94	2.7	297	269	224	241	264	0	0	0	0	10	0	0	0	0	0	0	0	0	0	0	0	0	0	0
1939	20071.021	31	10	1982	52.50166667	-51.89333333	288	2.6	Fall	1982	2J	Engels	Core	52	1	2	2J	2J_1	2J_1	2J_1	2.27	2.25	1.58	1.94	2.7	297	269	224	241	264	0	0	0	0	4.5	0	0	0	0	0	0	0	0	0	0	0	0	0	0
1940	20071.022	31	10	1982	52.43833333	-51.64666667	301	2.6	Fall	1982	2J	Engels	Core	40.9	1	2	2J	2J_1	2J_1	2J_1	2.27	2.25	1.58	1.94	2.7	297	269	224	241	264	0	0	0	8	0.7	0	0	0	0	0	0	0	0	0	0	0	0	0	0
1941	20071.023	1	11	1982	52.53666667	-51.41833333	850	3.9	Fall	1982	2J	Engels	Core	301.6	1	1	2J	2J_2	2J_2	2J_3	2.2	2.25	3.74	3.74	3.73	280	269	520	520	1045	0	0	0	29	0	0	8.5	0	0	0	0	0	17	0	0	0	0	139	0.2
1942	20071.024	1	11	1982	52.69166667	-51.585	770	4	Fall	1982	2J	Engels	Core	294.7	1	1	2J	2J_2	2J_2	2J_3	2.2	2.25	3.74	3.74	3.73	280	269	520	520	1045	0	0	0	65.5	0	0	13	0	0	0	0	0	14	0	0	0	0	20	0
1943	20071.025	1	11	1982	52.82666667	-51.745	590	3.9	Fall	1982	2J	Engels	Core	1.3	1	1	2J	2J_2	2J_2	2J_2	2.2	2.25	3.74	3.74	3.74	280	269	520	520	450	0	0	0	0	0	0	0	0	0	0	0	0	0	0	0	0	0	0.7	0
1944	20071.026	1	11	1982	52.78	-52.21333333	292	2.2	Fall	1982	2J	Engels	Core	30.9	1	2	2J	2J_1	2J_1	2J_1	2.27	2.25	1.58	1.94	2.7	297	269	224	241	264	0	0	0	0	0	0	0	0	0	0	0	0	0	0	0	0	0	0	0
1945	20071.027	1	11	1982	52.62	-52.085	288	2.4	Fall	1982	2J	Engels	Core	55.6	1	2	2J	2J_1	2J_1	2J_1	2.27	2.25	1.58	1.94	2.7	297	269	224	241	264	0	0	0	7.5	2.5	0	0	0	0	0	0	0	0	0	0	0	0	0	0
1946	20071.028	1	11	1982	52.65	-52.2	286	2.3	Fall	1982	2J	Engels	Core	107.2	1	2	2J	2J_1	2J_1	2J_1	2.27	2.25	1.58	1.94	2.7	297	269	224	241	264	0	0	0	7.5	0	0	0	0	0	0	0	0	0	0	0	0	0	0	0
1947	20071.029	1	11	1982	52.80833333	-52.095	306	1.8	Fall	1982	2J	Engels	Core	70.4	1	2	2J	2J_1	2J_1	2J_1	2.27	2.25	1.58	1.94	2.7	297	269	224	241	264	0	0	0	23	1.5	3	0	0	0	0	0	0	0	0	0	0	0	0	0
1948	20071.03	1	11	1982	52.92	-52.28666667	258	1.3	Fall	1982	2J	Engels	Core	141.9	5	2	2J	2J_1	2J_1	2J_1	2.27	2.25	1.58	1.94	2.7	297	269	224	241	264	0	0	0	12.5	9	0	0	0	0	0	0	0	0	0	0	0	0	0	0.1
1949	20071.031	1	11	1982	53.00166667	-52.17	272	2.9	Fall	1982	2J	Engels	Core	318	1	2	2J	2J_1	2J_1	2J_1	2.27	2.25	1.58	1.94	2.7	297	269	224	241	264	0	0	0	10.5	1.5	0	0	0	0	0	0	0	0	0	0	0	0	0	0
1950	20071.032	1	11	1982	53.07333333	-52.13	332	NA	Fall	1982	2J	Engels	Core	26.5	1	2	2J	2J_2	2J_2	2J_2	2.27	2.25	3.74	3.74	3.74	297	269	520	520	450	0	0	0	0	0	0	0	0	0	0	0	0	0	0	0	0	0	0	0
1951	20071.033	1	11	1982	53.07833333	-52.27166667	312	3.3	Fall	1982	2J	Engels	Core	1803.3	5	2	2J	2J_2	2J_2	2J_2	2.27	2.25	3.74	3.74	3.74	297	269	520	520	450	0	0	0	0	1.5	0	0	0	0	0	0	0	0	0	0	0	0	0	0
1952	20071.034	2	11	1982	53.23333333	-52.26666667	420	4	Fall	1982	2J	Engels	Core	390.45	1	1	2J	2J_2	2J_2	2J_2	2.2	2.25	3.74	3.74	3.74	280	269	520	520	450	0	0	0	38	0	0	0	0	0	0	0	0	2.5	0	0	0	0	0	0
1953	20071.035	2	11	1982	53.295	-52.36	416	4	Fall	1982	2J	Engels	Core	159.5	5	1	2J	2J_2	2J_2	2J_2	2.2	2.25	3.74	3.74	3.74	280	269	520	520	450	0	0	0	4.5	0	0	0	0	0	0	0	0	0	0	0	0	0	0	0
1954	20071.036	2	11	1982	53.58333333	-52.37333333	765	3.8	Fall	1982	2J	Engels	Core	103.4	1	1	2J	2J_2	2J_2	2J_3	2.2	2.25	3.74	3.74	3.73	280	269	520	520	1045	0	0	0	2	0	0	2.5	0	0	0	0.1	0	3	0	0	0	0	1.5	0
1955	20071.037	2	11	1982	53.54333333	-52.40333333	548	3.8	Fall	1982	2J	Engels	Core	412.6	1	1	2J	2J_2	2J_2	2J_2	2.2	2.25	3.74	3.74	3.74	280	269	520	520	450	0	0	0	38	0	0	0.2	0	0	0	0	0	35	0	0	0	0	0.4	0
1956	20071.038	2	11	1982	53.28333333	-52.76666667	478	3.8	Fall	1982	2J	Engels	Core	87.6	5	1	2J	2J_2	2J_2	2J_2	2.2	2.25	3.74	3.74	3.74	280	269	520	520	450	0	0	0	7	0	0	0	0	0	0	0	0	0	0	0	0	0	0	0
1957	20071.039	2	11	1982	53.155	-52.735	460	3.4	Fall	1982	2J	Engels	Core	171.02	5	1	2J	2J_2	2J_2	2J_2	2.2	2.25	3.74	3.74	3.74	280	269	520	520	450	0	0	0	0	0	0	0	0	0	0	0	0	0	0	0	0	0	0	0
1958	20071.04	2	11	1982	53.10666667	-52.78	460	3.6	Fall	1982	2J	Engels	Core	124.04	5	1	2J	2J_2	2J_2	2J_2	2.2	2.25	3.74	3.74	3.74	280	269	520	520	450	0	0	0	14.5	0	0	0	0	0	0	0	0	0	0	0	0	0	0	0
1959	20071.041	2	11	1982	53.17666667	-53.12	530	3.5	Fall	1982	2J	Engels	Core	99.84	5	1	2J	2J_2	2J_2	2J_2	2.2	2.25	3.74	3.74	3.74	280	269	520	520	450	0	0	0	8	0	0	0	0	0	0	0	0	0	0	0	0	0	0	0
1960	20071.042	2	11	1982	53.08833333	-53.39	566	3.7	Fall	1982	2J	Engels	Core	362.54	5	1	2J	2J_2	2J_2	2J_2	2.2	2.25	3.74	3.74	3.74	280	269	520	520	450	0	0	0	11.5	0	0	0	0	0	0	0	0	0	0	0	0	0	0	0
1961	20071.043	2	11	1982	53.23166667	-53.37833333	532	3.5	Fall	1982	2J	Engels	Core	117.04	5	1	2J	2J_2	2J_2	2J_2	2.2	2.25	3.74	3.74	3.74	280	269	520	520	450	0	0	0	30	0	0	0	0	0	0	0	0	0	0	0	0	0	0	0
1962	20071.044	3	11	1982	53.40666667	-53.46333333	248	1	Fall	1982	2J	Engels	Core	230	5	1	2J	2J_1	2J_1	2J_4	2.2	2.25	1.58	1.94	1.62	280	269	224	241	232	0	0	0	11.5	10.5	5	0	0	0	0	0	0.1	0	0	0	0	0	0	0
1963	20071.045	3	11	1982	53.41666667	-53.695	182	1.2	Fall	1982	2J	Engels	Core	67.6	5	1	2J	2J_1	2J_1	2J_4	2.2	2.25	1.58	1.94	1.62	280	269	224	241	232	0	0	0	6.5	9	3	0	0	0	0	0	0	0	0	0	0	0	0	0
1964	20071.046	3	11	1982	53.48833333	-53.82333333	178	0.3	Fall	1982	2J	Engels	Core	262.2	5	1	2J	2J_1	2J_3	2J_5	2.2	2.25	1.58	0.67	0.67	280	269	224	166	166	0	0	0	13.5	7	2	0	0	0	0	0	0	0	0	0	0	0	0	0
1965	20071.047	3	11	1982	53.745	-53.935	182	0	Fall	1982	2J	Engels	Core	151.8	5	1	2J	2J_1	2J_3	2J_5	2.2	2.25	1.58	0.67	0.67	280	269	224	166	166	0	0	0	20	1.1	5.5	0	0	0	0	0	0	0	0	0	0	0	0	0
1966	20071.048	3	11	1982	53.64666667	-53.68166667	194	0.2	Fall	1982	2J	Engels	Core	401.51	5	1	2J	2J_1	2J_1	2J_4	2.2	2.25	1.58	1.94	1.62	280	269	224	241	232	0	0	0	11.5	17.5	27	0	0	0	0	0	0	0	0	0	0	0	0	0
1967	20071.049	3	11	1982	53.61833333	-53.555	194	0.2	Fall	1982	2J	Engels	Core	187.9	5	1	2J	2J_1	2J_1	2J_4	2.2	2.25	1.58	1.94	1.62	280	269	224	241	232	0	0	0	9	7.5	0.8	0	0	0	0	0	0	0	0	0	0	0	0	0
1968	20071.05	3	11	1982	53.82333333	-53.17833333	238	1	Fall	1982	2J	Engels	Core	240.1	5	1	2J	2J_1	2J_1	2J_4	2.2	2.25	1.58	1.94	1.62	280	269	224	241	232	0	0	0	3.5	5.5	0	0	0	0	0	0	0	0	0	0	0	0	0	0
1969	20071.051	3	11	1982	53.80833333	-52.83833333	340	3	Fall	1982	2J	Engels	Core	692.51	5	1	2J	2J_2	2J_2	2J_2	2.2	2.25	3.74	3.74	3.74	280	269	520	520	450	0	0	0	2.5	0	0	0	0	0	0	0	0	0	0	0	0	0	0	0
1970	20071.052	3	11	1982	53.80666667	-52.785	444	3.9	Fall	1982	2J	Engels	Core	630.25	5	1	2J	2J_2	2J_2	2J_2	2.2	2.25	3.74	3.74	3.74	280	269	520	520	450	0	0	0	24.5	0	0	0	0	0	0	0	0	4	0	0	0	0	0	0
1971	20071.053	3	11	1982	53.85666667	-52.72333333	625	4.1	Fall	1982	2J	Engels	Core	128.81	5	1	2J	2J_2	2J_2	2J_2	2.2	2.25	3.74	3.74	3.74	280	269	520	520	450	0	0	0	3.5	0	0	0.5	0	0	0	0	0	23.5	0	0	0	0	0.8	0.1
1972	20071.054	3	11	1982	53.92166667	-52.85666667	445	3.8	Fall	1982	2J	Engels	Core	344	5	1	2J	2J_2	2J_2	2J_2	2.2	2.25	3.74	3.74	3.74	280	269	520	520	450	0	0	0	22	0	0	0	0	0	0	0	0	8	0	0	0	0	0	0
1973	20071.055	3	11	1982	53.96666667	-52.99666667	333	2.2	Fall	1982	2J	Engels	Core	265	5	1	2J	2J_2	2J_2	2J_2	2.2	2.25	3.74	3.74	3.74	280	269	520	520	450	0	0	0	6.5	1.9	0	0	0	0	0	0	0	0	0	0	0	0	0	0
1974	20071.056	4	11	1982	53.905	-53.24	242	0.5	Fall	1982	2J	Engels	Core	182.7	5	1	2J	2J_1	2J_1	2J_4	2.2	2.25	1.58	1.94	1.62	280	269	224	241	232	0	0	0	3	7	2.5	0	0	0	0	0	0	0	0	0	0	0	0	0
1975	20071.057	4	11	1982	53.88	-53.45666667	218	0.1	Fall	1982	2J	Engels	Core	201.7125	5	1	2J	2J_1	2J_1	2J_4	2.2	2.25	1.58	1.94	1.62	280	269	224	241	232	0	0	0	12.9375	0.7875	0	0	0	0	0	0	0	0	0	0	0	0	0	0
1976	20071.058	4	11	1982	53.87	-53.87166667	195	0	Fall	1982	2J	Engels	Core	129.4	5	1	2J	2J_1	2J_1	2J_4	2.2	2.25	1.58	1.94	1.62	280	269	224	241	232	0	0	0	14.5	7.5	2	0	0	0	0	0	0	0	0	0	0	0	0	0
1977	20071.059	4	11	1982	53.98	-53.77333333	205	-0.1	Fall	1982	2J	Engels	Core	102.6	5	1	2J	2J_1	2J_1	2J_4	2.2	2.25	1.58	1.94	1.62	280	269	224	241	232	0	0	0	12	0	0	0	0	0	0	0	0	0	0	0	0	0	0	0
1978	20071.06	4	11	1982	54.09833333	-53.62166667	224	0.9	Fall	1982	2J	Engels	Core	175.2	5	1	2J	2J_1	2J_1	2J_4	2.2	2.25	1.58	1.94	1.62	280	269	224	241	232	0	0	0	47	8.5	0	0	0	0	0	0	0	0	0	0	0	0	0	0
1979	20071.061	4	11	1982	54.12666667	-53.86666667	210	0	Fall	1982	2J	Engels	Core	140.8	5	1	2J	2J_1	2J_1	2J_4	2.2	2.25	1.58	1.94	1.62	280	269	224	241	232	0	0	0	12.5	5.5	14	0	0	0	0	0	0	0	0	0	0	0	0	0
1980	20071.062	4	11	1982	53.88166667	-54.21333333	182	-0.1	Fall	1982	2J	Engels	Core	139.88	5	1	2J	2J_1	2J_3	2J_5	2.2	2.25	1.58	0.67	0.67	280	269	224	166	166	0	0	0	47.5	0	11.5	0	0	0	0	0	0.03	0	0	0	0	0	0	0
1981	20071.063	4	11	1982	54.03333333	-54.305	185	-0.1	Fall	1982	2J	Engels	Core	81.3	5	1	2J	2J_1	2J_3	2J_5	2.2	2.25	1.58	0.67	0.67	280	269	224	166	166	0	0	0	13	0	8.5	0	0	0	0	0	0.3	0	0	0	0	0	0	0
1982	20071.064	4	11	1982	54.19333333	-54.07166667	207	-0.1	Fall	1982	2J	Engels	Core	216.9	5	1	2J	2J_1	2J_1	2J_4	2.2	2.25	1.58	1.94	1.62	280	269	224	241	232	0	0	0	35	3.5	0	0	0	0	0	0	0.4	0	0	0	0	0	0	0
1983	20071.065	4	11	1982	54.24666667	-54.43833333	184	-0.1	Fall	1982	2J	Engels	Core	133.3	5	1	2J	2J_1	2J_3	2J_5	2.2	2.25	1.58	0.67	0.67	280	269	224	166	166	0	0	0	34	1.5	4	0	0	0	0	0	1.9	0	0	0	0	0	0	0
1984	20071.066	4	11	1982	54.34666667	-54.4	192	-0.1	Fall	1982	2J	Engels	Core	117	5	1	2J	2J_1	2J_3	2J_5	2.2	2.25	1.58	0.67	0.67	280	269	224	166	166	0	0	0	9	0.6	10.5	0	0	0	0	0	0.2	0	0	0	0	0	0	0
1985	20071.067	4	11	1982	54.50833333	-54.17	226	1.5	Fall	1982	2J	Engels	Core	113.6	5	1	2J	2J_1	2J_4	2J_6	2.2	2.25	1.58	1.83	1.89	280	269	224	257	256	0	0	0	21.5	3	0	0	0	0	0	0	0.3	0	0	0	0	0	0	0
1986	20071.068	5	11	1982	54.485	-53.99833333	225	1	Fall	1982	2J	Engels	Core	213.4	5	1	2J	2J_1	2J_1	2J_4	2.2	2.25	1.58	1.94	1.62	280	269	224	241	232	0	0	0	6.5	11.5	0	0	0	0	0	0	1.1	0	0	0	0	0	0	0
1987	20071.069	5	11	1982	54.55	-53.86333333	237	1.4	Fall	1982	2J	Engels	Core	74.1	5	1	2J	2J_1	2J_1	2J_4	2.2	2.25	1.58	1.94	1.62	280	269	224	241	232	0	0	0	0	0.5	0	0	0	0	0	0	0.05	0	0	0	0	0	0	0
1988	20071.07	5	11	1982	54.46666667	-53.72166667	233	0.8	Fall	1982	2J	Engels	Core	268.1	5	1	2J	2J_1	2J_1	2J_4	2.2	2.25	1.58	1.94	1.62	280	269	224	241	232	0	0	0	5	4.5	0	0	0	0	0	0	0.3	0	0	0	0	0	0	0
1989	20071.071	5	11	1982	54.44333333	-53.48833333	352	2.9	Fall	1982	2J	Engels	Core	1424.3	5	1	2J	2J_2	2J_2	2J_2	2.2	2.25	3.74	3.74	3.74	280	269	520	520	450	0	0	0	6.5	0	0	0	0	0	0	0	0	0	0	0	0	0	0	0
1990	20071.072	5	11	1982	54.34333333	-53.53166667	282	0.9	Fall	1982	2J	Engels	Core	138.1	5	1	2J	2J_1	2J_1	2J_4	2.2	2.25	1.58	1.94	1.62	280	269	224	241	232	0	0	0	0	3	0	0	0	0	0	0	0	0	0	0	0	0	0	0
1991	20071.074	5	11	1982	54.22333333	-53.10833333	511	3.9	Fall	1982	2J	Engels	Core	201.93	5	1	2J	2J_2	2J_2	2J_2	2.2	2.25	3.74	3.74	3.74	280	269	520	520	450	0	0	0	10.5	0	0	0.1	0	0	0	0	0	1.4	0	0	0	0	0	0
1992	20071.075	5	11	1982	54.495	-53.24	827	3.8	Fall	1982	2J	Engels	Core	91.63	5	1	2J	2J_2	2J_2	2J_3	2.2	2.25	3.74	3.74	3.73	280	269	520	520	1045	0	0	0	0	0	0	4.5	0	0	0	0	0	4	0.03	0	0	0	37	0
1993	20071.076	5	11	1982	54.58	-53.29	622	4.2	Fall	1982	2J	Engels	Core	128.6	5	1	2J	2J_2	2J_2	2J_2	2.2	2.25	3.74	3.74	3.74	280	269	520	520	450	0	0	0	31	0	0	1.6	0	0	0	0	0	3	0	0	0	0	9	0
1994	20071.077	5	11	1982	54.67166667	-53.30666667	590	4.1	Fall	1982	2J	Engels	Core	160.5	5	1	2J	2J_2	2J_2	2J_2	2.2	2.25	3.74	3.74	3.74	280	269	520	520	450	0	0	0	13	0	0	0.8	0	0	0	0	0	7.5	0	0	0	0	5.5	0
1995	20071.078	6	11	1982	54.62833333	-53.73833333	276	1	Fall	1982	2J	Engels	Core	324	5	1	2J	2J_1	2J_1	2J_4	2.2	2.25	1.58	1.94	1.62	280	269	224	241	232	0	0	0	7	1.5	0	0	0	0	0	0	0	0	0	0	0	0	0	0
1996	20071.079	6	11	1982	54.81166667	-53.70833333	413	4	Fall	1982	2J	Engels	Core	213.4	5	1	2J	2J_2	2J_2	2J_2	2.2	2.25	3.74	3.74	3.74	280	269	520	520	450	0	0	0	13.5	0	0	0	0	0	0	0	0	0	0	0	0	0	0.2	0
1997	20071.08	6	11	1982	54.885	-54	342	3.4	Fall	1982	2J	Engels	Core	708.7	5	1	2J	2J_2	2J_2	2J_2	2.2	2.25	3.74	3.74	3.74	280	269	520	520	450	0	0	0	7.5	0.8	0	0	0	0	0	0	0	0	0	0	0	0	0	0
1998	20071.081	6	11	1982	54.81	-54.125	261	1	Fall	1982	2J	Engels	Core	378.4	5	1	2J	2J_1	2J_4	2J_6	2.2	2.25	1.58	1.83	1.89	280	269	224	257	256	0.05	0	0	22.5	2	1.5	0	0	0	0	0	0.1	0	0	0	0	0	0	0
1999	20071.082	6	11	1982	54.76833333	-54.31333333	246	0.7	Fall	1982	2J	Engels	Core	441.6	5	1	2J	2J_1	2J_4	2J_6	2.2	2.25	1.58	1.83	1.89	280	269	224	257	256	0	0	0	19	6.5	4.5	0	0	0	0	0	0	0	0	0	0	0	0	0
2000	20071.083	6	11	1982	54.90166667	-54.35166667	290	1.5	Fall	1982	2J	Engels	Core	320.6	5	1	2J	2J_1	2J_4	2J_6	2.2	2.25	1.58	1.83	1.89	280	269	224	257	256	0	0	0	21.5	0	0	0	0	0	0	0	0.05	0	0	0	0	0	0	0
2001	20071.085	6	11	1982	55.015	-54.56833333	422	4	Fall	1982	2J	Engels	Core	377.56	5	1	2J	2J_2	2J_2	2J_2	2.2	2.25	3.74	3.74	3.74	280	269	520	520	450	0	0	0	24	0	0	0	0	0	0	0	0	0	0	0	0	0	0	0
2002	20071.086	6	11	1982	54.91833333	-54.62666667	254	0.1	Fall	1982	2J	Engels	Core	448.6	5	1	2J	2J_1	2J_4	2J_6	2.2	2.25	1.58	1.83	1.89	280	269	224	257	256	0	0	0	34	9	1.9	0	0	0	0	0	0.3	0	0	0	0	0	0	0
2003	20071.087	6	11	1982	54.98833333	-54.88	216	3.5	Fall	1982	2J	Engels	Core	93	5	1	2J	2J_1	2J_4	2J_6	2.2	2.25	1.58	1.83	1.89	280	269	224	257	256	0	0	0	0	0.7	0	0	0	0	0	0	0	0	0	0	0	0	0	0
2004	20071.088	6	11	1982	54.82	-55.11666667	180	-0.3	Fall	1982	2J	Engels	Core	1391.8	5	1	2J	2J_1	2J_3	2J_5	2.2	2.25	1.58	0.67	0.67	280	269	224	166	166	0	0	0	14	6.5	0	0	0	0	0	0	0.3	0	0	0	0	0	0	0
2005	20071.089	6	11	1982	54.89333333	-55.16166667	226	3	Fall	1982	2J	Engels	Core	291	5	1	2J	2J_1	2J_4	2J_6	2.2	2.25	1.58	1.83	1.89	280	269	224	257	256	0	0	0	7.5	0.8	1.7	0	0	0	0	0	0	0	0	0	0	0	0	0
2006	20071.09	7	11	1982	54.89333333	-55.33333333	237	2.5	Fall	1982	2J	Engels	Core	783.95	5	1	2J	2J_1	2J_4	2J_6	2.2	2.25	1.58	1.83	1.89	280	269	224	257	256	0.05	0	0	28.5	2	2	0	0	0	0	0	1.5	0	0	0	0	0	0	0
2007	20071.091	7	11	1982	54.925	-55.11	230	2.8	Fall	1982	2J	Engels	Core	3098.5	5	1	2J	2J_1	2J_4	2J_6	2.2	2.25	1.58	1.83	1.89	280	269	224	257	256	0	0	0	38	5	2.5	0	0	0	0	0	0	0	0	0	0	0	0	0
2008	20071.092	7	11	1982	55.07166667	-55.15833333	241	2.5	Fall	1982	2J	Engels	Core	878.7	5	1	2J	2J_1	2J_4	2J_6	2.2	2.25	1.58	1.83	1.89	280	269	224	257	256	0	0	0	31	20.5	3	0	0	0	0	0	0	0	0	0	0	0	0	0
2009	20071.093	7	11	1982	55.24666667	-55.49666667	336	3.8	Fall	1982	2J	Engels	Core	166.7	5	1	2J	2J_1	2J_4	2J_7	2.2	2.25	1.58	1.83	2.83	280	269	224	257	442.5	0	0	0	1.5	14.5	0.7	0	0	0	0	0	0	0	0	0	0	0	0	0
2010	20071.094	7	11	1982	55.03	-55.69333333	268	2	Fall	1982	2J	Engels	Core	119.03	5	1	2J	2J_1	2J_4	2J_6	2.2	2.25	1.58	1.83	1.89	280	269	224	257	256	0.01	0	0	30	2.5	0.2	0	0	0	0	0	0.01	0	0	0	0	0	0	0
2011	20071.095	7	11	1982	54.975	-55.72166667	274	1.5	Fall	1982	2J	Engels	Core	194.78	5	1	2J	2J_1	2J_4	2J_6	2.2	2.25	1.58	1.83	1.89	280	269	224	257	256	0	0	0	15.5	3	2.5	0	0	0	0	0	0.03	0	0	0	0	0	0	0.03
2012	20071.096	7	11	1982	54.87333333	-55.92666667	321	1.1	Fall	1982	2J	Engels	Core	308.4	5	1	2J	2J_1	2J_4	2J_6	2.2	2.25	1.58	1.83	1.89	280	269	224	257	256	0	0	0	107	4.5	0	0	0	0	0	0	0	0	0	0	0	0	0	1.3
2013	20071.097	7	11	1982	54.94666667	-56.34333333	136	0.3	Fall	1982	2J	Engels	Core	429.8	5	1	2J	2J_1	2J_4	2J_8	2.2	2.25	1.58	1.83	0.93	280	269	224	257	162	0	0	0	28	0	8.5	0	0	0	0	0	0	0	0	0	0	0	0	0
2014	20071.098	7	11	1982	55.02833333	-56.24666667	232	0.7	Fall	1982	2J	Engels	Core	449	5	1	2J	2J_1	2J_4	2J_6	2.2	2.25	1.58	1.83	1.89	280	269	224	257	256	0	0	0	13.5	5.5	1.5	0	0	0	0	0	0	0	0	0	0	0	0	0
2015	20071.1	7	11	1982	55.32166667	-56.25666667	231	0.5	Fall	1982	2J	Engels	Core	441.9	5	1	2J	2J_1	2J_4	2J_6	2.2	2.25	1.58	1.83	1.89	280	269	224	257	256	0	0	0	13.5	4.5	0	0	0	0	0	0	0	0	0	0	0	0	0	0
2016	20071.101	8	11	1982	55.175	-56.36166667	162	0.5	Fall	1982	2J	Engels	Core	379.25	5	1	2J	2J_1	2J_4	2J_8	2.2	2.25	1.58	1.83	0.93	280	269	224	257	162	0	0	0	18	10.5	9.5	0	0	0	0	0	0	0	0	0	0	0	0	0
2017	20071.102	8	11	1982	55.13166667	-56.73833333	148	0.5	Fall	1982	2J	Engels	Core	602.85	5	1	2J	2J_1	2J_4	2J_8	2.2	2.25	1.58	1.83	0.93	280	269	224	257	162	0.05	0	0	75	2	71	0	0	0	0	0	0.2	0	0	0	0	0	0	0
2018	20071.103	8	11	1982	55.145	-57.01333333	150	0.8	Fall	1982	2J	Engels	Core	553.85	5	1	2J	2J_1	2J_4	2J_8	2.2	2.25	1.58	1.83	0.93	280	269	224	257	162	0	0	0	40	1.5	15	0	0	0	0	0	1.4	0	0	0	0	0	0	0
2019	20071.104	8	11	1982	54.98833333	-57.17166667	209	1	Fall	1982	2J	Engels	Core	339.94	5	1	2J	2J_1	2J_4	2J_8	2.2	2.25	1.58	1.83	0.93	280	269	224	257	162	0	0	0	74	1.7	5	0	0	0	0	0	3.5	0	0	0	0	0	0	0
2020	20071.106	8	11	1982	55.05166667	-57.15	237	1.2	Fall	1982	2J	Engels	Core	338.82	5	1	2J	2J_1	2J_4	2J_8	2.2	2.25	1.58	1.83	0.93	280	269	224	257	162	0	0	0	49	0	0	0	0.01	0	0	0	6.2	0	0	0	0	0	0	0
2021	20071.107	8	11	1982	55.035	-56.76	163	0.5	Fall	1982	2J	Engels	Core	295.73	5	1	2J	2J_1	2J_4	2J_8	2.2	2.25	1.58	1.83	0.93	280	269	224	257	162	0	0	0	99	0	25	0	0	0	0	0	0.01	0	0	0	0	0	0	0
2022	20071.108	8	11	1982	54.88833333	-56.54833333	182	0.7	Fall	1982	2J	Engels	Core	225.13	5	1	2J	2J_1	2J_4	2J_8	2.2	2.25	1.58	1.83	0.93	280	269	224	257	162	0	0	0	64	3	15.5	0	0.01	0	0	0	0.3	0	0	0	0	0	0	0
2023	20071.109	8	11	1982	54.79166667	-56.17166667	476	2.5	Fall	1982	2J	Engels	Core	270.8	5	1	2J	2J_1	2J_4	2J_7	2.2	2.25	1.58	1.83	2.83	280	269	224	257	442.5	0	0	0	0	0	0	0	0	0	0	0	0	0	0	0	0	0	0	0
2024	20071.11	9	11	1982	54.72833333	-56.13833333	482	2.5	Fall	1982	2J	Engels	Core	273.41	5	1	2J	2J_1	2J_4	2J_7	2.2	2.25	1.58	1.83	2.83	280	269	224	257	442.5	0	0	0	0	0	0	0	0	0	0	0	0.01	0	0	0	0	0	0	1.3
2025	20071.111	9	11	1982	54.65833333	-56.08666667	471	2.8	Fall	1982	2J	Engels	Core	457.41	5	1	2J	2J_1	2J_4	2J_7	2.2	2.25	1.58	1.83	2.83	280	269	224	257	442.5	0	0	0	47	0	0	0	0	0	0	0	0.01	0	0	0	0	0	0	1.4
2026	20071.112	9	11	1982	54.49166667	-55.93	368	1.4	Fall	1982	2J	Engels	Core	212.3	5	1	2J	2J_1	2J_4	2J_7	2.2	2.25	1.58	1.83	2.83	280	269	224	257	442.5	0	0	0	17.5	0	0	0	0	0	0	0	0.2	0	0	0	0	0	0	0.6
2027	20071.113	9	11	1982	54.54333333	-55.67166667	326	1.8	Fall	1982	2J	Engels	Core	144.5	5	1	2J	2J_1	2J_4	2J_7	2.2	2.25	1.58	1.83	2.83	280	269	224	257	442.5	0	0	0	35	0	0	0	0	0	0	0	1.3	0	0	0	0	0	0	0.2
2028	20071.114	9	11	1982	54.705	-55.53833333	276	0.8	Fall	1982	2J	Engels	Core	183.5	5	1	2J	2J_1	2J_4	2J_6	2.2	2.25	1.58	1.83	1.89	280	269	224	257	256	0	0	0	3	0	0	0	0	0	0	0	1.4	0	0	0	0	0	0	0
2029	20071.115	9	11	1982	54.55166667	-55.40333333	176	-0.1	Fall	1982	2J	Engels	Core	414.72	5	1	2J	2J_1	2J_3	2J_5	2.2	2.25	1.58	0.67	0.67	280	269	224	166	166	0.02	0	0	7.5	3	5	0	0	0	0	0	0.2	0	0	0	0	0	0	0
2030	20071.116	9	11	1982	54.47166667	-55.38166667	166	0	Fall	1982	2J	Engels	Core	571.32	5	1	2J	2J_1	2J_3	2J_5	2.2	2.25	1.58	0.67	0.67	280	269	224	166	166	0	0	0	9.9	4.5	17.1	0	0	0	0	0	0.18	0	0	0	0	0	0	0
2031	20071.117	9	11	1982	54.455	-55.31333333	148	0.1	Fall	1982	2J	Engels	Core	1703	5	1	2J	2J_1	2J_3	2J_5	2.2	2.25	1.58	0.67	0.67	280	269	224	166	166	0	0	0	92.5	1	48.5	0	0	0	0	0	0.1	0	0	0	0	0	0	0
2032	20071.118	9	11	1982	54.54833333	-55.19666667	176	0.5	Fall	1982	2J	Engels	Core	548.67	5	1	2J	2J_1	2J_3	2J_5	2.2	2.25	1.58	0.67	0.67	280	269	224	166	166	0	0	0	59.5	5	11.5	0	0	0	0	0	0.01	0	0	0	0	0	0	0
2033	20071.119	9	11	1982	54.38	-55.05333333	175	0.1	Fall	1982	2J	Engels	Core	493.85	5	1	2J	2J_1	2J_3	2J_5	2.2	2.25	1.58	0.67	0.67	280	269	224	166	166	0	0	0	73	0.6	28	0	0	0	0	0	0.04	0	0	0	0	0	0	0
2034	20071.12	9	11	1982	54.28833333	-54.81666667	177	0.2	Fall	1982	2J	Engels	Core	621.5	5	1	2J	2J_1	2J_3	2J_5	2.2	2.25	1.58	0.67	0.67	280	269	224	166	166	0	0	0	127	1.8	60	0	0	0	0	0	0.2	0	0	0	0	0	0	0
2035	20071.121	9	11	1982	54.15666667	-54.90333333	167	0	Fall	1982	2J	Engels	Core	172.01	5	1	2J	2J_1	2J_3	2J_5	2.2	2.25	1.58	0.67	0.67	280	269	224	166	166	0.01	0	0	67	0	7.5	0	0	0	0	0	0.4	0	0	0	0	0	0	0
2036	20071.122	9	11	1982	54.205	-55.02166667	164	0.1	Fall	1982	2J	Engels	Core	120.91	5	1	2J	2J_1	2J_3	2J_5	2.2	2.25	1.58	0.67	0.67	280	269	224	166	166	0	0	0	6	0	11.5	0	0	0	0	0	0.2	0	0	0	0	0	0	0
2037	20071.123	10	11	1982	54.34666667	-55.42166667	180	0.5	Fall	1982	2J	Engels	Core	177.2	5	1	2J	2J_1	2J_3	2J_5	2.2	2.25	1.58	0.67	0.67	280	269	224	166	166	0	0	0	25	0	37	0	0	0	0	0	0.7	0	0	0	0	0	0	0
2038	20071.124	10	11	1982	54.39333333	-55.54333333	262	-0.1	Fall	1982	2J	Engels	Core	273.1	5	1	2J	2J_1	2J_4	2J_6	2.2	2.25	1.58	1.83	1.89	280	269	224	257	256	0.2	0	0	50	0	9.5	0	0	0	0	0	0.7	0	0	0	0	0	0	0
2039	20071.125	10	11	1982	54.295	-55.58	272	-0.1	Fall	1982	2J	Engels	Core	299.8	5	1	2J	2J_1	2J_4	2J_6	2.2	2.25	1.58	1.83	1.89	280	269	224	257	256	0	0	0	39	0	0	0	0	0	0	0	2.3	0	0	0	0	0	0	0
2040	20071.126	10	11	1982	54.095	-55.655	240	-0.1	Fall	1982	2J	Engels	Core	279	5	1	2J	2J_1	2J_4	2J_6	2.2	2.25	1.58	1.83	1.89	280	269	224	257	256	0.1	0	0	63	0	0	0	0	0	0	0	3.4	0	0	0	0	0	0	0
2041	20071.128	10	11	1982	53.89	-55.96833333	130	0.9	Fall	1982	2J	Engels	Core	380.65	5	1	2J	2J_1	2J_3	2J_5	2.2	2.25	1.58	0.67	0.67	280	269	224	166	166	0	0	0	39	0	6.5	0	0	0	0	0	0.02	0	0	0	0	0.5	0	0
2042	20071.129	10	11	1982	53.95833333	-55.78333333	157	1	Fall	1982	2J	Engels	Core	165.61	5	1	2J	2J_1	2J_3	2J_5	2.2	2.25	1.58	0.67	0.67	280	269	224	166	166	0	0	0	15	0	11.5	0	0	0	0	0	0.1	0	0	0	0	0	0	0
2043	20071.13	10	11	1982	53.86333333	-55.78	152	0.8	Fall	1982	2J	Engels	Core	365.12	5	1	2J	2J_1	2J_3	2J_5	2.2	2.25	1.58	0.67	0.67	280	269	224	166	166	0	0	0	50.5	0	17.5	0	0	0	0	0	0.01	0	0	0	0	0	0	0
2044	20071.131	10	11	1982	53.78333333	-55.62166667	159	0.1	Fall	1982	2J	Engels	Core	343.6	5	1	2J	2J_1	2J_3	2J_5	2.2	2.25	1.58	0.67	0.67	280	269	224	166	166	0	0	0	46.5	0	6.5	0	0	0	0	0	0.1	0	0	0	0	0	0	0
2045	20071.132	10	11	1982	53.715	-55.155	265	0.7	Fall	1982	2J	Engels	Core	718.31	5	1	2J	2J_1	2J_1	2J_4	2.2	2.25	1.58	1.94	1.62	280	269	224	241	232	0.01	0	0	106.5	0.2	1.2	0	0	0	0	0	1.1	0	0	0	0	0	0	0
2046	20071.133	10	11	1982	53.64333333	-55.01666667	262	0.8	Fall	1982	2J	Engels	Core	944.32	5	1	2J	2J_1	2J_1	2J_4	2.2	2.25	1.58	1.94	1.62	280	269	224	241	232	0.01	0	0	53.5	0	10.5	0	0	0	0	0	0.2	0	0	0	0	0	0	0
2047	20071.134	11	11	1982	53.95166667	-54.97166667	159	-0.3	Fall	1982	2J	Engels	Core	205.75	5	1	2J	2J_1	2J_3	2J_5	2.2	2.25	1.58	0.67	0.67	280	269	224	166	166	0.05	0	0	44	0	0	0	0	0	0	0	0.1	0	0	0	0	0	0	0
2048	20071.135	11	11	1982	53.87	-54.88666667	167	-0.3	Fall	1982	2J	Engels	Core	129.25	5	1	2J	2J_1	2J_3	2J_5	2.2	2.25	1.58	0.67	0.67	280	269	224	166	166	0	0	0	24	0	9.5	0	0	0	0	0	0.2	0	0	0	0	0	0	0
2049	20071.136	11	11	1982	53.64	-54.71666667	154	0.1	Fall	1982	2J	Engels	Core	478.3	5	1	2J	2J_1	2J_3	2J_5	2.2	2.25	1.58	0.67	0.67	280	269	224	166	166	0.1	0	0	18.5	0	32	0	0	0	0	0	0.1	0	0	0	0	0	0	0
2050	20071.137	11	11	1982	53.74	-54.56166667	170	-0.1	Fall	1982	2J	Engels	Core	189.3	5	1	2J	2J_1	2J_3	2J_5	2.2	2.25	1.58	0.67	0.67	280	269	224	166	166	0	0	0	58	0	41	0	0	0	0	0	0.1	0	0	0	0	0	0	0
2051	20071.138	11	11	1982	53.385	-54.35666667	154	-0.1	Fall	1982	2J	Engels	Core	568.75	5	1	2J	2J_1	2J_3	2J_5	2.2	2.25	1.58	0.67	0.67	280	269	224	166	166	0	0	0	7	8	0	0	0	0	0	0	0.05	0	0	0	0	0	0	0
2052	20071.139	11	11	1982	53.495	-54.535	158	-0.1	Fall	1982	2J	Engels	Core	304.11	5	1	2J	2J_1	2J_3	2J_5	2.2	2.25	1.58	0.67	0.67	280	269	224	166	166	0	0	0	54.5	4.5	47	0	0	0	0	0	0.01	0	0	0	0	0	0	0
2053	20071.14	11	11	1982	53.41666667	-54.56666667	249	0.4	Fall	1982	2J	Engels	Core	252.13	5	1	2J	2J_1	2J_1	2J_4	2.2	2.25	1.58	1.94	1.62	280	269	224	241	232	0	0	0	70	0	15.5	0	0	0	0	0	0.01	0	0	0	0	0	0	0
2054	20071.141	11	11	1982	53.46	-54.65666667	255	0.3	Fall	1982	2J	Engels	Core	430.4	5	1	2J	2J_1	2J_1	2J_4	2.2	2.25	1.58	1.94	1.62	280	269	224	241	232	0	0	0	9.5	0.8	0	0	0	0	0	0	0	0	0	0	0	0	0	0
2055	20071.142	11	11	1982	53.315	-54.605	331	1	Fall	1982	2J	Engels	Core	473.31	5	1	2J	2J_1	2J_1	2J_4	2.2	2.25	1.58	1.94	1.62	280	269	224	241	232	0.1	0	0	11.5	6.5	0	0	0	0	0	0	0.4	0	0	0	0	0	0	0
2056	20071.143	12	11	1982	53.06	-55.32	169	0.1	Fall	1982	2J	Engels	Core	201.65	5	1	2J	2J_1	2J_3	2J_5	2.2	2.25	1.58	0.67	0.67	280	269	224	166	166	0	0	0	0	0	4	0	0	0	0	0	0.3	0	0	0	0	0	0	0
2057	20071.144	12	11	1982	53.06666667	-55.12333333	162	0.1	Fall	1982	2J	Engels	Core	266.8	5	1	2J	2J_1	2J_3	2J_5	2.2	2.25	1.58	0.67	0.67	280	269	224	166	166	0	0	0	0	0	0	0	0	0	0	0	0.4	0	0	0	0	0	0	0
2058	20071.145	12	11	1982	52.905	-55.14666667	160	0.1	Fall	1982	2J	Engels	Core	215.22	5	1	2J	2J_1	2J_3	2J_5	2.2	2.25	1.58	0.67	0.67	280	269	224	166	166	0.01	0	0	0	0	0	0	0	0	0	0	0.1	0	0	0	0	0	0	0
2059	20071.146	12	11	1982	53.08	-54.625	275	0.1	Fall	1982	2J	Engels	Core	387.8	5	1	2J	2J_1	2J_1	2J_4	2.2	2.25	1.58	1.94	1.62	280	269	224	241	232	0	0	0	25.5	0	0	0	0	0	0	0	1.9	0	0	0	0	0	0	0
2060	20071.147	12	11	1982	53.2	-54.28333333	368	2.2	Fall	1982	2J	Engels	Core	593.21	5	1	2J	2J_1	2J_1	2J_4	2.2	2.25	1.58	1.94	1.62	280	269	224	241	232	0.01	0	0	15.5	2.1	3	0	0	0	0	0	0.5	0	0	0	0	0	0	0
2061	20071.148	12	11	1982	53.10333333	-54.215	367	3	Fall	1982	2J	Engels	Core	563.2	5	1	2J	2J_1	2J_1	2J_4	2.2	2.25	1.58	1.94	1.62	280	269	224	241	232	0	0	0	5.5	0	0	0	0	0	0	0	0.4	0	0	0	0	0	0	0
2062	20071.149	12	11	1982	52.75666667	-54.255	268	0.1	Fall	1982	2J	Engels	Core	154.2	5	1	2J	2J_1	2J_1	2J_4	2.2	2.25	1.58	1.94	1.62	280	269	224	241	232	0	0	0	0	5	0	0	0	0	0	0	0.9	0	0	0	0	0	0	0
2063	20071.15	12	11	1982	52.88333333	-53.99666667	339	1.5	Fall	1982	2J	Engels	Core	162.32	5	1	2J	2J_1	2J_1	2J_4	2.2	2.25	1.58	1.94	1.62	280	269	224	241	232	0	0	0	0	2.5	0	0	0	0	0	0	1.2	0	0	0	0	0	0	0
2064	20071.151	12	11	1982	52.91666667	-53.69166667	515	3.5	Fall	1982	2J	Engels	Core	227.21	5	1	2J	2J_2	2J_2	2J_2	2.2	2.25	3.74	3.74	3.74	280	269	520	520	450	0	0	0	5	0	0	0	0	0	0	0	0	0	0	0	0	0	0	0.3
2065	20071.152	13	11	1982	52.90166667	-53.21833333	388	2.5	Fall	1982	2J	Engels	Core	607.6	5	1	2J	2J_2	2J_2	2J_2	2.2	2.25	3.74	3.74	3.74	280	269	520	520	450	0	0	0	49	0.6	0	0	0	0	0	0	0	0	0	0	0	0	0	0
2066	20071.153	13	11	1982	52.88166667	-53.435	504	3.5	Fall	1982	2J	Engels	Core	214.5	5	1	2J	2J_2	2J_2	2J_2	2.2	2.25	3.74	3.74	3.74	280	269	520	520	450	0	0	0	5	0	0	0	0	0	0	0	0	0	0	0	0	0	0	0
2067	20071.154	13	11	1982	52.73	-53.50833333	445	3.1	Fall	1982	2J	Engels	Core	15.6	5	1	2J	2J_2	2J_2	2J_2	2.2	2.25	3.74	3.74	3.74	280	269	520	520	450	0	0	0	0	0	0	0	0	0	0	0	0	0	0	0	0	0	0	0
2068	20071.155	13	11	1982	52.72833333	-53.58333333	448	3.5	Fall	1982	2J	Engels	Core	233.05	5	1	2J	2J_2	2J_2	2J_2	2.2	2.25	3.74	3.74	3.74	280	269	520	520	450	0	0	0	9.5	0	0	0	0	0	0	0	0	0	0	0	0	0	0	0
2069	20071.156	13	11	1982	52.755	-53.935	426	3.4	Fall	1982	2J	Engels	Core	179.72	5	1	2J	2J_2	2J_2	2J_2	2.2	2.25	3.74	3.74	3.74	280	269	520	520	450	0	0	0	0	0	0	0	0	0	0	0	0.02	0	0	0	0	0	0	0
2070	20071.157	13	11	1982	52.64166667	-54.06833333	220	0	Fall	1982	2J	Engels	Core	282.11	5	1	2J	2J_1	2J_1	2J_4	2.2	2.25	1.58	1.94	1.62	280	269	224	241	232	0	0	0	48	3.5	0	0	0	0	0	0	3.1	0	0	0	0	0	0	0
2071	20071.159	13	11	1982	52.69	-54.36833333	232	-0.1	Fall	1982	2J	Engels	Core	225.12	5	1	2J	2J_1	2J_1	2J_4	2.2	2.25	1.58	1.94	1.62	280	269	224	241	232	0.01	0	0	31	2.6	8	0	0	0	0	0	2.5	0	0	0	0	0	0	0
2072	20071.16	13	11	1982	52.75	-55.095	150	0.1	Fall	1982	2J	Engels	Core	46.02	5	1	2J	2J_1	2J_3	2J_5	2.2	2.25	1.58	0.67	0.67	280	269	224	166	166	0	0	0	0	0	0	0	0	0	0	0	0.01	0	0	0	0	0	0	0
2073	20071.161	13	11	1982	52.83833333	-55.27	144	0.1	Fall	1982	2J	Engels	Core	176.43375	5	1	2J	2J_1	2J_3	2J_5	2.2	2.25	1.58	0.67	0.67	280	269	224	166	166	0	0	0	9.5625	0	41.625	0	0	0	0	0	0.225	0	0	0	0	0	0	0
2074	20071.162	13	11	1982	52.76	-55.29166667	144	0.1	Fall	1982	2J	Engels	Core	2.55	5	1	2J	2J_1	2J_3	2J_5	2.2	2.25	1.58	0.67	0.67	280	269	224	166	166	0	0	0	0	0	0	0	0	0	0	0	0.01	0	0	0	0	0	0	0
2075	20071.163	14	11	1982	52.845	-55.53333333	138	0.1	Fall	1982	2J	Engels	Core	339.4	5	1	2J	2J_1	2J_3	2J_5	2.2	2.25	1.58	0.67	0.67	280	269	224	166	166	0	0	0	65	0	7.5	0	0	0	0	0	0.1	0	0	0	0	0	0	0
2076	20071.164	14	11	1982	52.67166667	-55.34666667	138	0.5	Fall	1982	2J	Engels	Core	156.05	5	1	2J	2J_1	2J_3	2J_5	2.2	2.25	1.58	0.67	0.67	280	269	224	166	166	0	0	0	41	0	0	0	0	0	0	0	0.3	0	0	0	0	0	0	0
2077	20071.165	14	11	1982	52.57833333	-55.32666667	138	0.5	Fall	1982	2J	Engels	Core	245.8	5	1	2J	2J_1	2J_3	2J_5	2.2	2.25	1.58	0.67	0.67	280	269	224	166	166	0	0	0	39	0	18.5	0	0	0	0	0	0.1	0	0	0	0	0	0	0
2078	20071.166	14	11	1982	52.37166667	-55.055	162	-0.1	Fall	1982	2J	Engels	Core	245.2	5	1	2J	2J_1	2J_3	2J_5	2.2	2.25	1.58	0.67	0.67	280	269	224	166	166	0	0	0	0	0	6.5	0	0	0	0	0	0.3	0	0	0	0	0	0	0
2079	20071.168	14	11	1982	52.26166667	-55.06666667	142	-0.1	Fall	1982	2J	Engels	Core	209.34	5	1	2J	2J_1	2J_3	2J_5	2.2	2.25	1.58	0.67	0.67	280	269	224	166	166	0	0	0	9.5	0	2	0	0	0	0	0	0.02	0	0	0	0	0	0	0
2080	20071.169	14	11	1982	52.495	-54.78333333	188	-0.8	Fall	1982	2J	Engels	Core	141.41	5	1	2J	2J_1	2J_1	2J_4	2.2	2.25	1.58	1.94	1.62	280	269	224	241	232	0.01	0	0	10.5	0	9.5	0	0	0	0	0	1.8	0	0	0	0	0	0	0
2081	20071.17	14	11	1982	52.60333333	-54.75	174	-0.7	Fall	1982	2J	Engels	Core	242.7	5	1	2J	2J_1	2J_1	2J_4	2.2	2.25	1.58	1.94	1.62	280	269	224	241	232	0	0	0	66	0	5.5	0	0	0	0	0	1	0	0	0	0	0	0	0
2082	20071.171	15	11	1982	52.49166667	-54.605	194	-0.7	Fall	1982	2J	Engels	Core	185.2	5	1	2J	2J_1	2J_1	2J_4	2.2	2.25	1.58	1.94	1.62	280	269	224	241	232	0	0	0	73	0	3	0	0	0	0	0	1.2	0	0	0	0	0	0	0
2083	20071.172	15	11	1982	52.40166667	-54.34166667	232	-0.1	Fall	1982	2J	Engels	Core	43.42	5	1	2J	2J_1	2J_1	2J_4	2.2	2.25	1.58	1.94	1.62	280	269	224	241	232	0	0	0	15.5	0	0	0	0	0	0	0	0.6	0	0	0	0	0	0	0
2084	20071.173	15	11	1982	52.53833333	-54.37	186	-0.8	Fall	1982	2J	Engels	Core	113	5	1	2J	2J_1	2J_1	2J_4	2.2	2.25	1.58	1.94	1.62	280	269	224	241	232	0	0	0	0	0	0	0	0	0	0	0	0.3	0	0	0	0	0	0	0
2085	20071.174	15	11	1982	52.39333333	-54.17166667	224	-0.1	Fall	1982	2J	Engels	Core	290.5	5	1	2J	2J_1	2J_1	2J_4	2.2	2.25	1.58	1.94	1.62	280	269	224	241	232	0	0	0	41.5	3	23.5	0	0	0	0	0	0.2	0	0	0	0	0	0	0
2086	20071.175	15	11	1982	52.48	-53.845	230	0.1	Fall	1982	2J	Engels	Core	527.33	5	1	2J	2J_1	2J_1	2J_4	2.2	2.25	1.58	1.94	1.62	280	269	224	241	232	0	0	0	17.5	0.08	9	0	0.05	0	0	0	0.2	0	0	0	0	0	0	0
2087	20071.176	15	11	1982	52.45	-53.61666667	220	1	Fall	1982	2J	Engels	Core	351.12	5	1	2J	2J_1	2J_1	2J_1	2.2	2.25	1.58	1.94	2.7	280	269	224	241	264	0	0	0	28.5	14.5	0	0	0	0	0	0	0.02	0	0	0	0	0	0	0
2088	20071.177	15	11	1982	52.39833333	-53.35666667	246	1.8	Fall	1982	2J	Engels	Core	363.372	5	1	2J	2J_1	2J_1	2J_1	2.2	2.25	1.58	1.94	2.7	280	269	224	241	264	0	0	0	29.4	31.2	7.8	0	0.012	0	0	0	0	0	0	0	0	0	0	0
2089	20071.178	15	11	1982	52.41166667	-53.31666667	218	1.3	Fall	1982	2J	Engels	Core	209.2	5	1	2J	2J_1	2J_1	2J_1	2.2	2.25	1.58	1.94	2.7	280	269	224	241	264	0	0	0	58.5	13	9.5	0	0	0	0	0	0	0	0	0	0	0	0	0
2090	20071.179	15	11	1982	52.40666667	-53.24166667	216	1.3	Fall	1982	2J	Engels	Core	185.9	5	1	2J	2J_1	2J_1	2J_1	2.2	2.25	1.58	1.94	2.7	280	269	224	241	264	0	0	0	56.5	6	1.5	0	0	0	0	0	0	0	0	0	0	0	0	0
2091	20071.18	15	11	1982	52.535	-53.05833333	206	1.3	Fall	1982	2J	Engels	Core	68.1975	5	1	2J	2J_1	2J_1	2J_1	2.2	2.25	1.58	1.94	2.7	280	269	224	241	264	0.01125	0	0	16.3125	11.8125	0	0	0	0	0	0	0	0	0	0	0	0	0	0
2092	20086.001	28	10	1983	52.45666667	-52.30833333	269	3.1	Fall	1983	2J	Engels	Core	697.5	1	2	2J	2J_1	2J_1	2J_1	2.27	2.25	1.58	1.94	2.7	297	269	224	241	264	0	0	0	25	9.5	6.5	0	0	0	0	0	0	0	0	0	0	0	0	0
2093	20086.002	28	10	1983	52.46666667	-51.93	290	3.4	Fall	1983	2J	Engels	Core	61.1	1	2	2J	2J_1	2J_1	2J_1	2.27	2.25	1.58	1.94	2.7	297	269	224	241	264	0	0	0	0	3	0	0	0	0	0	0	0	0	0	0	0	0	0	0
2094	20086.003	28	10	1983	52.44333333	-51.45666667	381	3.8	Fall	1983	2J	Engels	Core	470.6	1	2	2J	2J_2	2J_2	2J_2	2.27	2.25	3.74	3.74	3.74	297	269	520	520	450	0	0	0	41	0	0	0	0	0	0	0	0	0	0	0	0	0	0	0
2095	20086.004	28	10	1983	52.61333333	-51.54666667	595	5	Fall	1983	2J	Engels	Core	302.8	1	1	2J	2J_2	2J_2	2J_2	2.2	2.25	3.74	3.74	3.74	280	269	520	520	450	0	0	0	85.5	0	0	1.5	0	0	0	0	0	74.5	0	0	0	0	7	0
2096	20086.005	29	10	1983	52.59833333	-51.46333333	785	3.8	Fall	1983	2J	Engels	Core	88	1	1	2J	2J_2	2J_2	2J_3	2.2	2.25	3.74	3.74	3.73	280	269	520	520	1045	0	0	0	0	0	0	6.5	0	0	0	0	0	7.5	0.2	0	0	0	11.5	0
2097	20086.006	29	10	1983	52.73666667	-51.63	790	4.8	Fall	1983	2J	Engels	Core	127.4	1	1	2J	2J_2	2J_2	2J_3	2.2	2.25	3.74	3.74	3.73	280	269	520	520	1045	0	0	0	4.5	0	0	11.5	0	0	0	0	0	6.5	0	0	0	0	24.5	0
2098	20086.007	29	10	1983	52.71166667	-51.99	311	2.9	Fall	1983	2J	Engels	Core	250	1	2	2J	2J_1	2J_1	2J_1	2.27	2.25	1.58	1.94	2.7	297	269	224	241	264	0	0	0	3	0.5	0	1.1	0	0	0	0	0	0	0	0	0	0	0.6	0
2099	20086.008	29	10	1983	52.67333333	-52.33666667	276	1.8	Fall	1983	2J	Engels	Core	87	1	2	2J	2J_1	2J_1	2J_1	2.27	2.25	1.58	1.94	2.7	297	269	224	241	264	0	0	0	15.5	18.5	2.5	0	0	0	0	0	0	0	0	0	0	0	0	0
2100	20086.009	29	10	1983	52.83	-52.49166667	250	1.7	Fall	1983	2J	Engels	Core	73.7	5	2	2J	2J_1	2J_1	2J_1	2.27	2.25	1.58	1.94	2.7	297	269	224	241	264	0	0	0	0	11.5	1.4	0	0	0	0	0	0	0	0	0	0	0	0	0
2101	20086.01	29	10	1983	52.81166667	-52.12333333	310	3.9	Fall	1983	2J	Engels	Core	642.53	1	2	2J	2J_1	2J_1	2J_1	2.27	2.25	1.58	1.94	2.7	297	269	224	241	264	0	0	0	28.5	3	0	0	0	0	0	0	0	0	0	0	0	0	0	0.1
2102	20086.012	29	10	1983	53.00666667	-52.18666667	273	3.7	Fall	1983	2J	Engels	Core	182.55	1	2	2J	2J_1	2J_1	2J_1	2.27	2.25	1.58	1.94	2.7	297	269	224	241	264	0	0	0	0	0.15	0	0	0	0	0	0	0	0	0	0	0	0	0	0
2103	20086.013	29	10	1983	53.09833333	-52.09166667	484	3.8	Fall	1983	2J	Engels	Core	69.1	1	1	2J	2J_2	2J_2	2J_2	2.2	2.25	3.74	3.74	3.74	280	269	520	520	450	0	0	0	0	0	0	0	0	0	0	0	0	3	0	0	0	0	0	0
2104	20086.014	30	10	1983	53.115	-52.04333333	674	4	Fall	1983	2J	Engels	Core	333.1	1	1	2J	2J_2	2J_2	2J_2	2.2	2.25	3.74	3.74	3.74	280	269	520	520	450	0	0	0	25	0	0	4.5	0	0	0	0	0	63	0	0	0	0	6.5	0
2105	20086.015	30	10	1983	53.06166667	-52.11666667	352	4.7	Fall	1983	2J	Engels	Core	427.91	1	2	2J	2J_2	2J_2	2J_2	2.27	2.25	3.74	3.74	3.74	297	269	520	520	450	0	0	0	9	1.5	2	0	0.01	0	0	0	0	0	0	0	0	0	0	0
2106	20086.016	30	10	1983	52.97166667	-52.405	257	5.8	Fall	1983	2J	Engels	Core	83.9	5	2	2J	2J_1	2J_1	2J_1	2.27	2.25	1.58	1.94	2.7	297	269	224	241	264	0	0	0	7	7.5	0	0	0	0	0	0	0	0	0	0	0	0	0	0
2107	20086.017	30	10	1983	53.15333333	-52.70166667	468	3.8	Fall	1983	2J	Engels	Core	65.6	5	1	2J	2J_2	2J_2	2J_2	2.2	2.25	3.74	3.74	3.74	280	269	520	520	450	0	0	0	0	0	0	0	0	0	0	0	0	0	0	0	0	0	0	0.1
2108	20086.018	31	10	1983	53.26666667	-52.505	448	4	Fall	1983	2J	Engels	Core	176.9	5	1	2J	2J_2	2J_2	2J_2	2.2	2.25	3.74	3.74	3.74	280	269	520	520	450	0	0	0	8.5	0	0	0	0	0	0	0	0	0	0	0	0	0	0	0
2109	20086.019	31	10	1983	53.26666667	-52.44166667	441	4	Fall	1983	2J	Engels	Core	233	5	1	2J	2J_2	2J_2	2J_2	2.2	2.25	3.74	3.74	3.74	280	269	520	520	450	0	0	0	16.5	0.6	0	0	0	0	0	0	0	0	0	0	0	0	0	0
2110	20086.02	31	10	1983	53.59	-52.4	816	3.9	Fall	1983	2J	Engels	Core	241.12	1	1	2J	2J_2	2J_2	2J_3	2.2	2.25	3.74	3.74	3.73	280	269	520	520	1045	0	0	0	9.5	0	0	7.5	0	0	0	0	0	22	0.1	0	0	0	75	0.1
2111	20086.022	31	10	1983	53.60333333	-52.57333333	362	4.2	Fall	1983	2J	Engels	Core	2746.93	5	1	2J	2J_2	2J_2	2J_2	2.2	2.25	3.74	3.74	3.74	280	269	520	520	450	0	0	0	0	9	0	0	0	0	0	0	0	0	0	0	0	0	0	0
2112	20086.023	31	10	1983	53.54666667	-52.97333333	252	1.3	Fall	1983	2J	Engels	Core	296	5	1	2J	2J_1	2J_1	2J_4	2.2	2.25	1.58	1.94	1.62	280	269	224	241	232	0	0	0	6.5	5.5	0	0	0	0	0	0	0	0	0	0	0	0	0	0
2113	20086.024	31	10	1983	53.78	-52.84666667	331	3.5	Fall	1983	2J	Engels	Core	308.3	5	1	2J	2J_2	2J_2	2J_2	2.2	2.25	3.74	3.74	3.74	280	269	520	520	450	0	0	0	13	0.8	0	0	0	0	0	0	0	0	0	0	0	0	0	0
2114	20086.025	31	10	1983	53.76666667	-52.59666667	812	4	Fall	1983	2J	Engels	Core	141.4	1	1	2J	2J_2	2J_2	2J_3	2.2	2.25	3.74	3.74	3.73	280	269	520	520	1045	0	0	0	2.6	0	0	3.5	0	0	0	0	0	15	0	0	0	0	4	0
2115	20086.026	31	10	1983	53.88333333	-52.83666667	472	4.3	Fall	1983	2J	Engels	Core	463.5	5	1	2J	2J_2	2J_2	2J_2	2.2	2.25	3.74	3.74	3.74	280	269	520	520	450	0	0	0	10.5	0	0	0	0	0	0	0	0	7	0	0	0	0	0	0
2116	20086.027	1	11	1983	53.98666667	-52.81	650	4	Fall	1983	2J	Engels	Core	179.3	5	1	2J	2J_2	2J_2	2J_2	2.2	2.25	3.74	3.74	3.74	280	269	520	520	450	0	0	0	4	0	0	2.1	0	0	0	0	0	19.5	0	0	0	0	0	0
2117	20086.028	1	11	1983	54.03	-52.94	461	4.2	Fall	1983	2J	Engels	Core	237.1	5	1	2J	2J_2	2J_2	2J_2	2.2	2.25	3.74	3.74	3.74	280	269	520	520	450	0	0	0	9	0	0	0	0	0	0	0	0	3.5	0	0	0	0	0	0
2118	20086.029	1	11	1983	53.92833333	-52.93666667	362	1.8	Fall	1983	2J	Engels	Core	315.9	5	1	2J	2J_2	2J_2	2J_2	2.2	2.25	3.74	3.74	3.74	280	269	520	520	450	0	0	0	0	1.3	0	0	0	0	0	0	0	0	0	0	0	0	0	0.1
2119	20086.03	1	11	1983	53.83333333	-53.14833333	252	2	Fall	1983	2J	Engels	Core	177.5	5	1	2J	2J_1	2J_1	2J_4	2.2	2.25	1.58	1.94	1.62	280	269	224	241	232	0	0	0	11.5	3	0	0	0	0	0	0	0	0	0	0	0	0	0	0
2120	20086.031	1	11	1983	53.85166667	-53.36333333	225	1.1	Fall	1983	2J	Engels	Core	463.2	5	1	2J	2J_1	2J_1	2J_4	2.2	2.25	1.58	1.94	1.62	280	269	224	241	232	0	0	0	16.5	9.5	0	0	0	0	0	0	0	0	0	0	0	0	0	0
2121	20086.033	1	11	1983	54.07666667	-53.34333333	270	1.1	Fall	1983	2J	Engels	Core	902.6	5	1	2J	2J_1	2J_1	2J_4	2.2	2.25	1.58	1.94	1.62	280	269	224	241	232	0	0	0	10.5	3	0	0	0	0	0	0	0	0	0	0	0	0	0	0
2122	20086.034	1	11	1983	54.205	-53.02666667	635	4.3	Fall	1983	2J	Engels	Core	251.3	5	1	2J	2J_2	2J_2	2J_2	2.2	2.25	3.74	3.74	3.74	280	269	520	520	450	0	0	0	26	0	0	2.5	0	0	0	0	0	22	0	0	0	0	1.7	0
2123	20086.035	1	11	1983	54.26333333	-53.58	258	0.5	Fall	1983	2J	Engels	Core	48.3	5	1	2J	2J_1	2J_1	2J_4	2.2	2.25	1.58	1.94	1.62	280	269	224	241	232	0	0	0	10.5	0.7	0	0	0	0	0	0	0	0	0	0	0	0	0	0
2124	20086.036	1	11	1983	54.205	-53.68	244	0.5	Fall	1983	2J	Engels	Core	128.2	5	1	2J	2J_1	2J_1	2J_4	2.2	2.25	1.58	1.94	1.62	280	269	224	241	232	0	0	0	20.5	4.5	0	0	0	0	0	0	0	0	0	0	0	0	0	0
2125	20086.038	1	11	1983	54.48666667	-53.76666667	250	1.1	Fall	1983	2J	Engels	Core	94.8	5	1	2J	2J_1	2J_1	2J_4	2.2	2.25	1.58	1.94	1.62	280	269	224	241	232	0	0	0	5.5	4.5	0	0	0	0	0	0	0	0	0	0	0	0	0	0
2126	20086.039	2	11	1983	54.43833333	-54.05166667	225	0.7	Fall	1983	2J	Engels	Core	215.3	5	1	2J	2J_1	2J_1	2J_4	2.2	2.25	1.58	1.94	1.62	280	269	224	241	232	0	0	0	33	11.5	3.2	0	0	0	0	0	0	0	0	0	0	0	0	0
2127	20086.04	2	11	1983	54.55166667	-53.95333333	245	0.5	Fall	1983	2J	Engels	Core	193.4	5	1	2J	2J_1	2J_1	2J_4	2.2	2.25	1.58	1.94	1.62	280	269	224	241	232	0	0	0	33	12.5	0	0	0	0	0	0	0	0	0	0	0	0	0	0
2128	20086.041	2	11	1983	54.64166667	-53.85666667	264	1.8	Fall	1983	2J	Engels	Core	151.2	5	1	2J	2J_1	2J_1	2J_4	2.2	2.25	1.58	1.94	1.62	280	269	224	241	232	0	0	0	13.5	2.5	0	0	0	0	0	0	0	0	0	0	0	0	0	0
2129	20086.042	2	11	1983	54.50666667	-53.48833333	311	3.2	Fall	1983	2J	Engels	Core	131.55	5	1	2J	2J_2	2J_2	2J_2	2.2	2.25	3.74	3.74	3.74	280	269	520	520	450	0	0	0	0	0.4	0	0	0	0	0	0	0	0	0	0	0	0	0	0
2130	20086.043	2	11	1983	54.705	-53.38166667	528	4.6	Fall	1983	2J	Engels	Core	16.15	5	1	2J	2J_2	2J_2	2J_2	2.2	2.25	3.74	3.74	3.74	280	269	520	520	450	0	0	0	0	0	0	0	0	0	0	0	0	0	0	0	0	0	0	0
2131	20086.044	2	11	1983	54.85666667	-53.65333333	581	4.2	Fall	1983	2J	Engels	Core	310.6	5	1	2J	2J_2	2J_2	2J_2	2.2	2.25	3.74	3.74	3.74	280	269	520	520	450	0	0	0	17	0	0	3	0	0	0	0	0	15	0	0	0	0	8	0
2132	20086.045	2	11	1983	54.92	-53.94333333	484	4.2	Fall	1983	2J	Engels	Core	352.8	5	1	2J	2J_2	2J_2	2J_2	2.2	2.25	3.74	3.74	3.74	280	269	520	520	450	0	0	0	41.5	0	0	0	0	0	0	0	0	0	0	0	0	0	0	0
2133	20086.046	2	11	1983	54.84666667	-54.00666667	350	4	Fall	1983	2J	Engels	Core	389.25	5	1	2J	2J_2	2J_2	2J_2	2.2	2.25	3.74	3.74	3.74	280	269	520	520	450	0	0	0	23.5	0.5	0	0	0.05	0	0	0	0	0	0	0	0	0	0	0.1
2134	20086.048	2	11	1983	54.86333333	-54.335	272	3.9	Fall	1983	2J	Engels	Core	416.9	5	1	2J	2J_1	2J_4	2J_6	2.2	2.25	1.58	1.83	1.89	280	269	224	257	256	0	0	0	57.8	1.7	0.2	0	0	0	0	0	0	0	0	0	0	0	0	0
2135	20086.049	3	11	1983	54.76833333	-54.31	249	-0.3	Fall	1983	2J	Engels	Core	237.11	5	1	2J	2J_1	2J_4	2J_6	2.2	2.25	1.58	1.83	1.89	280	269	224	257	256	0	0	0	80	0.5	12.5	0	0	0	0	0	0	0	0	0	0	0	0	0.1
2136	20086.05	3	11	1983	54.67333333	-54.54	234	0.1	Fall	1983	2J	Engels	Core	428.42	5	1	2J	2J_1	2J_4	2J_6	2.2	2.25	1.58	1.83	1.89	280	269	224	257	256	0	0	0	134	7.5	13.5	0	0	0	0	0	0.01	0	0	0	0	0	0	0
2137	20086.051	3	11	1983	54.82333333	-54.78666667	220	0	Fall	1983	2J	Engels	Core	252.66	5	1	2J	2J_1	2J_4	2J_6	2.2	2.25	1.58	1.83	1.89	280	269	224	257	256	0	0	0	23.5	2	0	0	0	0	0	0	0.03	0	0	0	0	0	0	0
2138	20086.052	3	11	1983	54.92833333	-54.545	266	1.8	Fall	1983	2J	Engels	Core	434.1	5	1	2J	2J_1	2J_4	2J_6	2.2	2.25	1.58	1.83	1.89	280	269	224	257	256	0	0	0	140	5	9	0	0	0	0	0	0	0	0	0	0	0	0	0
2139	20086.053	3	11	1983	54.87333333	-54.26	266	3.5	Fall	1983	2J	Engels	Core	135.1	5	1	2J	2J_1	2J_4	2J_6	2.2	2.25	1.58	1.83	1.89	280	269	224	257	256	0	0	0	10.5	1.2	0	0	0	0	0	0	0	0	0	0	0	0	0	0
2140	20086.054	3	11	1983	55.00666667	-54.26666667	480	4	Fall	1983	2J	Engels	Core	334.52	5	1	2J	2J_2	2J_2	2J_2	2.2	2.25	3.74	3.74	3.74	280	269	520	520	450	0	0	0	22.5	0	0	0	0	0	0	0	0	0	0	0	0	0	0.2	0
2141	20086.055	3	11	1983	54.99	-54.42833333	381	4	Fall	1983	2J	Engels	Core	268.2	5	1	2J	2J_2	2J_2	2J_2	2.2	2.25	3.74	3.74	3.74	280	269	520	520	450	0	0	0	9.5	0	0	0	0	0	0	0	0	0	0	0	0	0	0	0
2142	20086.057	4	11	1983	55.18	-54.78833333	806	4.5	Fall	1983	2J	Engels	Core	147.63	5	1	2J	2J_2	2J_2	2J_3	2.2	2.25	3.74	3.74	3.73	280	269	520	520	1045	0	0	0	16	0	0	7	0	0	0	0	0	19	0.02	0	0	0	29	0.6
2143	20086.058	4	11	1983	55.21	-54.92166667	816	4	Fall	1983	2J	Engels	Core	294.86	5	1	2J	2J_2	2J_2	2J_3	2.2	2.25	3.74	3.74	3.73	280	269	520	520	1045	0	0	0	14.5	0	0	6	0	0	0	0	0	27	0.01	0	0	0	75.5	0.8
2144	20086.059	4	11	1983	55.10666667	-55.24	252	3.8	Fall	1983	2J	Engels	Core	425.52	5	1	2J	2J_1	2J_4	2J_6	2.2	2.25	1.58	1.83	1.89	280	269	224	257	256	0.01	0	0	7	29.5	0	0	0	0.01	0	0	0	0	0	0	0	0	0	0
2145	20086.06	4	11	1983	55.06	-55.81666667	270	3.4	Fall	1983	2J	Engels	Core	78	5	1	2J	2J_1	2J_4	2J_6	2.2	2.25	1.58	1.83	1.89	280	269	224	257	256	0	0	0	10.5	3	0	0	0	0	0	0	0	0	0	0	0	0	0	0
2146	20086.061	4	11	1983	55.09833333	-55.87166667	277	3.6	Fall	1983	2J	Engels	Core	211.7	5	1	2J	2J_1	2J_4	2J_6	2.2	2.25	1.58	1.83	1.89	280	269	224	257	256	0	0	0	14.5	6.5	0.9	0	0	0	0	0	0	0	0	0	0	0	0	0
2147	20086.062	4	11	1983	55.07833333	-56.16166667	342	2.9	Fall	1983	2J	Engels	Core	132.3	5	1	2J	2J_1	2J_4	2J_7	2.2	2.25	1.58	1.83	2.83	280	269	224	257	442.5	0	0	0	15.5	3.5	6.5	0	0	0	0	0	0.5	0	0	0	0	0	0	0
2148	20086.063	4	11	1983	55.33166667	-56.21833333	211	0.1	Fall	1983	2J	Engels	Core	110.5	5	1	2J	2J_1	2J_4	2J_8	2.2	2.25	1.58	1.83	0.93	280	269	224	257	162	0	0	0	0	4	0	0	0	0	0	0	0.1	0	0	0	0	0	0	0
2149	20086.064	4	11	1983	55.13333333	-56.63	162	-0.4	Fall	1983	2J	Engels	Core	198.69	5	1	2J	2J_1	2J_4	2J_8	2.2	2.25	1.58	1.83	0.93	280	269	224	257	162	0.02	0	0	32.5	0.9	34	0	0.01	0	0	0	0.1	0	0	0	0	0	0	0
2150	20086.065	4	11	1983	55.18166667	-56.975	211	-0.6	Fall	1983	2J	Engels	Core	207.65	5	1	2J	2J_1	2J_4	2J_8	2.2	2.25	1.58	1.83	0.93	280	269	224	257	162	0.1	0	0	34	0.5	5	0	0.05	0	0	0	0.9	0	0	0	0	0	0	0
2151	20086.067	4	11	1983	55.38333333	-57.17	174	0	Fall	1983	2J	Engels	Core	161.6	5	1	2J	2J_1	2J_4	2J_8	2.2	2.25	1.58	1.83	0.93	280	269	224	257	162	0	0	0	43.5	9	4.5	0	0	0	0	0	0.9	0	0	0	0	0	0	0
2152	20086.068	5	11	1983	55.31666667	-57.44333333	135	-0.5	Fall	1983	2J	Engels	Core	402.11	5	1	2J	2J_1	2J_4	2J_8	2.2	2.25	1.58	1.83	0.93	280	269	224	257	162	0	0	0	52	0	42	0	0	0	0	0	0.01	0	0	0	0	0	0	0
2153	20086.069	5	11	1983	55.20833333	-57.50166667	252	0	Fall	1983	2J	Engels	Core	278.11	5	1	2J	2J_1	2J_4	2J_8	2.2	2.25	1.58	1.83	0.93	280	269	224	257	162	0.01	0	0	42	3.7	0	0	0	0	0	0	0.7	0	0	0	0	0	0	0
2154	20086.07	5	11	1983	55.125	-57.01333333	160	-0.5	Fall	1983	2J	Engels	Core	209.92	5	1	2J	2J_1	2J_4	2J_8	2.2	2.25	1.58	1.83	0.93	280	269	224	257	162	0.01	0	0	0	1.9	47.5	0	0	0	0	0	0.01	0	0	0	0	0	0	0
2155	20086.073	5	11	1983	55.00833333	-56.445	144	-0.4	Fall	1983	2J	Engels	Core	329.45	5	1	2J	2J_1	2J_4	2J_8	2.2	2.25	1.58	1.83	0.93	280	269	224	257	162	0	0	0	24.5	0.9	5.5	0	0	0	0	0	0	0	0	0	0	0	0	0
2156	20086.074	5	11	1983	54.98	-56.38333333	145	0.5	Fall	1983	2J	Engels	Core	488.5	5	1	2J	2J_1	2J_4	2J_8	2.2	2.25	1.58	1.83	0.93	280	269	224	257	162	0	0	0	8.5	3.5	18.5	0	0	0	0	0	0	0	0	0	0	0	0	0
2157	20086.075	5	11	1983	54.79	-56.18666667	480	2.5	Fall	1983	2J	Engels	Core	255.9	5	1	2J	2J_1	2J_4	2J_7	2.2	2.25	1.58	1.83	2.83	280	269	224	257	442.5	0	0	0	27.5	0	0	0	0	0	0	0	0.2	0	0	0	0	0	0	0
2158	20086.077	6	11	1983	54.795	-55.72333333	259	1.7	Fall	1983	2J	Engels	Core	168.81	5	1	2J	2J_1	2J_4	2J_6	2.2	2.25	1.58	1.83	1.89	280	269	224	257	256	0	0	0	23.5	5.5	14.5	0	0	0	0	0	0.4	0	0	0	0	0	0	0
2159	20086.078	6	11	1983	54.81333333	-55.385	249	0.9	Fall	1983	2J	Engels	Core	385.92	5	1	2J	2J_1	2J_4	2J_6	2.2	2.25	1.58	1.83	1.89	280	269	224	257	256	0	0	0	47	10.5	6.5	0	0	0	0	0	1.1	0	0	0	0	0	0	0
2160	20086.079	6	11	1983	54.73833333	-55.17333333	189	-0.4	Fall	1983	2J	Engels	Core	211.8	5	1	2J	2J_1	2J_3	2J_5	2.2	2.25	1.58	0.67	0.67	280	269	224	166	166	0	0	0	7	7	3	0	0	0	0	0	0.3	0	0	0	0	0	0	0
2161	20086.08	6	11	1983	54.78833333	-55.02333333	170	-0.4	Fall	1983	2J	Engels	Core	209.01	5	1	2J	2J_1	2J_3	2J_5	2.2	2.25	1.58	0.67	0.67	280	269	224	166	166	0	0	0	17	2	0	0	0	0	0	0	0.01	0	0	0	0	0	0	0
2162	20086.081	6	11	1983	54.63666667	-55.14833333	179	-1	Fall	1983	2J	Engels	Core	156.5	5	1	2J	2J_1	2J_3	2J_5	2.2	2.25	1.58	0.67	0.67	280	269	224	166	166	0	0	0	0	0	0	0	0	0	0	0	0.4	0	0	0	0	0	0	0
2163	20086.082	6	11	1983	54.6	-55.30166667	175	-1	Fall	1983	2J	Engels	Core	383.03	5	1	2J	2J_1	2J_3	2J_5	2.2	2.25	1.58	0.67	0.67	280	269	224	166	166	0	0	0	0	0	0	0	0	0	0	0	2.5	0	0	0	0	0	0	0
2164	20086.083	6	11	1983	54.55833333	-55.48666667	248	-0.3	Fall	1983	2J	Engels	Core	215	5	1	2J	2J_1	2J_4	2J_6	2.2	2.25	1.58	1.83	1.89	280	269	224	257	256	0	0	0	73	0	12	0	0	0	0	0	4.5	0	0	0	0	0	0	0
2165	20086.085	6	11	1983	54.615	-55.79333333	266	0.2	Fall	1983	2J	Engels	Core	17.7	5	1	2J	2J_1	2J_4	2J_6	2.2	2.25	1.58	1.83	1.89	280	269	224	257	256	0.1	0	0	0	0	0	0	0	0	0	0	0.1	0	0	0	0	0	0	0
2166	20086.086	6	11	1983	54.58666667	-56.08666667	478	2.7	Fall	1983	2J	Engels	Core	291.9	5	1	2J	2J_1	2J_4	2J_7	2.2	2.25	1.58	1.83	2.83	280	269	224	257	442.5	0.05	0	0	38	0	0	0	0	0	0	0	0.15	0	0	0	0	0	0	0.1
2167	20086.087	6	11	1983	54.55	-56.05	484	2.7	Fall	1983	2J	Engels	Core	543.8	5	1	2J	2J_1	2J_4	2J_7	2.2	2.25	1.58	1.83	2.83	280	269	224	257	442.5	0	0	0	29.5	0	0	0	0	0	0	0	0.3	0	0	0	0	0	0	0.1
2168	20086.088	7	11	1983	54.32333333	-55.90333333	391	2.7	Fall	1983	2J	Engels	Core	444.3	5	1	2J	2J_1	2J_4	2J_7	2.2	2.25	1.58	1.83	2.83	280	269	224	257	442.5	0	0	0	105.75	0	0	0	0	0	0	0	0.45	0	0	0	0	0	0	1.5
2169	20086.089	7	11	1983	54.35166667	-55.63833333	343	0.9	Fall	1983	2J	Engels	Core	407.9	5	1	2J	2J_1	2J_4	2J_7	2.2	2.25	1.58	1.83	2.83	280	269	224	257	442.5	0	0	0	0	0	1.7	0	0	0	0	0	1.5	0	0	0	0	0	0	0
2170	20086.09	7	11	1983	54.28333333	-55.31166667	155	-0.8	Fall	1983	2J	Engels	Core	23.72	5	1	2J	2J_1	2J_3	2J_5	2.2	2.25	1.58	0.67	0.67	280	269	224	166	166	0	0	0	0	0	0	0	0	0	0	0	0.02	0	0	0	0	0	0	0
2171	20086.091	7	11	1983	54.06666667	-55.08333333	162	-0.8	Fall	1983	2J	Engels	Core	13.52	5	1	2J	2J_1	2J_3	2J_5	2.2	2.25	1.58	0.67	0.67	280	269	224	166	166	0	0	0	0	0	0	0	0	0	0	0	0.02	0	0	0	0	0	0	0
2172	20086.092	7	11	1983	53.97833333	-54.97333333	168	-0.7	Fall	1983	2J	Engels	Core	41.2	5	1	2J	2J_1	2J_3	2J_5	2.2	2.25	1.58	0.67	0.67	280	269	224	166	166	0	0	0	0	0	0	0	0	0	0	0	0.3	0	0	0	0	0	0	0
2173	20086.093	7	11	1983	54.15833333	-54.80333333	177	-0.8	Fall	1983	2J	Engels	Core	144.55	5	1	2J	2J_1	2J_3	2J_5	2.2	2.25	1.58	0.67	0.67	280	269	224	166	166	0	0	0	28.5	0	0	0	0	0	0	0	0.4	0	0	0	0	0	0	0
2174	20086.094	7	11	1983	54.31166667	-54.63833333	183	-0.2	Fall	1983	2J	Engels	Core	72	5	1	2J	2J_1	2J_3	2J_5	2.2	2.25	1.58	0.67	0.67	280	269	224	166	166	0	0	0	0	0	0	0	0	0	0	0	0	0	0	0	0	0	0	0
2175	20086.095	8	11	1983	54.01333333	-54.31166667	190	0.1	Fall	1983	2J	Engels	Core	32.51	5	1	2J	2J_1	2J_3	2J_5	2.2	2.25	1.58	0.67	0.67	280	269	224	166	166	0	0	0	0	0	0	0	0	0	0	0	0	0	0	0	0	0	0	0
2176	20086.096	8	11	1983	54.105	-54.16	194	0.1	Fall	1983	2J	Engels	Core	56.3	5	1	2J	2J_1	2J_3	2J_5	2.2	2.25	1.58	0.67	0.67	280	269	224	166	166	0	0	0	3.5	0	6	0	0	0	0	0	0	0	0	0	0	0	0	0
2177	20086.097	8	11	1983	53.96333333	-53.96333333	202	0.3	Fall	1983	2J	Engels	Core	314.3	5	1	2J	2J_1	2J_1	2J_4	2.2	2.25	1.58	1.94	1.62	280	269	224	241	232	0	0	0	24.5	6	12	0	0	0	0	0	0	0	0	0	0	0	0	0
2178	20086.098	8	11	1983	53.85833333	-53.725	205	0.5	Fall	1983	2J	Engels	Core	488.5	5	1	2J	2J_1	2J_1	2J_4	2.2	2.25	1.58	1.94	1.62	280	269	224	241	232	0	0	0	52	8.5	0	0	0	0	0	0	0	0	0	0	0	0	0	0
2179	20086.099	8	11	1983	53.81666667	-54.4	186	-0.3	Fall	1983	2J	Engels	Core	280.9	5	1	2J	2J_1	2J_3	2J_5	2.2	2.25	1.58	0.67	0.67	280	269	224	166	166	0	0	0	35	0	21.5	0	0	0	0	0	0.1	0	0	0	0	0	0	0
2180	20086.1	8	11	1983	53.74166667	-54.895	142	-1	Fall	1983	2J	Engels	Core	301.4	5	1	2J	2J_1	2J_3	2J_5	2.2	2.25	1.58	0.67	0.67	280	269	224	166	166	0	0	0	0	0	0	0	0	0	0	0	0.1	0	0	0	0	0	0	0
2181	20086.102	8	11	1983	53.61166667	-54.78333333	134	-0.7	Fall	1983	2J	Engels	Core	363.4	5	1	2J	2J_1	2J_3	2J_5	2.2	2.25	1.58	0.67	0.67	280	269	224	166	166	0	0	0	21.5	0	17.5	0	0	0	0	0	0	0	0	0	0	0	0	0
2182	20086.103	8	11	1983	53.37333333	-54.695	286	0.9	Fall	1983	2J	Engels	Core	330.45	5	1	2J	2J_1	2J_1	2J_4	2.2	2.25	1.58	1.94	1.62	280	269	224	241	232	0	0	0	8	8	5.5	0	0	0	0	0	0.15	0	0	0	0	0	0	0
2183	20086.104	9	11	1983	52.90333333	-54.93333333	162	-0.9	Fall	1983	2J	Engels	Core	248.31	5	1	2J	2J_1	2J_3	2J_5	2.2	2.25	1.58	0.67	0.67	280	269	224	166	166	0.01	0	0	6.5	0	0	0	0	0	0	0	0.6	0	0	0	0	0	0	0
2184	20087.001	10	11	1983	52.23	-55.085	146	-0.8	Fall	1983	2J	Engels	Core	120.5	5	1	2J	2J_1	2J_3	2J_5	2.2	2.25	1.58	0.67	0.67	280	269	224	166	166	0	0	0	0	0	0	0	0	0	0	0	1.5	0	0	0	0	0	0	0
2185	20087.003	11	11	1983	52.6	-54.59333333	202	-0.6	Fall	1983	2J	Engels	Core	145.9928571	5	1	2J	2J_1	2J_1	2J_4	2.2	2.25	1.58	1.94	1.62	280	269	224	241	232	0	0	0	18.64285714	0	0	0	0	0	0	0	3.6	0	0	0	0	0	0	0
2186	20087.004	11	11	1983	52.855	-54.27833333	220	0	Fall	1983	2J	Engels	Core	1925.65	5	1	2J	2J_1	2J_1	2J_4	2.2	2.25	1.58	1.94	1.62	280	269	224	241	232	0	0	0	6	10.5	0	0	0	0	0	0	0.05	0	0	0	0	0	0	0
2187	20087.005	11	11	1983	52.86666667	-54.12	325	0.7	Fall	1983	2J	Engels	Core	298.9	5	1	2J	2J_1	2J_1	2J_4	2.2	2.25	1.58	1.94	1.62	280	269	224	241	232	0	0	0	13	0	0	0	0	0	0	0	0	0	0	0	0	0	0	0
2188	20087.006	11	11	1983	52.90166667	-54.31833333	232	0	Fall	1983	2J	Engels	Core	150.5	5	1	2J	2J_1	2J_1	2J_4	2.2	2.25	1.58	1.94	1.62	280	269	224	241	232	0	0	0	0	0	0	0	0	0	0	0	0	0	0	0	0	0	0	0
2189	20087.007	11	11	1983	52.82333333	-54.58833333	188	-0.7	Fall	1983	2J	Engels	Core	274.4	5	1	2J	2J_1	2J_1	2J_4	2.2	2.25	1.58	1.94	1.62	280	269	224	241	232	0	0	0	0	2.5	2	0	0	0	0	0	0.2	0	0	0	0	0	0	0
2190	20087.008	11	11	1983	52.69	-54.755	182	-0.9	Fall	1983	2J	Engels	Core	127.2	5	1	2J	2J_1	2J_1	2J_4	2.2	2.25	1.58	1.94	1.62	280	269	224	241	232	0	0	0	0	0	0	0	0	0	0	0	0.7	0	0	0	0	0	0	0
2191	20087.009	11	11	1983	52.75666667	-54.95833333	152	-0.8	Fall	1983	2J	Engels	Core	69.2	5	1	2J	2J_1	2J_3	2J_5	2.2	2.25	1.58	0.67	0.67	280	269	224	166	166	0	0	0	0	0	0	0	0	0	0	0	0.2	0	0	0	0	0	0	0
2192	20087.01	11	11	1983	52.85833333	-54.93166667	160	-0.3	Fall	1983	2J	Engels	Core	143.4	5	1	2J	2J_1	2J_3	2J_5	2.2	2.25	1.58	0.67	0.67	280	269	224	166	166	0	0	0	0	0	0	0	0	0	0	0	0.15	0	0	0	0	0	0	0
2193	20087.011	11	11	1983	52.775	-55.17333333	152	-0.7	Fall	1983	2J	Engels	Core	6.5	5	1	2J	2J_1	2J_3	2J_5	2.2	2.25	1.58	0.67	0.67	280	269	224	166	166	0	0	0	0	0	0	0	0	0	0	0	0	0	0	0	0	0	0	0
2194	20087.012	12	11	1983	53.25833333	-55.56166667	148	0.4	Fall	1983	2J	Engels	Core	1.1	5	1	2J	2J_1	2J_3	2J_5	2.2	2.25	1.58	0.67	0.67	280	269	224	166	166	0	0	0	0	0	0	0	0	0	0	0	0	0	0	0	0	0	0	0
2195	20087.013	12	11	1983	53.25666667	-55.355	176	0.1	Fall	1983	2J	Engels	Core	0.45	5	1	2J	2J_1	2J_1	2J_4	2.2	2.25	1.58	1.94	1.62	280	269	224	241	232	0	0	0	0	0	0	0	0	0	0	0	0	0	0	0	0	0	0	0
2196	20087.015	12	11	1983	53.23833333	-55.16333333	180	-0.4	Fall	1983	2J	Engels	Core	196.9	5	1	2J	2J_1	2J_1	2J_4	2.2	2.25	1.58	1.94	1.62	280	269	224	241	232	0	0	0	0	0.3	0	0	0	0	0	0	4.3	0	0	0	0	0	0	0
2197	20087.016	12	11	1983	53.235	-54.47666667	360	2.2	Fall	1983	2J	Engels	Core	417.22	5	1	2J	2J_1	2J_1	2J_4	2.2	2.25	1.58	1.94	1.62	280	269	224	241	232	0	0	0	0	0	0	0	0	0	0	0	0.1	0	0	0	0	0	0	0
2198	20087.017	12	11	1983	53.42	-54.62666667	266	0	Fall	1983	2J	Engels	Core	205.63	5	1	2J	2J_1	2J_1	2J_4	2.2	2.25	1.58	1.94	1.62	280	269	224	241	232	0	0	0	30	0	4	0	0	0	0	0	0.1	0	0	0	0	0	0	0
2199	20087.018	12	11	1983	53.5	-54.62333333	157	-0.1	Fall	1983	2J	Engels	Core	1158.75	5	1	2J	2J_1	2J_3	2J_5	2.2	2.25	1.58	0.67	0.67	280	269	224	166	166	0	0	0	7.5	3	27.5	0	0	0	0	0	0	0	0	0	0	0	0	0
2200	20087.019	12	11	1983	53.65833333	-54.87333333	141	-0.9	Fall	1983	2J	Engels	Core	522.5	5	1	2J	2J_1	2J_3	2J_5	2.2	2.25	1.58	0.67	0.67	280	269	224	166	166	0	0	0	0	0	0	0	0	0	0	0	0	0	0	0	0	0	0	0
2201	20087.02	12	11	1983	53.69333333	-55.55833333	153	-0.3	Fall	1983	2J	Engels	Core	133.3	5	1	2J	2J_1	2J_3	2J_5	2.2	2.25	1.58	0.67	0.67	280	269	224	166	166	0	0	0	23	0	0	0	0	0	0	0	0.3	0	0	0	0	0	0	0
2202	20087.021	12	11	1983	53.78833333	-55.67333333	153	-0.4	Fall	1983	2J	Engels	Core	632	5	1	2J	2J_1	2J_3	2J_5	2.2	2.25	1.58	0.67	0.67	280	269	224	166	166	0	0	0	13	0	0	0	0	0	0	0	0	0	0	0	0	0	0	0
2203	20087.022	13	11	1983	53.93833333	-55.56166667	220	-0.6	Fall	1983	2J	Engels	Core	504.02	5	1	2J	2J_1	2J_4	2J_6	2.2	2.25	1.58	1.83	1.89	280	269	224	257	256	0.02	0	0	115	0	22	0	0	0	0	0	4.5	0	0	0	0	0	0	0
2204	20087.023	13	11	1983	54.05166667	-55.94333333	224	-0.5	Fall	1983	2J	Engels	Core	146.03625	5	1	2J	2J_1	2J_4	2J_6	2.2	2.25	1.58	1.83	1.89	280	269	224	257	256	0.01125	0	0	8.4375	0	0	0	0	0	0	0	1.6875	0	0	0	0	0	0	0
2205	20087.024	13	11	1983	54.075	-55.76833333	258	0	Fall	1983	2J	Engels	Core	176.31	5	1	2J	2J_1	2J_4	2J_6	2.2	2.25	1.58	1.83	1.89	280	269	224	257	256	0.01	0	0	54	0.7	0	0	0	0	0	0	1.8	0	0	0	0	0	0	0
2206	20087.025	13	11	1983	53.83833333	-55.35166667	188	-0.9	Fall	1983	2J	Engels	Core	149.29	5	1	2J	2J_1	2J_3	2J_5	2.2	2.25	1.58	0.67	0.67	280	269	224	166	166	0	0	0	0	0	12.5	0	0	0	0	0	0.2	0	0	0	0	0	0	0
2207	20087.026	13	11	1983	53.74666667	-54.56666667	179	-0.4	Fall	1983	2J	Engels	Core	99.05	5	1	2J	2J_1	2J_3	2J_5	2.2	2.25	1.58	0.67	0.67	280	269	224	166	166	0	0	0	8	0	0	0	0	0	0	0	0.05	0	0	0	0	0	0	0
2208	20087.027	13	11	1983	53.59333333	-54.35166667	180	-0.3	Fall	1983	2J	Engels	Core	353.5	5	1	2J	2J_1	2J_3	2J_5	2.2	2.25	1.58	0.67	0.67	280	269	224	166	166	0	0	0	64	9.5	26.5	0	0	0	0	0	0	0	0	0	0	0	0	0
2209	20087.028	13	11	1983	53.65166667	-53.93333333	186	-0.6	Fall	1983	2J	Engels	Core	503.63	5	1	2J	2J_1	2J_3	2J_5	2.2	2.25	1.58	0.67	0.67	280	269	224	166	166	0	0	0	80	8	9.5	0	0	0	0	0	0	0	0	0	0	0	0	0
2210	20087.029	13	11	1983	53.44333333	-53.895	172	-0.2	Fall	1983	2J	Engels	Core	463.21	5	1	2J	2J_1	2J_3	2J_5	2.2	2.25	1.58	0.67	0.67	280	269	224	166	166	0	0	0	15.5	17.5	0	0	0	0	0	0	0	0	0	0	0	0	0	0
2211	20087.03	13	11	1983	53.31	-53.68666667	236	0.4	Fall	1983	2J	Engels	Core	910	5	1	2J	2J_1	2J_1	2J_4	2.2	2.25	1.58	1.94	1.62	280	269	224	241	232	0	0	0	42	20.5	11.5	0	0	0	0	0	0	0	0	0	0	0	0	0
2212	20087.032	14	11	1983	53.44166667	-53.18166667	312	2.1	Fall	1983	2J	Engels	Core	50	5	1	2J	2J_2	2J_2	2J_2	2.2	2.25	3.74	3.74	3.74	280	269	520	520	450	0	0	0	13.5	5	0	0	0	0	0	0	0	0	0	0	0	0	0	0
2213	20087.033	14	11	1983	53.41	-53.46666667	248	0.4	Fall	1983	2J	Engels	Core	191.21	5	1	2J	2J_1	2J_1	2J_4	2.2	2.25	1.58	1.94	1.62	280	269	224	241	232	0	0	0	23.5	7.5	11.5	0	0	0	0	0	0	0	0	0	0	0	0	0
2214	20087.034	14	11	1983	53.19833333	-53.46333333	544	3.8	Fall	1983	2J	Engels	Core	110.32	5	1	2J	2J_2	2J_2	2J_2	2.2	2.25	3.74	3.74	3.74	280	269	520	520	450	0	0	0	8	0	0	0	0	0	0	0	0	0	0	0	0	0	0.02	0
2215	20087.036	14	11	1983	53.175	-53.615	504	3.8	Fall	1983	2J	Engels	Core	75.9	5	1	2J	2J_2	2J_2	2J_2	2.2	2.25	3.74	3.74	3.74	280	269	520	520	450	0	0	0	4.5	0	0	0	0	0	0	0	0	0	0	0	0	0	0	0.15
2216	20087.037	14	11	1983	53.01333333	-53.975	434	3.6	Fall	1983	2J	Engels	Core	320.03	5	1	2J	2J_2	2J_2	2J_2	2.2	2.25	3.74	3.74	3.74	280	269	520	520	450	0	0	0	7.5	0	0	0	0	0	0	0	0	0	0	0	0	0	0	0
2217	20087.038	14	11	1983	52.64	-53.88	232	0.6	Fall	1983	2J	Engels	Core	739	5	1	2J	2J_1	2J_1	2J_4	2.2	2.25	1.58	1.94	1.62	280	269	224	241	232	0	0	0	46	8.5	0	0	0	0	0	0	0	0	0	0	0	0	0	0
2218	20087.039	15	11	1983	52.73666667	-53.81666667	408	4.1	Fall	1983	2J	Engels	Core	441.65	5	1	2J	2J_2	2J_2	2J_2	2.2	2.25	3.74	3.74	3.74	280	269	520	520	450	0	0	0	11.5	0	0	0	0	0	0	0	0.15	0	0	0	0	0	0	0
2219	20087.04	15	11	1983	52.91666667	-53.57	524	3.7	Fall	1983	2J	Engels	Core	90.82	5	1	2J	2J_2	2J_2	2J_2	2.2	2.25	3.74	3.74	3.74	280	269	520	520	450	0	0	0	5.3	0	0	0	0	0	0	0	0	0	0	0	0	0	0	0
2220	20088.048	4	12	1983	52.39833333	-53.925	208	-0.7	Fall	1983	2J	Engels	Core	3465.7	5	1	2J	2J_1	2J_1	2J_4	2.2	2.25	1.58	1.94	1.62	280	269	224	241	232	0	0	0	119.5	8	8	0	0	0	0	0	0	0	0	0	0	0	0	0
2221	20088.049	4	12	1983	52.61833333	-53.455	328	1.4	Fall	1983	2J	Engels	Core	275.5	5	1	2J	2J_2	2J_2	2J_2	2.2	2.25	3.74	3.74	3.74	280	269	520	520	450	0	0	0	10.5	1.5	0	0	0	0	0	0	0	0	0	0	0	0	0	0
2222	20101.015	28	10	1984	52.27166667	-52.15333333	273	2	Fall	1984	2J	Engels	Core	30.61	1	2	2J	2J_1	2J_1	2J_1	2.27	2.25	1.58	1.94	2.7	297	269	224	241	264	0	0	0	12	0	0	0	0.01	0	0	0	0	0	0	0	0	0	0	0
2223	20101.016	29	10	1984	52.26666667	-52.695	263	1.6	Fall	1984	2J	Engels	Core	100.01	5	1	2J	2J_1	2J_1	2J_1	2.2	2.25	1.58	1.94	2.7	280	269	224	241	264	0	0	0	6.5	7	0	0	0	0	0	0	0	0	0	0	0	0	0	0
2224	20101.017	29	10	1984	52.29	-53.105	260	1.5	Fall	1984	2J	Engels	Core	172.24	5	1	2J	2J_1	2J_1	2J_1	2.2	2.25	1.58	1.94	2.7	280	269	224	241	264	0	0	0	0	5	3	0	0.01	0	0	0	0	0	0	0	0	0	0	0
2225	20101.019	29	10	1984	52.395	-53.445	252	0.3	Fall	1984	2J	Engels	Core	224.82	5	1	2J	2J_1	2J_1	2J_1	2.2	2.25	1.58	1.94	2.7	280	269	224	241	264	0	0	0	60	15	0	0	0	0	0	0	0	0	0	0	0	0	0	0
2226	20101.02	29	10	1984	52.51	-53.68833333	285	-0.3	Fall	1984	2J	Engels	Core	155.85	5	1	2J	2J_1	2J_1	2J_4	2.2	2.25	1.58	1.94	1.62	280	269	224	241	232	0.01	0	0	25.5	4.5	12	0	0.01	0	0	0	0	0	0	0	0	0	0	0
2227	20101.021	29	10	1984	52.6	-53.485	345	2.2	Fall	1984	2J	Engels	Core	128.26	5	1	2J	2J_2	2J_2	2J_2	2.2	2.25	3.74	3.74	3.74	280	269	520	520	450	0.05	0	0	16	0	0	0	0.01	0	0	0	0	0	0	0	0	0	0	0
2228	20101.022	29	10	1984	52.68166667	-52.97	221	-0.2	Fall	1984	2J	Engels	Core	68.5	5	1	2J	2J_1	2J_1	2J_1	2.2	2.25	1.58	1.94	2.7	280	269	224	241	264	0	0	0	4	6	3.5	0	0	0	0	0	0	0	0	0	0	0	0	0
2229	20101.023	29	10	1984	52.61	-52.76666667	234	1.8	Fall	1984	2J	Engels	Core	71.66	5	2	2J	2J_1	2J_1	2J_1	2.27	2.25	1.58	1.94	2.7	297	269	224	241	264	0.01	0	0	10.5	6.5	7	0	0	0	0	0	0	0	0	0	0	0	0	0
2230	20101.024	29	10	1984	52.72666667	-52.40833333	266	2.4	Fall	1984	2J	Engels	Core	76.24	5	2	2J	2J_1	2J_1	2J_1	2.27	2.25	1.58	1.94	2.7	297	269	224	241	264	0	0	0	9	9	1.1	0	0.02	0	0	0	0	0	0	0	0	0	0	0
2231	20101.025	29	10	1984	52.76166667	-52.19333333	296	2.9	Fall	1984	2J	Engels	Core	89.51	1	2	2J	2J_1	2J_1	2J_1	2.27	2.25	1.58	1.94	2.7	297	269	224	241	264	0	0	0	0	0.1	0	0	0.01	0	0	0	0	0	0	0	0	0	0	0
2232	20101.026	29	10	1984	52.58333333	-51.86166667	308	3.7	Fall	1984	2J	Engels	Core	128.71	1	2	2J	2J_1	2J_1	2J_1	2.27	2.25	1.58	1.94	2.7	297	269	224	241	264	0	0	0	0	2.5	0	0	0.01	0	0	0	0	0	0	0	0	0	0	0
2233	20101.027	30	10	1984	52.39666667	-51.32666667	454	4.8	Fall	1984	2J	Engels	Core	187.6	1	2	2J	2J_2	2J_2	2J_2	2.27	2.25	3.74	3.74	3.74	297	269	520	520	450	0	0	0	10	0	0	0	0	0	0	0	0	6.5	0	0	0	0	0	0
2234	20101.028	30	10	1984	52.49166667	-51.53666667	368	3.7	Fall	1984	2J	Engels	Core	132.7	1	2	2J	2J_2	2J_2	2J_2	2.27	2.25	3.74	3.74	3.74	297	269	520	520	450	0	0	0	12.5	0	0.8	0	0	0	0	0	0	0	0	0	0	0	0	0
2235	20101.029	30	10	1984	52.72166667	-51.6	782	3.8	Fall	1984	2J	Engels	Core	264.76	1	1	2J	2J_2	2J_2	2J_3	2.2	2.25	3.74	3.74	3.73	280	269	520	520	1045	0	0	0	42.5	0	0	5.25	0	0	0	0	0	23.5	0	0	0	0	27	0
2236	20101.03	30	10	1984	52.86	-51.79166667	633	4	Fall	1984	2J	Engels	Core	126.61	1	1	2J	2J_2	2J_2	2J_2	2.2	2.25	3.74	3.74	3.74	280	269	520	520	450	0	0	0	15	0	0	0.3	0	0	0	0	0	14	0	0	0	0	2	0
2237	20101.031	30	10	1984	52.96	-51.89	772	3.9	Fall	1984	2J	Engels	Core	159.61	1	1	2J	2J_2	2J_2	2J_3	2.2	2.25	3.74	3.74	3.73	280	269	520	520	1045	0	0	0	26	0	0	4.5	0	0	0	0	0	8.6	0	0	0	0	10.5	0
2238	20101.032	30	10	1984	53.00166667	-52.13833333	282	3.5	Fall	1984	2J	Engels	Core	761.75	1	2	2J	2J_1	2J_1	2J_1	2.27	2.25	1.58	1.94	2.7	297	269	224	241	264	0	0	0	6.25	4.25	0	0	0	0	0	0	0	0	0	0	0	0	0	0
2239	20101.034	30	10	1984	53.09166667	-52.18666667	348	3.9	Fall	1984	2J	Engels	Core	259.45	1	2	2J	2J_2	2J_2	2J_2	2.27	2.25	3.74	3.74	3.74	297	269	520	520	450	0	0	0	18	0	0	0	0	0	0	0	0	0	0	0	0	0	0	0.05
2240	20101.035	31	10	1984	53.22833333	-52.14166667	577	3.9	Fall	1984	2J	Engels	Core	183.2	1	1	2J	2J_2	2J_2	2J_2	2.2	2.25	3.74	3.74	3.74	280	269	520	520	450	0	0	0	13	0	0	1	0	0	0	0	0	24	0	0	0	0	1	0
2241	20101.036	31	10	1984	53.15333333	-52.73833333	476	4.1	Fall	1984	2J	Engels	Core	98.63	5	1	2J	2J_2	2J_2	2J_2	2.2	2.25	3.74	3.74	3.74	280	269	520	520	450	0	0	0	0	0	0	0	0	0	0	0	0	0	0	0	0	0	0	0
2242	20101.037	31	10	1984	53.205	-53	519	4.9	Fall	1984	2J	Engels	Core	85.05	5	1	2J	2J_2	2J_2	2J_2	2.2	2.25	3.74	3.74	3.74	280	269	520	520	450	0	0	0	0	0	0	0	0	0	0	0	0	0	0	0	0	0	0	0
2243	20101.038	31	10	1984	53.22833333	-53.58333333	461	3.7	Fall	1984	2J	Engels	Core	111.82	5	1	2J	2J_2	2J_2	2J_2	2.2	2.25	3.74	3.74	3.74	280	269	520	520	450	0	0	0	19.5	0	0	0	0	0	0	0	0	0	0	0	0	0	0	0
2244	20101.039	31	10	1984	53.405	-53.655	187	0.2	Fall	1984	2J	Engels	Core	180	5	1	2J	2J_1	2J_1	2J_4	2.2	2.25	1.58	1.94	1.62	280	269	224	241	232	0	0	0	17	16.5	1.8	0	0	0	0	0	0	0	0	0	0	0	0	0
2245	20101.04	31	10	1984	53.43666667	-53.54833333	205	0.3	Fall	1984	2J	Engels	Core	131.3	5	1	2J	2J_1	2J_1	2J_4	2.2	2.25	1.58	1.94	1.62	280	269	224	241	232	0	0	0	25	10	3.25	0	0	0	0	0	0	0	0	0	0	0	0	0
2246	20101.041	31	10	1984	53.425	-53.06166667	363	2.8	Fall	1984	2J	Engels	Core	94.77	5	1	2J	2J_2	2J_2	2J_2	2.2	2.25	3.74	3.74	3.74	280	269	520	520	450	0	0	0	0	8	0	0	0.01	0	0	0	0	0	0	0	0	0	0	0
2247	20101.042	31	10	1984	53.29	-52.95833333	509	3.9	Fall	1984	2J	Engels	Core	62.25	5	1	2J	2J_2	2J_2	2J_2	2.2	2.25	3.74	3.74	3.74	280	269	520	520	450	0	0	0	5	0	0	0	0	0	0	0	0	0	0	0	0	0	0	0.25
2248	20101.044	1	11	1984	53.34333333	-52.67	458	3.9	Fall	1984	2J	Engels	Core	73.01	5	1	2J	2J_2	2J_2	2J_2	2.2	2.25	3.74	3.74	3.74	280	269	520	520	450	0	0	0	23	0	0	0	0	0	0	0	0	0	0	0	0	0	0	0
2249	20101.045	1	11	1984	53.55166667	-52.70333333	312	2.4	Fall	1984	2J	Engels	Core	312.82	5	1	2J	2J_2	2J_2	2J_2	2.2	2.25	3.74	3.74	3.74	280	269	520	520	450	0.01	0	0	7	2.25	0	0	0.01	0	0	0	0	0	0	0	0	0	0	0
2250	20101.046	1	11	1984	53.59166667	-52.46333333	571	4.6	Fall	1984	2J	Engels	Core	233.5	5	1	2J	2J_2	2J_2	2J_2	2.2	2.25	3.74	3.74	3.74	280	269	520	520	450	0	0	0	18	0	0	1.5	0	0	0	0	0	61	0	0	0	0	1.5	0
2251	20101.047	2	11	1984	53.655	-52.46166667	833	3.6	Fall	1984	2J	Engels	Core	197	1	1	2J	2J_2	2J_2	2J_3	2.2	2.25	3.74	3.74	3.73	280	269	520	520	1045	0	0	0	11	0	0	6	0	0	0	0	0	7.5	0	0	0	0	25	0.1
2252	20101.048	2	11	1984	53.77166667	-52.555	908	3.8	Fall	1984	2J	Engels	Core	72.2	1	1	2J	2J_2	2J_2	2J_3	2.2	2.25	3.74	3.74	3.73	280	269	520	520	1045	0	0	0	0	0	0	3	0	0	0	0	0	0	0	0	0	0	50	1
2253	20101.049	2	11	1984	53.85833333	-52.90333333	335	2.6	Fall	1984	2J	Engels	Core	507.42	5	1	2J	2J_2	2J_2	2J_2	2.2	2.25	3.74	3.74	3.74	280	269	520	520	450	0	0	0	11.5	2.5	0	0	0	0	0	0	0	0	0	0	0	0	0	0
2254	20101.05	2	11	1984	54.035	-52.945	462	3.9	Fall	1984	2J	Engels	Core	347.6	5	1	2J	2J_2	2J_2	2J_2	2.2	2.25	3.74	3.74	3.74	280	269	520	520	450	0	0	0	15	0	0	0	0	0	0	0	0	0	0	0	0	0	0.8	0.1
2255	20101.051	2	11	1984	54.14	-52.99333333	551	4.1	Fall	1984	2J	Engels	Core	222.85	5	1	2J	2J_2	2J_2	2J_2	2.2	2.25	3.74	3.74	3.74	280	269	520	520	450	0	0	0	37.5	0	0	1	0	0	0	0	0	15	0	0	0	0	0.2	0.3
2256	20101.052	2	11	1984	54.09166667	-53.06	412	3.1	Fall	1984	2J	Engels	Core	447.75	5	1	2J	2J_2	2J_2	2J_2	2.2	2.25	3.74	3.74	3.74	280	269	520	520	450	0	0	0	43	0	0	0	0	0	0	0	0	0	0	0	0	0	0	0.1
2257	20101.053	2	11	1984	54.12	-53.38166667	263	-0.5	Fall	1984	2J	Engels	Core	288.85	5	1	2J	2J_1	2J_1	2J_4	2.2	2.25	1.58	1.94	1.62	280	269	224	241	232	0	0	0	21	2	0	0	0	0	0	0	0	0	0	0	0	0	0	0
2258	20101.054	2	11	1984	53.99	-53.25333333	268	1.1	Fall	1984	2J	Engels	Core	249.71	5	1	2J	2J_1	2J_1	2J_4	2.2	2.25	1.58	1.94	1.62	280	269	224	241	232	0	0	0	0	6	0	0	0	0	0	0	0	0	0	0	0	0	0	0
2259	20101.055	2	11	1984	53.86833333	-52.93833333	322	2.2	Fall	1984	2J	Engels	Core	227.85	5	1	2J	2J_2	2J_2	2J_2	2.2	2.25	3.74	3.74	3.74	280	269	520	520	450	0	0	0	3.5	1.2	0	0	0	0	0	0	0	0	0	0	0	0	0	0
2260	20101.056	3	11	1984	53.695	-53.23333333	225	-0.4	Fall	1984	2J	Engels	Core	59.05	5	1	2J	2J_1	2J_1	2J_4	2.2	2.25	1.58	1.94	1.62	280	269	224	241	232	0	0	0	7	5	3.5	0	0	0	0	0	0	0	0	0	0	0	0	0
2261	20101.057	4	11	1984	53.805	-53.91166667	192	1.6	Fall	1984	2J	Engels	Core	352.75	5	1	2J	2J_1	2J_1	2J_4	2.2	2.25	1.58	1.94	1.62	280	269	224	241	232	0	0	0	8.5	0	19	0	0	0	0	0	0	0	0	0	0	0	0	0
2262	20101.058	4	11	1984	54.01	-54.31	190	-1.1	Fall	1984	2J	Engels	Core	250.6	5	1	2J	2J_1	2J_3	2J_5	2.2	2.25	1.58	0.67	0.67	280	269	224	166	166	0	0	0	6.5	0	0	0	0	0	0	0	0	0	0	0	0	0	0	0
2263	20101.06	4	11	1984	54.145	-54.88166667	172	-1.3	Fall	1984	2J	Engels	Core	84.51	5	1	2J	2J_1	2J_3	2J_5	2.2	2.25	1.58	0.67	0.67	280	269	224	166	166	0	0	0	0	0	0	0	0	0	0	0	0.8	0	0	0	0	0	0	0
2264	20101.061	5	11	1984	54.37166667	-54.51833333	200	-0.9	Fall	1984	2J	Engels	Core	455.1	5	1	2J	2J_1	2J_3	2J_5	2.2	2.25	1.58	0.67	0.67	280	269	224	166	166	0	0	0	220	1.5	15.5	0	0	0	0	0	0	0	0	0	0	0	0	0
2265	20101.062	5	11	1984	54.255	-54.06833333	217	0.4	Fall	1984	2J	Engels	Core	159.6	5	1	2J	2J_1	2J_1	2J_4	2.2	2.25	1.58	1.94	1.62	280	269	224	241	232	0	0	0	22	5.5	6	0	0	0	0	0	0	0	0	0	0	0	0	0
2266	20101.063	5	11	1984	54.38333333	-54.1	225	0.3	Fall	1984	2J	Engels	Core	168.1	5	1	2J	2J_1	2J_4	2J_6	2.2	2.25	1.58	1.83	1.89	280	269	224	257	256	0	0	0	31.5	7	0	0	0	0	0	0	0	0	0	0	0	0	0	0
2267	20101.064	5	11	1984	54.625	-54.38833333	236	-0.4	Fall	1984	2J	Engels	Core	267.5	5	1	2J	2J_1	2J_4	2J_6	2.2	2.25	1.58	1.83	1.89	280	269	224	257	256	0	0	0	26	4.5	0	0	0	0	0	0	0	0	0	0	0	0	0	0
2268	20101.065	5	11	1984	54.675	-54.56333333	227	-0.4	Fall	1984	2J	Engels	Core	342.02	5	1	2J	2J_1	2J_4	2J_6	2.2	2.25	1.58	1.83	1.89	280	269	224	257	256	0	0	0	107.5	3	7.5	0	0	0	0	0	0	0	0	0	0	0	0	0
2269	20101.068	5	11	1984	54.75166667	-55.2	196	-1	Fall	1984	2J	Engels	Core	662.25	5	1	2J	2J_1	2J_3	2J_5	2.2	2.25	1.58	0.67	0.67	280	269	224	166	166	0	0	0	0	4.5	0	0	0	0	0	0	0.2	0	0	0	0	0	0	0
2270	20101.069	5	11	1984	54.85833333	-54.94	208	NA	Fall	1984	2J	Engels	Core	510.9	5	1	2J	2J_1	2J_4	2J_6	2.2	2.25	1.58	1.83	1.89	280	269	224	257	256	0	0	0	47	5.5	0	0	0	0	0	0	0.2	0	0	0	0	0	0	0
2271	20101.07	5	11	1984	55.03333333	-54.83	254	-0.4	Fall	1984	2J	Engels	Core	1101.9	5	1	2J	2J_1	2J_4	2J_6	2.2	2.25	1.58	1.83	1.89	280	269	224	257	256	0	0	0	0	3.9	18.5	0	0	0	0	0	0.15	0	0	0	0	0	0	0
2272	20101.071	5	11	1984	54.99666667	-55.01666667	232	-0.8	Fall	1984	2J	Engels	Core	370.04	5	1	2J	2J_1	2J_4	2J_6	2.2	2.25	1.58	1.83	1.89	280	269	224	257	256	0	0	0	115.5	3	7.5	0	0	0	0	0	0.04	0	0	0	0	0	0	0
2273	20101.072	6	11	1984	55.21833333	-55.395	338	2	Fall	1984	2J	Engels	Core	655	5	1	2J	2J_1	2J_4	2J_7	2.2	2.25	1.58	1.83	2.83	280	269	224	257	442.5	0	0	0	26	1.5	0	0	0	0	0	0	0	0	0	0	0	0	0	0
2274	20101.074	6	11	1984	55.32333333	-55.91666667	362	1.4	Fall	1984	2J	Engels	Core	370.5	5	1	2J	2J_1	2J_4	2J_6	2.2	2.25	1.58	1.83	1.89	280	269	224	257	256	0	0	0	8	6	2.5	0	0	0	0	0	0	0	0	0	0	0	0	0
2275	20101.075	6	11	1984	55.19666667	-56.03333333	281	0.7	Fall	1984	2J	Engels	Core	136.96	5	1	2J	2J_1	2J_4	2J_6	2.2	2.25	1.58	1.83	1.89	280	269	224	257	256	0	0	0	56.5	11	8	0	0	0	0	0	0	0	0	0	0	0	0	0
2276	20101.076	6	11	1984	55.20833333	-56.39166667	175	-0.8	Fall	1984	2J	Engels	Core	205.71	5	1	2J	2J_1	2J_4	2J_8	2.2	2.25	1.58	1.83	0.93	280	269	224	257	162	0	0	0	7	1.25	0	0	0	0	0	0	0.25	0	0	0	0	0	0	0
2277	20101.077	6	11	1984	55.105	-56.77666667	152	-0.6	Fall	1984	2J	Engels	Core	144	5	1	2J	2J_1	2J_4	2J_8	2.2	2.25	1.58	1.83	0.93	280	269	224	257	162	0	0	0	0	0	0	0	0	0	0	0	0.5	0	0	0	0	0	0	0
2278	20101.078	6	11	1984	55.11666667	-57.18333333	273	-0.2	Fall	1984	2J	Engels	Core	295.85	5	1	2J	2J_1	2J_4	2J_8	2.2	2.25	1.58	1.83	0.93	280	269	224	257	162	0	0	0	67	0	0	0	0	0.05	0	0	3	0	0	0	0	0	0	0
2279	20101.079	6	11	1984	55.075	-57.44666667	286	-0.9	Fall	1984	2J	Engels	Core	207.7	5	1	2J	2J_1	2J_4	2J_8	2.2	2.25	1.58	1.83	0.93	280	269	224	257	162	0	0	0	48	0	0	0	0	0	0	0	4	0	0	0	0	0	0	0
2280	20101.08	7	11	1984	54.92833333	-56.46833333	133	-1.2	Fall	1984	2J	Engels	Core	196.55	5	1	2J	2J_1	2J_4	2J_8	2.2	2.25	1.58	1.83	0.93	280	269	224	257	162	0	0	0	0	1	5	0	0	0	0	0	0.03	0	0	0	0	0	0	0
2281	20101.081	7	11	1984	54.82166667	-56.17666667	474	0	Fall	1984	2J	Engels	Core	588.63	5	1	2J	2J_1	2J_4	2J_7	2.2	2.25	1.58	1.83	2.83	280	269	224	257	442.5	0	0	0	44	1.3	0	0	0	0	0	0	0.5	0	0	0	0	0	0	0.1
2282	20101.083	7	11	1984	54.695	-56.06	482	NA	Fall	1984	2J	Engels	Core	269.4	5	1	2J	2J_1	2J_4	2J_7	2.2	2.25	1.58	1.83	2.83	280	269	224	257	442.5	0	0	0	30	0	0	0	0	0	0	0	0.5	0	0	0	0	0	0	0.2
2283	20101.084	7	11	1984	54.72	-55.95666667	372	0.8	Fall	1984	2J	Engels	Core	258.86	5	1	2J	2J_1	2J_4	2J_7	2.2	2.25	1.58	1.83	2.83	280	269	224	257	442.5	0	0	0	19.5	0	0.5	0	0	0.01	0	0	0.5	0	0	0	0	0	0	0
2284	20101.085	7	11	1984	54.84833333	-55.78333333	287	-0.1	Fall	1984	2J	Engels	Core	211.25	5	1	2J	2J_1	2J_4	2J_6	2.2	2.25	1.58	1.83	1.89	280	269	224	257	256	0	0	0	27	0.5	4.5	0	0	0	0	0	3	0	0	0	0	0	0	0
2285	20101.087	7	11	1984	54.49	-55.39333333	180	-1.9	Fall	1984	2J	Engels	Core	76.52	5	1	2J	2J_1	2J_3	2J_5	2.2	2.25	1.58	0.67	0.67	280	269	224	166	166	0.01	0	0	0	0	0	0	0	0	0	0	1	0	0	0	0	0	0	0
2286	20101.088	7	11	1984	54.51	-55.90333333	313	-0.9	Fall	1984	2J	Engels	Core	289.77	5	1	2J	2J_1	2J_4	2J_7	2.2	2.25	1.58	1.83	2.83	280	269	224	257	442.5	0	0	0	27.5	0	2	0	0	0	0	0	1	0	0	0	0	0	0	0
2287	20102.001	9	11	1984	52.32833333	-54.65166667	210	-0.4	Fall	1984	2J	Engels	Core	45.65	5	1	2J	2J_1	2J_1	2J_4	2.2	2.25	1.58	1.94	1.62	280	269	224	241	232	0.1	0	0	0	0	0	0	0.1	0	0	0	3.5	0	0	0	0	0	0	0
2288	20102.002	10	11	1984	52.48833333	-54.78333333	196	-1.1	Fall	1984	2J	Engels	Core	86.4	5	1	2J	2J_1	2J_1	2J_4	2.2	2.25	1.58	1.94	1.62	280	269	224	241	232	0	0	0	0	0	0	0	0	0	0	0	3	0	0	0	0	0	0	0
2289	20102.003	10	11	1984	52.655	-55.005	156	NA	Fall	1984	2J	Engels	Core	21.5	5	1	2J	2J_1	2J_3	2J_5	2.2	2.25	1.58	0.67	0.67	280	269	224	166	166	0	0	0	0	0	0	0	0	0	0	0	0.5	0	0	0	0	0	0	0
2290	20102.004	10	11	1984	53.07	-55.255	158	-0.5	Fall	1984	2J	Engels	Core	172.5	5	1	2J	2J_1	2J_3	2J_5	2.2	2.25	1.58	0.67	0.67	280	269	224	166	166	0	0	0	0	0	0	0	0	0	0	0	0	0	0	0	0	0	0	0
2291	20102.005	10	11	1984	53.03833333	-55.05	184	-1	Fall	1984	2J	Engels	Core	203.2	5	1	2J	2J_1	2J_1	2J_4	2.2	2.25	1.58	1.94	1.62	280	269	224	241	232	0	0	0	0	0	0	0	0	0	0	0	0.4	0	0	0	0	0	0	0
2292	20102.006	10	11	1984	53.17833333	-54.92	272	-1.1	Fall	1984	2J	Engels	Core	211.14	5	1	2J	2J_1	2J_1	2J_4	2.2	2.25	1.58	1.94	1.62	280	269	224	241	232	0	0	0	0	4.5	47.25	0	0.015	0	0	0	4.05	0	0	0	0	0	0	0
2293	20102.007	10	11	1984	53.31	-55.23166667	185	-0.9	Fall	1984	2J	Engels	Core	37.3	5	1	2J	2J_1	2J_1	2J_4	2.2	2.25	1.58	1.94	1.62	280	269	224	241	232	0.1	0	0	0	0	0	0	0	0	0	0	0	0	0	0	0	0	0	0
2294	20102.008	10	11	1984	53.545	-55.40166667	145	-0.3	Fall	1984	2J	Engels	Core	157.75	5	1	2J	2J_1	2J_3	2J_5	2.2	2.25	1.58	0.67	0.67	280	269	224	166	166	0	0	0	0	0	13	0	0	0	0	0	0	0	0	0	0	0	0	0
2295	20102.009	10	11	1984	53.605	-55.515	131	-0.5	Fall	1984	2J	Engels	Core	19.8	5	1	2J	2J_1	2J_3	2J_5	2.2	2.25	1.58	0.67	0.67	280	269	224	166	166	0	0	0	0	0	0	0	0	0	0	0	0	0	0	0	0	0	0	0
2296	20102.01	10	11	1984	53.71166667	-55.47333333	182	-1	Fall	1984	2J	Engels	Core	271.9	5	1	2J	2J_1	2J_3	2J_5	2.2	2.25	1.58	0.67	0.67	280	269	224	166	166	0	0	0	0	0	0	0	0	0	0	0	0	0	0	0	0	0	0	0
2297	20102.011	11	11	1984	53.95833333	-55.58666667	224	-0.9	Fall	1984	2J	Engels	Core	256.6	5	1	2J	2J_1	2J_4	2J_6	2.2	2.25	1.58	1.83	1.89	280	269	224	257	256	0	0	0	29.5	0	0	0	0	0	0	0	6	0	0	0	0	0	0	0
2298	20102.012	11	11	1984	54.14833333	-56.05333333	277	-0.2	Fall	1984	2J	Engels	Core	249.48	5	1	2J	2J_1	2J_4	2J_6	2.2	2.25	1.58	1.83	1.89	280	269	224	257	256	0	0	0	55.2	0	0	0	0	0	0	0	3	0	0	0	0	0	0	0
2299	20102.013	11	11	1984	54.18	-55.44833333	185	-1.3	Fall	1984	2J	Engels	Core	219.5	5	1	2J	2J_1	2J_3	2J_5	2.2	2.25	1.58	0.67	0.67	280	269	224	166	166	0	0	0	0	0	0	0	0	0	0	0	0.5	0	0	0	0	0	0	0
2300	20102.014	11	11	1984	54.11	-55.43	161	-1.4	Fall	1984	2J	Engels	Core	371.1	5	1	2J	2J_1	2J_3	2J_5	2.2	2.25	1.58	0.67	0.67	280	269	224	166	166	0	0	0	0	0	0	0	0	0	0	0	0.3	0	0	0	0	0	0	0
2301	20102.016	11	11	1984	54.28833333	-55.42	178	-1.1	Fall	1984	2J	Engels	Core	51.5	5	1	2J	2J_1	2J_3	2J_5	2.2	2.25	1.58	0.67	0.67	280	269	224	166	166	0	0	0	0	0	0	0	0	0	0	0	1	0	0	0	0	0	0	0
2302	20102.017	11	11	1984	54.24333333	-55.23666667	161	-1.4	Fall	1984	2J	Engels	Core	71.1	5	1	2J	2J_1	2J_3	2J_5	2.2	2.25	1.58	0.67	0.67	280	269	224	166	166	0	0	0	0	0	0	0	0	0	0	0	1.6	0	0	0	0	0	0	0
2303	20102.018	11	11	1984	54.15666667	-54.77333333	180	-1.2	Fall	1984	2J	Engels	Core	517.5	5	1	2J	2J_1	2J_3	2J_5	2.2	2.25	1.58	0.67	0.67	280	269	224	166	166	0	0	0	0	0	0	0	0	0	0	0	0.3	0	0	0	0	0	0	0
2304	20102.028	12	11	1984	54.05	-54.65166667	182	-0.6	Fall	1984	2J	Engels	Core	138.5	5	1	2J	2J_1	2J_3	2J_5	2.2	2.25	1.58	0.67	0.67	280	269	224	166	166	0	0	0	0	0	0	0	0	0	0	0	0	0	0	0	0	0	0	0
2305	20102.029	12	11	1984	53.89333333	-54.60166667	174	-0.6	Fall	1984	2J	Engels	Core	176.4	5	1	2J	2J_1	2J_3	2J_5	2.2	2.25	1.58	0.67	0.67	280	269	224	166	166	0.2	0	0	13	0	0	0	0	0	0	0	0	0	0	0	0	0	0	0
2306	20102.031	13	11	1984	53.51333333	-54.65166667	155	-0.6	Fall	1984	2J	Engels	Core	1589.2	5	1	2J	2J_1	2J_3	2J_5	2.2	2.25	1.58	0.67	0.67	280	269	224	166	166	0.1	0	0	108	0	0	0	0	0	0	0	0.1	0	0	0	0	0	0	0
2307	20102.032	13	11	1984	53.50666667	-54.205	172	1.9	Fall	1984	2J	Engels	Core	517.3	5	1	2J	2J_1	2J_3	2J_5	2.2	2.25	1.58	0.67	0.67	280	269	224	166	166	0	0	0	93.5	3.5	13	0	0	0	0	0	0	0	0	0	0	0	0	0
2308	20102.033	13	11	1984	53.405	-53.96666667	164	0.2	Fall	1984	2J	Engels	Core	358	5	1	2J	2J_1	2J_3	2J_5	2.2	2.25	1.58	0.67	0.67	280	269	224	166	166	0	0	0	18.5	6.5	3	0	0	0	0	0	0	0	0	0	0	0	0	0
2309	20102.034	13	11	1984	53.33	-54.38	288	NA	Fall	1984	2J	Engels	Core	123.05	5	1	2J	2J_1	2J_1	2J_4	2.2	2.25	1.58	1.94	1.62	280	269	224	241	232	0	0	0	15	0	0	0	0	0	0	0	0	0	0	0	0	0	0	0
2310	20102.035	13	11	1984	53.18833333	-54.49666667	367	0.9	Fall	1984	2J	Engels	Core	827.7	5	1	2J	2J_1	2J_1	2J_4	2.2	2.25	1.58	1.94	1.62	280	269	224	241	232	0	0	0	0	0	0	0	0	0	0	0	0	0	0	0	0	0	0	0
2311	20102.036	13	11	1984	53.15666667	-54.295	388	0.8	Fall	1984	2J	Engels	Core	761.4	5	1	2J	2J_1	2J_1	2J_4	2.2	2.25	1.58	1.94	1.62	280	269	224	241	232	0	0	0	6.1	0	0	0	0	0	0	0	0	0	0	0	0	0	0	0
2312	20102.037	13	11	1984	52.975	-54.62333333	281	-0.4	Fall	1984	2J	Engels	Core	304.5	5	1	2J	2J_1	2J_1	2J_4	2.2	2.25	1.58	1.94	1.62	280	269	224	241	232	0.1	0	0	52.5	0	0	0	0	0	0	0	4.2	0	0	0	0	0	0	0
2313	20102.038	13	11	1984	52.81166667	-54.52833333	191	-1.2	Fall	1984	2J	Engels	Core	358.22	5	1	2J	2J_1	2J_1	2J_4	2.2	2.25	1.58	1.94	1.62	280	269	224	241	232	0.02	0	0	7	1.3	14	0	0	0	0	0	5.3	0	0	0	0	0	0	0
2314	20102.039	13	11	1984	52.785	-53.82	443	3.7	Fall	1984	2J	Engels	Core	35	5	1	2J	2J_2	2J_2	2J_2	2.2	2.25	3.74	3.74	3.74	280	269	520	520	450	0	0	0	0	0	0	0	0	0	0	0	0	0	0	0	0	0	0	0
2315	20102.04	14	11	1984	52.86333333	-53.59166667	513	3.9	Fall	1984	2J	Engels	Core	174.5	5	1	2J	2J_2	2J_2	2J_2	2.2	2.25	3.74	3.74	3.74	280	269	520	520	450	0	0	0	0	0	0	0	0	0	0	0	0	0	0	0	0	0	0	0
2316	20102.041	14	11	1984	52.9	-53.20833333	386	3.5	Fall	1984	2J	Engels	Core	277.2	5	1	2J	2J_2	2J_2	2J_2	2.2	2.25	3.74	3.74	3.74	280	269	520	520	450	0	0	0	88	0	0	0	0	0.1	0	0	0	0	0	0	0	0	0	0.2
2317	20102.042	14	11	1984	52.71666667	-53.51166667	437	2.9	Fall	1984	2J	Engels	Core	396.65	5	1	2J	2J_2	2J_2	2J_2	2.2	2.25	3.74	3.74	3.74	280	269	520	520	450	0	0	0	19.5	0	0	0	0	0	0	0	0	0	0	0	0	0	0	0.15
2318	20102.043	14	11	1984	52.70333333	-53.965	266	0.4	Fall	1984	2J	Engels	Core	542.5	5	1	2J	2J_1	2J_1	2J_4	2.2	2.25	1.58	1.94	1.62	280	269	224	241	232	0	0	0	19	9.5	20.5	0	0	0	0	0	0.5	0	0	0	0	0	0	0
2319	20102.044	14	11	1984	52.51166667	-54.13166667	206	-0.5	Fall	1984	2J	Engels	Core	153	5	1	2J	2J_1	2J_1	2J_4	2.2	2.25	1.58	1.94	1.62	280	269	224	241	232	0	0	0	0	0	6	0	0	0	0	0	0.3	0	0	0	0	0	0	0
2320	20102.045	14	11	1984	52.35333333	-54.45	214	-1	Fall	1984	2J	Engels	Core	110.75	5	1	2J	2J_1	2J_1	2J_4	2.2	2.25	1.58	1.94	1.62	280	269	224	241	232	0.05	0	0	0	0	0	0	0	0	0	0	0.6	0	0	0	0	0	0	0
2321	20116.001	23	10	1985	52.28833333	-51.62333333	323	1.8	Fall	1985	2J	Engels	Core	65.8	1	2	2J	2J_1	2J_1	2J_1	2.27	2.25	1.58	1.94	2.7	297	269	224	241	264	0	0	0	16.5	0.7	0	0	0	0	0	0	0	0	0	0	0	0	0	0
2322	20116.002	23	10	1985	52.33833333	-51.66666667	313	1.7	Fall	1985	2J	Engels	Core	52.55	1	2	2J	2J_1	2J_1	2J_1	2.27	2.25	1.58	1.94	2.7	297	269	224	241	264	0	0	0	12.5	2	0	0	0	0.05	0	0	0	0	0	0	0	0	0	0
2323	20116.003	24	10	1985	52.46	-51.38333333	562	4	Fall	1985	2J	Engels	Core	257.3	1	1	2J	2J_2	2J_2	2J_2	2.2	2.25	3.74	3.74	3.74	280	269	520	520	450	0	0	0	76	0	0	0.2	0	0	0	0	0	25.5	0	0	0	0	21	0
2324	20116.004	24	10	1985	52.67833333	-51.57666667	791	3.9	Fall	1985	2J	Engels	Core	298.94	1	1	2J	2J_2	2J_2	2J_3	2.2	2.25	3.74	3.74	3.73	280	269	520	520	1045	0	0.04	0	23	0	0	3	0	0	0	0.4	0	12	0	0	0	0	86.5	0
2325	20116.005	24	10	1985	52.795	-51.72	589	3.9	Fall	1985	2J	Engels	Core	187	1	1	2J	2J_2	2J_2	2J_2	2.2	2.25	3.74	3.74	3.74	280	269	520	520	450	0	0	0	29.5	0	2	0.8	0	0	0	0	0	60	0	0	0	0	6	0
2326	20116.006	24	10	1985	52.615	-52.32666667	278	0.4	Fall	1985	2J	Engels	Core	24.2	1	2	2J	2J_1	2J_1	2J_1	2.27	2.25	1.58	1.94	2.7	297	269	224	241	264	0	0	0	4	2.5	0	0	0	0	0	0	0	0	0	0	0	0	0	0
2327	20116.007	24	10	1985	52.48666667	-52.55333333	249	1	Fall	1985	2J	Engels	Core	50.15	5	2	2J	2J_1	2J_1	2J_1	2.27	2.25	1.58	1.94	2.7	297	269	224	241	264	0	0	0	0	9	0	0	0	0	0	0	0	0	0	0	0	0	0	0
2328	20116.008	24	10	1985	52.52333333	-52.71333333	238	-0.1	Fall	1985	2J	Engels	Core	34.9	5	2	2J	2J_1	2J_1	2J_1	2.27	2.25	1.58	1.94	2.7	297	269	224	241	264	0	0	0	12	3.5	0	0	0	0	0	0	0	0	0	0	0	0	0	0
2329	20116.009	24	10	1985	52.55333333	-52.965	220	-0.2	Fall	1985	2J	Engels	Core	31.7	5	1	2J	2J_1	2J_1	2J_1	2.2	2.25	1.58	1.94	2.7	280	269	224	241	264	0	0	0	15	4	0	0	0	0	0	0	0	0	0	0	0	0	0	0
2330	20116.01	24	10	1985	52.66166667	-53.015	218	-0.3	Fall	1985	2J	Engels	Core	15.56	5	1	2J	2J_1	2J_1	2J_1	2.2	2.25	1.58	1.94	2.7	280	269	224	241	264	0	0	0	0	3.8	0	0	0	0.01	0	0	0	0	0	0	0	0	0	0
2331	20116.011	24	10	1985	52.66666667	-52.57333333	247	-0.5	Fall	1985	2J	Engels	Core	47.9	5	2	2J	2J_1	2J_1	2J_1	2.27	2.25	1.58	1.94	2.7	297	269	224	241	264	0	0	0	36	5	1.5	0	0	0	0	0	0	0	0	0	0	0	0	0
2332	20116.012	24	10	1985	52.74	-52.63833333	232	-0.5	Fall	1985	2J	Engels	Core	21.2	5	2	2J	2J_1	2J_1	2J_1	2.27	2.25	1.58	1.94	2.7	297	269	224	241	264	0	0	0	0	6	2.5	0	0	0	0	0	0	0	0	0	0	0	0	0
2333	20116.013	24	10	1985	52.89833333	-52.49333333	244	0.2	Fall	1985	2J	Engels	Core	42.66	5	2	2J	2J_1	2J_1	2J_1	2.27	2.25	1.58	1.94	2.7	297	269	224	241	264	0	0	0	0	6.25	0	0	0	0	0	0	0	0	0	0	0	0	0	0
2334	20116.015	25	10	1985	52.995	-52.83833333	457	3.5	Fall	1985	2J	Engels	Core	162.8	5	1	2J	2J_2	2J_2	2J_2	2.2	2.25	3.74	3.74	3.74	280	269	520	520	450	0	0	0	14	0	0	0	0	0	0	0	0	0	0	0	0	0	0	0
2335	20116.017	25	10	1985	53.05	-52.41333333	321	2.7	Fall	1985	2J	Engels	Core	267.9	5	2	2J	2J_2	2J_2	2J_2	2.27	2.25	3.74	3.74	3.74	297	269	520	520	450	0	0	0	37.5	0.5	0	0	0	0	0	0	0	0	0	0	0	0	0	0
2336	20116.018	25	10	1985	53.11666667	-51.99833333	778	3.8	Fall	1985	2J	Engels	Core	195.35	1	1	2J	2J_2	2J_2	2J_3	2.2	2.25	3.74	3.74	3.73	280	269	520	520	1045	0	0	0	19	0	0	4.5	0	0	0	0.15	0	7	0	0	0	0	18	0
2337	20116.019	25	10	1985	53.18166667	-52.15833333	459	NA	Fall	1985	2J	Engels	Core	152.7	1	1	2J	2J_2	2J_2	2J_2	2.2	2.25	3.74	3.74	3.74	280	269	520	520	450	0	0	0	58	0	0	0	0	0	0	0	0	0	0	0	0	0	0	0
2338	20116.02	25	10	1985	53.28833333	-52.645	461	4	Fall	1985	2J	Engels	Core	56.9	5	1	2J	2J_2	2J_2	2J_2	2.2	2.25	3.74	3.74	3.74	280	269	520	520	450	0	0	0	7	0	0	0	0	0	0	0	0	0	0	0	0	0	0	0
2339	20116.021	25	10	1985	53.36	-52.75	422	3.9	Fall	1985	2J	Engels	Core	89.75	5	1	2J	2J_2	2J_2	2J_2	2.2	2.25	3.74	3.74	3.74	280	269	520	520	450	0	0	0	7.5	0	0	0	0	0	0	0	0	0	0	0	0	0	0	0
2340	20116.022	25	10	1985	53.49166667	-53.09166667	261	0.6	Fall	1985	2J	Engels	Core	25.63	5	1	2J	2J_1	2J_1	2J_4	2.2	2.25	1.58	1.94	1.62	280	269	224	241	232	0	0	0	0	0.7	0	0	0	0	0	0	0	0	0	0	0	0	0	0
2341	20116.023	25	10	1985	53.59333333	-52.40666667	765	3.9	Fall	1985	2J	Engels	Core	165.2	1	1	2J	2J_2	2J_2	2J_3	2.2	2.25	3.74	3.74	3.73	280	269	520	520	1045	0	0	0	2.2	0	0	1	0	0	0	0	0	4	0.1	0	0	0	1	0
2342	20116.024	25	10	1985	53.68833333	-52.63833333	460	3.6	Fall	1985	2J	Engels	Core	714.55	5	1	2J	2J_2	2J_2	2J_2	2.2	2.25	3.74	3.74	3.74	280	269	520	520	450	0	0	0	11	0	0	0.4	0	0	0	0	0	0	0	0	0	0	0	0
2343	20116.025	26	10	1985	53.75166667	-52.80333333	332	2.6	Fall	1985	2J	Engels	Core	295.3	5	1	2J	2J_2	2J_2	2J_2	2.2	2.25	3.74	3.74	3.74	280	269	520	520	450	0	0	0	0	0.6	0	0	0	0	0	0	0	0	0	0	0	0	0	0
2344	20116.026	26	10	1985	53.75333333	-53.225	227	1	Fall	1985	2J	Engels	Core	46.75	5	1	2J	2J_1	2J_1	2J_4	2.2	2.25	1.58	1.94	1.62	280	269	224	241	232	0	0	0	0	3	0	0	0.05	0	0	0	0	0	0	0	0	0	0	0
2345	20116.027	26	10	1985	53.84833333	-52.92166667	312	2.1	Fall	1985	2J	Engels	Core	116.75	5	1	2J	2J_2	2J_2	2J_2	2.2	2.25	3.74	3.74	3.74	280	269	520	520	450	0	0	0	10	0.75	0	0	0	0.1	0	0	0	0	0	0	0	0	0	0
2346	20116.028	26	10	1985	53.96833333	-52.715	766	3.2	Fall	1985	2J	Engels	Core	74.55	5	1	2J	2J_2	2J_2	2J_3	2.2	2.25	3.74	3.74	3.73	280	269	520	520	1045	0	0	0	11	0	0	1	0	0	0	0.2	0	5.5	0.05	0	0	0	9	0
2347	20116.029	26	10	1985	53.96166667	-52.91	431	3	Fall	1985	2J	Engels	Core	129.8	5	1	2J	2J_2	2J_2	2J_2	2.2	2.25	3.74	3.74	3.74	280	269	520	520	450	0	0	0	5.5	0	0	0	0	0	0	0	0	0	0	0	0	0	1.5	0
2348	20116.03	26	10	1985	54.10833333	-52.925	614	3.9	Fall	1985	2J	Engels	Core	69.35	5	1	2J	2J_2	2J_2	2J_2	2.2	2.25	3.74	3.74	3.74	280	269	520	520	450	0	0	0	2.8	0	0	0.5	0	0	0	0	0	8.5	0	0	0	0	0.2	0
2349	20116.031	26	10	1985	54.22833333	-53.73833333	227	1.1	Fall	1985	2J	Engels	Core	185.4	5	1	2J	2J_1	2J_1	2J_4	2.2	2.25	1.58	1.94	1.62	280	269	224	241	232	0	0	0	18	1.5	0	0	0	0	0	0	0	0	0	0	0	0	0	0
2350	20116.032	26	10	1985	54.21833333	-54	214	0.1	Fall	1985	2J	Engels	Core	182.1	5	1	2J	2J_1	2J_1	2J_4	2.2	2.25	1.58	1.94	1.62	280	269	224	241	232	0	0	0	29	2.5	10	0	0	0	0	0	0.2	0	0	0	0	0	0	0
2351	20116.033	26	10	1985	54.275	-54.02166667	217	1.1	Fall	1985	2J	Engels	Core	305.25	5	1	2J	2J_1	2J_1	2J_4	2.2	2.25	1.58	1.94	1.62	280	269	224	241	232	0	0	0	48	2.7	0	0	0	0	0	0	0	0	0	0	0	0	0	0
2352	20116.034	26	10	1985	54.46	-53.75833333	242	1.6	Fall	1985	2J	Engels	Core	516.1	5	1	2J	2J_1	2J_1	2J_4	2.2	2.25	1.58	1.94	1.62	280	269	224	241	232	0	0	0	20	4.25	3	0	0	0	0	0	0	0	0	0	0	0	0	0
2353	20116.035	26	10	1985	54.45	-53.31333333	621	3.9	Fall	1985	2J	Engels	Core	88.72	5	1	2J	2J_2	2J_2	2J_2	2.2	2.25	3.74	3.74	3.74	280	269	520	520	450	0	0	0	9	0	0	0.7	0	0	0	0	0	8	0	0	0	0	17	0
2354	20116.036	26	10	1985	54.73666667	-53.51833333	438	3.7	Fall	1985	2J	Engels	Core	104.91	5	1	2J	2J_2	2J_2	2J_2	2.2	2.25	3.74	3.74	3.74	280	269	520	520	450	0	0	0	11	0	0	0	0	0	0	0	0	0	0	0	0	0	0	0.03
2355	20116.037	27	10	1985	54.81333333	-53.525	548	3.8	Fall	1985	2J	Engels	Core	97.5	5	1	2J	2J_2	2J_2	2J_2	2.2	2.25	3.74	3.74	3.74	280	269	520	520	450	0	0	0	4.5	0	0	0	0	0	0	0	0	5	0	0	0	0	15	0
2356	20116.038	27	10	1985	54.76333333	-53.7	379	3.4	Fall	1985	2J	Engels	Core	171.2	5	1	2J	2J_2	2J_2	2J_2	2.2	2.25	3.74	3.74	3.74	280	269	520	520	450	0	0	0	11	1	0	0	0	0	0	0	0	0	0	0	0	0	0	0
2357	20116.039	27	10	1985	54.61666667	-53.80333333	259	1.2	Fall	1985	2J	Engels	Core	149.02	5	1	2J	2J_1	2J_1	2J_4	2.2	2.25	1.58	1.94	1.62	280	269	224	241	232	0	0	0	0	2.5	0	0	0	0.02	0	0	0	0	0	0	0	0	0	0
2358	20116.04	27	10	1985	54.59166667	-54.13	238	1.4	Fall	1985	2J	Engels	Core	426.65	5	1	2J	2J_1	2J_4	2J_6	2.2	2.25	1.58	1.83	1.89	280	269	224	257	256	0	0	0	26	4	0	0	0	0.1	0	0	0	0	0	0	0	0	0	0
2359	20116.041	27	10	1985	54.49166667	-54.28666667	220	1.2	Fall	1985	2J	Engels	Core	280.1	5	1	2J	2J_1	2J_4	2J_6	2.2	2.25	1.58	1.83	1.89	280	269	224	257	256	0	0	0	27	5	0	0	0	0	0	0	0.1	0	0	0	0	0	0	0
2360	20116.042	27	10	1985	54.42833333	-54.415	204	1.3	Fall	1985	2J	Engels	Core	434.55	5	1	2J	2J_1	2J_4	2J_6	2.2	2.25	1.58	1.83	1.89	280	269	224	257	256	0	0	0	13	4.5	3.5	0	0	0	0	0	0.15	0	0	0	0	0	0	0
2361	20116.043	27	10	1985	54.66166667	-54.54833333	227	1.4	Fall	1985	2J	Engels	Core	543.5	5	1	2J	2J_1	2J_4	2J_6	2.2	2.25	1.58	1.83	1.89	280	269	224	257	256	0	0	0	29.5	4.5	0	0	0	0	0	0	1.8	0	0	0	0	0	0	0
2362	20116.044	27	10	1985	54.79833333	-54.71	227	1	Fall	1985	2J	Engels	Core	193.35	5	1	2J	2J_1	2J_4	2J_6	2.2	2.25	1.58	1.83	1.89	280	269	224	257	256	0	0	0	6	5	0	0	0	0	0	0	0.15	0	0	0	0	0	0	0
2363	20116.045	27	10	1985	54.66166667	-54.95666667	184	0.1	Fall	1985	2J	Engels	Core	241.45	5	1	2J	2J_1	2J_3	2J_5	2.2	2.25	1.58	0.67	0.67	280	269	224	166	166	0	0	0	39.5	1.2	0	0	0	0	0	0	6.75	0	0	0	0	0	0	0
2364	20116.046	27	10	1985	54.54833333	-55.19	172	-0.7	Fall	1985	2J	Engels	Core	172.4	5	1	2J	2J_1	2J_3	2J_5	2.2	2.25	1.58	0.67	0.67	280	269	224	166	166	0	0	0	0	0.7	0	0	0	0	0	0	9	0	0	0	0	0	0	0
2365	20116.047	27	10	1985	54.73333333	-55.19	186	-0.9	Fall	1985	2J	Engels	Core	109.52	5	1	2J	2J_1	2J_3	2J_5	2.2	2.25	1.58	0.67	0.67	280	269	224	166	166	0	0	0	10	2.5	0	0	0	0	0	0	12	0	0	0	0	0	0	0
2366	20116.048	27	10	1985	54.995	-54.72333333	252	1.2	Fall	1985	2J	Engels	Core	1125.42	5	1	2J	2J_1	2J_4	2J_6	2.2	2.25	1.58	1.83	1.89	280	269	224	257	256	0	0	0	25.5	7	0	0	0	0	0	0	0	0	0	0	0	0	0	0.02
2367	20116.049	27	10	1985	55.09166667	-54.63166667	416	3.7	Fall	1985	2J	Engels	Core	375.25	5	1	2J	2J_2	2J_2	2J_2	2.2	2.25	3.74	3.74	3.74	280	269	520	520	450	0	0	0	12.5	0	0	0	0	0.05	0	0	0	0	0	0	0	0	0	1
2368	20116.05	28	10	1985	55.035	-54.84666667	252	0.6	Fall	1985	2J	Engels	Core	321.03	5	1	2J	2J_1	2J_4	2J_6	2.2	2.25	1.58	1.83	1.89	280	269	224	257	256	0	0	0	30	8	2	0	0	0.01	0	0	0	0	0	0	0	0	0	0
2369	20116.051	28	10	1985	55.15833333	-54.67166667	884	3.9	Fall	1985	2J	Engels	Core	218.2	5	1	2J	2J_2	2J_2	2J_3	2.2	2.25	3.74	3.74	3.73	280	269	520	520	1045	0	0	0	5.5	0	0	1.5	0	0	0	0.2	0	7.5	0.1	0	0	0	95.5	0
2370	20116.052	28	10	1985	55.18333333	-54.82	770	3.8	Fall	1985	2J	Engels	Core	220	5	1	2J	2J_2	2J_2	2J_3	2.2	2.25	3.74	3.74	3.73	280	269	520	520	1045	0	0	0	0	0	0	0.5	0	0	0	0	0	8.5	0	0	0	0	132.5	0
2371	20116.053	28	10	1985	55.09166667	-55.18166667	248	1.2	Fall	1985	2J	Engels	Core	114.85	5	1	2J	2J_1	2J_4	2J_6	2.2	2.25	1.58	1.83	1.89	280	269	224	257	256	0	0	0	28	12	0	0	0.05	0.3	0	0	0	0	0	0	0	0	0	0
2372	20116.054	28	10	1985	54.815	-55.38333333	251	-0.2	Fall	1985	2J	Engels	Core	92.1	5	1	2J	2J_1	2J_4	2J_6	2.2	2.25	1.58	1.83	1.89	280	269	224	257	256	0	0	0	0	5.5	3.5	0	0	0	0	0	2.5	0	0	0	0	0	0	0
2373	20116.055	28	10	1985	54.91666667	-55.50333333	276	1.3	Fall	1985	2J	Engels	Core	208.69875	5	1	2J	2J_1	2J_4	2J_6	2.2	2.25	1.58	1.83	1.89	280	269	224	257	256	0	0	0	3.9375	11.25	0.5625	0	0.01125	0	0	0	0.3375	0	0	0	0	0	0	0
2374	20116.056	28	10	1985	55.02833333	-55.46666667	284	1.3	Fall	1985	2J	Engels	Core	78.16	5	1	2J	2J_1	2J_4	2J_6	2.2	2.25	1.58	1.83	1.89	280	269	224	257	256	0	0	0	2.5	8	0	0	0	0	0	0	0.1	0	0	0	0	0	0	0.01
2375	20116.057	28	10	1985	55.265	-55.47166667	521	4.1	Fall	1985	2J	Engels	Core	106.4	5	1	2J	2J_1	2J_4	2J_7	2.2	2.25	1.58	1.83	2.83	280	269	224	257	442.5	0	0	0	11	0	0	0	0	0	0	0	0	0.5	0	0	0	0	9	0
2376	20116.058	28	10	1985	55.32333333	-55.91166667	321	2.9	Fall	1985	2J	Engels	Core	195.44	5	1	2J	2J_1	2J_4	2J_6	2.2	2.25	1.58	1.83	1.89	280	269	224	257	256	0.02	0	0	22	3.75	1.7	0	0.02	0	0	0	0	0	0	0	0	0	0	0
2377	20116.059	28	10	1985	55.235	-55.93333333	277	0.9	Fall	1985	2J	Engels	Core	37.92	5	1	2J	2J_1	2J_4	2J_6	2.2	2.25	1.58	1.83	1.89	280	269	224	257	256	0	0	0	11	4.5	0	0	0	0	0	0	0.02	0	0	0	0	0	0	0
2378	20116.06	28	10	1985	55.31333333	-56.27	207	1.8	Fall	1985	2J	Engels	Core	426.55	5	1	2J	2J_1	2J_4	2J_8	2.2	2.25	1.58	1.83	0.93	280	269	224	257	162	0	0	0	35.5	12.5	0.01	0	0.15	0.2	0	0	0.2	0	0	0	0	0	0	0.2
2379	20116.061	29	10	1985	55.14666667	-56.59	154	-0.9	Fall	1985	2J	Engels	Core	237	5	1	2J	2J_1	2J_4	2J_8	2.2	2.25	1.58	1.83	0.93	280	269	224	257	162	0	0	0	6	4	34.5	0	0	0	0	0	0.3	0	0	0	0	0	0	0
2380	20116.062	29	10	1985	55.20833333	-56.70666667	154	0.6	Fall	1985	2J	Engels	Core	162.05	5	1	2J	2J_1	2J_4	2J_8	2.2	2.25	1.58	1.83	0.93	280	269	224	257	162	0	0	0	57	0	12	0	0	0	0	0	0	0	0	0	0	0	0	0
2381	20116.063	29	10	1985	55.19166667	-56.95833333	213	0.3	Fall	1985	2J	Engels	Core	23.21	5	1	2J	2J_1	2J_4	2J_8	2.2	2.25	1.58	1.83	0.93	280	269	224	257	162	0	0	0	0	0	0	0	0	0	0	0	4	0	0	0	0	0	0	0
2382	20116.064	29	10	1985	55.355	-57.19666667	160	NA	Fall	1985	2J	Engels	Core	127.3	5	1	2J	2J_1	2J_4	2J_8	2.2	2.25	1.58	1.83	0.93	280	269	224	257	162	0	0	0	23	0	0	0	0	0	0	0	0	0	0	0	0	0	0	0
2383	20116.065	30	10	1985	55.26833333	-57.39166667	125	2.1	Fall	1985	2J	Engels	Core	183	5	1	2J	2J_1	2J_4	2J_8	2.2	2.25	1.58	1.83	0.93	280	269	224	257	162	0	0	0	8.5	0	6	0	0	0	0	0	0	0	0	0	0	0	0	0
2384	20116.066	30	10	1985	55.13166667	-57.58833333	300	1	Fall	1985	2J	Engels	Core	179.7	5	1	2J	2J_1	2J_4	2J_8	2.2	2.25	1.58	1.83	0.93	280	269	224	257	162	0	0	0	11	0	0	0	0	0	0	0	100	0	0	0	0	0	0	0
2385	20116.068	30	10	1985	55.05333333	-57.06333333	158	0.9	Fall	1985	2J	Engels	Core	83.03	5	1	2J	2J_1	2J_4	2J_8	2.2	2.25	1.58	1.83	0.93	280	269	224	257	162	0.03	0	0	35	0	0	0	0	0	0	0	0.75	0	0	0	0	0	0	0
2386	20116.069	30	10	1985	55.1	-57.00333333	148	0.1	Fall	1985	2J	Engels	Core	486.3	5	1	2J	2J_1	2J_4	2J_8	2.2	2.25	1.58	1.83	0.93	280	269	224	257	162	0	0	0	0	0	0	0	0	0	0	0	0.1	0	0	0	0	0	0	0
2387	20116.07	30	10	1985	54.83833333	-56.19833333	473	3	Fall	1985	2J	Engels	Core	50.95	5	1	2J	2J_1	2J_4	2J_7	2.2	2.25	1.58	1.83	2.83	280	269	224	257	442.5	0	0	0	7	0	0	0	0	0	0	0	0.6	0	0	0	0	0	0	1.2
2388	20116.071	31	10	1985	54.83666667	-56.03666667	360	1	Fall	1985	2J	Engels	Core	128.29	5	1	2J	2J_1	2J_4	2J_7	2.2	2.25	1.58	1.83	2.83	280	269	224	257	442.5	0	0	0	60	3	0	0	0	0.01	0	0	2.5	0	0	0	0	0	0	0
2389	20116.072	31	10	1985	54.83666667	-55.93	352	0.8	Fall	1985	2J	Engels	Core	8.15	5	1	2J	2J_1	2J_4	2J_7	2.2	2.25	1.58	1.83	2.83	280	269	224	257	442.5	0	0	0	0	0	0	0	0.05	0.05	0	0	0.4	0	0	0	0	0	0	0.05
2390	20116.075	31	10	1985	54.62666667	-56.025	450	0.8	Fall	1985	2J	Engels	Core	3.9	5	1	2J	2J_1	2J_4	2J_7	2.2	2.25	1.58	1.83	2.83	280	269	224	257	442.5	0	0	0	0	0	0	0	0	0	0	0	0.1	0	0	0	0	0	0	0.1
2391	20116.076	31	10	1985	54.585	-55.91	336	0.2	Fall	1985	2J	Engels	Core	42.7	5	1	2J	2J_1	2J_4	2J_7	2.2	2.25	1.58	1.83	2.83	280	269	224	257	442.5	0	0	0	14	0	0	0	0	0	0	0	0.2	0	0	0	0	0	0	0
2392	20116.077	31	10	1985	54.22833333	-55.70333333	242	-0.8	Fall	1985	2J	Engels	Core	134.26	5	1	2J	2J_1	2J_4	2J_6	2.2	2.25	1.58	1.83	1.89	280	269	224	257	256	0.2	0	0	7	0	0	0	0.01	0	0	0	5.5	0	0	0	0	0	0	0
2393	20116.078	31	10	1985	54.38166667	-55.42666667	180	-0.6	Fall	1985	2J	Engels	Core	50.7	5	1	2J	2J_1	2J_3	2J_5	2.2	2.25	1.58	0.67	0.67	280	269	224	166	166	0.05	0	0	0	0	0	0	0	0	0	0	1.1	0	0	0	0	0	0	0
2394	20116.08	31	10	1985	54.21666667	-55.18666667	156	-1.3	Fall	1985	2J	Engels	Core	20.9	5	1	2J	2J_1	2J_3	2J_5	2.2	2.25	1.58	0.67	0.67	280	269	224	166	166	0	0	0	0	0	0	0	0	0	0	0	1	0	0	0	0	0	0	0
2395	20116.081	1	11	1985	54.16	-55.72833333	231	-0.8	Fall	1985	2J	Engels	Core	1.4	5	1	2J	2J_1	2J_4	2J_6	2.2	2.25	1.58	1.83	1.89	280	269	224	257	256	0	0	0	0	0	0	0	0	0	0	0	0.1	0	0	0	0	0	0	0
2396	20116.082	1	11	1985	54.075	-55.73666667	247	-0.1	Fall	1985	2J	Engels	Core	138.4	5	1	2J	2J_1	2J_4	2J_6	2.2	2.25	1.58	1.83	1.89	280	269	224	257	256	0	0	0	0	0	0	0	0	0	0	0	6	0	0	0	0	0	0	0
2397	20116.083	1	11	1985	53.94833333	-55.77166667	186	-0.6	Fall	1985	2J	Engels	Core	170.97	5	1	2J	2J_1	2J_3	2J_5	2.2	2.25	1.58	0.67	0.67	280	269	224	166	166	0	0	0	0	0	0	0	0.02	0	0	0	2	0	0	0	0	0	0	0
2398	20116.084	1	11	1985	53.81	-55.81833333	132	0.3	Fall	1985	2J	Engels	Core	98	5	1	2J	2J_1	2J_3	2J_5	2.2	2.25	1.58	0.67	0.67	280	269	224	166	166	0	0	0	0	0	0	0	0	0	0	0	0	0	0	0	0	0	0	0
2399	20116.085	1	11	1985	53.86333333	-55.41166667	175	-0.8	Fall	1985	2J	Engels	Core	115.9	5	1	2J	2J_1	2J_3	2J_5	2.2	2.25	1.58	0.67	0.67	280	269	224	166	166	0	0	0	0	0	0	0	0	0	0	0	1	0	0	0	0	0	0	0
2400	20116.086	1	11	1985	53.90666667	-55.405	176	-0.8	Fall	1985	2J	Engels	Core	37.63	5	1	2J	2J_1	2J_3	2J_5	2.2	2.25	1.58	0.67	0.67	280	269	224	166	166	0.01	0	0	0	0	0	0	0	0	0	0	0.55	0	0	0	0	0	0	0
2401	20116.087	1	11	1985	54.20833333	-54.87833333	172	-1.2	Fall	1985	2J	Engels	Core	70.52	5	1	2J	2J_1	2J_3	2J_5	2.2	2.25	1.58	0.67	0.67	280	269	224	166	166	0	0	0	0	0	0	0	0	0	0	0	31.25	0	0	0	0	0	0	0
2402	20116.088	1	11	1985	54.08666667	-54.89	165	-0.4	Fall	1985	2J	Engels	Core	39.13	5	1	2J	2J_1	2J_3	2J_5	2.2	2.25	1.58	0.67	0.67	280	269	224	166	166	0	0	0	0	0	0	0	0	0	0	0	7.75	0	0	0	0	0	0	0
2403	20116.089	1	11	1985	54.065	-54.24166667	189	0.7	Fall	1985	2J	Engels	Core	65.8	5	1	2J	2J_1	2J_3	2J_5	2.2	2.25	1.58	0.67	0.67	280	269	224	166	166	0	0	0	0	0	0	0	0	0	0	0	0.1	0	0	0	0	0	0	0
2404	20116.09	1	11	1985	53.98833333	-54.30333333	188	0	Fall	1985	2J	Engels	Core	83.98	5	1	2J	2J_1	2J_3	2J_5	2.2	2.25	1.58	0.67	0.67	280	269	224	166	166	0.04	0	0	0	0	0	0	0	0	0	0	0.4	0	0	0	0	0	0	0
2405	20116.091	1	11	1985	53.92166667	-54.38333333	187	0	Fall	1985	2J	Engels	Core	230.6	5	1	2J	2J_1	2J_3	2J_5	2.2	2.25	1.58	0.67	0.67	280	269	224	166	166	0	0	0	7	0	0	0	0	0	0	0	0.4	0	0	0	0	0	0	0
2406	20116.092	1	11	1985	53.85166667	-54.245	186	1.1	Fall	1985	2J	Engels	Core	128.79	5	1	2J	2J_1	2J_3	2J_5	2.2	2.25	1.58	0.67	0.67	280	269	224	166	166	0.03	0	0	31.5	0	0	0	0	0	0	0	0.2	0	0	0	0	0	0	0
2407	20116.093	2	11	1985	53.94666667	-53.9	202	1.6	Fall	1985	2J	Engels	Core	265.75	5	1	2J	2J_1	2J_1	2J_4	2.2	2.25	1.58	1.94	1.62	280	269	224	241	232	0	0	0	29.5	0	6	0	0	0	0	0	0	0	0	0	0	0	0	0
2408	20116.094	2	11	1985	53.82666667	-53.83333333	196	1.7	Fall	1985	2J	Engels	Core	132	5	1	2J	2J_1	2J_1	2J_4	2.2	2.25	1.58	1.94	1.62	280	269	224	241	232	0	0	0	9	3	0	0	0	0	0	0	0	0	0	0	0	0	0	0
2409	20116.095	2	11	1985	53.735	-53.89666667	188	0	Fall	1985	2J	Engels	Core	115.7	5	1	2J	2J_1	2J_3	2J_5	2.2	2.25	1.58	0.67	0.67	280	269	224	166	166	0	0	0	11	0	0	0	0	0	0	0	0.1	0	0	0	0	0	0	0
2410	20116.096	2	11	1985	53.41833333	-53.93666667	164	-0.4	Fall	1985	2J	Engels	Core	75.65	5	1	2J	2J_1	2J_3	2J_5	2.2	2.25	1.58	0.67	0.67	280	269	224	166	166	0	0	0	0	2	0	0	0	0	0	0	0.05	0	0	0	0	0	0	0
2411	20116.097	2	11	1985	53.47833333	-54.08666667	168	-0.8	Fall	1985	2J	Engels	Core	65.45	5	1	2J	2J_1	2J_3	2J_5	2.2	2.25	1.58	0.67	0.67	280	269	224	166	166	0	0	0	0	0.3	0	0	0	0	0	0	0.05	0	0	0	0	0	0	0
2412	20116.098	2	11	1985	53.625	-54.22166667	175	-0.8	Fall	1985	2J	Engels	Core	172.05	5	1	2J	2J_1	2J_3	2J_5	2.2	2.25	1.58	0.67	0.67	280	269	224	166	166	0	0	0	0	0	0	0	0	0	0	0	0.5	0	0	0	0	0	0	0
2413	20116.099	2	11	1985	53.67	-54.445	178	-0.2	Fall	1985	2J	Engels	Core	202.63	5	1	2J	2J_1	2J_3	2J_5	2.2	2.25	1.58	0.67	0.67	280	269	224	166	166	0	0	0	0	0	0	0	0	0	0	0	1	0	0	0	0	0	0	0
2414	20116.1	2	11	1985	53.44166667	-54.47833333	159	-1	Fall	1985	2J	Engels	Core	295.6	5	1	2J	2J_1	2J_3	2J_5	2.2	2.25	1.58	0.67	0.67	280	269	224	166	166	0	0	0	8	0	4	0	0	0	0	0	0.1	0	0	0	0	0	0	0
2415	20116.101	2	11	1985	53.48166667	-54.76	273	0.1	Fall	1985	2J	Engels	Core	199.4	5	1	2J	2J_1	2J_1	2J_4	2.2	2.25	1.58	1.94	1.62	280	269	224	241	232	0	0	0	0	2.75	10	0	0	0	0	0	2.55	0	0	0	0	0	0	0
2416	20116.102	2	11	1985	53.52	-55.02666667	212	-0.9	Fall	1985	2J	Engels	Core	177.95	5	1	2J	2J_1	2J_1	2J_4	2.2	2.25	1.58	1.94	1.62	280	269	224	241	232	0	0	0	10	0.5	7	0	0	0	0	0	1.1	0	0	0	0	0	0	0
2417	20116.103	2	11	1985	53.62	-55.31	237	-1.1	Fall	1985	2J	Engels	Core	36.48	5	1	2J	2J_1	2J_1	2J_4	2.2	2.25	1.58	1.94	1.62	280	269	224	241	232	0	0	0	0	0	3.75	0	0.03	0	0	0	3.95	0	0	0	0	0	0	0
2418	20116.104	2	11	1985	53.44833333	-55.29666667	180	-0.8	Fall	1985	2J	Engels	Core	107.72	5	1	2J	2J_1	2J_1	2J_4	2.2	2.25	1.58	1.94	1.62	280	269	224	241	232	0	0	0	0	0	0	0	0	0	0	0	0.45	0	0	0	0	0	0	0
2419	20116.105	2	11	1985	53.31333333	-55.29166667	168	-0.6	Fall	1985	2J	Engels	Core	36.9	5	1	2J	2J_1	2J_1	2J_4	2.2	2.25	1.58	1.94	1.62	280	269	224	241	232	0	0	0	0	0	0	0	0	0	0	0	0	0	0	0	0	0	0	0
2420	20116.106	3	11	1985	53.315	-55.00333333	281	-0.9	Fall	1985	2J	Engels	Core	127.98	5	1	2J	2J_1	2J_1	2J_4	2.2	2.25	1.58	1.94	1.62	280	269	224	241	232	0.06	0	0	0	0	0	0	0	0	0	0	14.4	0	0	0	0	0	0	0
2421	20116.107	3	11	1985	53.01666667	-55.25	164	0.6	Fall	1985	2J	Engels	Core	408.7	5	1	2J	2J_1	2J_3	2J_5	2.2	2.25	1.58	0.67	0.67	280	269	224	166	166	0	0	0	24	0	0	0	0	0	0	0	0.5	0	0	0	0	0	0	0
2422	20116.108	3	11	1985	53.08166667	-55.06666667	162	-0.6	Fall	1985	2J	Engels	Core	212.72	5	1	2J	2J_1	2J_3	2J_5	2.2	2.25	1.58	0.67	0.67	280	269	224	166	166	0	0	0	0	0	0	0	0	0	0	0	0.5	0	0	0	0	0	0	0
2423	20116.109	3	11	1985	53.11666667	-54.66666667	338	1.6	Fall	1985	2J	Engels	Core	336.7482353	5	1	2J	2J_1	2J_1	2J_4	2.2	2.25	1.58	1.94	1.62	280	269	224	241	232	0.635294118	0	0	29.64705882	0	1.058823529	0	0	0.021176471	0	0	4.235294118	0	0	0	0	0	0	0
2424	20116.11	3	11	1985	53.24833333	-54.56	372	1.9	Fall	1985	2J	Engels	Core	779.1	5	1	2J	2J_1	2J_1	2J_4	2.2	2.25	1.58	1.94	1.62	280	269	224	241	232	0.05	0	0	20	0	0	0	0	0	0	0	1.75	0	0	0	0	0	0	0.1
2425	20116.111	3	11	1985	53.31	-54.14166667	207	-0.2	Fall	1985	2J	Engels	Core	400.65	5	1	2J	2J_1	2J_1	2J_4	2.2	2.25	1.58	1.94	1.62	280	269	224	241	232	0.08	0	0	15	0.8	5.25	0	0.01	0	0	0	0	0	0	0	0	0	0	0
2426	20116.113	3	11	1985	53.18	-54.33666667	385	2.3	Fall	1985	2J	Engels	Core	443.62	5	1	2J	2J_1	2J_1	2J_4	2.2	2.25	1.58	1.94	1.62	280	269	224	241	232	0	0	0	22.5	0	0	0	0	0	0	0	1	0	0	0	0	0	0	0.02
2427	20116.114	3	11	1985	52.99166667	-54.19833333	332	0.1	Fall	1985	2J	Engels	Core	434.9	5	1	2J	2J_1	2J_1	2J_4	2.2	2.25	1.58	1.94	1.62	280	269	224	241	232	0	0	0	31.5	0	5.25	0	0	0	0	0	1.45	0	0	0	0	0	0	0
2428	20116.115	3	11	1985	52.94166667	-54.72166667	211	-1.2	Fall	1985	2J	Engels	Core	112.76	5	1	2J	2J_1	2J_1	2J_4	2.2	2.25	1.58	1.94	1.62	280	269	224	241	232	0.01	0	0	0	0	0	0	0	0	0	0	2.05	0	0	0	0	0	0	0
2429	20117.001	5	11	1985	52.45166667	-54.46333333	192	-1.2	Fall	1985	2J	Engels	Core	82.55	5	1	2J	2J_1	2J_1	2J_4	2.2	2.25	1.58	1.94	1.62	280	269	224	241	232	0	0	0	0	0	0	0	0	0	0	0	8.6	0	0	0	0	0	0	0
2430	20117.002	5	11	1985	52.53	-54.31333333	196	-1.3	Fall	1985	2J	Engels	Core	67.35	5	1	2J	2J_1	2J_1	2J_4	2.2	2.25	1.58	1.94	1.62	280	269	224	241	232	0	0	0	0	0	0	0	0.05	0	0	0	5.8	0	0	0	0	0	0	0
2431	20117.003	5	11	1985	52.48166667	-54.06666667	216	-0.2	Fall	1985	2J	Engels	Core	159.65	5	1	2J	2J_1	2J_1	2J_4	2.2	2.25	1.58	1.94	1.62	280	269	224	241	232	0.1	0	0	29.5	0	0.2	0	0	0	0	0	0.15	0	0	0	0	0	0	0
2432	20117.004	5	11	1985	52.485	-53.96666667	202	-0.7	Fall	1985	2J	Engels	Core	79.49571429	5	1	2J	2J_1	2J_1	2J_4	2.2	2.25	1.58	1.94	1.62	280	269	224	241	232	0.012857143	0	0	3.857142857	0.642857143	3.857142857	0	0.012857143	0.012857143	0	0	0	0	0	0	0	0	0	0
2433	20117.005	6	11	1985	52.54	-53.95833333	211	-1	Fall	1985	2J	Engels	Core	28.81	5	1	2J	2J_1	2J_1	2J_4	2.2	2.25	1.58	1.94	1.62	280	269	224	241	232	0	0	0	0	0.1	0	0	0	0	0	0	0.06	0	0	0	0	0	0	0
2434	20117.006	6	11	1985	52.69833333	-53.31166667	216	-0.3	Fall	1985	2J	Engels	Core	36.39	5	1	2J	2J_1	2J_1	2J_1	2.2	2.25	1.58	1.94	2.7	280	269	224	241	264	0	0	0	0	24	0	0	0.01	0.01	0	0	0	0	0	0	0	0	0	0
2435	20117.007	6	11	1985	52.77666667	-53.42	348	1.2	Fall	1985	2J	Engels	Core	279.35	5	1	2J	2J_2	2J_2	2J_2	2.2	2.25	3.74	3.74	3.74	280	269	520	520	450	0	0	0	107.5	1	1.25	0	0	0	0	0	0.02	0	0	0	0	0	0	0
2436	20117.008	6	11	1985	52.82333333	-53.50666667	481	3.6	Fall	1985	2J	Engels	Core	150.63	5	1	2J	2J_2	2J_2	2J_2	2.2	2.25	3.74	3.74	3.74	280	269	520	520	450	0	0	0	5	0	0	0	0	0	0	0	0	0	0	0	0	0	0	0
2437	20117.009	6	11	1985	52.86666667	-53.29666667	341	2.9	Fall	1985	2J	Engels	Core	438.45	5	1	2J	2J_2	2J_2	2J_2	2.2	2.25	3.74	3.74	3.74	280	269	520	520	450	0	0	0	61	4	3	0	0	0	0	0	0	0	0	0	0	0	0	0
2438	20117.01	6	11	1985	53.11166667	-53.21333333	544	4.5	Fall	1985	2J	Engels	Core	102	5	1	2J	2J_2	2J_2	2J_2	2.2	2.25	3.74	3.74	3.74	280	269	520	520	450	0	0	0	0	0	0	0	0	0	0	0	0	0	0	0	0	0	0	0
2439	20117.011	6	11	1985	53.175	-53.72666667	450	3.2	Fall	1985	2J	Engels	Core	59.7	5	1	2J	2J_2	2J_2	2J_2	2.2	2.25	3.74	3.74	3.74	280	269	520	520	450	0	0	0	0	0	0	0	0	0	0	0	0.05	0	0	0	0	0	0	0
2440	20117.012	6	11	1985	53.065	-53.47166667	584	3.5	Fall	1985	2J	Engels	Core	200.4	5	1	2J	2J_2	2J_2	2J_2	2.2	2.25	3.74	3.74	3.74	280	269	520	520	450	0	0	0	0	0	0	0	0	0	0	0	0	0	0	0	0	0	0	0
2441	20117.013	6	11	1985	53.00666667	-53.52166667	578	3.9	Fall	1985	2J	Engels	Core	25.6	5	1	2J	2J_2	2J_2	2J_2	2.2	2.25	3.74	3.74	3.74	280	269	520	520	450	0	0	0	0	0	0	0	0	0	0	0	0	0	0	0	0	0	0	0
2442	20117.014	6	11	1985	52.89	-53.55	519	3.5	Fall	1985	2J	Engels	Core	226.72	5	1	2J	2J_2	2J_2	2J_2	2.2	2.25	3.74	3.74	3.74	280	269	520	520	450	0	0	0	0	0	0	0	0	0	0	0	0	0	0	0	0	0	0	0.25
2443	20117.015	7	11	1985	52.77833333	-54.19166667	288	0	Fall	1985	2J	Engels	Core	199.42	5	1	2J	2J_1	2J_1	2J_4	2.2	2.25	1.58	1.94	1.62	280	269	224	241	232	0.1	0	0	2.7	0	0	0	0	0	0	0	3.55	0	0	0	0	0	0	0
2444	20117.016	7	11	1985	52.69333333	-54.255	246	-0.5	Fall	1985	2J	Engels	Core	176.58	5	1	2J	2J_1	2J_1	2J_4	2.2	2.25	1.58	1.94	1.62	280	269	224	241	232	0.1	0	0	15	0.07	0	0	0	0.01	0	0	4.8	0	0	0	0	0	0	0
2445	20117.017	7	11	1985	52.705	-54.65333333	184	-1	Fall	1985	2J	Engels	Core	195.73	5	1	2J	2J_1	2J_1	2J_4	2.2	2.25	1.58	1.94	1.62	280	269	224	241	232	0	0	0	0	0	0	0	0.03	0	0	0	16	0	0	0	0	0	0	0
2446	20117.018	7	11	1985	52.81333333	-54.88166667	166	-1.3	Fall	1985	2J	Engels	Core	202.58	5	1	2J	2J_1	2J_3	2J_5	2.2	2.25	1.58	0.67	0.67	280	269	224	166	166	0	0	0	0	0	0	0	0.02	0	0	0	0.5	0	0	0	0	0	0	0
2447	20117.019	7	11	1985	52.925	-55.08166667	162	-0.6	Fall	1985	2J	Engels	Core	136.04	5	1	2J	2J_1	2J_3	2J_5	2.2	2.25	1.58	0.67	0.67	280	269	224	166	166	0	0	0	0	0	0	0	0	0	0	0	0.02	0	0	0	0	0	0	0
2448	20117.02	7	11	1985	52.81833333	-55.49	144	-0.5	Fall	1985	2J	Engels	Core	100.9	5	1	2J	2J_1	2J_3	2J_5	2.2	2.25	1.58	0.67	0.67	280	269	224	166	166	0	0	0	0	0	0	0	0	0	0	0	0.15	0	0	0	0	0	0	0
2449	20117.021	7	11	1985	52.78666667	-55.125	150	-0.8	Fall	1985	2J	Engels	Core	714.11	5	1	2J	2J_1	2J_3	2J_5	2.2	2.25	1.58	0.67	0.67	280	269	224	166	166	0	0	0	0	0	0	0	0	0	0	0	0.1	0	0	0	0	0	0	0
2450	20117.022	7	11	1985	52.58166667	-55.09166667	172	-0.7	Fall	1985	2J	Engels	Core	26	5	1	2J	2J_1	2J_3	2J_5	2.2	2.25	1.58	0.67	0.67	280	269	224	166	166	0	0	0	0	0	0	0	0	0	0	0	0	0	0	0	0	0	0	0
2451	20117.023	7	11	1985	52.35833333	-55.24333333	143	-1	Fall	1985	2J	Engels	Core	245.65	5	1	2J	2J_1	2J_3	2J_5	2.2	2.25	1.58	0.67	0.67	280	269	224	166	166	0	0	0	0	0	0	0	0	0	0	0	2.3	0	0	0	0	0	0	0
2452	20131.001	3	11	1986	52.40333333	-52.48666667	261	2.5	Fall	1986	2J	Engels	Core	110.9	5	2	2J	2J_1	2J_1	2J_1	2.27	2.25	1.58	1.94	2.7	297	269	224	241	264	0	0	0	0	10	0	0	0.1	0	0	0	0	0	0	0	0	0	0	0
2453	20131.002	3	11	1986	52.405	-52.35	262	2.5	Fall	1986	2J	Engels	Core	227.76	1	2	2J	2J_1	2J_1	2J_1	2.27	2.25	1.58	1.94	2.7	297	269	224	241	264	0	0	0	37.5	15	0	0	0.06	0	0	0	0	0	0	0	0	0	0	0
2454	20131.003	3	11	1986	52.38833333	-52.23333333	271	2.4	Fall	1986	2J	Engels	Core	222.67	1	2	2J	2J_1	2J_1	2J_1	2.27	2.25	1.58	1.94	2.7	297	269	224	241	264	0	0	0	18	3	0	0	0.05	0.01	0	0	0.03	0	0	0	0	0	0	0
2455	20131.005	3	11	1986	52.47166667	-51.85	287	3.2	Fall	1986	2J	Engels	Core	326.06	1	2	2J	2J_1	2J_1	2J_1	2.27	2.25	1.58	1.94	2.7	297	269	224	241	264	0	0	0	0	1.4	0	0	0	0	0	0	0	0	0	0	0	0	0	0
2456	20131.006	3	11	1986	52.29166667	-51.335	384	3.6	Fall	1986	2J	Engels	Core	242	1	2	2J	2J_2	2J_2	2J_2	2.27	2.25	3.74	3.74	3.74	297	269	520	520	450	0	0	0	11	0	0	0	0	0	0	0	0	0	0	0	0	0	0	0.1
2457	20131.007	3	11	1986	52.42	-51.575	323	3.3	Fall	1986	2J	Engels	Core	219.22	1	2	2J	2J_1	2J_1	2J_1	2.27	2.25	1.58	1.94	2.7	297	269	224	241	264	0	0	0	15	1.1	0	0	0.02	0	0	0	0	0	0	0	0	0	0	0.4
2458	20131.008	3	11	1986	52.54166667	-51.49	536	3.6	Fall	1986	2J	Engels	Core	868.7	1	1	2J	2J_2	2J_2	2J_2	2.2	2.25	3.74	3.74	3.74	280	269	520	520	450	0	0	0	92.5	0	0	0	0	0	0	0	0	24	0	0	0	0	0.4	0.3
2459	20131.009	3	11	1986	52.69	-51.55833333	865	3.9	Fall	1986	2J	Engels	Core	111.15	1	1	2J	2J_2	2J_2	2J_3	2.2	2.25	3.74	3.74	3.73	280	269	520	520	1045	0	0	0	17	0	0	7	0	0	0	0	0	6	0.2	0	0	0	28	0
2460	20131.01	3	11	1986	52.87	-51.735	960	3.7	Fall	1986	2J	Engels	Core	82.36	1	1	2J	2J_2	2J_2	2J_3	2.2	2.25	3.74	3.74	3.73	280	269	520	520	1045	0	0	0	0	0	0	1.5	0	0	0	0	0	4	0.06	0.2	0	0	38.5	0.15
2461	20131.011	3	11	1986	52.97	-51.92333333	692	3.7	Fall	1986	2J	Engels	Core	365.85	1	1	2J	2J_2	2J_2	2J_2	2.2	2.25	3.74	3.74	3.74	280	269	520	520	450	0	0	0	66	0	0	7	0	0	0	0	0	77	0	0	0	0	38.5	0.3
2462	20131.012	4	11	1986	53.01666667	-52.32666667	266	2.8	Fall	1986	2J	Engels	Core	636.76	5	2	2J	2J_1	2J_1	2J_1	2.27	2.25	1.58	1.94	2.7	297	269	224	241	264	0	0	0	9.5	6.5	0	0	0	0	0	0	0	0	0	0	0	0	0	0
2463	20131.013	4	11	1986	53.09166667	-52.275	356	3.2	Fall	1986	2J	Engels	Core	743.73	1	2	2J	2J_2	2J_2	2J_2	2.27	2.25	3.74	3.74	3.74	297	269	520	520	450	0	0	0	15	3.5	0	0	0	0	0	0	0	0	0	0	0	0	0	0
2464	20131.014	4	11	1986	53.23333333	-52.27166667	408	NA	Fall	1986	2J	Engels	Core	428.25	1	1	2J	2J_2	2J_2	2J_2	2.2	2.25	3.74	3.74	3.74	280	269	520	520	450	0	0	0	8	4	0	0	0	0.01	0	0	0	0	0	0	0	0	0.08	0
2465	20131.015	4	11	1986	53.35333333	-52.75333333	424	3.7	Fall	1986	2J	Engels	Core	65.6	5	1	2J	2J_2	2J_2	2J_2	2.2	2.25	3.74	3.74	3.74	280	269	520	520	450	0	0	0	0	0	0	0	0	0	0	0	0	0	0	0	0	0	0	0.2
2466	20131.016	4	11	1986	53.39166667	-52.555	416	3.7	Fall	1986	2J	Engels	Core	242.9	5	1	2J	2J_2	2J_2	2J_2	2.2	2.25	3.74	3.74	3.74	280	269	520	520	450	0	0	0	0	0	0	0	0	0	0	0	0	0	0	0	0	0	0	0.2
2467	20131.017	4	11	1986	53.555	-52.43333333	580	3.6	Fall	1986	2J	Engels	Core	807.6221053	1	1	2J	2J_2	2J_2	2J_2	2.2	2.25	3.74	3.74	3.74	280	269	520	520	450	0	0	0	30.78947368	0	0	1.989473684	0	0	0	0	0	87.63157895	0	0	0	0	0.284210526	0.284210526
2468	20131.018	4	11	1986	53.61	-52.54166667	440	3.6	Fall	1986	2J	Engels	Core	1367.6	5	1	2J	2J_2	2J_2	2J_2	2.2	2.25	3.74	3.74	3.74	280	269	520	520	450	0	0	0	52	0	4.5	0	0	0	0	0	0	4.5	0	0	0	0	0	0
2469	20131.021	4	11	1986	53.49166667	-53.08333333	259	2.9	Fall	1986	2J	Engels	Core	28	5	1	2J	2J_1	2J_1	2J_4	2.2	2.25	1.58	1.94	1.62	280	269	224	241	232	0	0	0	16.5	0	2.3	0	0	0	0	0	0	0	0	0	0	0	0	0
2470	20131.022	5	11	1986	53.68666667	-52.85333333	253	2.9	Fall	1986	2J	Engels	Core	539.5	5	1	2J	2J_1	2J_1	2J_4	2.2	2.25	1.58	1.94	1.62	280	269	224	241	232	0	0	0	14.5	2	0	0	0	0	0	0	0	0	0	0	0	0	0	0
2471	20131.023	5	11	1986	53.72333333	-52.54	762	3.8	Fall	1986	2J	Engels	Core	507.42	1	1	2J	2J_2	2J_2	2J_3	2.2	2.25	3.74	3.74	3.73	280	269	520	520	1045	0	0	0	3.5	0	0	1.7	0	0	0	0.03	0	28.5	0	0	0	0	44.5	0
2472	20131.024	5	11	1986	53.90166667	-52.675	775	NA	Fall	1986	2J	Engels	Core	72.216	5	1	2J	2J_2	2J_2	2J_3	2.2	2.25	3.74	3.74	3.73	280	269	520	520	1045	0	0	0	0	0	0	0	0	0	0	0.024	0	7.8	0	0	0	0	5.4	0
2473	20131.025	5	11	1986	53.87333333	-52.90833333	314	3.5	Fall	1986	2J	Engels	Core	106.3	5	1	2J	2J_2	2J_2	2J_2	2.2	2.25	3.74	3.74	3.74	280	269	520	520	450	0	0	0	6	0.3	0	0	0	0	0	0	0	1.2	0	0	0	0	0	0
2474	20131.026	5	11	1986	54.025	-52.95666667	426	3.7	Fall	1986	2J	Engels	Core	199.32	5	1	2J	2J_2	2J_2	2J_2	2.2	2.25	3.74	3.74	3.74	280	269	520	520	450	0	0	0	0	0	0	0	0	0	0	0	0	0	0	0	0	0	0	0
2475	20131.027	5	11	1986	54.21833333	-53.05833333	563	3.8	Fall	1986	2J	Engels	Core	163.05	5	1	2J	2J_2	2J_2	2J_2	2.2	2.25	3.74	3.74	3.74	280	269	520	520	450	0	0	0	0	0	0	0	0	0	0	0	0	16	0	0	0	0	0.4	0.15
2476	20131.028	5	11	1986	54.00833333	-53.335	232	2.4	Fall	1986	2J	Engels	Core	302.5	5	1	2J	2J_1	2J_1	2J_4	2.2	2.25	1.58	1.94	1.62	280	269	224	241	232	0	0	0	15	1.3	0	0	0	0	0	0	0	0	0	0	0	0	0	0
2477	20131.029	5	11	1986	53.93666667	-53.405	216	2.4	Fall	1986	2J	Engels	Core	131	5	1	2J	2J_1	2J_1	2J_4	2.2	2.25	1.58	1.94	1.62	280	269	224	241	232	0	0	0	16	0	0	0	0	0	0	0	0	0	0	0	0	0	0	0
2478	20131.03	5	11	1986	54.105	-53.85666667	208	2.8	Fall	1986	2J	Engels	Core	164.1	5	1	2J	2J_1	2J_1	2J_4	2.2	2.25	1.58	1.94	1.62	280	269	224	241	232	0	0	0	0	0	0	0	0	0	0	0	0	0	0	0	0	0	0	0
2479	20131.031	5	11	1986	54.075	-54.35	174	2.3	Fall	1986	2J	Engels	Core	468.25	5	1	2J	2J_1	2J_3	2J_5	2.2	2.25	1.58	0.67	0.67	280	269	224	166	166	0	0	0	21	0	4.5	0	0	0	0	0	0.05	0	0	0	0	0	0	0
2480	20131.032	5	11	1986	54.22333333	-54.56833333	173	1.9	Fall	1986	2J	Engels	Core	385.8	5	1	2J	2J_1	2J_3	2J_5	2.2	2.25	1.58	0.67	0.67	280	269	224	166	166	0	0	0	29.5	2.8	4	0	0	0	0	0	0.1	0	0	0	0	0	0	0
2481	20131.033	6	11	1986	54.30166667	-54.19166667	201	2.2	Fall	1986	2J	Engels	Core	636.5	5	1	2J	2J_1	2J_3	2J_5	2.2	2.25	1.58	0.67	0.67	280	269	224	166	166	0	0	0	0	0.9	0	0	0	0	0	0	0	0	0	0	0	0	0	0
2482	20131.034	6	11	1986	54.21666667	-54.155	202	2.2	Fall	1986	2J	Engels	Core	427.9	5	1	2J	2J_1	2J_3	2J_5	2.2	2.25	1.58	0.67	0.67	280	269	224	166	166	0	0	0	0	0	4.5	0	0	0	0	0	0	0	0	0	0	0	0	0
2483	20131.035	6	11	1986	54.20333333	-54.035	208	2.1	Fall	1986	2J	Engels	Core	427.63	5	1	2J	2J_1	2J_1	2J_4	2.2	2.25	1.58	1.94	1.62	280	269	224	241	232	0	0	0	10	0.9	0	0	0	0	0	0	0.03	0	0	0	0	0	0	0
2484	20131.036	6	11	1986	54.19166667	-53.68666667	232	2.6	Fall	1986	2J	Engels	Core	110.6	5	1	2J	2J_1	2J_1	2J_4	2.2	2.25	1.58	1.94	1.62	280	269	224	241	232	0	0	0	17	0.5	0	0	0	0	0	0	0	0	0	0	0	0	0	0
2485	20131.037	6	11	1986	54.38333333	-53.50166667	314	3.4	Fall	1986	2J	Engels	Core	6.3	5	1	2J	2J_2	2J_2	2J_2	2.2	2.25	3.74	3.74	3.74	280	269	520	520	450	0	0	0	0	0.2	0	0	0	0	0	0	0	0	0	0	0	0	0	0
2486	20131.038	6	11	1986	54.555	-53.9	240	2.7	Fall	1986	2J	Engels	Core	75.4	5	1	2J	2J_1	2J_1	2J_4	2.2	2.25	1.58	1.94	1.62	280	269	224	241	232	0	0	0	14	0.7	0	0	0	0	0	0	0	0	0	0	0	0	0	0
2487	20131.039	6	11	1986	54.6	-53.79333333	262	2.4	Fall	1986	2J	Engels	Core	181.1	5	1	2J	2J_1	2J_1	2J_4	2.2	2.25	1.58	1.94	1.62	280	269	224	241	232	0	0	0	11	0	1.5	0	0	0	0	0	0	0	0	0	0	0	0	0
2488	20131.04	6	11	1986	54.58666667	-53.7	277	2.8	Fall	1986	2J	Engels	Core	88	5	1	2J	2J_1	2J_1	2J_4	2.2	2.25	1.58	1.94	1.62	280	269	224	241	232	0	0	0	0	0	0	0	0	0	0	0	0	0	0	0	0	0	0	0
2489	20131.042	7	11	1986	54.82	-53.27166667	910	3.8	Fall	1986	2J	Engels	Core	347.65	5	1	2J	2J_2	2J_2	2J_3	2.2	2.25	3.74	3.74	3.73	280	269	520	520	1045	0	0	0	15	0	0	7	0	0	0	0	0	14.5	0	0	0	0	127	0.25
2490	20131.043	7	11	1986	54.84166667	-53.60333333	544	3.6	Fall	1986	2J	Engels	Core	239.4	5	1	2J	2J_2	2J_2	2J_2	2.2	2.25	3.74	3.74	3.74	280	269	520	520	450	0	0	0	25	0	0	0	0	0	0	0	0	20	0	0	0	0	5.1	0
2491	20131.044	7	11	1986	54.94	-53.84166667	555	3.6	Fall	1986	2J	Engels	Core	108.7	5	1	2J	2J_2	2J_2	2J_2	2.2	2.25	3.74	3.74	3.74	280	269	520	520	450	0	0	0	7	0	0	0	0	0	0	0	0	9	0	0	0	0	1	0.15
2492	20131.045	7	11	1986	54.89	-53.87333333	428	3.7	Fall	1986	2J	Engels	Core	497.77	5	1	2J	2J_2	2J_2	2J_2	2.2	2.25	3.74	3.74	3.74	280	269	520	520	450	0	0	0	0	0	0	0	0	0	0	0	0	0	0	0	0	0	0.4	0.3
2493	20131.046	7	11	1986	54.85333333	-54	332	3.8	Fall	1986	2J	Engels	Core	488.57	5	1	2J	2J_2	2J_2	2J_2	2.2	2.25	3.74	3.74	3.74	280	269	520	520	450	0	0	0	11	1.4	0	0	0.02	0	0	0	0	0	0	0	0	0	0	0
2494	20131.047	7	11	1986	54.97333333	-54.11833333	472	3.8	Fall	1986	2J	Engels	Core	210.72	5	1	2J	2J_2	2J_2	2J_2	2.2	2.25	3.74	3.74	3.74	280	269	520	520	450	0	0	0	20.4	0	0	0	0	0	0	0	0	0	0	0	0	0	0	0.12
2495	20131.048	8	11	1986	54.95	-54.53666667	252	3.2	Fall	1986	2J	Engels	Core	213.75	5	1	2J	2J_1	2J_4	2J_6	2.2	2.25	1.58	1.83	1.89	280	269	224	257	256	0	0	0	10.5	1	0	0	0.03	0	0	0	0.7	0	0	0	0	0	0	0
2496	20131.049	9	11	1986	54.78333333	-54.87666667	184	3.4	Fall	1986	2J	Engels	Core	507.72	5	1	2J	2J_1	2J_3	2J_5	2.2	2.25	1.58	0.67	0.67	280	269	224	166	166	0	0	0	9	9	0	0	0	0	0	0	0.2	0	0	0	0	0	0	0
2497	20131.05	9	11	1986	54.73833333	-55.02166667	175	3.2	Fall	1986	2J	Engels	Core	333.6	5	1	2J	2J_1	2J_3	2J_5	2.2	2.25	1.58	0.67	0.67	280	269	224	166	166	0	0	0	3	0	9	0	0	0	0	0	0.1	0	0	0	0	0	0	0
2498	20131.051	9	11	1986	54.955	-54.76666667	212	3.4	Fall	1986	2J	Engels	Core	3662.64	5	1	2J	2J_1	2J_4	2J_6	2.2	2.25	1.58	1.83	1.89	280	269	224	257	256	0	0	0	14	6.5	0	0	0	0.03	0	0	0.05	0	0	0	0	0	0	0
2499	20131.052	9	11	1986	55.02333333	-54.90833333	230	3.4	Fall	1986	2J	Engels	Core	160.84	5	1	2J	2J_1	2J_4	2J_6	2.2	2.25	1.58	1.83	1.89	280	269	224	257	256	0	0	0	0	0.6	0	0	0	0.02	0	0	0	0	0	0	0	0	0	0
2500	20131.054	9	11	1986	55.16666667	-54.755	751	3.8	Fall	1986	2J	Engels	Core	517.61	5	1	2J	2J_2	2J_2	2J_3	2.2	2.25	3.74	3.74	3.73	280	269	520	520	1045	0	0	0	2.7	0	0	0.3	0	0	0	0	0	12.5	0	0	0	0	60	0
2501	20131.056	10	11	1986	55.165	-55.46333333	260	3.3	Fall	1986	2J	Engels	Core	5206.77	5	1	2J	2J_1	2J_4	2J_6	2.2	2.25	1.58	1.83	1.89	280	269	224	257	256	0	0	0	27	9	6.3	0	0	0	0	0	0	0	0	0	0	0	0	0
2502	20131.057	10	11	1986	55.16833333	-55.22	336	3.5	Fall	1986	2J	Engels	Core	106.7727273	5	1	2J	2J_1	2J_4	2J_7	2.2	2.25	1.58	1.83	2.83	280	269	224	257	442.5	0	0	0	13.09090909	14.72727273	0	0	0	0	0	0	0	0	0	0	0	0	0	2.127272727
2503	20131.058	10	11	1986	55.105	-55.705	271	3.2	Fall	1986	2J	Engels	Core	1355.33	5	1	2J	2J_1	2J_4	2J_6	2.2	2.25	1.58	1.83	1.89	280	269	224	257	256	0	0	0	15	15	0	0	0	0	0	0	0	0	0	0	0	0	0	0
2504	20131.059	10	11	1986	55.05833333	-55.79	282	3.1	Fall	1986	2J	Engels	Core	231.4285714	5	1	2J	2J_1	2J_4	2J_6	2.2	2.25	1.58	1.83	1.89	280	269	224	257	256	0	0	0	10.28571429	5.142857143	0.385714286	0	0	0	0	0	0	0	0	0	0	0	0	0.128571429
2505	20131.06	10	11	1986	55.00166667	-55.58666667	268	3.2	Fall	1986	2J	Engels	Core	286.26	5	1	2J	2J_1	2J_4	2J_6	2.2	2.25	1.58	1.83	1.89	280	269	224	257	256	0	0	0	24	13.2	0	0	0	0	0	0	0.12	0	0	0	0	0	0	0.12
2506	20131.062	12	11	1986	53.35333333	-55.20166667	181	0.8	Fall	1986	2J	Engels	Core	130.28	5	1	2J	2J_1	2J_1	2J_4	2.2	2.25	1.58	1.94	1.62	280	269	224	241	232	0	0	0	12	0	0	0	0	0	0	0	1.5	0	0	0	0	0	0	0
2507	20131.063	12	11	1986	53.475	-55.13666667	209	1.4	Fall	1986	2J	Engels	Core	341.4	5	1	2J	2J_1	2J_1	2J_4	2.2	2.25	1.58	1.94	1.62	280	269	224	241	232	0	0	0	85	0	0	0	0	0	0	0	0.9	0	0	0	0	0	0	0
2508	20131.064	12	11	1986	53.70166667	-54.87333333	140	1.4	Fall	1986	2J	Engels	Core	68	5	1	2J	2J_1	2J_3	2J_5	2.2	2.25	1.58	0.67	0.67	280	269	224	166	166	0	0	0	0	0	0	0	0	0	0	0	0	0	0	0	0	0	0	0
2509	20131.065	12	11	1986	53.86666667	-54.485	183	2.8	Fall	1986	2J	Engels	Core	27.75	5	1	2J	2J_1	2J_3	2J_5	2.2	2.25	1.58	0.67	0.67	280	269	224	166	166	0	0	0	4.5	0	0	0	0	0	0	0	0	0	0	0	0	0	0	0
2510	20131.066	12	11	1986	53.68666667	-54.5	180	0.7	Fall	1986	2J	Engels	Core	77.53	5	1	2J	2J_1	2J_3	2J_5	2.2	2.25	1.58	0.67	0.67	280	269	224	166	166	0	0	0	0	0	0	0	0	0	0	0	0.01	0	0	0	0	0	0	0
2511	20131.067	12	11	1986	53.52	-54.57166667	166	1.9	Fall	1986	2J	Engels	Core	27.8	5	1	2J	2J_1	2J_3	2J_5	2.2	2.25	1.58	0.67	0.67	280	269	224	166	166	0	0	0	0	0	0	0	0	0	0	0	0	0	0	0	0	0	0	0
2512	20131.068	12	11	1986	53.45	-54.85666667	252	2.4	Fall	1986	2J	Engels	Core	562.75	5	1	2J	2J_1	2J_1	2J_4	2.2	2.25	1.58	1.94	1.62	280	269	224	241	232	0.05	0	0	17	0	2.5	0	0	0	0	0	0.2	0	0	0	0	0	0	0
2513	20131.069	12	11	1986	53.37166667	-54.90666667	312	2	Fall	1986	2J	Engels	Core	317.3	5	1	2J	2J_1	2J_1	2J_4	2.2	2.25	1.58	1.94	1.62	280	269	224	241	232	0.7	0	0	62	0	0	0	0	0	0	0	0.5	0	0	0	0	0	0	0
2514	20131.07	12	11	1986	53.13333333	-54.86666667	236	1.6	Fall	1986	2J	Engels	Core	292.7454545	5	1	2J	2J_1	2J_1	2J_4	2.2	2.25	1.58	1.94	1.62	280	269	224	241	232	0.163636364	0	0	0	0	0	0	0	0	0	0	0.163636364	0	0	0	0	0	0	0
2515	20132.001	15	11	1986	52.425	-55.23833333	140	0.6	Fall	1986	2J	Engels	Core	68.15	5	1	2J	2J_1	2J_3	2J_5	2.2	2.25	1.58	0.67	0.67	280	269	224	166	166	0	0	0	0	0	5.5	0	0	0	0	0	0.15	0	0	0	0	0	0	0
2516	20132.002	15	11	1986	52.71666667	-55.00166667	150	0.4	Fall	1986	2J	Engels	Core	33.7	5	1	2J	2J_1	2J_3	2J_5	2.2	2.25	1.58	0.67	0.67	280	269	224	166	166	0	0	0	0	0	0	0	0	0	0	0	0.5	0	0	0	0	0	0	0
2517	20132.003	15	11	1986	52.85833333	-54.86666667	178	0.9	Fall	1986	2J	Engels	Core	106.92	5	1	2J	2J_1	2J_1	2J_4	2.2	2.25	1.58	1.94	1.62	280	269	224	241	232	0	0	0	0	0	21	0	0	0	0	0	0.7	0	0	0	0	0	0	0
2518	20132.004	15	11	1986	52.835	-55.50166667	140	0.5	Fall	1986	2J	Engels	Core	17	5	1	2J	2J_1	2J_3	2J_5	2.2	2.25	1.58	0.67	0.67	280	269	224	166	166	0	0	0	0	0	0	0	0	0	0	0	1.1	0	0	0	0	0	0	0
2519	20132.005	16	11	1986	53.06666667	-55.25833333	156	0.8	Fall	1986	2J	Engels	Core	85.92	5	1	2J	2J_1	2J_3	2J_5	2.2	2.25	1.58	0.67	0.67	280	269	224	166	166	0	0	0	0	0	0	0	0	0	0	0	1	0	0	0	0	0	0	0
2520	20132.006	16	11	1986	53.10666667	-55.22166667	160	0.6	Fall	1986	2J	Engels	Core	10.05	5	1	2J	2J_1	2J_3	2J_5	2.2	2.25	1.58	0.67	0.67	280	269	224	166	166	0	0	0	0	0	0	0	0	0	0	0	0.25	0	0	0	0	0	0	0
2521	20132.007	16	11	1986	53.65	-55.65	127	0.3	Fall	1986	2J	Engels	Core	31.8	5	1	2J	2J_1	2J_3	2J_5	2.2	2.25	1.58	0.67	0.67	280	269	224	166	166	0	0	0	0	0	0	0	0	0	0	0	0.1	0	0	0	0	0	0	0
2522	20132.008	16	11	1986	53.70833333	-55.60666667	145	0.4	Fall	1986	2J	Engels	Core	66.1	5	1	2J	2J_1	2J_3	2J_5	2.2	2.25	1.58	0.67	0.67	280	269	224	166	166	0	0	0	0	0	0	0	0	0	0	0	0	0	0	0	0	0	0	0
2523	20132.009	16	11	1986	54.03666667	-56.01833333	154	0.3	Fall	1986	2J	Engels	Core	149.4	5	1	2J	2J_1	2J_4	2J_8	2.2	2.25	1.58	1.83	0.93	280	269	224	257	162	0	0	0	0	0	7	0	0	0	0	0	0.1	0	0	0	0	0	0	0
2524	20132.01	16	11	1986	54.225	-55.90666667	377	2	Fall	1986	2J	Engels	Core	212.1	5	1	2J	2J_1	2J_4	2J_7	2.2	2.25	1.58	1.83	2.83	280	269	224	257	442.5	0.2	0	0	0	0	0	0	0	0	0	0	2.7	0	0	0	0	0	0	0
2525	20132.011	16	11	1986	54.61666667	-56.07166667	484	2.9	Fall	1986	2J	Engels	Core	369.41	5	1	2J	2J_1	2J_4	2J_7	2.2	2.25	1.58	1.83	2.83	280	269	224	257	442.5	0.1	0	0	39	0	0	0	0	0	0	0	0.1	0	0	0	0	0	0	0.2
2526	20132.012	16	11	1986	54.80333333	-56.39166667	124	0.3	Fall	1986	2J	Engels	Core	184.55	5	1	2J	2J_1	2J_4	2J_8	2.2	2.25	1.58	1.83	0.93	280	269	224	257	162	0	0	0	0	0	5.5	0	0	0	0	0	0	0	0	0	0	0	0	0
2527	20132.013	17	11	1986	54.96166667	-57.195	160	0.1	Fall	1986	2J	Engels	Core	3.15	5	1	2J	2J_1	2J_4	2J_8	2.2	2.25	1.58	1.83	0.93	280	269	224	257	162	0.05	0	0	0	0	0	0	0	0	0	0	0.2	0	0	0	0	0	0	0
2528	20132.014	17	11	1986	55.15333333	-57.145	258	2	Fall	1986	2J	Engels	Core	376.9	5	1	2J	2J_1	2J_4	2J_8	2.2	2.25	1.58	1.83	0.93	280	269	224	257	162	0.1	0	0	104.5	0	0	0	0	0	0	0	0.1	0	0	0	0	0	0	0
2529	20132.015	17	11	1986	55.10166667	-56.99	136	0.7	Fall	1986	2J	Engels	Core	56.18	5	1	2J	2J_1	2J_4	2J_8	2.2	2.25	1.58	1.83	0.93	280	269	224	257	162	0	0	0	0	0	0	0	0	0	0	0	0.08	0	0	0	0	0	0	0
2530	20132.016	17	11	1986	55.285	-56.86833333	220	1.4	Fall	1986	2J	Engels	Core	404.15	5	1	2J	2J_1	2J_4	2J_8	2.2	2.25	1.58	1.83	0.93	280	269	224	257	162	0.1	0	0	0	0	0	0	0	0	0	0	0	0	0	0	0	0	0	0
2531	20132.017	17	11	1986	55.19	-56.83333333	160	1.1	Fall	1986	2J	Engels	Core	531	5	1	2J	2J_1	2J_4	2J_8	2.2	2.25	1.58	1.83	0.93	280	269	224	257	162	0	0	0	0	0	8	0	0	0	0	0	0	0	0	0	0	0	0	0
2532	20132.018	18	11	1986	55.17333333	-56.62166667	152	1.2	Fall	1986	2J	Engels	Core	597	5	1	2J	2J_1	2J_4	2J_8	2.2	2.25	1.58	1.83	0.93	280	269	224	257	162	0	0	0	18	0	22	0	0	0	0	0	0	0	0	0	0	0	0	0
2533	20132.019	18	11	1986	54.79166667	-56.075	420	2.6	Fall	1986	2J	Engels	Core	342.35	5	1	2J	2J_1	2J_4	2J_7	2.2	2.25	1.58	1.83	2.83	280	269	224	257	442.5	0.2	0	0	26.5	0	0	0	0	0	0	0	0.35	0	0	0	0	0	0	0
2534	20132.02	18	11	1986	54.74	-55.97166667	356	2.1	Fall	1986	2J	Engels	Core	310.9	5	1	2J	2J_1	2J_4	2J_7	2.2	2.25	1.58	1.83	2.83	280	269	224	257	442.5	0	0	0	73	0	4	0	0	0	0	0	0.6	0	0	0	0	0	0	0.2
2535	20132.021	18	11	1986	54.85833333	-55.83666667	283	NA	Fall	1986	2J	Engels	Core	122.46	5	1	2J	2J_1	2J_4	2J_6	2.2	2.25	1.58	1.83	1.89	280	269	224	257	256	0	0	0	23	0	4.4	0	0	0	0	0	0.01	0	0	0	0	0	0	0.3
2536	20132.022	18	11	1986	54.55	-55.155	176	1.7	Fall	1986	2J	Engels	Core	152.76	5	1	2J	2J_1	2J_3	2J_5	2.2	2.25	1.58	0.67	0.67	280	269	224	166	166	0.03	0	0	41.5	0	0	0	0	0	0	0	0.1	0	0	0	0	0	0	0
2537	20132.023	18	11	1986	54.38833333	-55.25333333	146	1	Fall	1986	2J	Engels	Core	37.8	5	1	2J	2J_1	2J_3	2J_5	2.2	2.25	1.58	0.67	0.67	280	269	224	166	166	0	0	0	0	0	0	0	0	0	0	0	0.1	0	0	0	0	0	0	0
2538	20132.024	19	11	1986	54.15333333	-55.35833333	147	0	Fall	1986	2J	Engels	Core	33	5	1	2J	2J_1	2J_3	2J_5	2.2	2.25	1.58	0.67	0.67	280	269	224	166	166	0	0	0	0	0	0	0	0	0	0	0	0.25	0	0	0	0	0	0	0
2539	20132.025	19	11	1986	54.13333333	-55.59166667	276	1.2	Fall	1986	2J	Engels	Core	371.8	5	1	2J	2J_1	2J_4	2J_6	2.2	2.25	1.58	1.83	1.89	280	269	224	257	256	0.3	0	0	65	0	0	0	0	0	0	0	1.6	0	0	0	0	0	0	0
2540	20132.026	19	11	1986	54.00833333	-55.53666667	218	1.6	Fall	1986	2J	Engels	Core	139.6	5	1	2J	2J_1	2J_4	2J_6	2.2	2.25	1.58	1.83	1.89	280	269	224	257	256	0.15	0	0	23	0	4	0	0	0	0	0	0.8	0	0	0	0	0	0	0
2541	20132.027	19	11	1986	53.9	-54.95666667	161	2.4	Fall	1986	2J	Engels	Core	36.15	5	1	2J	2J_1	2J_3	2J_5	2.2	2.25	1.58	0.67	0.67	280	269	224	166	166	0	0	0	0	0	12	0	0	0	0	0	0.35	0	0	0	0	0	0	0
2542	20132.028	19	11	1986	53.90666667	-54.30833333	184	0.4	Fall	1986	2J	Engels	Core	698.4	5	1	2J	2J_1	2J_3	2J_5	2.2	2.25	1.58	0.67	0.67	280	269	224	166	166	0	0	0	20.4	0	4.2	0	0	0	0	0	0	0	0	0	0	0	0	0
2543	20132.029	19	11	1986	53.75166667	-54.235	176	2.2	Fall	1986	2J	Engels	Core	265	5	1	2J	2J_1	2J_3	2J_5	2.2	2.25	1.58	0.67	0.67	280	269	224	166	166	0	0	0	44.5	1.4	0	0	0	0	0	0	0	0	0	0	0	0	0	0
2544	20132.03	20	11	1986	53.52166667	-53.62666667	184	2.7	Fall	1986	2J	Engels	Core	322	5	1	2J	2J_1	2J_1	2J_4	2.2	2.25	1.58	1.94	1.62	280	269	224	241	232	0	0	0	0	1	0	0	0	0	0	0	0	0	0	0	0	0	0	0
2545	20132.031	20	11	1986	53.165	-53.15833333	538	3.5	Fall	1986	2J	Engels	Core	377.1	5	1	2J	2J_2	2J_2	2J_2	2.2	2.25	3.74	3.74	3.74	280	269	520	520	450	0	0	0	5	0	0	0	0	0	0	0	0	0	0	0	0	0	0.2	0.2
2546	20132.032	20	11	1986	53.10833333	-53.10833333	525	3	Fall	1986	2J	Engels	Core	180	5	1	2J	2J_2	2J_2	2J_2	2.2	2.25	3.74	3.74	3.74	280	269	520	520	450	0	0	0	0	0	0	0	0	0	0	0	0	0	0	0	0	0	0	0.2
2547	20132.033	20	11	1986	52.80333333	-52.89166667	203	2.7	Fall	1986	2J	Engels	Core	147.2	5	1	2J	2J_1	2J_1	2J_1	2.2	2.25	1.58	1.94	2.7	280	269	224	241	264	0	0	0	0	5.5	9	0	0	0	0	0	0	0	0	0	0	0	0	0
2548	20132.034	20	11	1986	52.55333333	-53.14	207	3	Fall	1986	2J	Engels	Core	57.52	5	1	2J	2J_1	2J_1	2J_1	2.2	2.25	1.58	1.94	2.7	280	269	224	241	264	0	0	0	9	0	0	0	0	0	0	0	0	0	0	0	0	0	0	0
2549	20132.035	20	11	1986	52.82333333	-53.17166667	204	0.3	Fall	1986	2J	Engels	Core	67.4	5	1	2J	2J_1	2J_1	2J_1	2.2	2.25	1.58	1.94	2.7	280	269	224	241	264	0	0	0	9	3.5	0	0	0	0	0	0	0	0	0	0	0	0	0	0
2550	20132.036	20	11	1986	52.76	-53.41	351	2.4	Fall	1986	2J	Engels	Core	6.01	5	1	2J	2J_2	2J_2	2J_2	2.2	2.25	3.74	3.74	3.74	280	269	520	520	450	0	0	0	0	0	0	0	0	0	0	0	0.01	0	0	0	0	0	0	0
2551	20132.037	20	11	1986	52.83333333	-53.475	477	3.2	Fall	1986	2J	Engels	Core	340.1	5	1	2J	2J_2	2J_2	2J_2	2.2	2.25	3.74	3.74	3.74	280	269	520	520	450	0	0	0	6	0	0	0	0	0	0	0	0	0	0	0	0	0	0	0
2552	20132.038	20	11	1986	53.075	-53.75	510	3.4	Fall	1986	2J	Engels	Core	831.65	5	1	2J	2J_2	2J_2	2J_2	2.2	2.25	3.74	3.74	3.74	280	269	520	520	450	0	0	0	0	0	0	0	0	0	0	0	0	0	0	0	0	0	0.2	0.1
2553	20132.039	21	11	1986	53.17666667	-54.325	384	3.4	Fall	1986	2J	Engels	Core	359.5	5	1	2J	2J_1	2J_1	2J_4	2.2	2.25	1.58	1.94	1.62	280	269	224	241	232	0	0	0	0	0	0	0	0	0	0	0	0	0	0	0	0	0	0	0
2554	20132.04	21	11	1986	52.95833333	-54.39166667	241	2.3	Fall	1986	2J	Engels	Core	248	5	1	2J	2J_1	2J_1	2J_4	2.2	2.25	1.58	1.94	1.62	280	269	224	241	232	0.15	0	0	0	0	10	0	0	0	0	0	0.3	0	0	0	0	0	0	0
2555	20132.041	21	11	1986	52.775	-54.005	320	3.4	Fall	1986	2J	Engels	Core	359.05	5	1	2J	2J_1	2J_1	2J_4	2.2	2.25	1.58	1.94	1.62	280	269	224	241	232	0	0	0	16	0	0	0	0	0	0	0	1.5	0	0	0	0	0	0	0
2556	20132.042	21	11	1986	52.71666667	-53.73333333	435	3.3	Fall	1986	2J	Engels	Core	69	5	1	2J	2J_2	2J_2	2J_2	2.2	2.25	3.74	3.74	3.74	280	269	520	520	450	0	0	0	0	0	0	0	0	0	0	0	0	0	0	0	0	0	0	0
2557	20132.043	21	11	1986	52.64166667	-53.855	235	2.3	Fall	1986	2J	Engels	Core	1366.45	5	1	2J	2J_1	2J_1	2J_4	2.2	2.25	1.58	1.94	1.62	280	269	224	241	232	0	0	0	0	7	5	0	0	0	0	0	0	0	0	0	0	0	0	0
2558	20132.044	21	11	1986	52.59	-54.21	212	1.6	Fall	1986	2J	Engels	Core	238.25	5	1	2J	2J_1	2J_1	2J_4	2.2	2.25	1.58	1.94	1.62	280	269	224	241	232	0.05	0	0	21	2.8	14	0	0	0	0	0	0	0	0	0	0	0	0	0
2559	20132.046	21	11	1986	52.35833333	-54.55	218	1.7	Fall	1986	2J	Engels	Core	46.2	5	1	2J	2J_1	2J_1	2J_4	2.2	2.25	1.58	1.94	1.62	280	269	224	241	232	0	0	0	0	0	0	0	0	0	0	0	0.2	0	0	0	0	0	0	0
2560	20132.048	21	11	1986	52.35666667	-54.05166667	237	2.4	Fall	1986	2J	Engels	Core	1029.3	5	1	2J	2J_1	2J_1	2J_4	2.2	2.25	1.58	1.94	1.62	280	269	224	241	232	0	0	0	53.5	3	0.6	0	0	0	0	0	0	0	0	0	0	0	0	0
2561	20145.003	29	10	1987	52.38333333	-53.335	238	1.7	Fall	1987	2J	Engels	Core	171.6	5	1	2J	2J_1	2J_1	2J_1	2.2	2.25	1.58	1.94	2.7	280	269	224	241	264	0	0	0	0	2.2	0	0	0	0	0	0	0	0	0	0	0	0	0	0
2562	20145.004	29	10	1987	52.40333333	-53.17	227	1.2	Fall	1987	2J	Engels	Core	8.7	5	1	2J	2J_1	2J_1	2J_1	2.2	2.25	1.58	1.94	2.7	280	269	224	241	264	0	0	0	0	0.9	0	0	0	0	0	0	0	0	0	0	0	0	0	0
2563	20145.005	30	10	1987	52.48833333	-53.175	214	NA	Fall	1987	2J	Engels	Core	56.5	5	1	2J	2J_1	2J_1	2J_1	2.2	2.25	1.58	1.94	2.7	280	269	224	241	264	0	0	0	0	2	6.3	0	0	0	0	0	0	0	0	0	0	0	0	0
2564	20145.006	30	10	1987	52.465	-52.90333333	277	1.6	Fall	1987	2J	Engels	Core	76.3	5	1	2J	2J_1	2J_1	2J_1	2.2	2.25	1.58	1.94	2.7	280	269	224	241	264	0	0	0	24	0	0	0	0	0	0	0	0	0	0	0	0	0	0	0
2565	20145.007	30	10	1987	52.44833333	-52.20333333	276	2.5	Fall	1987	2J	Engels	Core	25.9	1	2	2J	2J_1	2J_1	2J_1	2.27	2.25	1.58	1.94	2.7	297	269	224	241	264	0	0	0	8.5	0	0	0	0	0	0	0	0	0	0	0	0	0	0	0
2566	20145.008	30	10	1987	52.41833333	-52.01166667	292	2.4	Fall	1987	2J	Engels	Core	20.35	1	2	2J	2J_1	2J_1	2J_1	2.27	2.25	1.58	1.94	2.7	297	269	224	241	264	0	0	0	0	0	0	0	0	0	0	0	0	0	0	0	0	0	0	0
2567	20145.009	30	10	1987	52.51166667	-51.60333333	328	3.5	Fall	1987	2J	Engels	Core	2.7	1	2	2J	2J_1	2J_1	2J_1	2.27	2.25	1.58	1.94	2.7	297	269	224	241	264	0	0	0	0	0	0	0	0	0	0	0	0	0	0	0	0	0	0	0
2568	20145.01	30	10	1987	52.625	-51.52166667	764	3.9	Fall	1987	2J	Engels	Core	1.15	1	1	2J	2J_2	2J_2	2J_3	2.2	2.25	3.74	3.74	3.73	280	269	520	520	1045	0	0	0	0	0	0	0	0	0	0	0	0	0	0	0	0	0	0	0
2569	20145.011	30	10	1987	52.62	-51.75666667	315	3.2	Fall	1987	2J	Engels	Core	15.8	1	2	2J	2J_1	2J_1	2J_1	2.27	2.25	1.58	1.94	2.7	297	269	224	241	264	0	0	0	0	0	0	0	0	0	0	0	0	0	0	0	0	0	0	0
2570	20145.012	30	10	1987	52.81666667	-51.77833333	528	3.9	Fall	1987	2J	Engels	Core	444.37	1	1	2J	2J_2	2J_2	2J_2	2.2	2.25	3.74	3.74	3.74	280	269	520	520	450	0	0	0	0	0	0	0	0	0	0	0	0	15.5	0	0	0	0	0.35	0
2571	20145.013	30	10	1987	52.74333333	-51.90166667	305	3.4	Fall	1987	2J	Engels	Core	59.02	1	2	2J	2J_1	2J_1	2J_1	2.27	2.25	1.58	1.94	2.7	297	269	224	241	264	0	0	0	18.5	0.5	0	0	0	0	0	0	0	0	0	0	0	0	0	0
2572	20145.014	30	10	1987	52.715	-52.21166667	296	NA	Fall	1987	2J	Engels	Core	39.22	1	2	2J	2J_1	2J_1	2J_1	2.27	2.25	1.58	1.94	2.7	297	269	224	241	264	0	0	0	0	2.2	0	0	0.02	0	0	0	0	0	0	0	0	0	0	0
2573	20145.015	31	10	1987	52.6	-52.275	280	2.5	Fall	1987	2J	Engels	Core	4.12	1	2	2J	2J_1	2J_1	2J_1	2.27	2.25	1.58	1.94	2.7	297	269	224	241	264	0	0	0	0	0.3	0	0	0.01	0	0	0	0	0	0	0	0	0	0	0
2574	20145.016	31	10	1987	52.64666667	-53.05	220	0.8	Fall	1987	2J	Engels	Core	37.2	5	1	2J	2J_1	2J_1	2J_1	2.2	2.25	1.58	1.94	2.7	280	269	224	241	264	0	0	0	6.5	5.2	8	0	0	0	0	0	0	0	0	0	0	0	0	0
2575	20145.017	31	10	1987	52.82	-52.83333333	212	0.6	Fall	1987	2J	Engels	Core	100.82	5	1	2J	2J_1	2J_1	2J_1	2.2	2.25	1.58	1.94	2.7	280	269	224	241	264	0	0	0	0	4.4	0	0	0	0	0	0	0	0	0	0	0	0	0	0
2576	20145.018	31	10	1987	52.885	-53.04166667	307	2.1	Fall	1987	2J	Engels	Core	286.3	5	1	2J	2J_2	2J_2	2J_2	2.2	2.25	3.74	3.74	3.74	280	269	520	520	450	0	0	0	0	1.5	0	0	0	0	0	0	0	0	0	0	0	0	0	0
2577	20145.019	31	10	1987	52.94166667	-53.03833333	422	3.1	Fall	1987	2J	Engels	Core	33.02	5	1	2J	2J_2	2J_2	2J_2	2.2	2.25	3.74	3.74	3.74	280	269	520	520	450	0	0	0	0	1.5	0	0	0	0	0	0	0	0	0	0	0	0	0	0.02
2578	20145.02	31	10	1987	53.015	-52.77833333	440	3	Fall	1987	2J	Engels	Core	119.4	5	1	2J	2J_2	2J_2	2J_2	2.2	2.25	3.74	3.74	3.74	280	269	520	520	450	0	0	0	12	0	0	0	0	0	0	0	0.1	0	0	0	0	0	0	0
2579	20145.021	31	10	1987	52.99166667	-52.26333333	262	2.1	Fall	1987	2J	Engels	Core	119.4	5	2	2J	2J_1	2J_1	2J_1	2.27	2.25	1.58	1.94	2.7	297	269	224	241	264	0	0	0	0	3	0	0	0	0	0	0	0	0	0	0	0	0	0	0
2580	20145.022	31	10	1987	53.13333333	-52.03333333	654	4.1	Fall	1987	2J	Engels	Core	56.22	1	1	2J	2J_2	2J_2	2J_2	2.2	2.25	3.74	3.74	3.74	280	269	520	520	450	0	0	0	0	0	0	0.3	0	0	0	0	0	7	0	0	0	0	4	0
2581	20145.023	31	10	1987	53.18166667	-52.14833333	481	4.1	Fall	1987	2J	Engels	Core	160.98	1	1	2J	2J_2	2J_2	2J_2	2.2	2.25	3.74	3.74	3.74	280	269	520	520	450	0	0	0	19	0	1.2	0	0	0	0	0	0	0	0	0	0	0	0	0
2582	20145.024	31	10	1987	53.17	-52.375	433	3.3	Fall	1987	2J	Engels	Core	66.45	1	1	2J	2J_2	2J_2	2J_2	2.2	2.25	3.74	3.74	3.74	280	269	520	520	450	0	0	0	4	0	0	0	0	0	0	0	0	0	0	0	0	0	0	0
2583	20145.025	1	11	1987	53.32	-52.80166667	456	3.3	Fall	1987	2J	Engels	Core	63.35	5	1	2J	2J_2	2J_2	2J_2	2.2	2.25	3.74	3.74	3.74	280	269	520	520	450	0	0	0	2.5	0	0	0	0	0	0	0	0	0	0	0	0	0	0	0.2
2584	20145.026	1	11	1987	53.48833333	-52.28666667	772	4	Fall	1987	2J	Engels	Core	111.44	1	1	2J	2J_2	2J_2	2J_3	2.2	2.25	3.74	3.74	3.73	280	269	520	520	1045	0	0.02	0	4.2	0	0	2.4	0	0	0	0	0	7	0.1	0	0	0	2	0
2585	20145.027	1	11	1987	53.545	-52.33166667	794	NA	Fall	1987	2J	Engels	Core	126.3	1	1	2J	2J_2	2J_2	2J_3	2.2	2.25	3.74	3.74	3.73	280	269	520	520	1045	0	0	0	4.5	0	0	1.7	0	0	0	0	0	3.3	0	0	0	0	1.8	0
2586	20145.028	1	11	1987	53.655	-52.985	239	0.5	Fall	1987	2J	Engels	Core	64.5	5	1	2J	2J_1	2J_1	2J_4	2.2	2.25	1.58	1.94	1.62	280	269	224	241	232	0	0	0	0	4.2	0	0	0	0	0	0	0	0	0	0	0	0	0	0
2587	20145.029	1	11	1987	53.83166667	-52.83333333	326	2.6	Fall	1987	2J	Engels	Core	171.7	5	1	2J	2J_2	2J_2	2J_2	2.2	2.25	3.74	3.74	3.74	280	269	520	520	450	0	0	0	3	1.3	0	0	0	0	0	0	0	0	0	0	0	0	0	0
2588	20145.03	1	11	1987	53.88833333	-53.18666667	251	1.3	Fall	1987	2J	Engels	Core	166.95	5	1	2J	2J_1	2J_1	2J_4	2.2	2.25	1.58	1.94	1.62	280	269	224	241	232	0	0	0	10	0.9	0.5	0	0	0	0	0	0	0	0	0	0	0	0	0
2589	20145.031	1	11	1987	53.94333333	-52.72333333	784	4.1	Fall	1987	2J	Engels	Core	116.83	5	1	2J	2J_2	2J_2	2J_3	2.2	2.25	3.74	3.74	3.73	280	269	520	520	1045	0	0	0	6	0	0	1.5	0	0	0	0	0	10.5	0	0	0	0	12	0
2590	20145.032	1	11	1987	54.03166667	-52.99833333	416	4	Fall	1987	2J	Engels	Core	93.12	5	1	2J	2J_2	2J_2	2J_2	2.2	2.25	3.74	3.74	3.74	280	269	520	520	450	0	0	0	10.5	0	0	0	0	0	0	0	0	0	0.02	0	0	0	0	0.3
2591	20145.033	1	11	1987	54.08166667	-52.94	538	4.1	Fall	1987	2J	Engels	Core	318.35	5	1	2J	2J_2	2J_2	2J_2	2.2	2.25	3.74	3.74	3.74	280	269	520	520	450	0	0	0	22	0	0	0	0	0	0	0	0	8	0	0	0	0	0	0.2
2592	20145.034	1	11	1987	54.21666667	-53.02833333	672	4.1	Fall	1987	2J	Engels	Core	188.3	5	1	2J	2J_2	2J_2	2J_2	2.2	2.25	3.74	3.74	3.74	280	269	520	520	450	0	0	0	2.6	0	0	0.4	0	0	0	0	0	37	0	0	0	0	0.3	0
2593	20145.035	2	11	1987	54.215	-53.175	457	NA	Fall	1987	2J	Engels	Core	141.17	5	1	2J	2J_2	2J_2	2J_2	2.2	2.25	3.74	3.74	3.74	280	269	520	520	450	0	0	0	14	0	0	0	0	0	0	0	0	0	0	0	0	0	0	0
2594	20145.036	2	11	1987	54.05	-53.34333333	261	1.4	Fall	1987	2J	Engels	Core	144.8	5	1	2J	2J_1	2J_1	2J_4	2.2	2.25	1.58	1.94	1.62	280	269	224	241	232	0	0	0	7.4	1	0	0	0	0	0	0	0	0	0	0	0	0	0	0
2595	20145.037	2	11	1987	54.175	-53.44333333	274	1.1	Fall	1987	2J	Engels	Core	123.5	5	1	2J	2J_1	2J_1	2J_4	2.2	2.25	1.58	1.94	1.62	280	269	224	241	232	0	0	0	4	0.4	0	0	0	0	0	0	0	0	0	0	0	0	0	0
2596	20145.038	2	11	1987	54.22333333	-53.77333333	224	0.1	Fall	1987	2J	Engels	Core	377.7	5	1	2J	2J_1	2J_1	2J_4	2.2	2.25	1.58	1.94	1.62	280	269	224	241	232	0	0	0	13	10	6	0	0	0	0	0	0	0	0	0	0	0	0	0
2597	20145.039	2	11	1987	54.19333333	-54.10333333	204	-0.2	Fall	1987	2J	Engels	Core	206	5	1	2J	2J_1	2J_3	2J_5	2.2	2.25	1.58	0.67	0.67	280	269	224	166	166	0	0	0	0	0	4.5	0	0	0	0	0	0	0	0	0	0	0	0	0
2598	20145.04	2	11	1987	54.45833333	-54.14166667	224	0.4	Fall	1987	2J	Engels	Core	84.15	5	1	2J	2J_1	2J_4	2J_6	2.2	2.25	1.58	1.83	1.89	280	269	224	257	256	0	0	0	8	1.1	0	0	0	0	0	0	0.02	0	0	0	0	0	0	0
2599	20145.041	2	11	1987	54.41333333	-53.89666667	232	0.6	Fall	1987	2J	Engels	Core	110.2	5	1	2J	2J_1	2J_1	2J_4	2.2	2.25	1.58	1.94	1.62	280	269	224	241	232	0	0	0	8	5.2	0	0	0	0	0	0	0	0	0	0	0	0	0	0
2600	20145.042	3	11	1987	54.36166667	-53.85333333	228	0.1	Fall	1987	2J	Engels	Core	49.2	5	1	2J	2J_1	2J_1	2J_4	2.2	2.25	1.58	1.94	1.62	280	269	224	241	232	0	0	0	0	1.2	0	0	0	0	0	0	0	0	0	0	0	0	0	0
2601	20145.043	3	11	1987	54.48333333	-53.5	332	2.2	Fall	1987	2J	Engels	Core	63.94	5	1	2J	2J_2	2J_2	2J_2	2.2	2.25	3.74	3.74	3.74	280	269	520	520	450	0	0	0	5.7	0.6	0	0	0.01	0	0	0	0	0	0	0	0	0	0	0
2602	20145.044	3	11	1987	54.87666667	-53.53666667	820	3.8	Fall	1987	2J	Engels	Core	71.03	5	1	2J	2J_2	2J_2	2J_3	2.2	2.25	3.74	3.74	3.73	280	269	520	520	1045	0	0	0	0	0	0	0.9	0	0	0	0.8	0	6	0	0	0	0	14	0.01
2603	20145.045	3	11	1987	54.83833333	-53.63333333	522	3.9	Fall	1987	2J	Engels	Core	139	5	1	2J	2J_2	2J_2	2J_2	2.2	2.25	3.74	3.74	3.74	280	269	520	520	450	0	0	0	30	0	0	0	0	0	0	0	0	12	0	0	0	0	0	0
2604	20145.046	3	11	1987	54.67	-53.83	282	1.9	Fall	1987	2J	Engels	Core	2288.5	5	1	2J	2J_1	2J_1	2J_4	2.2	2.25	1.58	1.94	1.62	280	269	224	241	232	0	0	0	0	1.1	0	0	0	0	0	0	0	0	0	0	0	0	0	0
2605	20145.047	3	11	1987	54.58333333	-53.735	276	2.2	Fall	1987	2J	Engels	Core	460.9	5	1	2J	2J_1	2J_1	2J_4	2.2	2.25	1.58	1.94	1.62	280	269	224	241	232	0	0	0	0	2.5	0	0	0	0	0	0	0	0	0	0	0	0	0	0
2606	20145.048	3	11	1987	54.63166667	-54.065	246	1.4	Fall	1987	2J	Engels	Core	179.6	5	1	2J	2J_1	2J_4	2J_6	2.2	2.25	1.58	1.83	1.89	280	269	224	257	256	0	0	0	0	1.2	0	0	0	0	0	0	0	0	0	0	0	0	0	0
2607	20145.049	4	11	1987	54.65	-54.36	238	1	Fall	1987	2J	Engels	Core	115.49	5	1	2J	2J_1	2J_4	2J_6	2.2	2.25	1.58	1.83	1.89	280	269	224	257	256	0	0	0	0	0.4	4.4	0	0	0	0	0	0.03	0	0	0	0	0	0	0
2608	20145.05	4	11	1987	54.69666667	-53.97	271	1	Fall	1987	2J	Engels	Core	901.51	5	1	2J	2J_1	2J_4	2J_6	2.2	2.25	1.58	1.83	1.89	280	269	224	257	256	0	0	0	3.2	2.1	0	0	0	0.01	0	0	0	0	0	0	0	0	0	0
2609	20145.051	4	11	1987	54.91	-53.96333333	445	3.8	Fall	1987	2J	Engels	Core	150	5	1	2J	2J_2	2J_2	2J_2	2.2	2.25	3.74	3.74	3.74	280	269	520	520	450	0	0	0	3.2	0	0	0	0	0	0	0	0	0	0	0	0	0	0	0
2610	20145.052	4	11	1987	54.925	-54.20666667	359	3.1	Fall	1987	2J	Engels	Core	411.83	5	1	2J	2J_2	2J_2	2J_2	2.2	2.25	3.74	3.74	3.74	280	269	520	520	450	0	0	0	10	1.1	0	0	0	0.01	0	0	0	0	0	0	0	0	0	0
2611	20145.053	4	11	1987	55.11833333	-54.305	895	4	Fall	1987	2J	Engels	Core	185.41	5	1	2J	2J_2	2J_2	2J_3	2.2	2.25	3.74	3.74	3.73	280	269	520	520	1045	0	0	0	9	0	0	0.7	0	0	0	0	0	15	0	0	0	0	30	0
2612	20145.054	4	11	1987	54.91666667	-54.47166667	266	1.6	Fall	1987	2J	Engels	Core	396.65	5	1	2J	2J_1	2J_4	2J_6	2.2	2.25	1.58	1.83	1.89	280	269	224	257	256	0	0	0	5.5	1.7	0.8	0	0	0	0	0	0	0	0	0	0	0	0	0
2613	20145.055	4	11	1987	54.84833333	-54.73	224	-0.1	Fall	1987	2J	Engels	Core	115.92	5	1	2J	2J_1	2J_4	2J_6	2.2	2.25	1.58	1.83	1.89	280	269	224	257	256	0	0	0	7.5	0.4	0	0	0.01	0	0	0	0.01	0	0	0	0	0	0	0
2614	20145.056	4	11	1987	55	-54.70833333	274	2	Fall	1987	2J	Engels	Core	390	5	1	2J	2J_1	2J_4	2J_6	2.2	2.25	1.58	1.83	1.89	280	269	224	257	256	0	0	0	0	3.5	3.5	0	0	0	0	0	0	0	0	0	0	0	0	0
2615	20145.057	4	11	1987	55.15	-55.06666667	408	3.6	Fall	1987	2J	Engels	Core	146.3	5	1	2J	2J_2	2J_2	2J_2	2.2	2.25	3.74	3.74	3.74	280	269	520	520	450	0	0	0	0	1.3	1.3	0	0	0	0	0	0	0	0	0	0	0	0	0.8
2616	20145.058	4	11	1987	55.185	-55.11333333	516	3.9	Fall	1987	2J	Engels	Core	417.55	5	1	2J	2J_1	2J_4	2J_7	2.2	2.25	1.58	1.83	2.83	280	269	224	257	442.5	0.01	0	0	13	0	0	0	0	0	0	0	0	0	0	0	0	0	0	0
2617	20145.059	4	11	1987	54.97166667	-55.135	236	0.8	Fall	1987	2J	Engels	Core	116.34	5	1	2J	2J_1	2J_4	2J_6	2.2	2.25	1.58	1.83	1.89	280	269	224	257	256	0	0	0	15	4	5	0	0.01	0	0	0	0.02	0	0	0	0	0	0	0
2618	20145.06	5	11	1987	54.975	-55.33166667	270	0.8	Fall	1987	2J	Engels	Core	168.92	5	1	2J	2J_1	2J_4	2J_6	2.2	2.25	1.58	1.83	1.89	280	269	224	257	256	0	0	0	14	1.2	0	0	0.01	0	0	0	0.01	0	0	0	0	0	0	0
2619	20145.061	5	11	1987	54.94833333	-55.40333333	274	0.3	Fall	1987	2J	Engels	Core	233.64	5	1	2J	2J_1	2J_4	2J_6	2.2	2.25	1.58	1.83	1.89	280	269	224	257	256	0	0	0	50	1	0	0	0	0.01	0	0	0.4	0	0	0	0	0	0	0
2620	20145.062	5	11	1987	55.14833333	-55.86666667	296	1.2	Fall	1987	2J	Engels	Core	96.52	5	1	2J	2J_1	2J_4	2J_6	2.2	2.25	1.58	1.83	1.89	280	269	224	257	256	0	0	0	22	2.3	0	0	0	0	0	0	0.01	0	0	0	0	0	0	0
2621	20145.063	5	11	1987	55.30833333	-55.84	318	2.5	Fall	1987	2J	Engels	Core	396.41	5	1	2J	2J_1	2J_4	2J_6	2.2	2.25	1.58	1.83	1.89	280	269	224	257	256	0	0	0	7.8	12	0	0	0.01	0	0	0	0	0	0	0	0	0	0	0
2622	20145.064	5	11	1987	55.13333333	-56.35166667	155	0.1	Fall	1987	2J	Engels	Core	97.7	5	1	2J	2J_1	2J_4	2J_8	2.2	2.25	1.58	1.83	0.93	280	269	224	257	162	0	0	0	0	0	2.9	0	0	0	0	0	0	0	0	0	0	0	0	0
2623	20145.065	5	11	1987	55.195	-56.54	152	0.2	Fall	1987	2J	Engels	Core	278.12	5	1	2J	2J_1	2J_4	2J_8	2.2	2.25	1.58	1.83	0.93	280	269	224	257	162	0	0	0	0	1.4	0	0	0.01	0	0	0	0.01	0	0	0	0	0	0	0
2624	20145.066	5	11	1987	55.23166667	-56.71666667	154	0.3	Fall	1987	2J	Engels	Core	127.5	5	1	2J	2J_1	2J_4	2J_8	2.2	2.25	1.58	1.83	0.93	280	269	224	257	162	0	0	0	31	0	0	0	0	0	0	0	0	0	0	0	0	0	0	0
2625	20145.067	5	11	1987	55.15166667	-56.93333333	169	0.4	Fall	1987	2J	Engels	Core	91.04	5	1	2J	2J_1	2J_4	2J_8	2.2	2.25	1.58	1.83	0.93	280	269	224	257	162	0	0	0	0	0	23	0	0	0	0	0	0	0	0	0	0	0	0	0
2626	20145.068	5	11	1987	55.17833333	-57.05666667	226	0.2	Fall	1987	2J	Engels	Core	64.03	5	1	2J	2J_1	2J_4	2J_8	2.2	2.25	1.58	1.83	0.93	280	269	224	257	162	0	0	0	0	0	0	0	0	0	0	0	0.5	0	0	0	0	0	0	0
2627	20145.069	5	11	1987	55.17833333	-57.57166667	288	1.2	Fall	1987	2J	Engels	Core	254.99	5	1	2J	2J_1	2J_4	2J_8	2.2	2.25	1.58	1.83	0.93	280	269	224	257	162	0.02	0	0	0	0	0	0	0	0	0	0	0.9	0	0	0	0	0	0	0
2628	20145.07	6	11	1987	55.065	-56.81333333	160	0.1	Fall	1987	2J	Engels	Core	100.11	5	1	2J	2J_1	2J_4	2J_8	2.2	2.25	1.58	1.83	0.93	280	269	224	257	162	0	0	0	0	0	6	0	0	0	0	0	0	0	0	0	0	0	0	0
2629	20145.071	6	11	1987	54.81333333	-56.42666667	128	0	Fall	1987	2J	Engels	Core	181.23	5	1	2J	2J_1	2J_4	2J_8	2.2	2.25	1.58	1.83	0.93	280	269	224	257	162	0.01	0	0	0	0	0	0	0	0	0	0	0	0	0	0	0	0	0	0
2630	20145.073	6	11	1987	54.82666667	-56.195	473	NA	Fall	1987	2J	Engels	Core	237.38	5	1	2J	2J_1	2J_4	2J_7	2.2	2.25	1.58	1.83	2.83	280	269	224	257	442.5	0.03	0	0	7	0	0	0	0	0	0	0	0.4	0	0	0	0	0	0	0.05
2631	20145.074	6	11	1987	54.56333333	-56.185	484	NA	Fall	1987	2J	Engels	Core	178.22	5	1	2J	2J_1	2J_4	2J_7	2.2	2.25	1.58	1.83	2.83	280	269	224	257	442.5	0	0	0	0	0	22	0	0	0	0	0	0.4	0	0	0	0	0	0	0
2632	20145.075	7	11	1987	54.20666667	-55.96166667	374	1.6	Fall	1987	2J	Engels	Core	10.116	5	1	2J	2J_1	2J_4	2J_7	2.2	2.25	1.58	1.83	2.83	280	269	224	257	442.5	0	0	0	0	0	0	0	0	0	0	0	0.18	0	0	0	0	0	0	0
2633	20145.076	7	11	1987	54.06666667	-56.04333333	158	-0.2	Fall	1987	2J	Engels	Core	20.33	5	1	2J	2J_1	2J_4	2J_8	2.2	2.25	1.58	1.83	0.93	280	269	224	257	162	0	0	0	0	0	0	0	0.01	0	0	0	0.02	0	0	0	0	0	0	0
2634	20145.077	7	11	1987	53.9	-55.95166667	140	0.5	Fall	1987	2J	Engels	Core	30.2	5	1	2J	2J_1	2J_3	2J_5	2.2	2.25	1.58	0.67	0.67	280	269	224	166	166	0	0	0	0	0	0	0	0	0	0	0	0	0	0	0	0	0	0	0
2635	20145.078	7	11	1987	53.83666667	-55.81166667	147	-0.1	Fall	1987	2J	Engels	Core	38.92	5	1	2J	2J_1	2J_3	2J_5	2.2	2.25	1.58	0.67	0.67	280	269	224	166	166	0	0	0	0	0	0	0	0	0	0	0	0	0	0	0	0	0	0	0
2636	20145.079	7	11	1987	53.56666667	-55.62833333	116	0.6	Fall	1987	2J	Engels	Core	70.95	5	1	2J	2J_1	2J_3	2J_5	2.2	2.25	1.58	0.67	0.67	280	269	224	166	166	0	0	0	0	0	0	0	0	0	0	0	0.02	0	0	0	0	0	0	0
2637	20145.08	7	11	1987	53.435	-55.305	172	-0.6	Fall	1987	2J	Engels	Core	11.2	5	1	2J	2J_1	2J_1	2J_4	2.2	2.25	1.58	1.94	1.62	280	269	224	241	232	0	0	0	0	0	0	0	0	0	0	0	0	0	0	0	0	0	0	0
2638	20145.081	8	11	1987	53.1	-55.28333333	160	-0.6	Fall	1987	2J	Engels	Core	65.35	5	1	2J	2J_1	2J_3	2J_5	2.2	2.25	1.58	0.67	0.67	280	269	224	166	166	0	0	0	0	0	0	0	0	0	0	0	0.01	0	0	0	0	0	0	0
2639	20145.082	8	11	1987	53.06333333	-55.255	164	-0.9	Fall	1987	2J	Engels	Core	38.82	5	1	2J	2J_1	2J_3	2J_5	2.2	2.25	1.58	0.67	0.67	280	269	224	166	166	0	0	0	0	0	0	0	0	0	0	0	0	0	0	0	0	0	0	0
2640	20145.083	8	11	1987	52.96166667	-55.225	155	-0.9	Fall	1987	2J	Engels	Core	75.42	5	1	2J	2J_1	2J_3	2J_5	2.2	2.25	1.58	0.67	0.67	280	269	224	166	166	0	0	0	0	0	0	0	0	0	0	0	0.01	0	0	0	0	0	0	0
2641	20145.084	8	11	1987	52.81833333	-55.49666667	146	-0.5	Fall	1987	2J	Engels	Core	186.01	5	1	2J	2J_1	2J_3	2J_5	2.2	2.25	1.58	0.67	0.67	280	269	224	166	166	0	0	0	0	0	0	0	0	0	0	0	0.3	0	0	0	0	0	0	0
2642	20145.085	8	11	1987	52.78666667	-55.38	147	-0.6	Fall	1987	2J	Engels	Core	150.01	5	1	2J	2J_1	2J_3	2J_5	2.2	2.25	1.58	0.67	0.67	280	269	224	166	166	0	0	0	0	0	0	0	0	0	0	0	0.01	0	0	0	0	0	0	0
2643	20145.086	8	11	1987	52.775	-55.26833333	146	-0.7	Fall	1987	2J	Engels	Core	33	5	1	2J	2J_1	2J_3	2J_5	2.2	2.25	1.58	0.67	0.67	280	269	224	166	166	0	0	0	0	0	0	0	0	0	0	0	0	0	0	0	0	0	0	0
2644	20145.087	8	11	1987	52.79166667	-54.72666667	188	-0.8	Fall	1987	2J	Engels	Core	83.09	5	1	2J	2J_1	2J_1	2J_4	2.2	2.25	1.58	1.94	1.62	280	269	224	241	232	0	0	0	0	0	0	0	0	0	0	0	0.1	0	0	0	0	0	0	0
2645	20145.088	8	11	1987	52.61666667	-54.81333333	188	-0.8	Fall	1987	2J	Engels	Core	124.25	5	1	2J	2J_1	2J_1	2J_4	2.2	2.25	1.58	1.94	1.62	280	269	224	241	232	0	0	0	0	0	0	0	0	0	0	0	0.05	0	0	0	0	0	0	0
2646	20145.09	8	11	1987	52.61	-55.19	155	-0.9	Fall	1987	2J	Engels	Core	152.56	5	1	2J	2J_1	2J_3	2J_5	2.2	2.25	1.58	0.67	0.67	280	269	224	166	166	0	0	0	0	0	0	0	0	0	0	0	0.4	0	0	0	0	0	0	0
2647	20145.091	9	11	1987	52.41333333	-55.065	171	-0.8	Fall	1987	2J	Engels	Core	4.6	5	1	2J	2J_1	2J_3	2J_5	2.2	2.25	1.58	0.67	0.67	280	269	224	166	166	0	0	0	0	0	0	0	0	0	0	0	0	0	0	0	0	0	0	0
2648	20146.001	10	11	1987	52.36833333	-54.35666667	214	-0.9	Fall	1987	2J	Engels	Core	99.7	5	1	2J	2J_1	2J_1	2J_4	2.2	2.25	1.58	1.94	1.62	280	269	224	241	232	0.1	0	0	0	0	0	0	0	0	0	0	1	0	0	0	0	0	0	0
2649	20146.002	10	11	1987	52.39833333	-54.24166667	232	-0.9	Fall	1987	2J	Engels	Core	76.5	5	1	2J	2J_1	2J_1	2J_4	2.2	2.25	1.58	1.94	1.62	280	269	224	241	232	0	0	0	0	0	8	0	0	0	0	0	0.3	0	0	0	0	0	0	0
2650	20146.003	11	11	1987	52.61666667	-54.08833333	232	-0.5	Fall	1987	2J	Engels	Core	103.21	5	1	2J	2J_1	2J_1	2J_4	2.2	2.25	1.58	1.94	1.62	280	269	224	241	232	0	0	0	13	2	0	0	0.01	0	0	0	0.2	0	0	0	0	0	0	0
2651	20146.004	11	11	1987	52.91833333	-54.215	252	-0.6	Fall	1987	2J	Engels	Core	376.55	5	1	2J	2J_1	2J_1	2J_4	2.2	2.25	1.58	1.94	1.62	280	269	224	241	232	0	0	0	0	5	0	0	0	0	0	0	0.15	0	0	0	0	0	0	0
2652	20146.005	11	11	1987	52.97666667	-54.425	282	-0.7	Fall	1987	2J	Engels	Core	114.94	5	1	2J	2J_1	2J_1	2J_4	2.2	2.25	1.58	1.94	1.62	280	269	224	241	232	0	0	0	4	3	0	0	0	0	0	0	0.04	0	0	0	0	0	0	0
2653	20146.006	11	11	1987	53.295	-54.57833333	344	2	Fall	1987	2J	Engels	Core	503.85	5	1	2J	2J_1	2J_1	2J_4	2.2	2.25	1.58	1.94	1.62	280	269	224	241	232	0	0	0	0	0	0	0	0	0	0	0	0.5	0	0	0	0	0	0	0
2654	20146.007	11	11	1987	53.46666667	-54.74833333	277	0.5	Fall	1987	2J	Engels	Core	274.64	5	1	2J	2J_1	2J_1	2J_4	2.2	2.25	1.58	1.94	1.62	280	269	224	241	232	0.02	0	0	0	2.2	0	0	0	0	0	0	0.1	0	0	0	0	0	0	0
2655	20146.008	11	11	1987	53.655	-54.40166667	184	-0.9	Fall	1987	2J	Engels	Core	22.22	5	1	2J	2J_1	2J_3	2J_5	2.2	2.25	1.58	0.67	0.67	280	269	224	166	166	0	0	0	0	0	0	0	0	0	0	0	0.02	0	0	0	0	0	0	0
2656	20146.009	11	11	1987	53.76833333	-54.74166667	168	-0.9	Fall	1987	2J	Engels	Core	65.8	5	1	2J	2J_1	2J_3	2J_5	2.2	2.25	1.58	0.67	0.67	280	269	224	166	166	0	0	0	14	0	0	0	0	0	0	0	0	0	0	0	0	0	0	0
2657	20146.01	11	11	1987	53.63666667	-54.80166667	137	-0.9	Fall	1987	2J	Engels	Core	16.5	5	1	2J	2J_1	2J_3	2J_5	2.2	2.25	1.58	0.67	0.67	280	269	224	166	166	0	0	0	0	0	0	0	0	0	0	0	0	0	0	0	0	0	0	0
2658	20146.011	11	11	1987	53.55333333	-54.90166667	294	-0.2	Fall	1987	2J	Engels	Core	40.6	5	1	2J	2J_1	2J_1	2J_4	2.2	2.25	1.58	1.94	1.62	280	269	224	241	232	0.1	0	0	0	0	8	0	0	0	0	0	0.1	0	0	0	0	0	0	0
2659	20146.012	12	11	1987	53.82833333	-55.325	187	-1.3	Fall	1987	2J	Engels	Core	94.23	5	1	2J	2J_1	2J_3	2J_5	2.2	2.25	1.58	0.67	0.67	280	269	224	166	166	0	0	0	0	0	0	0	0	0	0	0	0.1	0	0	0	0	0	0	0
2660	20146.014	12	11	1987	54.06833333	-55.38	147	-0.7	Fall	1987	2J	Engels	Core	68.25	5	1	2J	2J_1	2J_3	2J_5	2.2	2.25	1.58	0.67	0.67	280	269	224	166	166	0	0	0	0	0	0	0	0	0	0	0	0.03	0	0	0	0	0	0	0
2661	20146.015	12	11	1987	54.13166667	-55.605	296	-0.4	Fall	1987	2J	Engels	Core	148.6	5	1	2J	2J_1	2J_4	2J_6	2.2	2.25	1.58	1.83	1.89	280	269	224	257	256	0.4	0	0	0	0	3.7	0	0	0	0	0	3.8	0	0	0	0	0	0	0
2662	20146.016	12	11	1987	54.085	-55.85333333	248	0.4	Fall	1987	2J	Engels	Core	74.7	5	1	2J	2J_1	2J_4	2J_6	2.2	2.25	1.58	1.83	1.89	280	269	224	257	256	0.3	0	0	0	0	0	0	0	0	0	0	1.5	0	0	0	0	0	0	0
2663	20146.018	12	11	1987	54.22333333	-55.71333333	237	0	Fall	1987	2J	Engels	Core	45	5	1	2J	2J_1	2J_4	2J_6	2.2	2.25	1.58	1.83	1.89	280	269	224	257	256	0	0	0	8	0	0	0	0	0	0	0	0.2	0	0	0	0	0	0	0
2664	20146.019	12	11	1987	54.38833333	-55.87333333	342	0.4	Fall	1987	2J	Engels	Core	245.15	5	1	2J	2J_1	2J_4	2J_7	2.2	2.25	1.58	1.83	2.83	280	269	224	257	442.5	0.1	0	0	55	2.1	0	0	0	0	0	0	0.05	0	0	0	0	0	0	0
2665	20146.02	12	11	1987	54.45333333	-55.69833333	343	0.9	Fall	1987	2J	Engels	Core	176.8	5	1	2J	2J_1	2J_4	2J_7	2.2	2.25	1.58	1.83	2.83	280	269	224	257	442.5	0.05	0	0	39	0	0.7	0	0	0	0	0	0.15	0	0	0	0	0	0	0
2666	20146.021	12	11	1987	54.66333333	-55.75666667	269	1.1	Fall	1987	2J	Engels	Core	143.45	5	1	2J	2J_1	2J_4	2J_6	2.2	2.25	1.58	1.83	1.89	280	269	224	257	256	0	0	0	6.5	2.5	0	0	0	0	0	0	0.25	0	0	0	0	0	0	0.1
2667	20146.022	12	11	1987	54.72833333	-55.745	257	1.5	Fall	1987	2J	Engels	Core	409.92	5	1	2J	2J_1	2J_4	2J_6	2.2	2.25	1.58	1.83	1.89	280	269	224	257	256	0.07	0	0	43.5	4	0	0	0.2	0	0	0	0.5	0	0	0	0	0	0	0
2668	20146.023	13	11	1987	54.67333333	-55.57333333	290	0.6	Fall	1987	2J	Engels	Core	189.81	5	1	2J	2J_1	2J_4	2J_6	2.2	2.25	1.58	1.83	1.89	280	269	224	257	256	0	0	0	24.5	0	0	0	0.01	0	0	0	0.7	0	0	0	0	0	0	0
2669	20146.024	13	11	1987	54.74	-55.17833333	194	-0.8	Fall	1987	2J	Engels	Core	312.61	5	1	2J	2J_1	2J_3	2J_5	2.2	2.25	1.58	0.67	0.67	280	269	224	166	166	0.01	0	0	13	1.4	0	0	0	0	0	0	0.1	0	0	0	0	0	0	0
2670	20146.025	13	11	1987	54.62166667	-54.99333333	188	-0.5	Fall	1987	2J	Engels	Core	43.7	5	1	2J	2J_1	2J_3	2J_5	2.2	2.25	1.58	0.67	0.67	280	269	224	166	166	0	0	0	0	0	0	0	0	0	0	0	0	0	0	0	0	0	0	0
2671	20146.026	13	11	1987	54.55666667	-55.33666667	168	-0.7	Fall	1987	2J	Engels	Core	74.7	5	1	2J	2J_1	2J_3	2J_5	2.2	2.25	1.58	0.67	0.67	280	269	224	166	166	0	0	0	0	0	0	0	0	0	0	0	0.2	0	0	0	0	0	0	0
2672	20146.027	13	11	1987	54.375	-55.32666667	156	-0.8	Fall	1987	2J	Engels	Core	68	5	1	2J	2J_1	2J_3	2J_5	2.2	2.25	1.58	0.67	0.67	280	269	224	166	166	0	0	0	0	0	0	0	0	0	0	0	0	0	0	0	0	0	0	0
2673	20146.028	13	11	1987	54.3	-55.15833333	167	-0.6	Fall	1987	2J	Engels	Core	54.22	5	1	2J	2J_1	2J_3	2J_5	2.2	2.25	1.58	0.67	0.67	280	269	224	166	166	0	0	0	0	0	0	0	0	0	0	0	0.02	0	0	0	0	0	0	0
2674	20146.029	14	11	1987	54.22166667	-54.94	171	-0.5	Fall	1987	2J	Engels	Core	136.21	5	1	2J	2J_1	2J_3	2J_5	2.2	2.25	1.58	0.67	0.67	280	269	224	166	166	0.01	0	0	0	0	0	0	0	0	0	0	0.2	0	0	0	0	0	0	0
2675	20146.03	14	11	1987	54.03166667	-54.80833333	176	-0.4	Fall	1987	2J	Engels	Core	22.18	5	1	2J	2J_1	2J_3	2J_5	2.2	2.25	1.58	0.67	0.67	280	269	224	166	166	0.1	0	0	0	0	0	0	0	0	0	0	0.03	0	0	0	0	0	0	0
2676	20146.031	14	11	1987	54.04	-54.68	177	-1	Fall	1987	2J	Engels	Core	38.52	5	1	2J	2J_1	2J_3	2J_5	2.2	2.25	1.58	0.67	0.67	280	269	224	166	166	0	0	0	0	0	0	0	0	0	0	0	0.01	0	0	0	0	0	0	0
2677	20146.032	14	11	1987	54.04166667	-54.54333333	181	-1	Fall	1987	2J	Engels	Core	38.07	5	1	2J	2J_1	2J_3	2J_5	2.2	2.25	1.58	0.67	0.67	280	269	224	166	166	0	0	0	0	0	0	0	0	0	0	0	0.07	0	0	0	0	0	0	0
2678	20146.033	14	11	1987	53.99833333	-54.425	175	-0.6	Fall	1987	2J	Engels	Core	25.9	5	1	2J	2J_1	2J_3	2J_5	2.2	2.25	1.58	0.67	0.67	280	269	224	166	166	0	0	0	0	0	0	0	0	0	0	0	0.1	0	0	0	0	0	0	0
2679	20146.034	14	11	1987	53.93	-54.49	175	-0.7	Fall	1987	2J	Engels	Core	21.5	5	1	2J	2J_1	2J_3	2J_5	2.2	2.25	1.58	0.67	0.67	280	269	224	166	166	0	0	0	0	0	0	0	0	0	0	0	0.2	0	0	0	0	0	0	0
2680	20146.035	14	11	1987	53.82333333	-54.415	186	-0.1	Fall	1987	2J	Engels	Core	28.75	5	1	2J	2J_1	2J_3	2J_5	2.2	2.25	1.58	0.67	0.67	280	269	224	166	166	0	0	0	0	0	0	0	0	0	0	0	0.2	0	0	0	0	0	0	0
2681	20146.036	14	11	1987	53.77	-54.08166667	185	-0.1	Fall	1987	2J	Engels	Core	76.25	5	1	2J	2J_1	2J_3	2J_5	2.2	2.25	1.58	0.67	0.67	280	269	224	166	166	0	0	0	0	0	0	0	0	0	0	0	0.05	0	0	0	0	0	0	0
2682	20146.037	14	11	1987	53.61333333	-54.00833333	184	-0.2	Fall	1987	2J	Engels	Core	115.5	5	1	2J	2J_1	2J_3	2J_5	2.2	2.25	1.58	0.67	0.67	280	269	224	166	166	0	0	0	0	0	3	0	0	0	0	0	0	0	0	0	0	0	0	0
2683	20146.038	15	11	1987	53.42	-54.06333333	160	-0.1	Fall	1987	2J	Engels	Core	170.4	5	1	2J	2J_1	2J_3	2J_5	2.2	2.25	1.58	0.67	0.67	280	269	224	166	166	0	0	0	0	7	5	0	0	0	0	0	0	0	0	0	0	0	0	0
2684	20146.039	15	11	1987	53.29833333	-53.79666667	234	0.6	Fall	1987	2J	Engels	Core	657.15	5	1	2J	2J_1	2J_1	2J_4	2.2	2.25	1.58	1.94	1.62	280	269	224	241	232	0	0	0	16.5	5	2.5	0	0	0	0	0	0	0	0	0	0	0	0	0
2685	20146.04	15	11	1987	53.365	-53.41666667	318	1.9	Fall	1987	2J	Engels	Core	106.05	5	1	2J	2J_2	2J_2	2J_2	2.2	2.25	3.74	3.74	3.74	280	269	520	520	450	0	0	0	14	3.4	4.5	0	0.05	0	0	0	0	0	0	0	0	0	0	0
2686	20146.041	15	11	1987	53.10833333	-53.61666667	554	3.2	Fall	1987	2J	Engels	Core	126.51	5	1	2J	2J_2	2J_2	2J_2	2.2	2.25	3.74	3.74	3.74	280	269	520	520	450	0	0	0	0	0	0	0	0.02	0	0	0	0	0	0	0	0	0	0	0.03
2687	20146.042	15	11	1987	53.035	-53.55833333	583	3.3	Fall	1987	2J	Engels	Core	360.03	5	1	2J	2J_2	2J_2	2J_2	2.2	2.25	3.74	3.74	3.74	280	269	520	520	450	0	0	0	0	0	0	0	0	0	0	0	0	0	0	0	0	0	0	0
2688	20146.043	15	11	1987	52.95333333	-53.775	533	3.3	Fall	1987	2J	Engels	Core	864.55	5	1	2J	2J_2	2J_2	2J_2	2.2	2.25	3.74	3.74	3.74	280	269	520	520	450	0	0	0	4.1	0	0	0	0	0	0	0	0	0	0	0	0	0	0	0
2689	20146.044	15	11	1987	52.9	-53.69666667	520	3.4	Fall	1987	2J	Engels	Core	276.15	5	1	2J	2J_2	2J_2	2J_2	2.2	2.25	3.74	3.74	3.74	280	269	520	520	450	0	0	0	0	0	0	0	0	0	0	0	0	0	0	0	0	0	0	0.2
2690	20146.045	15	11	1987	52.775	-53.80833333	450	3.1	Fall	1987	2J	Engels	Core	285.65	5	1	2J	2J_2	2J_2	2J_2	2.2	2.25	3.74	3.74	3.74	280	269	520	520	450	0	0	0	0	0	0	0	0	0	0	0	0	0	0	0	0	0	0	0
2691	20146.046	15	11	1987	52.615	-53.57	385	2.7	Fall	1987	2J	Engels	Core	114.55	5	1	2J	2J_2	2J_2	2J_2	2.2	2.25	3.74	3.74	3.74	280	269	520	520	450	0.05	0	0	0	0	0	0	0	0	0	0	0	0	0	0	0	0	0	0
2692	20159.002	4	11	1988	52.28833333	-51.35833333	383	3.7	Fall	1988	2J	Engels	Core	12.25	1	2	2J	2J_2	2J_2	2J_2	2.27	2.25	3.74	3.74	3.74	297	269	520	520	450	0	0	0	0	0	0	0	0	0	0	0	0	0	0	0	0	0	0	0
2693	20159.003	4	11	1988	52.345	-51.63166667	313	3.3	Fall	1988	2J	Engels	Core	65.71	1	2	2J	2J_1	2J_1	2J_1	2.27	2.25	1.58	1.94	2.7	297	269	224	241	264	0	0	0	0	1.7	0	0	0	0	0	0	0	0	0	0	0	0	0	0
2694	20159.004	4	11	1988	52.31666667	-51.83166667	292	3.2	Fall	1988	2J	Engels	Core	41.55	1	2	2J	2J_1	2J_1	2J_1	2.27	2.25	1.58	1.94	2.7	297	269	224	241	264	0	0	0	0	0	0	0	0	0	0	0	0	0	0	0	0	0	0	0
2695	20159.005	5	11	1988	52.28166667	-52.15	270	3.1	Fall	1988	2J	Engels	Core	17	1	2	2J	2J_1	2J_1	2J_1	2.27	2.25	1.58	1.94	2.7	297	269	224	241	264	0	0	0	0	0	0	0	0	0	0	0	0	0	0	0	0	0	0	0
2696	20159.006	5	11	1988	52.58833333	-52.455	268	3.4	Fall	1988	2J	Engels	Core	37.5	5	2	2J	2J_1	2J_1	2J_1	2.27	2.25	1.58	1.94	2.7	297	269	224	241	264	0	0	0	6.5	2	0	0	0	0	0	0	0	0	0	0	0	0	0	0
2697	20159.007	5	11	1988	52.5	-51.81333333	290	3.2	Fall	1988	2J	Engels	Core	30.1	1	2	2J	2J_1	2J_1	2J_1	2.27	2.25	1.58	1.94	2.7	297	269	224	241	264	0	0	0	7	0	0	0	0	0	0	0	0	0	0	0	0	0	0	0
2698	20159.008	5	11	1988	52.45333333	-51.63	322	3.2	Fall	1988	2J	Engels	Core	9.61	1	2	2J	2J_1	2J_1	2J_1	2.27	2.25	1.58	1.94	2.7	297	269	224	241	264	0	0	0	0	0	0	0	0.01	0	0	0	0	0	0	0	0	0	0	0
2699	20159.009	5	11	1988	52.70333333	-51.58	770	3.6	Fall	1988	2J	Engels	Core	488.8	1	1	2J	2J_2	2J_2	2J_3	2.2	2.25	3.74	3.74	3.73	280	269	520	520	1045	0	0	0	18	0	0	3	0	0	0	0	0	17	0	0	0	0	30	0
2700	20159.011	5	11	1988	52.88166667	-51.81833333	660	3.9	Fall	1988	2J	Engels	Core	198.4	1	1	2J	2J_2	2J_2	2J_2	2.2	2.25	3.74	3.74	3.74	280	269	520	520	450	0	0	0	54.5	0	0	0.3	0	0	0	0	0	6.5	0	0	0	0	3	0
2701	20159.013	5	11	1988	52.94	-51.85166667	783	3.8	Fall	1988	2J	Engels	Core	131.5	1	1	2J	2J_2	2J_2	2J_3	2.2	2.25	3.74	3.74	3.73	280	269	520	520	1045	0	0	0	34.5	0	0	1	0	0	0	0	0	13	0	0	0	0	9.5	0
2702	20159.014	6	11	1988	53.02166667	-52.38166667	272	3.1	Fall	1988	2J	Engels	Core	186.5	5	2	2J	2J_1	2J_1	2J_1	2.27	2.25	1.58	1.94	2.7	297	269	224	241	264	0	0	0	0	2.5	0	0	0	0	0	0	0	0	0	0	0	0	0	0
2703	20159.015	6	11	1988	53.18	-52.10666667	590	3.7	Fall	1988	2J	Engels	Core	151.6	1	1	2J	2J_2	2J_2	2J_2	2.2	2.25	3.74	3.74	3.74	280	269	520	520	450	0	0	0	0	0	0	0	0	0	0	0	0	7.5	0	0	0	0	3.5	0
2704	20159.016	6	11	1988	53.24833333	-52.315	418	3.9	Fall	1988	2J	Engels	Core	51.5	1	1	2J	2J_2	2J_2	2J_2	2.2	2.25	3.74	3.74	3.74	280	269	520	520	450	0	0	0	0	0	0	0	0	0	0	0	0	0	0	0	0	0	0	0
2705	20159.017	6	11	1988	53.165	-52.87	489	3.4	Fall	1988	2J	Engels	Core	80	5	1	2J	2J_2	2J_2	2J_2	2.2	2.25	3.74	3.74	3.74	280	269	520	520	450	0	0	0	0	0	0	0	0	0	0	0	0	0	0	0	0	0	0	0
2706	20159.018	6	11	1988	53.38166667	-52.55166667	425	3.9	Fall	1988	2J	Engels	Core	14.6	5	1	2J	2J_2	2J_2	2J_2	2.2	2.25	3.74	3.74	3.74	280	269	520	520	450	0	0	0	0	0	0	0	0	0	0	0	0	0	0	0	0	0	0	0
2707	20159.019	6	11	1988	53.54666667	-52.42833333	526	3.8	Fall	1988	2J	Engels	Core	718.17	5	1	2J	2J_2	2J_2	2J_2	2.2	2.25	3.74	3.74	3.74	280	269	520	520	450	0	0	0	15	0	0	0	0	0	0	0.02	0	10	0	0	0	0	0.4	0
2708	20159.02	6	11	1988	53.575	-52.55833333	345	3.9	Fall	1988	2J	Engels	Core	1637.3	5	1	2J	2J_2	2J_2	2J_2	2.2	2.25	3.74	3.74	3.74	280	269	520	520	450	0	0	0	16.5	19	0.2	0	0	0	0	0	0	0	0	0	0	0	0	0
2709	20159.021	6	11	1988	53.655	-52.58666667	424	3.8	Fall	1988	2J	Engels	Core	593.8	5	1	2J	2J_2	2J_2	2J_2	2.2	2.25	3.74	3.74	3.74	280	269	520	520	450	0	0	0	8.5	0	0	0	0	0	0	0	0	0	0	0	0	0	0	0
2710	20159.031	7	11	1988	53.885	-52.91666667	347	3.9	Fall	1988	2J	Engels	Core	647.43	5	1	2J	2J_2	2J_2	2J_2	2.2	2.25	3.74	3.74	3.74	280	269	520	520	450	0	0	0	0	3	2.6	0	0	0	0	0	0	0	0	0	0	0	0	0
2711	20159.032	7	11	1988	53.88166667	-52.82	475	3.9	Fall	1988	2J	Engels	Core	456.4	5	1	2J	2J_2	2J_2	2J_2	2.2	2.25	3.74	3.74	3.74	280	269	520	520	450	0	0	0	2.6	0	0	0	0	0	0	0	0	0	0	0	0	0	0	0
2712	20159.033	7	11	1988	53.85833333	-52.61666667	950	3.8	Fall	1988	2J	Engels	Core	61.4	1	1	2J	2J_2	2J_2	2J_3	2.2	2.25	3.74	3.74	3.73	280	269	520	520	1045	0	0	0	0	0	0	1.6	0	0	0	0	0	5	0.2	0	0	0	38.5	0
2713	20159.034	7	11	1988	54.23333333	-53.07	527	3.8	Fall	1988	2J	Engels	Core	177.3	5	1	2J	2J_2	2J_2	2J_2	2.2	2.25	3.74	3.74	3.74	280	269	520	520	450	0	0	0	29.5	0	0	0	0	0	0	0	0	1.9	0	0	0	0	0	0.2
2714	20159.036	8	11	1988	54.535	-53.18	840	3.8	Fall	1988	2J	Engels	Core	23	5	1	2J	2J_2	2J_2	2J_3	2.2	2.25	3.74	3.74	3.73	280	269	520	520	1045	0	0	0	0	0	0	0	0	0	0	0	0	0	0	0	0	0	4	0
2715	20159.037	8	11	1988	54.80166667	-53.205	925	3.5	Fall	1988	2J	Engels	Core	196.2	5	1	2J	2J_2	2J_2	2J_3	2.2	2.25	3.74	3.74	3.73	280	269	520	520	1045	0	0	0	0	0	0	7	0	0	0	0.1	0	6	0	0	0	0	85.5	2
2716	20159.039	8	11	1988	54.67	-53.47166667	419	3.7	Fall	1988	2J	Engels	Core	125.9	5	1	2J	2J_2	2J_2	2J_2	2.2	2.25	3.74	3.74	3.74	280	269	520	520	450	0	0	0	20.5	0	0	0	0	0	0	0	0	0	0	0	0	0	0	0
2717	20159.04	8	11	1988	54.63	-53.525	343	3.3	Fall	1988	2J	Engels	Core	39.2	5	1	2J	2J_2	2J_2	2J_2	2.2	2.25	3.74	3.74	3.74	280	269	520	520	450	0	0	0	3.4	1	0	0	0	0	0	0	0	0	0	0	0	0	0	0
2718	20159.045	9	11	1988	54.90833333	-53.76333333	551	3.8	Fall	1988	2J	Engels	Core	451.5	5	1	2J	2J_2	2J_2	2J_2	2.2	2.25	3.74	3.74	3.74	280	269	520	520	450	0	0	0	10	0	0	0	0	0	0	0	0	4.5	0	0	0	0	4	0
2719	20159.047	9	11	1988	54.955	-53.85833333	580	3.8	Fall	1988	2J	Engels	Core	261.2	5	1	2J	2J_2	2J_2	2J_2	2.2	2.25	3.74	3.74	3.74	280	269	520	520	450	0	0	0	0	0	0	0	0	0	0	0	0	5.5	0	0	0	0	1	0
2720	20159.052	10	11	1988	55.03833333	-54.51333333	460	3.9	Fall	1988	2J	Engels	Core	560.3	5	1	2J	2J_2	2J_2	2J_2	2.2	2.25	3.74	3.74	3.74	280	269	520	520	450	0	0	0	8	0	0	0	0	0	0	0	0	0	0	0	0	0	0	0
2721	20159.053	10	11	1988	55.19833333	-54.93333333	830	3.7	Fall	1988	2J	Engels	Core	37.5	5	1	2J	2J_2	2J_2	2J_3	2.2	2.25	3.74	3.74	3.73	280	269	520	520	1045	0	0	0	16	0	0	0.2	0	0	0	0.4	0	4.5	0	0	0	0	6	0
2722	20159.054	10	11	1988	55.21833333	-55.4	352	3.4	Fall	1988	2J	Engels	Core	167.03	5	1	2J	2J_1	2J_4	2J_7	2.2	2.25	1.58	1.83	2.83	280	269	224	257	442.5	0	0	0	3	16	4.5	0	0	0	0	0	0.01	0	0	0	0	0	0	0
2723	20159.058	10	11	1988	55.11333333	-56.73	158	0.9	Fall	1988	2J	Engels	Core	8.5	5	1	2J	2J_1	2J_4	2J_8	2.2	2.25	1.58	1.83	0.93	280	269	224	257	162	0	0	0	0	0	0	0	0	0	0	0	0.1	0	0	0	0	0	0	0
2724	20159.059	10	11	1988	55.12666667	-56.95833333	155	0.5	Fall	1988	2J	Engels	Core	0.85	5	1	2J	2J_1	2J_4	2J_8	2.2	2.25	1.58	1.83	0.93	280	269	224	257	162	0	0	0	0	0	0	0	0	0	0	0	0.05	0	0	0	0	0	0	0
2725	20159.06	10	11	1988	55.18833333	-57.09666667	234	NA	Fall	1988	2J	Engels	Core	16.8	5	1	2J	2J_1	2J_4	2J_8	2.2	2.25	1.58	1.83	0.93	280	269	224	257	162	0	0	0	0	0	0	0	0	0	0	0	1.2	0	0	0	0	0	0	0
2726	20159.061	11	11	1988	55.32	-57.315	145	0.9	Fall	1988	2J	Engels	Core	34	5	1	2J	2J_1	2J_4	2J_8	2.2	2.25	1.58	1.83	0.93	280	269	224	257	162	0	0	0	32.5	0	0	0	0	0	0	0	0	0	0	0	0	0	0	0
2727	20159.062	11	11	1988	55.285	-57.46333333	142	0.8	Fall	1988	2J	Engels	Core	6.95	5	1	2J	2J_1	2J_4	2J_8	2.2	2.25	1.58	1.83	0.93	280	269	224	257	162	0.05	0	0	0	0	0	0	0	0	0	0	0.2	0	0	0	0	0	0	0
2728	20159.063	11	11	1988	55.22833333	-57.85	136	0.6	Fall	1988	2J	Engels	Core	0.66	5	1	2J	2J_1	2J_4	2J_8	2.2	2.25	1.58	1.83	0.93	280	269	224	257	162	0	0	0	0	0	0	0	0	0	0	0	0.03	0	0	0	0	0	0	0
2729	20159.065	11	11	1988	55.23166667	-57.67333333	143	NA	Fall	1988	2J	Engels	Core	4.53	5	1	2J	2J_1	2J_4	2J_8	2.2	2.25	1.58	1.83	0.93	280	269	224	257	162	0.1	0	0	0	0	0	0	0	0	0	0	0.2	0	0	0	0	0	0	0
2730	20159.066	11	11	1988	55.065	-56.81666667	159	1	Fall	1988	2J	Engels	Core	6.62	5	1	2J	2J_1	2J_4	2J_8	2.2	2.25	1.58	1.83	0.93	280	269	224	257	162	0	0	0	0	0	4	0	0	0	0	0	0.02	0	0	0	0	0	0	0
2731	20159.07	11	11	1988	54.89833333	-56.56	178	1	Fall	1988	2J	Engels	Core	3.01	5	1	2J	2J_1	2J_4	2J_8	2.2	2.25	1.58	1.83	0.93	280	269	224	257	162	0	0	0	0	0	0	0	0	0	0	0	0.2	0	0	0	0	0	0	0.05
2732	20159.072	12	11	1988	54.79	-56.26	478	2.5	Fall	1988	2J	Engels	Core	548.8	5	1	2J	2J_1	2J_4	2J_7	2.2	2.25	1.58	1.83	2.83	280	269	224	257	442.5	0	0	0	135.5	0	1	0	0	0	0	0	0.5	0	0	0	0	0	0	0.8
2733	20159.073	12	11	1988	54.725	-56.13833333	491	3	Fall	1988	2J	Engels	Core	254.6	5	1	2J	2J_1	2J_4	2J_7	2.2	2.25	1.58	1.83	2.83	280	269	224	257	442.5	0.2	0	0	14	0	0	0	0	0	0	0	0.1	0	0	0	0	0	0	0
2734	20159.079	13	11	1988	54.29666667	-55.87333333	308	1.6	Fall	1988	2J	Engels	Core	276.3	5	1	2J	2J_1	2J_4	2J_7	2.2	2.25	1.58	1.83	2.83	280	269	224	257	442.5	0	0	0	0	0	0	0	0	0	0	0	2	0	0	0	0	0	0	0
2735	20159.085	13	11	1988	54.22666667	-56.03666667	343	1.7	Fall	1988	2J	Engels	Core	44.37	5	1	2J	2J_1	2J_4	2J_7	2.2	2.25	1.58	1.83	2.83	280	269	224	257	442.5	0.02	0	0	0	0	0	0	0	0	0	0	0.4	0	0	0	0	0	0	0
2736	20160.001	17	11	1988	53.48333333	-55.14666667	210	NA	Fall	1988	2J	Engels	Core	56.95	5	1	2J	2J_1	2J_1	2J_4	2.2	2.25	1.58	1.94	1.62	280	269	224	241	232	0	0	0	24	0	0	0	0	0	0	0	1	0	0	0	0	0	0	0
2737	20160.002	17	11	1988	53.84833333	-55.105	152	1.4	Fall	1988	2J	Engels	Core	266	5	1	2J	2J_1	2J_3	2J_5	2.2	2.25	1.58	0.67	0.67	280	269	224	166	166	0	0	0	0	0	0	0	0	0	0	0	1	0	0	0	0	0	0	0
2738	20160.003	17	11	1988	54.14	-55.19666667	154	0.8	Fall	1988	2J	Engels	Core	292.7	5	1	2J	2J_1	2J_3	2J_5	2.2	2.25	1.58	0.67	0.67	280	269	224	166	166	0	0	0	0	0	0	0	0	0	0	0	0.2	0	0	0	0	0	0	0
2739	20160.004	17	11	1988	54.14666667	-55.4	151	0.7	Fall	1988	2J	Engels	Core	33.9	5	1	2J	2J_1	2J_3	2J_5	2.2	2.25	1.58	0.67	0.67	280	269	224	166	166	0	0	0	0	0	0	0	0	0	0	0	1	0	0	0	0	0	0	0
2740	20160.007	17	11	1988	54.57333333	-55.38333333	176	0.7	Fall	1988	2J	Engels	Core	215.03	5	1	2J	2J_1	2J_3	2J_5	2.2	2.25	1.58	0.67	0.67	280	269	224	166	166	0	0	0	0	0	3.2	0	0	0.01	0	0	1.8	0	0	0	0	0	0	0
2741	20160.008	17	11	1988	54.65333333	-55.48	265	1.5	Fall	1988	2J	Engels	Core	0.51	5	1	2J	2J_1	2J_4	2J_6	2.2	2.25	1.58	1.83	1.89	280	269	224	257	256	0	0	0	0	0	0	0	0	0	0	0	0.1	0	0	0	0	0	0	0
2742	20160.009	17	11	1988	54.87833333	-55.01833333	214	1.7	Fall	1988	2J	Engels	Core	2064.8	5	1	2J	2J_1	2J_4	2J_6	2.2	2.25	1.58	1.83	1.89	280	269	224	257	256	0	0	0	0	0	0	0	0	0	0	0	0	0	0	0	0	0	0	0
2743	20160.01	17	11	1988	54.79333333	-54.96833333	192	1.4	Fall	1988	2J	Engels	Core	154.66	5	1	2J	2J_1	2J_3	2J_5	2.2	2.25	1.58	0.67	0.67	280	269	224	166	166	0	0	0	0	1.5	0	0	0	0	0	0	0.2	0	0	0	0	0	0	0
2744	20160.011	17	11	1988	54.71666667	-54.96833333	177	1.1	Fall	1988	2J	Engels	Core	408.2	5	1	2J	2J_1	2J_3	2J_5	2.2	2.25	1.58	0.67	0.67	280	269	224	166	166	0	0	0	0	7.2	5.1	0	0	0	0	0	0.2	0	0	0	0	0	0	0
2745	20160.012	18	11	1988	54.57833333	-54.90833333	185	1.5	Fall	1988	2J	Engels	Core	658.03	5	1	2J	2J_1	2J_3	2J_5	2.2	2.25	1.58	0.67	0.67	280	269	224	166	166	0	0	0	6	3	3	0	0	0	0	0	0.02	0	0	0	0	0	0	0
2746	20160.013	18	11	1988	54.495	-55.27	152	0.7	Fall	1988	2J	Engels	Core	79.2	5	1	2J	2J_1	2J_3	2J_5	2.2	2.25	1.58	0.67	0.67	280	269	224	166	166	0	0	0	0	0	3	0	0	0	0	0	0.1	0	0	0	0	0	0	0
2747	20160.014	18	11	1988	54.355	-54.97166667	180	1.3	Fall	1988	2J	Engels	Core	382	5	1	2J	2J_1	2J_3	2J_5	2.2	2.25	1.58	0.67	0.67	280	269	224	166	166	0	0	0	0	0	0	0	0	0	0	0	0	0	0	0	0	0	0	0
2748	20160.015	18	11	1988	54.37166667	-54.40833333	196	1.4	Fall	1988	2J	Engels	Core	229.1	5	1	2J	2J_1	2J_3	2J_5	2.2	2.25	1.58	0.67	0.67	280	269	224	166	166	0	0	0	0	0	0	0	0	0	0	0	0.1	0	0	0	0	0	0	0
2749	20160.016	18	11	1988	54.23333333	-54.84833333	170	1.1	Fall	1988	2J	Engels	Core	268.4	5	1	2J	2J_1	2J_3	2J_5	2.2	2.25	1.58	0.67	0.67	280	269	224	166	166	0	0	0	0	0	0	0	0	0	0	0	0.1	0	0	0	0	0	0	0
2750	20160.017	18	11	1988	54.19333333	-55.14166667	154	1.2	Fall	1988	2J	Engels	Core	405.62	5	1	2J	2J_1	2J_3	2J_5	2.2	2.25	1.58	0.67	0.67	280	269	224	166	166	0	0	0	13.5	0	0	0	0	0	0	0	0.02	0	0	0	0	0	0	0
2751	20160.018	18	11	1988	54.06166667	-54.965	161	1.6	Fall	1988	2J	Engels	Core	483.9	5	1	2J	2J_1	2J_3	2J_5	2.2	2.25	1.58	0.67	0.67	280	269	224	166	166	0	0	0	10	0	0	0	0	0	0	0	0.5	0	0	0	0	0	0	0
2752	20160.019	18	11	1988	53.85166667	-54.90666667	162	1.4	Fall	1988	2J	Engels	Core	149.97	5	1	2J	2J_1	2J_3	2J_5	2.2	2.25	1.58	0.67	0.67	280	269	224	166	166	0	0	0	13.5	0	6	0	0	0	0	0	0.05	0	0	0	0	0	0	0
2753	20160.02	18	11	1988	53.785	-54.88666667	151	1.5	Fall	1988	2J	Engels	Core	11.31	5	1	2J	2J_1	2J_3	2J_5	2.2	2.25	1.58	0.67	0.67	280	269	224	166	166	0	0	0	0	0	0	0	0	0	0	0	1.5	0	0	0	0	0	0	0
2754	20160.021	18	11	1988	53.89333333	-54.8	169	NA	Fall	1988	2J	Engels	Core	173.95	5	1	2J	2J_1	2J_3	2J_5	2.2	2.25	1.58	0.67	0.67	280	269	224	166	166	0.03	0	0	0	0	0	0	0	0	0	0	0.4	0	0	0	0	0	0	0
2755	20160.022	19	11	1988	53.67666667	-54.50166667	176	1.9	Fall	1988	2J	Engels	Core	30.9	5	1	2J	2J_1	2J_3	2J_5	2.2	2.25	1.58	0.67	0.67	280	269	224	166	166	0	0	0	8	0	1	0	0	0	0	0	0.9	0	0	0	0	0	0	0
2756	20160.023	19	11	1988	53.56833333	-53.925	179	1.4	Fall	1988	2J	Engels	Core	12.54	5	1	2J	2J_1	2J_3	2J_5	2.2	2.25	1.58	0.67	0.67	280	269	224	166	166	0	0	0	0	0	0	0	0	0	0	0	0.01	0	0	0	0	0	0	0
2757	20160.024	19	11	1988	53.59	-53.64666667	191	1.8	Fall	1988	2J	Engels	Core	31	5	1	2J	2J_1	2J_1	2J_4	2.2	2.25	1.58	1.94	1.62	280	269	224	241	232	0	0	0	0	0	6	0	0	0	0	0	0	0	0	0	0	0	0	0
2758	20160.025	19	11	1988	53.38666667	-54.05833333	152	0.7	Fall	1988	2J	Engels	Core	864.75	5	1	2J	2J_1	2J_3	2J_5	2.2	2.25	1.58	0.67	0.67	280	269	224	166	166	0	0	0	0	1.3	8	0	0	0	0	0	0	0	0	0	0	0	0	0
2759	20160.026	19	11	1988	53.42833333	-54.54333333	249	1.8	Fall	1988	2J	Engels	Core	90.1	5	1	2J	2J_1	2J_1	2J_4	2.2	2.25	1.58	1.94	1.62	280	269	224	241	232	0	0	0	0	0	0	0	0	0	0	0	0.3	0	0	0	0	0	0	0
2760	20160.027	19	11	1988	53.45166667	-54.85166667	244	1.7	Fall	1988	2J	Engels	Core	8.77	5	1	2J	2J_1	2J_1	2J_4	2.2	2.25	1.58	1.94	1.62	280	269	224	241	232	0.01	0	0	0	0	0	0	0	0	0	0	0.03	0	0	0	0	0	0	0
2761	20160.028	19	11	1988	53.42666667	-55.27833333	178	0.9	Fall	1988	2J	Engels	Core	118.32	5	1	2J	2J_1	2J_1	2J_4	2.2	2.25	1.58	1.94	1.62	280	269	224	241	232	0	0	0	19	0	0	0	0	0	0	0	0.4	0	0	0	0	0	0	0
2762	20160.029	19	11	1988	52.99	-55.02	178	0.4	Fall	1988	2J	Engels	Core	10.6	5	1	2J	2J_1	2J_1	2J_4	2.2	2.25	1.58	1.94	1.62	280	269	224	241	232	0	0	0	0	0	0	0	0	0	0	0	0	0	0	0	0	0	0	0
2763	20160.032	21	11	1988	52.72833333	-54.94333333	152	0.1	Fall	1988	2J	Engels	Core	109.5	5	1	2J	2J_1	2J_3	2J_5	2.2	2.25	1.58	0.67	0.67	280	269	224	166	166	0	0	0	10	0	0	0	0	0	0	0	1	0	0	0	0	0	0	0
2764	20160.033	21	11	1988	52.41833333	-55.06166667	170	-0.1	Fall	1988	2J	Engels	Core	47	5	1	2J	2J_1	2J_3	2J_5	2.2	2.25	1.58	0.67	0.67	280	269	224	166	166	0	0	0	0	0	0	0	0	0	0	0	1.6	0	0	0	0	0	0	0
2765	20160.034	21	11	1988	52.36666667	-55.01833333	172	0	Fall	1988	2J	Engels	Core	28.47	5	1	2J	2J_1	2J_3	2J_5	2.2	2.25	1.58	0.67	0.67	280	269	224	166	166	0	0	0	0	0	0	0	0.02	0	0	0	0.5	0	0	0	0	0	0	0
2766	20160.035	21	11	1988	52.27333333	-54.78	178	-0.1	Fall	1988	2J	Engels	Core	40.1	5	1	2J	2J_1	2J_1	2J_4	2.2	2.25	1.58	1.94	1.62	280	269	224	241	232	0	0	0	0	0	3	0	0	0	0	0	4	0	0	0	0	0	0	0
2767	20160.037	21	11	1988	52.61833333	-54.66333333	186	0.3	Fall	1988	2J	Engels	Core	151.12	5	1	2J	2J_1	2J_1	2J_4	2.2	2.25	1.58	1.94	1.62	280	269	224	241	232	0	0	0	19	0	8	0	0	0	0	0	4.2	0	0	0	0	0	0	0
2768	20160.038	21	11	1988	53.72333333	-53.26833333	225	2.1	Fall	1988	2J	Engels	Core	101.9	5	1	2J	2J_1	2J_1	2J_4	2.2	2.25	1.58	1.94	1.62	280	269	224	241	232	0	0	0	0	0	6	0	0	0	0	0	0	0	0	0	0	0	0	0
2769	20160.039	22	11	1988	53.77666667	-52.92	286	2.8	Fall	1988	2J	Engels	Core	279	5	1	2J	2J_2	2J_2	2J_2	2.2	2.25	3.74	3.74	3.74	280	269	520	520	450	0	0	0	0	10	0	0	0	0	0	0	0	0	0	0	0	0	0	0
2770	20160.04	22	11	1988	53.87333333	-53.11666667	258	2.4	Fall	1988	2J	Engels	Core	170.6	5	1	2J	2J_1	2J_1	2J_4	2.2	2.25	1.58	1.94	1.62	280	269	224	241	232	0	0	0	0	6	3	0	0	0	0	0	0	0	0	0	0	0	0	0
2771	20160.041	22	11	1988	54.05666667	-53.38333333	251	2	Fall	1988	2J	Engels	Core	430.7	5	1	2J	2J_1	2J_1	2J_4	2.2	2.25	1.58	1.94	1.62	280	269	224	241	232	0	0	0	0	5	0	0	0	0	0	0	0	0	0	0	0	0	0	0
2772	20160.042	22	11	1988	54.04333333	-53.655	215	1.5	Fall	1988	2J	Engels	Core	232.3	5	1	2J	2J_1	2J_1	2J_4	2.2	2.25	1.58	1.94	1.62	280	269	224	241	232	0	0	0	0	1	0	0	0	0	0	0	0	0	0	0	0	0	0	0
2773	20160.043	22	11	1988	54.37666667	-54.335	202	1.5	Fall	1988	2J	Engels	Core	268.8	5	1	2J	2J_1	2J_4	2J_6	2.2	2.25	1.58	1.83	1.89	280	269	224	257	256	0	0	0	0	0	0	0	0	0	0	0	0	0	0	0	0	0	0	0
2774	20160.044	22	11	1988	54.44	-54.035	222	2.1	Fall	1988	2J	Engels	Core	138	5	1	2J	2J_1	2J_1	2J_4	2.2	2.25	1.58	1.94	1.62	280	269	224	241	232	0	0	0	0	2	5	0	0	0	0	0	0	0	0	0	0	0	0	0
2775	20160.045	22	11	1988	54.41333333	-53.84	229	2.1	Fall	1988	2J	Engels	Core	177.03	5	1	2J	2J_1	2J_1	2J_4	2.2	2.25	1.58	1.94	1.62	280	269	224	241	232	0	0	0	0	5.5	0	0	0	0.01	0	0	0.02	0	0	0	0	0	0	0
2776	20160.046	22	11	1988	54.545	-53.73666667	264	2.8	Fall	1988	2J	Engels	Core	593.8	5	1	2J	2J_1	2J_1	2J_4	2.2	2.25	1.58	1.94	1.62	280	269	224	241	232	0	0	0	0	5	0	0	0	0	0	0	0	0	0	0	0	0	0	0
2777	20160.047	22	11	1988	54.69666667	-53.83	282	2.3	Fall	1988	2J	Engels	Core	278.05	5	1	2J	2J_1	2J_1	2J_4	2.2	2.25	1.58	1.94	1.62	280	269	224	241	232	0	0	0	3.7	0.6	2.2	0	0	0	0	0	0	0	0	0	0	0	0	0.05
2778	20160.048	22	11	1988	54.715	-54.035	261	2.3	Fall	1988	2J	Engels	Core	590.31	5	1	2J	2J_1	2J_4	2J_6	2.2	2.25	1.58	1.83	1.89	280	269	224	257	256	0	0	0	0	2.2	0	0	0	0	0	0	0	0	0	0	0	0	0	0
2779	20160.049	22	11	1988	54.78666667	-54.25	256	2	Fall	1988	2J	Engels	Core	389.81	5	1	2J	2J_1	2J_4	2J_6	2.2	2.25	1.58	1.83	1.89	280	269	224	257	256	0	0	0	14	1.5	0	0	0	0	0	0	0	0	0	0	0	0	0	0.01
2780	20160.05	23	11	1988	54.87833333	-54.67333333	235	2.5	Fall	1988	2J	Engels	Core	233.5	5	1	2J	2J_1	2J_4	2J_6	2.2	2.25	1.58	1.83	1.89	280	269	224	257	256	0	0	0	23.5	5	0	0	0	0	0	0	0	0	0	0	0	0	0	0
2781	20160.051	23	11	1988	54.965	-54.66666667	256	2.6	Fall	1988	2J	Engels	Core	1844.35	5	1	2J	2J_1	2J_4	2J_6	2.2	2.25	1.58	1.83	1.89	280	269	224	257	256	0	0	0	7	3.5	0	0	0	0	0	0	0	0	0	0	0	0	0	0
2782	20160.052	23	11	1988	55.11166667	-55.23333333	252	3.1	Fall	1988	2J	Engels	Core	1844.71	5	1	2J	2J_1	2J_4	2J_6	2.2	2.25	1.58	1.83	1.89	280	269	224	257	256	0	0	0	12	2	0	0	0	0	0	0	0	0	0	0	0	0	0	0
2783	20160.053	24	11	1988	55.235	-55.91166667	267	3	Fall	1988	2J	Engels	Core	437.5	5	1	2J	2J_1	2J_4	2J_6	2.2	2.25	1.58	1.83	1.89	280	269	224	257	256	0	0	0	51.5	3	3	0	0	0	0	0	0	0	0	0	0	0	0	0
2784	20160.055	24	11	1988	55.01333333	-55.405	276	2.6	Fall	1988	2J	Engels	Core	379.4	5	1	2J	2J_1	2J_4	2J_6	2.2	2.25	1.58	1.83	1.89	280	269	224	257	256	0	0	0	6	1.5	0	0	0	0	0	0	0	0	0	0	0	0	0	0
2785	20160.057	24	11	1988	54.85833333	-55.57	263	2.3	Fall	1988	2J	Engels	Core	150.22	5	1	2J	2J_1	2J_4	2J_6	2.2	2.25	1.58	1.83	1.89	280	269	224	257	256	0	0	0	0	0.6	4.8	0	0	0	0	0	0.1	0	0	0	0	0	0	0
2786	20160.058	24	11	1988	54.58333333	-55.735	233	1.3	Fall	1988	2J	Engels	Core	113.65	5	1	2J	2J_1	2J_4	2J_6	2.2	2.25	1.58	1.83	1.89	280	269	224	257	256	0	0	0	25.5	0.4	5	0	0	0	0	0	0.4	0	0	0	0	0	0	0
2787	20160.059	24	11	1988	54.38333333	-55.55166667	272	1.2	Fall	1988	2J	Engels	Core	152	5	1	2J	2J_1	2J_4	2J_6	2.2	2.25	1.58	1.83	1.89	280	269	224	257	256	0	0	0	0	0	0	0	0	0	0	0	0.4	0	0	0	0	0	0	0
2788	20160.06	24	11	1988	54.12166667	-55.62166667	292	1.4	Fall	1988	2J	Engels	Core	31.5	5	1	2J	2J_1	2J_4	2J_6	2.2	2.25	1.58	1.83	1.89	280	269	224	257	256	0	0	0	0	0	0	0	0	0	0	0	0.4	0	0	0	0	0	0	0
2789	20160.061	25	11	1988	52.995	-54.32	260	1.8	Fall	1988	2J	Engels	Core	436.1	5	1	2J	2J_1	2J_1	2J_4	2.2	2.25	1.58	1.94	1.62	280	269	224	241	232	0	0	0	28	1.5	5	0	0	0	0	0	1.5	0	0	0	0	0	0	0
2790	20160.062	25	11	1988	53.015	-54.21166667	314	2.3	Fall	1988	2J	Engels	Core	310.5	5	1	2J	2J_1	2J_1	2J_4	2.2	2.25	1.58	1.94	1.62	280	269	224	241	232	0.1	0	0	52.5	6	6	0	0	0	0	0	0.3	0	0	0	0	0	0	0
2791	20160.063	25	11	1988	53.135	-54.13333333	375	3.4	Fall	1988	2J	Engels	Core	175.85	5	1	2J	2J_1	2J_1	2J_4	2.2	2.25	1.58	1.94	1.62	280	269	224	241	232	0	0	0	0	1.4	0	0	0	0	0	0	0	0	0	0	0	0	0	0.05
2792	20160.064	25	11	1988	53.14166667	-54.05333333	387	3.3	Fall	1988	2J	Engels	Core	185.74	5	1	2J	2J_1	2J_1	2J_4	2.2	2.25	1.58	1.94	1.62	280	269	224	241	232	0	0	0	0	0	3	0	0	0	0	0	0	0	0	0	0	0	0	0
2793	20160.065	25	11	1988	53.19333333	-53.41833333	538	3.6	Fall	1988	2J	Engels	Core	153.2	5	1	2J	2J_2	2J_2	2J_2	2.2	2.25	3.74	3.74	3.74	280	269	520	520	450	0	0	0	4	0	0	0	0	0	0	0	0	0	0	0	0	0	0	0
2794	20160.066	25	11	1988	53.06333333	-53.03333333	522	4.2	Fall	1988	2J	Engels	Core	100.91	5	1	2J	2J_2	2J_2	2J_2	2.2	2.25	3.74	3.74	3.74	280	269	520	520	450	0	0	0	0	0	0	0	0	0	0	0	0	0	0	0	0	0	0	0
2795	20160.067	25	11	1988	52.88666667	-53.30666667	449	3.5	Fall	1988	2J	Engels	Core	212.31	5	1	2J	2J_2	2J_2	2J_2	2.2	2.25	3.74	3.74	3.74	280	269	520	520	450	0	0	0	48	1	3.6	0	0	0	0	0	0	0	0	0	0	0	0	0
2796	20160.068	25	11	1988	52.77833333	-53.56833333	465	3.6	Fall	1988	2J	Engels	Core	98.55	5	1	2J	2J_2	2J_2	2J_2	2.2	2.25	3.74	3.74	3.74	280	269	520	520	450	0	0	0	0	0	0	0	0	0	0	0	0	0	0	0	0	0	0	0
2797	20160.069	26	11	1988	52.57833333	-53.14833333	204	2.4	Fall	1988	2J	Engels	Core	36.95	5	1	2J	2J_1	2J_1	2J_1	2.2	2.25	1.58	1.94	2.7	280	269	224	241	264	0	0	0	0	2.5	5	0	0	0	0	0	0	0	0	0	0	0	0	0
2798	20160.07	26	11	1988	52.345	-53.27	252	2.9	Fall	1988	2J	Engels	Core	196	5	1	2J	2J_1	2J_1	2J_1	2.2	2.25	1.58	1.94	2.7	280	269	224	241	264	0	0	0	0	6.5	0	0	0	0	0	0	0	0	0	0	0	0	0	0
2799	20160.071	26	11	1988	52.52	-53.82666667	210	1.7	Fall	1988	2J	Engels	Core	154.95	5	1	2J	2J_1	2J_1	2J_4	2.2	2.25	1.58	1.94	1.62	280	269	224	241	232	0	0	0	0	3	4	0	0	0	0	0	0.1	0	0	0	0	0	0	0
2800	20160.072	26	11	1988	52.765	-54.035	324	2.3	Fall	1988	2J	Engels	Core	262.65	5	1	2J	2J_1	2J_1	2J_4	2.2	2.25	1.58	1.94	1.62	280	269	224	241	232	0	0	0	0	2	0	0	0	0	0	0	0.1	0	0	0	0	0	0	0
2801	20160.073	26	11	1988	52.58166667	-54.22	215	1.3	Fall	1988	2J	Engels	Core	130.12	5	1	2J	2J_1	2J_1	2J_4	2.2	2.25	1.58	1.94	1.62	280	269	224	241	232	0	0	0	31.5	0	5.5	0	0	0	0	0	0.3	0	0	0	0	0	0	0
2802	20174.001	2	11	1989	52.27166667	-53.11666667	268	2	Fall	1989	2J	Engels	Core	49.82	5	1	2J	2J_1	2J_1	2J_1	2.2	2.25	1.58	1.94	2.7	280	269	224	241	264	0	0	0	0	1.82	0	0	0	0	0	0	0	0	0	0	0	0	0	0
2803	20174.002	2	11	1989	52.42	-52.78333333	286	2.9	Fall	1989	2J	Engels	Core	51.81	5	1	2J	2J_1	2J_1	2J_1	2.2	2.25	1.58	1.94	2.7	280	269	224	241	264	0	0	0	0	13	6	0	0	0	0	0	0	0	0	0	0	0	0	0
2804	20174.003	2	11	1989	52.455	-52.51	256	2.2	Fall	1989	2J	Engels	Core	14.55	5	2	2J	2J_1	2J_1	2J_1	2.27	2.25	1.58	1.94	2.7	297	269	224	241	264	0	0	0	0	0	0	0	0	0	0	0	0	0	0	0	0	0	0	0
2805	20174.004	3	11	1989	52.36333333	-52.34166667	271	3.1	Fall	1989	2J	Engels	Core	35.71	1	2	2J	2J_1	2J_1	2J_1	2.27	2.25	1.58	1.94	2.7	297	269	224	241	264	0	0	0	0	6.16	0	0	0	0	0	0	0	0	0	0	0	0	0	0
2806	20174.005	3	11	1989	52.39333333	-52.31333333	270	2.8	Fall	1989	2J	Engels	Core	50.98	1	2	2J	2J_1	2J_1	2J_1	2.27	2.25	1.58	1.94	2.7	297	269	224	241	264	0	0	0	13	2.2	0	0	0	0	0	0	0	0	0	0	0	0	0	0.04
2807	20174.006	3	11	1989	52.50666667	-51.85666667	291	3.3	Fall	1989	2J	Engels	Core	16.53	1	2	2J	2J_1	2J_1	2J_1	2.27	2.25	1.58	1.94	2.7	297	269	224	241	264	0	0	0	0	0.82	0	0	0	0	0	0	0	0	0	0	0	0	0	0
2808	20174.007	3	11	1989	52.61	-51.53166667	635	3.6	Fall	1989	2J	Engels	Core	316.14	1	1	2J	2J_2	2J_2	2J_2	2.2	2.25	3.74	3.74	3.74	280	269	520	520	450	0	0	0	19.5	0	0	1.01	0.06	0	0	0	0	50	0	0	0	0	3.53	0
2809	20174.009	3	11	1989	52.71	-51.58333333	829	3.6	Fall	1989	2J	Engels	Core	72.09692308	1	1	2J	2J_2	2J_2	2J_3	2.2	2.25	3.74	3.74	3.73	280	269	520	520	1045	0	0	0	0	0	0	2.436923077	0	0	0	0	0	5.413846154	0	0	0	0	3.06	0
2810	20174.01	3	11	1989	52.64333333	-51.72166667	348	3.4	Fall	1989	2J	Engels	Core	126.19	1	2	2J	2J_1	2J_1	2J_1	2.27	2.25	1.58	1.94	2.7	297	269	224	241	264	0	0	0	3	0.99	0	0	0	0	0	0	0	0	0	0	0	0	0	0
2811	20174.011	3	11	1989	52.73833333	-51.95833333	316	3.2	Fall	1989	2J	Engels	Core	47.33	1	2	2J	2J_1	2J_1	2J_1	2.27	2.25	1.58	1.94	2.7	297	269	224	241	264	0	0	0	0	0.38	0	0	0	0	0	0	0	0	0	0	0	0	0	0
2812	20174.013	3	11	1989	52.635	-52.14166667	297	2.5	Fall	1989	2J	Engels	Core	99.05	1	2	2J	2J_1	2J_1	2J_1	2.27	2.25	1.58	1.94	2.7	297	269	224	241	264	0	0	0	9	3.91	0	0	0	0	0	0	0	0	0	0	0	0	0	0
2813	20174.014	3	11	1989	52.71666667	-52.81	221	0.6	Fall	1989	2J	Engels	Core	46.12	5	1	2J	2J_1	2J_1	2J_1	2.2	2.25	1.58	1.94	2.7	280	269	224	241	264	0	0	0	9.7	5.1	5.12	0	0	0	0	0	0	0	0	0	0	0	0	0
2814	20174.015	3	11	1989	52.67833333	-53.035	211	0.7	Fall	1989	2J	Engels	Core	22	5	1	2J	2J_1	2J_1	2J_1	2.2	2.25	1.58	1.94	2.7	280	269	224	241	264	0	0	0	0	1.96	4.15	0	0	0	0	0	0	0	0	0	0	0	0	0
2815	20174.016	4	11	1989	52.60166667	-53.32666667	232	0.5	Fall	1989	2J	Engels	Core	69.81	5	1	2J	2J_1	2J_1	2J_1	2.2	2.25	1.58	1.94	2.7	280	269	224	241	264	0	0	0	0	0.46	0	0	0	0	0	0	0.06	0	0	0	0	0	0	0
2816	20174.017	4	11	1989	52.79166667	-53.57333333	478	3.6	Fall	1989	2J	Engels	Core	254.67	5	1	2J	2J_2	2J_2	2J_2	2.2	2.25	3.74	3.74	3.74	280	269	520	520	450	0	0	0	0	0	0	0	0	0	0	0	0	0	0	0	0	0	0	0
2817	20174.018	4	11	1989	52.855	-53.76666667	482	3.6	Fall	1989	2J	Engels	Core	105.41	5	1	2J	2J_2	2J_2	2J_2	2.2	2.25	3.74	3.74	3.74	280	269	520	520	450	0	0	0	0	0	0	0	0	0	0	0	0	0	0	0	0	0	0	0
2818	20174.02	4	11	1989	52.985	-53.77	540	NA	Fall	1989	2J	Engels	Core	80.95	5	1	2J	2J_2	2J_2	2J_2	2.2	2.25	3.74	3.74	3.74	280	269	520	520	450	0	0	0	0	0	0	0	0	0	0	0	0	0	0	0	0	0	0	0.36
2819	20174.021	4	11	1989	53.04	-53.65	556	3.1	Fall	1989	2J	Engels	Core	10.7	5	1	2J	2J_2	2J_2	2J_2	2.2	2.25	3.74	3.74	3.74	280	269	520	520	450	0	0	0	0	0	0	0	0	0	0	0	0	0	0	0	0	0	0	0
2820	20174.022	4	11	1989	53.015	-53.305	547	3.2	Fall	1989	2J	Engels	Core	90.27	5	1	2J	2J_2	2J_2	2J_2	2.2	2.25	3.74	3.74	3.74	280	269	520	520	450	0	0	0	0	0	0	0	0	0	0	0	0	0	0	0	0	0	0	0
2821	20174.023	4	11	1989	53.18666667	-53.13	525	NA	Fall	1989	2J	Engels	Core	67.43	5	1	2J	2J_2	2J_2	2J_2	2.2	2.25	3.74	3.74	3.74	280	269	520	520	450	0	0	0	0	0	0	0	0	0	0	0	0	0	0	0	0	0	0	0
2822	20174.024	6	11	1989	52.375	-55.185	164	-0.1	Fall	1989	2J	Engels	Core	2.412	5	1	2J	2J_1	2J_3	2J_5	2.2	2.25	1.58	0.67	0.67	280	269	224	166	166	0	0	0	0	0	0	0	0	0	0	0	0.768	0	0	0	0	0	0	0.012
2823	20174.026	6	11	1989	52.535	-55.27	143	0.1	Fall	1989	2J	Engels	Core	24.64	5	1	2J	2J_1	2J_3	2J_5	2.2	2.25	1.58	0.67	0.67	280	269	224	166	166	0	0	0	0	0	0	0	0	0	0	0	1.01	0	0	0	0	0	0	0
2824	20174.027	6	11	1989	52.74166667	-55.26666667	148	0.3	Fall	1989	2J	Engels	Core	5.43	5	1	2J	2J_1	2J_3	2J_5	2.2	2.25	1.58	0.67	0.67	280	269	224	166	166	0	0	0	0	0	0	0	0	0	0	0	0.23	0	0	0	0	0	0	0
2825	20174.028	6	11	1989	52.80333333	-55.25333333	148	0.8	Fall	1989	2J	Engels	Core	2.98	5	1	2J	2J_1	2J_3	2J_5	2.2	2.25	1.58	0.67	0.67	280	269	224	166	166	0	0	0	0	0	0	0	0	0	0	0	0.08	0	0	0	0	0	0	0
2826	20174.029	6	11	1989	52.99333333	-55.26333333	151	-0.1	Fall	1989	2J	Engels	Core	0.82	5	1	2J	2J_1	2J_3	2J_5	2.2	2.25	1.58	0.67	0.67	280	269	224	166	166	0	0	0	0	0	0	0	0	0	0	0	0.05	0	0	0	0	0	0	0
2827	20174.031	6	11	1989	53.10666667	-55.025	180	-0.4	Fall	1989	2J	Engels	Core	13.275	5	1	2J	2J_1	2J_1	2J_4	2.2	2.25	1.58	1.94	1.62	280	269	224	241	232	0	0	0	0	0	0	0	0	0	0	0	2.16	0	0	0	0	0	0	0
2828	20174.033	7	11	1989	53.15833333	-55.18166667	160	-0.3	Fall	1989	2J	Engels	Core	3.13	5	1	2J	2J_1	2J_3	2J_5	2.2	2.25	1.58	0.67	0.67	280	269	224	166	166	0	0	0	0	0	0	0	0.01	0	0	0	0.28	0	0	0	0	0	0	0
2829	20174.034	7	11	1989	53.26	-55.20666667	184	-0.2	Fall	1989	2J	Engels	Core	0.42	5	1	2J	2J_1	2J_1	2J_4	2.2	2.25	1.58	1.94	1.62	280	269	224	241	232	0	0	0	0	0	0	0	0	0	0	0	0	0	0	0	0	0	0	0
2830	20174.035	7	11	1989	53.465	-55.27833333	176	-0.2	Fall	1989	2J	Engels	Core	0.62	5	1	2J	2J_1	2J_1	2J_4	2.2	2.25	1.58	1.94	1.62	280	269	224	241	232	0	0	0	0	0	0	0	0	0	0	0	0.01	0	0	0	0	0	0	0
2831	20174.036	7	11	1989	53.54833333	-55.39666667	142	0.1	Fall	1989	2J	Engels	Core	4.71	5	1	2J	2J_1	2J_3	2J_5	2.2	2.25	1.58	0.67	0.67	280	269	224	166	166	0	0	0	0	0	0	0	0	0	0	0	0.37	0	0	0	0	0	0	0
2832	20174.037	7	11	1989	53.51833333	-54.65666667	148	0.3	Fall	1989	2J	Engels	Core	4.28	5	1	2J	2J_1	2J_3	2J_5	2.2	2.25	1.58	0.67	0.67	280	269	224	166	166	0	0	0	0	0	0	0	0	0	0	0	0	0	0	0	0	0	0	0
2833	20174.038	7	11	1989	53.71333333	-54.58166667	170	-0.2	Fall	1989	2J	Engels	Core	6.21	5	1	2J	2J_1	2J_3	2J_5	2.2	2.25	1.58	0.67	0.67	280	269	224	166	166	0	0	0	0	0	0	0	0	0	0	0	0.03	0	0	0	0	0	0	0
2834	20174.039	7	11	1989	53.81166667	-54.12166667	177	0.9	Fall	1989	2J	Engels	Core	617.17	5	1	2J	2J_1	2J_3	2J_5	2.2	2.25	1.58	0.67	0.67	280	269	224	166	166	0.01	0	0	16	0.59	0	0	0	0	0	0	0	0	0	0	0	0	0	0
2835	20174.04	7	11	1989	53.865	-54.25833333	184	0	Fall	1989	2J	Engels	Core	103.35	5	1	2J	2J_1	2J_3	2J_5	2.2	2.25	1.58	0.67	0.67	280	269	224	166	166	0	0	0	0	0	0	0	0	0	0	0	0.08	0	0	0	0	0	0	0
2836	20174.041	8	11	1989	54.10666667	-54.66666667	177	0.4	Fall	1989	2J	Engels	Core	18.8	5	1	2J	2J_1	2J_3	2J_5	2.2	2.25	1.58	0.67	0.67	280	269	224	166	166	0.04	0	0	0	0	0	0	0	0	0	0	0.42	0	0	0	0	0	0	0
2837	20174.042	8	11	1989	54.20666667	-54.74333333	174	0.3	Fall	1989	2J	Engels	Core	9	5	1	2J	2J_1	2J_3	2J_5	2.2	2.25	1.58	0.67	0.67	280	269	224	166	166	0	0	0	0	0	0	0	0	0	0	0	0	0	0	0	0	0	0	0
2838	20174.044	8	11	1989	54.13166667	-54.82	168	0.2	Fall	1989	2J	Engels	Core	12.08	5	1	2J	2J_1	2J_3	2J_5	2.2	2.25	1.58	0.67	0.67	280	269	224	166	166	0	0	0	0	0	0	0	0	0	0	0	0.34	0	0	0	0	0	0	0
2839	20174.046	8	11	1989	53.93666667	-54.885	163	-0.6	Fall	1989	2J	Engels	Core	2.58	5	1	2J	2J_1	2J_3	2J_5	2.2	2.25	1.58	0.67	0.67	280	269	224	166	166	0	0	0	0	0	0	0	0	0	0	0	0.44	0	0	0	0	0	0	0
2840	20174.047	8	11	1989	53.94	-55.22333333	142	-0.1	Fall	1989	2J	Engels	Core	2.33	5	1	2J	2J_1	2J_3	2J_5	2.2	2.25	1.58	0.67	0.67	280	269	224	166	166	0	0	0	0	0	0	0	0	0	0	0	0.06	0	0	0	0	0	0	0
2841	20174.048	8	11	1989	53.885	-55.27833333	152	0.4	Fall	1989	2J	Engels	Core	0.96	5	1	2J	2J_1	2J_3	2J_5	2.2	2.25	1.58	0.67	0.67	280	269	224	166	166	0	0	0	0	0	0	0	0	0	0	0	0.11	0	0	0	0	0	0	0
2842	20174.049	8	11	1989	53.835	-55.75666667	143	0.6	Fall	1989	2J	Engels	Core	3.46	5	1	2J	2J_1	2J_3	2J_5	2.2	2.25	1.58	0.67	0.67	280	269	224	166	166	0	0	0	0	0	0	0	0	0	0	0	0.11	0	0	0	0	0	0	0
2843	20174.05	8	11	1989	53.98166667	-56.02333333	140	0.8	Fall	1989	2J	Engels	Core	0.61	5	1	2J	2J_1	2J_3	2J_5	2.2	2.25	1.58	0.67	0.67	280	269	224	166	166	0	0	0	0	0	0	0	0	0	0	0	0.35	0	0	0	0	0	0	0
2844	20174.051	8	11	1989	54.00333333	-55.94	177	0.5	Fall	1989	2J	Engels	Core	1.992	5	1	2J	2J_1	2J_3	2J_5	2.2	2.25	1.58	0.67	0.67	280	269	224	166	166	0	0	0	0	0	0	0	0	0	0	0	0.816	0	0	0	0	0	0	0
2845	20174.053	8	11	1989	54.09333333	-55.705	289	0.6	Fall	1989	2J	Engels	Core	42.945	5	1	2J	2J_1	2J_4	2J_6	2.2	2.25	1.58	1.83	1.89	280	269	224	257	256	0.195	0	0	19.65	0	0	0	0	0	0	0	4.545	0	0	0	0	0	0	0
2846	20174.054	8	11	1989	54.19833333	-55.17	156	0.1	Fall	1989	2J	Engels	Core	16.67	5	1	2J	2J_1	2J_3	2J_5	2.2	2.25	1.58	0.67	0.67	280	269	224	166	166	0	0	0	0	0	0	0	0.01	0	0	0	1.08	0	0	0	0	0	0	0
2847	20174.055	9	11	1989	54.20666667	-55.325	154	-0.1	Fall	1989	2J	Engels	Core	1.5	5	1	2J	2J_1	2J_3	2J_5	2.2	2.25	1.58	0.67	0.67	280	269	224	166	166	0	0	0	0	0	0	0	0	0	0	0	0.1	0	0	0	0	0	0	0
2848	20174.056	9	11	1989	54.18333333	-55.77333333	224	0.4	Fall	1989	2J	Engels	Core	14.24	5	1	2J	2J_1	2J_4	2J_6	2.2	2.25	1.58	1.83	1.89	280	269	224	257	256	0	0	0	0	1.87	0	0	0	0	0	0	7	0	0	0	0	0	0	0
2849	20174.057	9	11	1989	54.27166667	-55.875	355	2.5	Fall	1989	2J	Engels	Core	76.33	5	1	2J	2J_1	2J_4	2J_7	2.2	2.25	1.58	1.83	2.83	280	269	224	257	442.5	0.24	0	0	41.3	0	1.45	0	0.02	0	0	0	2.85	0	0	0	0	0	0	0
2850	20174.059	9	11	1989	54.52333333	-55.78333333	238	0.6	Fall	1989	2J	Engels	Core	22.61	5	1	2J	2J_1	2J_4	2J_6	2.2	2.25	1.58	1.83	1.89	280	269	224	257	256	0	0	0	9.7	0.35	0	0	0.3	0	0	0	3.4	0	0	0	0	0	0	0
2851	20174.06	9	11	1989	54.66833333	-55.705	272	1.2	Fall	1989	2J	Engels	Core	23.29	5	1	2J	2J_1	2J_4	2J_6	2.2	2.25	1.58	1.83	1.89	280	269	224	257	256	0.13	0	0	0	0.44	0	0	0.01	0	0	0	10	0	0	0	0	0	0	0
2852	20174.061	9	11	1989	54.70333333	-55.78166667	272	2	Fall	1989	2J	Engels	Core	4.79	5	1	2J	2J_1	2J_4	2J_6	2.2	2.25	1.58	1.83	1.89	280	269	224	257	256	0	0	0	0	0.31	0	0	0	0	0	0	2.34	0	0	0	0	0	0	0
2853	20174.063	9	11	1989	54.48666667	-55.86166667	311	NA	Fall	1989	2J	Engels	Core	68.14	5	1	2J	2J_1	2J_4	2J_7	2.2	2.25	1.58	1.83	2.83	280	269	224	257	442.5	0.03	0	0	20.95	0	0.75	0	0	0	0	0	4.05	0	0	0	0	0	0	0
2854	20174.064	9	11	1989	54.60666667	-56.04833333	456	2.9	Fall	1989	2J	Engels	Core	328.67	5	1	2J	2J_1	2J_4	2J_7	2.2	2.25	1.58	1.83	2.83	280	269	224	257	442.5	0.12	0	0	11.6	0	0	0	0	0	0	0	2.1	0	0	0	0	0	0	0.74
2855	20174.065	9	11	1989	54.745	-56.17333333	482	2.9	Fall	1989	2J	Engels	Core	1021.17	5	1	2J	2J_1	2J_4	2J_7	2.2	2.25	1.58	1.83	2.83	280	269	224	257	442.5	0.35	0	0	5.85	1.21	6.25	0	0	0	0	0	0	0	0	0	0	0	0	0
2856	20174.066	9	11	1989	54.92666667	-56.20833333	365	2.5	Fall	1989	2J	Engels	Core	236.1	5	1	2J	2J_1	2J_4	2J_7	2.2	2.25	1.58	1.83	2.83	280	269	224	257	442.5	0	0	0	5.75	0	0	0	0	0.02	0	0	0.52	0	0	0	0	0	0	0.22
2857	20174.067	9	11	1989	54.99666667	-56.32666667	145	0.5	Fall	1989	2J	Engels	Core	6.31	5	1	2J	2J_1	2J_4	2J_8	2.2	2.25	1.58	1.83	0.93	280	269	224	257	162	0	0	0	0	0	0	0	0	0	0	0	0.37	0	0	0	0	0	0	0
2858	20174.068	10	11	1989	54.86666667	-56.465	156	0.5	Fall	1989	2J	Engels	Core	0.04	5	1	2J	2J_1	2J_4	2J_8	2.2	2.25	1.58	1.83	0.93	280	269	224	257	162	0	0	0	0	0	0	0	0	0	0	0	0	0	0	0	0	0	0	0
2859	20174.069	10	11	1989	54.86666667	-56.58333333	220	0.7	Fall	1989	2J	Engels	Core	3.9	5	1	2J	2J_1	2J_4	2J_8	2.2	2.25	1.58	1.83	0.93	280	269	224	257	162	0	0	0	0	0	0	0	0	0.01	0	0	1.37	0	0	0	0	0	0	0
2860	20174.07	10	11	1989	54.93333333	-56.6	172	0.6	Fall	1989	2J	Engels	Core	4.86	5	1	2J	2J_1	2J_4	2J_8	2.2	2.25	1.58	1.83	0.93	280	269	224	257	162	0.01	0	0	0	0	0	0	0	0	0	0	1.19	0	0	0	0	0	0	0
2861	20174.071	10	11	1989	55.12	-57.59333333	270	0.7	Fall	1989	2J	Engels	Core	13.98	5	1	2J	2J_1	2J_4	2J_8	2.2	2.25	1.58	1.83	0.93	280	269	224	257	162	0.09	0	0	0	0	0	0	0	0	0	0	10.85	0	0	0	0	0	0	0
2862	20174.072	10	11	1989	55.22833333	-57.92833333	103	0.6	Fall	1989	2J	Engels	Core	0.03	5	1	2J	2J_1	2J_4	2J_8	2.2	2.25	1.58	1.83	0.93	280	269	224	257	162	0.02	0	0	0	0	0	0	0.01	0	0	0	0	0	0	0	0	0	0	0
2863	20174.073	10	11	1989	55.26166667	-57.69333333	133	0.7	Fall	1989	2J	Engels	Core	1.15	5	1	2J	2J_1	2J_4	2J_8	2.2	2.25	1.58	1.83	0.93	280	269	224	257	162	0	0	0	0	0	0	0	0	0	0	0	0.78	0	0	0	0	0	0	0
2864	20174.074	10	11	1989	55.295	-56.74333333	153	1	Fall	1989	2J	Engels	Core	1.25	5	1	2J	2J_1	2J_4	2J_8	2.2	2.25	1.58	1.83	0.93	280	269	224	257	162	0	0	0	0	0	0	0	0	0	0	0	0.06	0	0	0	0	0	0	0
2865	20174.075	10	11	1989	55.22166667	-56.8	162	0.7	Fall	1989	2J	Engels	Core	3.15	5	1	2J	2J_1	2J_4	2J_8	2.2	2.25	1.58	1.83	0.93	280	269	224	257	162	0	0	0	0	0	0	0	0	0.01	0	0	1.75	0	0	0	0	0	0	0
2866	20174.076	10	11	1989	55.11833333	-56.425	148	0.7	Fall	1989	2J	Engels	Core	0.34	5	1	2J	2J_1	2J_4	2J_8	2.2	2.25	1.58	1.83	0.93	280	269	224	257	162	0	0	0	0	0	0	0	0	0	0	0	0.04	0	0	0	0	0	0	0
2867	20174.077	10	11	1989	55.195	-56.19833333	229	2.5	Fall	1989	2J	Engels	Core	21.01	5	1	2J	2J_1	2J_4	2J_6	2.2	2.25	1.58	1.83	1.89	280	269	224	257	256	0.06	0	0	0	2.77	0	0	0.01	0.04	0	0	1.54	0	0	0	0	0	0	0
2868	20174.078	11	11	1989	55.04833333	-55.81833333	276	2.5	Fall	1989	2J	Engels	Core	18.13	5	1	2J	2J_1	2J_4	2J_6	2.2	2.25	1.58	1.83	1.89	280	269	224	257	256	0.03	0	0	0	1.81	0	0	0.02	0.05	0	0	2.89	0	0	0	0	0	0	0
2869	20174.079	11	11	1989	54.99166667	-55.80833333	281	2.6	Fall	1989	2J	Engels	Core	23	5	1	2J	2J_1	2J_4	2J_6	2.2	2.25	1.58	1.83	1.89	280	269	224	257	256	0.08	0	0	0	0	0	0	0.02	0	0	0	1.1	0	0	0	0	0	0	0.07
2870	20174.081	11	11	1989	55.06333333	-54.89833333	278	1.7	Fall	1989	2J	Engels	Core	326.51	5	1	2J	2J_1	2J_4	2J_6	2.2	2.25	1.58	1.83	1.89	280	269	224	257	256	0	0	0	11.2	9.95	5.74	0	0.01	0	0	0	0	0	0	0	0	0	0	0
2871	20174.082	11	11	1989	55.19	-54.89	788	3.5	Fall	1989	2J	Engels	Core	74.41875	5	1	2J	2J_2	2J_2	2J_3	2.2	2.25	3.74	3.74	3.73	280	269	520	520	1045	0	0	0	15.35625	0	0	0.34875	0	0	0	0.0225	0	4.3425	0	0	0	0	13.15125	0.10125
2872	20174.084	11	11	1989	55.04	-54.62166667	387	3.2	Fall	1989	2J	Engels	Core	44.52	5	1	2J	2J_1	2J_4	2J_7	2.2	2.25	1.58	1.83	2.83	280	269	224	257	442.5	0	0	0	0	0.92	1.72	0	0	0	0	0	0	0	0	0	0	0	0	0.3
2873	20174.085	11	11	1989	54.95333333	-54.15833333	404	3.7	Fall	1989	2J	Engels	Core	11	5	1	2J	2J_2	2J_2	2J_2	2.2	2.25	3.74	3.74	3.74	280	269	520	520	450	0	0	0	2.76	0	0	0	0	0	0	0	0	0	0	0	0	0	0	0
2874	20174.086	11	11	1989	54.935	-54.58	259	2.8	Fall	1989	2J	Engels	Core	176.8	5	1	2J	2J_1	2J_4	2J_6	2.2	2.25	1.58	1.83	1.89	280	269	224	257	256	0	0	0	7.65	1.03	0	0	0	0	0	0	0	0	0	0	0	0	0	0
2875	20174.087	11	11	1989	54.81	-54.95666667	189	-0.3	Fall	1989	2J	Engels	Core	26.71	5	1	2J	2J_1	2J_3	2J_5	2.2	2.25	1.58	0.67	0.67	280	269	224	166	166	0	0	0	8.1	0	0	0	0	0	0	0	1.01	0	0	0	0	0	0	0
2876	20174.088	11	11	1989	54.73833333	-55.17166667	179	0	Fall	1989	2J	Engels	Core	4.83	5	1	2J	2J_1	2J_3	2J_5	2.2	2.25	1.58	0.67	0.67	280	269	224	166	166	0	0	0	0	0	0	0	0	0	0	0	2.12	0	0	0	0	0	0	0
2877	20174.089	11	11	1989	54.735	-55.10666667	176	0.2	Fall	1989	2J	Engels	Core	5.84	5	1	2J	2J_1	2J_3	2J_5	2.2	2.25	1.58	0.67	0.67	280	269	224	166	166	0	0	0	0	0	0	0	0	0.01	0	0	1.37	0	0	0	0	0	0	0
2878	20174.09	12	11	1989	54.55666667	-54.795	189	-0.2	Fall	1989	2J	Engels	Core	16.86	5	1	2J	2J_1	2J_3	2J_5	2.2	2.25	1.58	0.67	0.67	280	269	224	166	166	0.02	0	0	0	0	0	0	0.04	0	0	0	0.87	0	0	0	0	0	0	0
2879	20174.091	12	11	1989	54.525	-54.13	226	2	Fall	1989	2J	Engels	Core	121.68	5	1	2J	2J_1	2J_4	2J_6	2.2	2.25	1.58	1.83	1.89	280	269	224	257	256	0	0	0	0	0.99	0	0	0.01	0	0	0	0	0	0	0	0	0	0	0
2880	20174.092	12	11	1989	54.58333333	-53.92833333	243	2.3	Fall	1989	2J	Engels	Core	657.7	5	1	2J	2J_1	2J_1	2J_4	2.2	2.25	1.58	1.94	1.62	280	269	224	241	232	0	0	0	16	5.45	0	0	0	0	0	0	0	0	0	0	0	0	0	0
2881	20174.093	12	11	1989	54.6	-53.73166667	279	2.4	Fall	1989	2J	Engels	Core	382.38	5	1	2J	2J_1	2J_1	2J_4	2.2	2.25	1.58	1.94	1.62	280	269	224	241	232	0	0	0	26.3	6.04	10.7	0	0	0.01	0	0	0	0	0	0	0	0	0	0.07
2882	20174.094	12	11	1989	54.66833333	-54.01333333	251	2.1	Fall	1989	2J	Engels	Core	797.43	5	1	2J	2J_1	2J_4	2J_6	2.2	2.25	1.58	1.83	1.89	280	269	224	257	256	0	0	0	20	7.65	7.05	0	0	0	0	0	0	0	0	0	0	0	0	0.04
2883	20174.095	12	11	1989	54.775	-53.89833333	311	2.1	Fall	1989	2J	Engels	Core	131.65	5	1	2J	2J_2	2J_2	2J_2	2.2	2.25	3.74	3.74	3.74	280	269	520	520	450	0	0	0	10.65	0.71	5.21	0	0	0	0	0	0	0	0	0	0	0	0	0
2884	20174.096	12	11	1989	54.825	-53.58	548	3.7	Fall	1989	2J	Engels	Core	107.07	5	1	2J	2J_2	2J_2	2J_2	2.2	2.25	3.74	3.74	3.74	280	269	520	520	450	0	0	0	26.2	0	0	0	0	0	0	0	0	0	0	0	0	0	0	0
2885	20174.097	12	11	1989	54.58166667	-53.25333333	798	3.4	Fall	1989	2J	Engels	Core	170.44	5	1	2J	2J_2	2J_2	2J_3	2.2	2.25	3.74	3.74	3.73	280	269	520	520	1045	0	0	0	0	0	0	1.14	0	0	0	0	0	21.55	0	0	0	0	97.8	0
2886	20174.099	13	11	1989	54.6	-53.31166667	575	3.5	Fall	1989	2J	Engels	Core	99.67	5	1	2J	2J_2	2J_2	2J_2	2.2	2.25	3.74	3.74	3.74	280	269	520	520	450	0	0	0	3.75	0	0	0.22	0	0	0	0	0	0	0	0	0	0	9.3	0
2887	20174.1	13	11	1989	54.57333333	-53.375	443	3.5	Fall	1989	2J	Engels	Core	82.43	5	1	2J	2J_2	2J_2	2J_2	2.2	2.25	3.74	3.74	3.74	280	269	520	520	450	0	0	0	26.3	0	0	0	0	0	0	0	0	0	0	0	0	0	0	0
2888	20174.102	13	11	1989	54.37666667	-53.37833333	434	3.6	Fall	1989	2J	Engels	Core	91.06	5	1	2J	2J_2	2J_2	2J_2	2.2	2.25	3.74	3.74	3.74	280	269	520	520	450	0	0	0	0	0	0	0	0	0	0	0	0	0	0	0	0	0	0	0.11
2889	20174.103	13	11	1989	54.36166667	-53.46333333	388	3.1	Fall	1989	2J	Engels	Core	59.61	5	1	2J	2J_2	2J_2	2J_2	2.2	2.25	3.74	3.74	3.74	280	269	520	520	450	0	0	0	17.35	0	9.8	0	0	0	0	0	0	0	0	0	0	0	0	0.4
2890	20174.104	14	11	1989	54.17833333	-53.80833333	220	1.8	Fall	1989	2J	Engels	Core	302.61	5	1	2J	2J_1	2J_1	2J_4	2.2	2.25	1.58	1.94	1.62	280	269	224	241	232	0	0	0	0	1.93	12.6	0	0	0	0	0	0	0	0	0	0	0	0	0
2891	20174.105	15	11	1989	54.22166667	-53.99166667	210	2.1	Fall	1989	2J	Engels	Core	387.75	5	1	2J	2J_1	2J_1	2J_4	2.2	2.25	1.58	1.94	1.62	280	269	224	241	232	0	0	0	0	3.58	0	0	0	0	0	0	0	0	0	0	0	0	0	0
2892	20174.106	15	11	1989	54.20166667	-54.17833333	201	1.7	Fall	1989	2J	Engels	Core	517.99	5	1	2J	2J_1	2J_3	2J_5	2.2	2.25	1.58	0.67	0.67	280	269	224	166	166	0	0	0	0	0	0	0	0	0	0	0	0	0	0	0	0	0	0	0
2893	20174.107	15	11	1989	54.115	-54.12833333	195	0.8	Fall	1989	2J	Engels	Core	162.43	5	1	2J	2J_1	2J_3	2J_5	2.2	2.25	1.58	0.67	0.67	280	269	224	166	166	0	0	0	0	0	0	0	0	0	0	0	0.11	0	0	0	0	0	0	0
2894	20174.108	15	11	1989	54.11	-53.65833333	226	2.1	Fall	1989	2J	Engels	Core	1299.91	5	1	2J	2J_1	2J_1	2J_4	2.2	2.25	1.58	1.94	1.62	280	269	224	241	232	0	0	0	0	0	0	0	0	0	0	0	0	0	0	0	0	0	0	0
2895	20174.109	15	11	1989	53.78833333	-53.5	211	0.8	Fall	1989	2J	Engels	Core	87.36	5	1	2J	2J_1	2J_1	2J_4	2.2	2.25	1.58	1.94	1.62	280	269	224	241	232	0	0	0	0	0	0	0	0	0	0	0	0	0	0	0	0	0	0	0
2896	20174.11	15	11	1989	53.42666667	-54.085	154	1	Fall	1989	2J	Engels	Core	5.61	5	1	2J	2J_1	2J_3	2J_5	2.2	2.25	1.58	0.67	0.67	280	269	224	166	166	0	0	0	0	0	0	0	0	0	0	0	0.09	0	0	0	0	0	0	0
2897	20175.001	17	11	1989	52.53166667	-54.75833333	188	-0.2	Fall	1989	2J	Engels	Core	15.9	5	1	2J	2J_1	2J_1	2J_4	2.2	2.25	1.58	1.94	1.62	280	269	224	241	232	0.21	0	0	0	0	0	0	0	0	0	0	2.75	0	0	0	0	0	0	0
2898	20175.002	17	11	1989	52.62166667	-54.45666667	206	0.3	Fall	1989	2J	Engels	Core	20.55	5	1	2J	2J_1	2J_1	2J_4	2.2	2.25	1.58	1.94	1.62	280	269	224	241	232	0.08	0	0	0	0	6.1	0	0	0	0	0	1.3	0	0	0	0	0	0	0
2899	20175.003	18	11	1989	52.50333333	-54.08333333	216	1	Fall	1989	2J	Engels	Core	377.1	5	1	2J	2J_1	2J_1	2J_4	2.2	2.25	1.58	1.94	1.62	280	269	224	241	232	0.08	0	0	6.85	0.74	9.25	0	0.01	0	0	0	0.95	0	0	0	0	0	0	0
2900	20175.004	18	11	1989	52.41	-53.94333333	214	1.1	Fall	1989	2J	Engels	Core	893.47	5	1	2J	2J_1	2J_1	2J_4	2.2	2.25	1.58	1.94	1.62	280	269	224	241	232	0	0	0	0	0.78	3.85	0	0	0	0	0	0.25	0	0	0	0	0	0	0
2901	20175.005	18	11	1989	52.58166667	-54.03166667	226	0.9	Fall	1989	2J	Engels	Core	683.91	5	1	2J	2J_1	2J_1	2J_4	2.2	2.25	1.58	1.94	1.62	280	269	224	241	232	0	0	0	16.25	1.7	36.45	0	0.01	0	0	0	0.24	0	0	0	0	0	0	0
2902	20175.006	18	11	1989	52.69166667	-54.46333333	209	0.4	Fall	1989	2J	Engels	Core	22.87	5	1	2J	2J_1	2J_1	2J_4	2.2	2.25	1.58	1.94	1.62	280	269	224	241	232	0	0	0	0	0	0	0	0	0	0	0	5.65	0	0	0	0	0	0	0
2903	20175.007	18	11	1989	52.84833333	-54.38333333	214	0.8	Fall	1989	2J	Engels	Core	24.6	5	1	2J	2J_1	2J_1	2J_4	2.2	2.25	1.58	1.94	1.62	280	269	224	241	232	0.03	0	0	0	0	2.95	0	0	0	0	0	7	0	0	0	0	0	0	0
2904	20175.009	18	11	1989	53.04666667	-54.69	283	1.9	Fall	1989	2J	Engels	Core	57.48	5	1	2J	2J_1	2J_1	2J_4	2.2	2.25	1.58	1.94	1.62	280	269	224	241	232	0.09	0	0	0	0	0	0	0	0	0	0	16.3	0	0	0	0	0	0	0
2905	20175.01	18	11	1989	53.12666667	-54.40833333	391	2.8	Fall	1989	2J	Engels	Core	664.12	5	1	2J	2J_1	2J_1	2J_4	2.2	2.25	1.58	1.94	1.62	280	269	224	241	232	0.15	0	0	0	0	0	0	0	0	0	0	0.15	0	0	0	0	0	0	0
2906	20175.011	18	11	1989	53.17666667	-54.375	380	3.1	Fall	1989	2J	Engels	Core	410.94	5	1	2J	2J_1	2J_1	2J_4	2.2	2.25	1.58	1.94	1.62	280	269	224	241	232	0.11	0	0	21.6	0	2.6	0	0	0	0	0	0	0	0	0	0	0	0	0
2907	20175.012	18	11	1989	53.35833333	-54.56333333	283	1.1	Fall	1989	2J	Engels	Core	11.73	5	1	2J	2J_1	2J_1	2J_4	2.2	2.25	1.58	1.94	1.62	280	269	224	241	232	0.04	0	0	0	0	0	0	0	0	0	0	0.01	0	0	0	0	0	0	0
2908	20175.013	18	11	1989	53.35	-54.45	283	1.7	Fall	1989	2J	Engels	Core	62.57	5	1	2J	2J_1	2J_1	2J_4	2.2	2.25	1.58	1.94	1.62	280	269	224	241	232	0	0	0	0	6.15	0	0	0	0	0	0	0	0	0	0	0	0	0	0
2909	20175.014	19	11	1989	53.39333333	-54.26333333	156	0.7	Fall	1989	2J	Engels	Core	6.88	5	1	2J	2J_1	2J_3	2J_5	2.2	2.25	1.58	0.67	0.67	280	269	224	166	166	0	0	0	0	0	0	0	0	0	0	0	0	0	0	0	0	0	0	0
2910	20175.015	19	11	1989	53.69166667	-53.22	223	1.6	Fall	1989	2J	Engels	Core	49.45	5	1	2J	2J_1	2J_1	2J_4	2.2	2.25	1.58	1.94	1.62	280	269	224	241	232	0	0	0	0	2.25	3.6	0	0	0	0	0	0	0	0	0	0	0	0	0
2911	20175.016	19	11	1989	53.9	-53.46	219	2.1	Fall	1989	2J	Engels	Core	78.39	5	1	2J	2J_1	2J_1	2J_4	2.2	2.25	1.58	1.94	1.62	280	269	224	241	232	0	0	0	0	0.7	5.5	0	0	0.01	0	0	0	0	0	0	0	0	0	0
2912	20175.017	19	11	1989	54.03666667	-53.42	242	1.7	Fall	1989	2J	Engels	Core	153.54	5	1	2J	2J_1	2J_1	2J_4	2.2	2.25	1.58	1.94	1.62	280	269	224	241	232	0	0	0	0	1.2	4.75	0	0	0	0	0	0	0	0	0	0	0	0	0
2913	20175.018	19	11	1989	54.11333333	-53.54833333	237	1.2	Fall	1989	2J	Engels	Core	143.08	5	1	2J	2J_1	2J_1	2J_4	2.2	2.25	1.58	1.94	1.62	280	269	224	241	232	0	0	0	12.25	0.9	0	0	0	0	0	0	0	0	0	0	0	0	0	0
2914	20175.019	19	11	1989	54.26666667	-53.17166667	541	3.7	Fall	1989	2J	Engels	Core	51.6	5	1	2J	2J_2	2J_2	2J_2	2.2	2.25	3.74	3.74	3.74	280	269	520	520	450	0	0	0	15.5	0	0	0	0	0	0	0	0	0	0	0	0	0	0	0
2915	20175.02	19	11	1989	54.16	-53.01666667	544	3.6	Fall	1989	2J	Engels	Core	5.08	5	1	2J	2J_2	2J_2	2J_2	2.2	2.25	3.74	3.74	3.74	280	269	520	520	450	0	0	0	0	0	0	0	0	0	0	0	0	0	0	0	0	0	0	0
2916	20175.021	19	11	1989	54.07833333	-53.03333333	437	3.6	Fall	1989	2J	Engels	Core	14.66	5	1	2J	2J_2	2J_2	2J_2	2.2	2.25	3.74	3.74	3.74	280	269	520	520	450	0	0	0	0	0	0	0	0	0	0	0	0	0	0	0	0	0	0	0.33
2917	20175.023	19	11	1989	53.825	-52.87666667	322	3.5	Fall	1989	2J	Engels	Core	95.62	5	1	2J	2J_2	2J_2	2J_2	2.2	2.25	3.74	3.74	3.74	280	269	520	520	450	0	0	0	0	2.65	5.6	0	0	0	0	0	0	0	0	0	0	0	0	0
2918	20175.024	19	11	1989	53.33833333	-52.24	584	3.6	Fall	1989	2J	Engels	Core	100.16	1	1	2J	2J_2	2J_2	2J_2	2.2	2.25	3.74	3.74	3.74	280	269	520	520	450	0	0	0	21.95	0	0	0.11	0	0	0	0	0	2	0	0	0	0	0	0.2
2919	20175.025	20	11	1989	53.20833333	-52.39833333	432	3.3	Fall	1989	2J	Engels	Core	56.9	1	1	2J	2J_2	2J_2	2J_2	2.2	2.25	3.74	3.74	3.74	280	269	520	520	450	0	0	0	0	0	0	0	0	0	0	0	0	0	0	0	0	0	0	0.49
2920	20175.027	20	11	1989	53.11166667	-52.195	364	3.5	Fall	1989	2J	Engels	Core	173.52	1	2	2J	2J_2	2J_2	2J_2	2.27	2.25	3.74	3.74	3.74	297	269	520	520	450	0	0	0	20.65	0.49	0	0	0.02	0	0	0	0	0	0	0	0	0	0	0
2921	20175.028	20	11	1989	53.05166667	-52.25333333	286	3	Fall	1989	2J	Engels	Core	280.63	5	2	2J	2J_1	2J_1	2J_1	2.27	2.25	1.58	1.94	2.7	297	269	224	241	264	0	0	0	4.4	7.76	0	0	0	0	0	0	0	0	0	0	0	0	0	0.07
2922	20175.029	20	11	1989	53.16	-52.615	457	3.3	Fall	1989	2J	Engels	Core	118.69	5	1	2J	2J_2	2J_2	2J_2	2.2	2.25	3.74	3.74	3.74	280	269	520	520	450	0	0	0	9.5	0	0	0	0	0	0	0	0	0	0	0	0	0	0	0.28
2923	20175.03	20	11	1989	53.14833333	-52.85166667	488	3.2	Fall	1989	2J	Engels	Core	117.37	5	1	2J	2J_2	2J_2	2J_2	2.2	2.25	3.74	3.74	3.74	280	269	520	520	450	0	0	0	0	0	0	0	0	0	0	0	0	0	0	0	0	0	0	0.14
2924	20175.031	20	11	1989	53.03166667	-52.76166667	459	3.3	Fall	1989	2J	Engels	Core	240.23	5	1	2J	2J_2	2J_2	2J_2	2.2	2.25	3.74	3.74	3.74	280	269	520	520	450	0	0	0	14.65	0	0	0	0	0	0	0	0.01	0	0	0	0	0	0	0
2925	20175.032	20	11	1989	52.99666667	-52.745	376	3.2	Fall	1989	2J	Engels	Core	1995.82	5	1	2J	2J_2	2J_2	2J_2	2.2	2.25	3.74	3.74	3.74	280	269	520	520	450	0	0	0	7.5	2.6	0	0	0	0	0	0	0	0	0	0	0	0	0	0
2926	20175.033	20	11	1989	52.88833333	-52.98166667	312	2.6	Fall	1989	2J	Engels	Core	237.48	5	1	2J	2J_2	2J_2	2J_2	2.2	2.25	3.74	3.74	3.74	280	269	520	520	450	0.02	0	0	15.65	4.35	1.97	0	0	0	0	0	0.13	0	0	0	0	0	0	0
2927	20175.046	22	11	1989	53.91	-53.26666667	249	2	Fall	1989	2J	Engels	Core	277.07	5	1	2J	2J_1	2J_1	2J_4	2.2	2.25	1.58	1.94	1.62	280	269	224	241	232	0	0	0	0	3.85	9.4	0	0.01	0	0	0	0	0	0	0	0	0	0	0
2928	20175.047	22	11	1989	54.19833333	-53.54	247	1.8	Fall	1989	2J	Engels	Core	237.68	5	1	2J	2J_1	2J_1	2J_4	2.2	2.25	1.58	1.94	1.62	280	269	224	241	232	0	0	0	0	0.65	16.95	0	0.01	0	0	0	0	0	0	0	0	0	0	0.02
2929	20175.048	22	11	1989	54.27333333	-53.47166667	287	2	Fall	1989	2J	Engels	Core	669.05	5	1	2J	2J_1	2J_1	2J_4	2.2	2.25	1.58	1.94	1.62	280	269	224	241	232	0	0	0	0	3.45	4.95	0	0	0	0	0	0	0	0	0	0	0	0	0
2930	20175.049	22	11	1989	54.28666667	-53.96333333	221	1.2	Fall	1989	2J	Engels	Core	178.36	5	1	2J	2J_1	2J_1	2J_4	2.2	2.25	1.58	1.94	1.62	280	269	224	241	232	0	0	0	0	0	8.45	0	0	0	0	0	0	0	0	0	0	0	0	0
2931	20175.05	22	11	1989	54.51	-54.18666667	228	0.7	Fall	1989	2J	Engels	Core	139.76	5	1	2J	2J_1	2J_4	2J_6	2.2	2.25	1.58	1.83	1.89	280	269	224	257	256	0	0	0	0	1.06	0	0	0	0	0	0	0	0	0	0	0	0	0	0
2932	20175.051	22	11	1989	54.77833333	-54.12	269	2.8	Fall	1989	2J	Engels	Core	352.56	5	1	2J	2J_1	2J_4	2J_6	2.2	2.25	1.58	1.83	1.89	280	269	224	257	256	0	0	0	8.95	2.01	0	0	0	0	0	0	0	0	0	0	0	0	0	0
2933	20175.052	22	11	1989	54.93333333	-54.50666667	267	2.2	Fall	1989	2J	Engels	Core	359.09	5	1	2J	2J_1	2J_4	2J_6	2.2	2.25	1.58	1.83	1.89	280	269	224	257	256	0	0	0	0	8.05	0	0	0.03	0	0	0	0	0	0	0	0	0	0	0
2934	20175.053	22	11	1989	54.775	-54.53	242	2.4	Fall	1989	2J	Engels	Core	400.44	5	1	2J	2J_1	2J_4	2J_6	2.2	2.25	1.58	1.83	1.89	280	269	224	257	256	0	0	0	0	6.5	5.1	0	0.02	0	0	0	0.07	0	0	0	0	0	0	0
2935	20175.054	23	11	1989	54.505	-54.3	225	0.8	Fall	1989	2J	Engels	Core	152.02	5	1	2J	2J_1	2J_4	2J_6	2.2	2.25	1.58	1.83	1.89	280	269	224	257	256	0	0	0	0	0.84	0	0	0.01	0	0	0	0	0	0	0	0	0	0	0
2936	20175.055	23	11	1989	54.21666667	-54.11833333	203	1.1	Fall	1989	2J	Engels	Core	201.18	5	1	2J	2J_1	2J_3	2J_5	2.2	2.25	1.58	0.67	0.67	280	269	224	166	166	0	0	0	0	0	0	0	0	0	0	0	0	0	0	0	0	0	0	0
2937	20175.056	23	11	1989	53.78166667	-53.21	229	2.2	Fall	1989	2J	Engels	Core	142.94	5	1	2J	2J_1	2J_1	2J_4	2.2	2.25	1.58	1.94	1.62	280	269	224	241	232	0	0	0	0	1.75	7.05	0	0	0	0	0	0	0	0	0	0	0	0	0
2938	20175.057	23	11	1989	53.49666667	-52.99333333	287	1.9	Fall	1989	2J	Engels	Core	1743.74	5	1	2J	2J_2	2J_2	2J_2	2.2	2.25	3.74	3.74	3.74	280	269	520	520	450	0	0	0	0	0	16.25	0	0	0	0	0	0	0	0	0	0	0	0	0
2939	20175.058	23	11	1989	53.31166667	-53.515	343	2.9	Fall	1989	2J	Engels	Core	287.75	5	1	2J	2J_2	2J_2	2J_2	2.2	2.25	3.74	3.74	3.74	280	269	520	520	450	0.03	0	0	0	19.1	31.95	0	0.02	0	0	0	0	0	0	0	0	0	0	0.2
2940	20175.059	23	11	1989	52.83333333	-54.06333333	326	3.1	Fall	1989	2J	Engels	Core	154.39	5	1	2J	2J_1	2J_1	2J_4	2.2	2.25	1.58	1.94	1.62	280	269	224	241	232	0	0	0	0	1.64	4.75	0	0	0	0	0	0	0	0	0	0	0	0	0.09
2941	20175.06	23	11	1989	52.86666667	-53.28166667	326	2.9	Fall	1989	2J	Engels	Core	1968.47	5	1	2J	2J_2	2J_2	2J_2	2.2	2.25	3.74	3.74	3.74	280	269	520	520	450	0	0	0	20.5	3.45	4.35	0	0	0	0	0	0.27	0	0	0	0	0	0	0
2942	20175.061	24	11	1989	52.71333333	-53.43333333	310	2.6	Fall	1989	2J	Engels	Core	720.02	5	1	2J	2J_2	2J_2	2J_2	2.2	2.25	3.74	3.74	3.74	280	269	520	520	450	0	0	0	24.25	6.45	0	0	0	0	0	0	0.1	0	0	0	0	0	0	0
2943	20175.062	24	11	1989	52.66666667	-53.50833333	384	2.8	Fall	1989	2J	Engels	Core	630.21	5	1	2J	2J_2	2J_2	2J_2	2.2	2.25	3.74	3.74	3.74	280	269	520	520	450	0.06	0	0	0	0	0	0	0.02	0	0	0	0.09	0	0	0	0	0	0	0
2944	20175.063	24	11	1989	52.60833333	-53.12166667	204	2	Fall	1989	2J	Engels	Core	835	5	1	2J	2J_1	2J_1	2J_1	2.2	2.25	1.58	1.94	2.7	280	269	224	241	264	0.04	0	0	0	21.15	0	0	0.05	0	0	0	0	0	0	0	0	0	0	0
2945	20175.064	24	11	1989	52.49666667	-53.12166667	220	2.3	Fall	1989	2J	Engels	Core	332.38	5	1	2J	2J_1	2J_1	2J_1	2.2	2.25	1.58	1.94	2.7	280	269	224	241	264	0	0	0	0	15.75	0	0	0.11	0	0	0	0	0	0	0	0	0	0	0
2946	20175.065	24	11	1989	52.32333333	-53.94333333	284	1.5	Fall	1989	2J	Engels	Core	101.71	5	1	2J	2J_1	2J_1	2J_4	2.2	2.25	1.58	1.94	1.62	280	269	224	241	232	0	0	0	0	1.25	0.32	0	0	0	0	0	0.49	0	0	0	0	0	0	0
2947	20190.001	3	11	1990	52.26166667	-51.63333333	327	3.1	Fall	1990	2J	Engels	Core	23.52	1	2	2J	2J_1	2J_1	2J_1	2.27	2.25	1.58	1.94	2.7	297	269	224	241	264	0	0	0	0	0	0	0	0	0	0	0	0	0	0	0	0	0	0	0.02
2948	20190.002	3	11	1990	52.38333333	-51.19333333	900	3.7	Fall	1990	2J	Engels	Core	336.03	1	1	2J	2J_2	2J_2	2J_3	2.2	2.25	3.74	3.74	3.73	280	269	520	520	1045	0	0	0	24.4	0	0	1.59	0	0	0	0	0	47.75	0	0	0	0	57.65	0
2949	20190.003	3	11	1990	52.45333333	-51.845	294	3.3	Fall	1990	2J	Engels	Core	22.8	1	2	2J	2J_1	2J_1	2J_1	2.27	2.25	1.58	1.94	2.7	297	269	224	241	264	0	0	0	0	2.85	0	0	0.05	0	0	0	0	0	0	0	0	0	0	0
2950	20190.004	4	11	1990	52.45833333	-52.39666667	268	2	Fall	1990	2J	Engels	Core	33.03	1	2	2J	2J_1	2J_1	2J_1	2.27	2.25	1.58	1.94	2.7	297	269	224	241	264	0	0	0	0	0.95	0	0	0.05	0	0	0	0	0	0	0	0	0	0	0
2951	20190.005	4	11	1990	52.63333333	-52.12833333	300	2.5	Fall	1990	2J	Engels	Core	63.56	1	2	2J	2J_1	2J_1	2J_1	2.27	2.25	1.58	1.94	2.7	297	269	224	241	264	0	0	0	11.3	7.65	0	0	0.05	0	0	0	0	0	0	0	0	0	0	0
2952	20190.006	4	11	1990	52.595	-51.885	302	3.2	Fall	1990	2J	Engels	Core	24.99	1	2	2J	2J_1	2J_1	2J_1	2.27	2.25	1.58	1.94	2.7	297	269	224	241	264	0	0	0	0	1	0	0	0	0	0	0	0	0	0	0	0	0	0	0
2953	20190.007	4	11	1990	52.59	-51.525	565	4	Fall	1990	2J	Engels	Core	265.2	1	1	2J	2J_2	2J_2	2J_2	2.2	2.25	3.74	3.74	3.74	280	269	520	520	450	0	0	0	58.85	0	0	0	0	0	0	0	0	0	0	0	0	0	0.5	1.3
2954	20190.008	4	11	1990	52.655	-51.65333333	434	3.9	Fall	1990	2J	Engels	Core	200.59	1	1	2J	2J_2	2J_2	2J_2	2.2	2.25	3.74	3.74	3.74	280	269	520	520	450	0	0	0	12.05	0	0	0	0	0	0	0	0	0	0	0	0	0	0	0.01
2955	20190.009	4	11	1990	52.83333333	-51.69333333	921	3.6	Fall	1990	2J	Engels	Core	284.15	1	1	2J	2J_2	2J_2	2J_3	2.2	2.25	3.74	3.74	3.73	280	269	520	520	1045	0	0	0	19.15	0	0	0.45	0	0	0	0	0	30.75	0	0	0	0	43.3	0.45
2956	20190.01	4	11	1990	52.89666667	-51.91666667	461	3.8	Fall	1990	2J	Engels	Core	392.4	1	1	2J	2J_2	2J_2	2J_2	2.2	2.25	3.74	3.74	3.74	280	269	520	520	450	0	0	0	57.4	0	0	0	0	0	0	0	0	0	0	0	0	0	0	0.4
2957	20190.011	4	11	1990	52.71666667	-51.96833333	312	3.4	Fall	1990	2J	Engels	Core	96.3	1	2	2J	2J_1	2J_1	2J_1	2.27	2.25	1.58	1.94	2.7	297	269	224	241	264	0	0	0	0	1.4	0	0	0	0	0	0	0	0	0	0	0	0	0	0.1
2958	20190.012	5	11	1990	52.71333333	-52.40833333	263	0.5	Fall	1990	2J	Engels	Core	77.34	5	2	2J	2J_1	2J_1	2J_1	2.27	2.25	1.58	1.94	2.7	297	269	224	241	264	0	0	0	0	5.25	0	0	0	0	0	0	0	0	0	0	0	0	0	0
2959	20190.013	5	11	1990	52.74	-52.88166667	222	-0.1	Fall	1990	2J	Engels	Core	122.59	5	1	2J	2J_1	2J_1	2J_1	2.2	2.25	1.58	1.94	2.7	280	269	224	241	264	0	0	0	15.85	1.3	7.15	0	0.02	0	0	0	0	0	0	0	0	0	0	0
2960	20190.014	5	11	1990	53.04833333	-52.73833333	470	3.5	Fall	1990	2J	Engels	Core	381.6	5	1	2J	2J_2	2J_2	2J_2	2.2	2.25	3.74	3.74	3.74	280	269	520	520	450	0.06	0	0	0	0	0	0	0	0	0	0	0	0	0	0	0	0	0	0
2961	20190.015	5	11	1990	53.38	-52.29833333	520	4	Fall	1990	2J	Engels	Core	324.9	1	1	2J	2J_2	2J_2	2J_2	2.2	2.25	3.74	3.74	3.74	280	269	520	520	450	0	0	0	0	0	2.5	0	0	0	0	0	0	0	0	0	0	0	0	0
2962	20190.017	7	11	1990	52.27333333	-55.13666667	150	1.2	Fall	1990	2J	Engels	Core	17.0325	5	1	2J	2J_1	2J_3	2J_5	2.2	2.25	1.58	0.67	0.67	280	269	224	166	166	0	0	0	0	0	0	0	0.05625	0	0	0	0.81	0	0	0	0	0	0	0
2963	20190.019	7	11	1990	52.38666667	-55.04833333	168	0.5	Fall	1990	2J	Engels	Core	43.37	5	1	2J	2J_1	2J_3	2J_5	2.2	2.25	1.58	0.67	0.67	280	269	224	166	166	0	0	0	0	0	0	0	0	0	0	0	0.02	0	0	0	0	0	0	0
2964	20190.02	7	11	1990	52.525	-55.29666667	144	0.9	Fall	1990	2J	Engels	Core	8.52	5	1	2J	2J_1	2J_3	2J_5	2.2	2.25	1.58	0.67	0.67	280	269	224	166	166	0	0	0	0	0	0	0	0	0	0	0	0.16	0	0	0	0	0	0	0
2965	20190.021	7	11	1990	52.565	-55.2	148	NA	Fall	1990	2J	Engels	Core	7.72	5	1	2J	2J_1	2J_3	2J_5	2.2	2.25	1.58	0.67	0.67	280	269	224	166	166	0	0	0	0	0	0	0	0	0	0	0	0.05	0	0	0	0	0	0	0
2966	20190.022	7	11	1990	52.62166667	-55.205	148	0.9	Fall	1990	2J	Engels	Core	17.71	5	1	2J	2J_1	2J_3	2J_5	2.2	2.25	1.58	0.67	0.67	280	269	224	166	166	0	0	0	0	0	0	0	0	0	0	0	0.01	0	0	0	0	0	0	0
2967	20190.024	7	11	1990	52.83166667	-55.185	155	0.9	Fall	1990	2J	Engels	Core	7.11	5	1	2J	2J_1	2J_3	2J_5	2.2	2.25	1.58	0.67	0.67	280	269	224	166	166	0	0	0	0	0	0	0	0	0	0	0	0.01	0	0	0	0	0	0	0
2968	20190.025	7	11	1990	52.92833333	-55.19666667	158	1	Fall	1990	2J	Engels	Core	13.53	5	1	2J	2J_1	2J_3	2J_5	2.2	2.25	1.58	0.67	0.67	280	269	224	166	166	0	0	0	0	0	0	0	0.01	0	0	0	0.6	0	0	0	0	0	0	0
2969	20190.027	8	11	1990	53.15	-54.88833333	264	-0.6	Fall	1990	2J	Engels	Core	11.33	5	1	2J	2J_1	2J_1	2J_4	2.2	2.25	1.58	1.94	1.62	280	269	224	241	232	0.05	0	0	0	0	0	0	0	0	0	0	2.4	0	0	0	0	0	0	0
2970	20190.028	8	11	1990	53.47333333	-54.73	235	-0.9	Fall	1990	2J	Engels	Core	16.47	5	1	2J	2J_1	2J_1	2J_4	2.2	2.25	1.58	1.94	1.62	280	269	224	241	232	0.05	0	0	0	0	0	0	0	0	0	0	0.05	0	0	0	0	0	0	0
2971	20190.029	8	11	1990	53.605	-54.975	250	-0.6	Fall	1990	2J	Engels	Core	42.2	5	1	2J	2J_1	2J_1	2J_4	2.2	2.25	1.58	1.94	1.62	280	269	224	241	232	0.25	0	0	0	0	0	0	0	0	0	0	0.45	0	0	0	0	0	0	0
2972	20190.03	8	11	1990	53.65	-55.04333333	286	-0.7	Fall	1990	2J	Engels	Core	23.41	5	1	2J	2J_1	2J_1	2J_4	2.2	2.25	1.58	1.94	1.62	280	269	224	241	232	0.75	0	0	0	0	0	0	0	0	0	0	0.02	0	0	0	0	0	0	0
2973	20190.035	9	11	1990	53.57166667	-55.445	132	0.7	Fall	1990	2J	Engels	Core	2.94	5	1	2J	2J_1	2J_3	2J_5	2.2	2.25	1.58	0.67	0.67	280	269	224	166	166	0	0	0	0	0	0	0	0	0	0	0	0.04	0	0	0	0	0	0	0
2974	20190.036	9	11	1990	53.84833333	-55.62	188	0.7	Fall	1990	2J	Engels	Core	0.86	5	1	2J	2J_1	2J_3	2J_5	2.2	2.25	1.58	0.67	0.67	280	269	224	166	166	0	0	0	0	0	0	0	0	0	0	0	0.18	0	0	0	0	0	0	0
2975	20190.037	9	11	1990	53.90833333	-55.07166667	156	-1.3	Fall	1990	2J	Engels	Core	4.39	5	1	2J	2J_1	2J_3	2J_5	2.2	2.25	1.58	0.67	0.67	280	269	224	166	166	0.02	0	0	0	0	0	0	0	0	0	0	0.2	0	0	0	0	0	0	0
2976	20190.038	9	11	1990	54.02666667	-54.93	166	-1	Fall	1990	2J	Engels	Core	0.96	5	1	2J	2J_1	2J_3	2J_5	2.2	2.25	1.58	0.67	0.67	280	269	224	166	166	0	0	0	0	0	0	0	0	0	0	0	0.01	0	0	0	0	0	0	0
2977	20190.039	9	11	1990	54.165	-55.14666667	158	-1.1	Fall	1990	2J	Engels	Core	1.72	5	1	2J	2J_1	2J_3	2J_5	2.2	2.25	1.58	0.67	0.67	280	269	224	166	166	0	0	0	0	0	0	0	0	0	0	0	0.02	0	0	0	0	0	0	0
2978	20190.04	9	11	1990	54.16833333	-55.26333333	152	0.3	Fall	1990	2J	Engels	Core	0.34	5	1	2J	2J_1	2J_3	2J_5	2.2	2.25	1.58	0.67	0.67	280	269	224	166	166	0	0	0	0	0	0	0	0	0	0	0	0.05	0	0	0	0	0	0	0
2979	20190.042	9	11	1990	54.21333333	-55.40833333	172	-0.1	Fall	1990	2J	Engels	Core	3	5	1	2J	2J_1	2J_3	2J_5	2.2	2.25	1.58	0.67	0.67	280	269	224	166	166	0	0	0	0	0	0	0	0	0	0	0	0.35	0	0	0	0	0	0	0
2980	20190.043	10	11	1990	53.94166667	-55.88333333	160	0.8	Fall	1990	2J	Engels	Core	0.21	5	1	2J	2J_1	2J_3	2J_5	2.2	2.25	1.58	0.67	0.67	280	269	224	166	166	0	0	0	0	0	0	0	0	0	0	0	0	0	0	0	0	0	0	0
2981	20190.044	10	11	1990	54.11	-56.08333333	282	0.1	Fall	1990	2J	Engels	Core	9.225	5	1	2J	2J_1	2J_4	2J_6	2.2	2.25	1.58	1.83	1.89	280	269	224	257	256	0	0	0	0	0	0	0	0	0	0	0	1.125	0	0	0	0	0	0	0
2982	20190.045	10	11	1990	54.13	-56.08666667	288	0.1	Fall	1990	2J	Engels	Core	12.17076923	5	1	2J	2J_1	2J_4	2J_6	2.2	2.25	1.58	1.83	1.89	280	269	224	257	256	0	0	0	0	0	0	0	0.027692308	0	0	0	4.015384615	0	0	0	0	0	0	0
2983	20190.046	10	11	1990	54.26	-55.90833333	384	2.3	Fall	1990	2J	Engels	Core	40.05	5	1	2J	2J_1	2J_4	2J_7	2.2	2.25	1.58	1.83	2.83	280	269	224	257	442.5	0.3	0	0	0	0	0	0	0	0	0	0	0.35	0	0	0	0	0	0	0.2
2984	20190.047	10	11	1990	54.38333333	-55.89166667	348	0.7	Fall	1990	2J	Engels	Core	56.87	5	1	2J	2J_1	2J_4	2J_7	2.2	2.25	1.58	1.83	2.83	280	269	224	257	442.5	0.15	0	0	9.95	0	0	0	0	0	0	0	1.7	0	0	0	0	0	0	0
2985	20190.048	11	11	1990	54.41833333	-56.135	440	1.8	Fall	1990	2J	Engels	Core	93.75	5	1	2J	2J_1	2J_4	2J_7	2.2	2.25	1.58	1.83	2.83	280	269	224	257	442.5	0.08	0	0	0	0	0	0	0	0	0	0	0.56	0	0	0	0	0	0	0.85
2986	20190.049	11	11	1990	54.49166667	-55.37166667	158	0.2	Fall	1990	2J	Engels	Core	1.5	5	1	2J	2J_1	2J_3	2J_5	2.2	2.25	1.58	0.67	0.67	280	269	224	166	166	0.05	0	0	0	0	0	0	0	0	0	0	0	0	0	0	0	0	0	0
2987	20190.051	11	11	1990	54.665	-55.78333333	272	0.8	Fall	1990	2J	Engels	Core	21.95	5	1	2J	2J_1	2J_4	2J_6	2.2	2.25	1.58	1.83	1.89	280	269	224	257	256	0.09	0	0	0	0	0	0	0	0	0	0	1.35	0	0	0	0	0	0	0
2988	20190.052	11	11	1990	54.63833333	-56.08	474	2.8	Fall	1990	2J	Engels	Core	217.19	5	1	2J	2J_1	2J_4	2J_7	2.2	2.25	1.58	1.83	2.83	280	269	224	257	442.5	0	0	0	0	0	0	0	0	0	0	0	3.8	0	0	0	0	0	0	0.1
2989	20190.053	11	11	1990	54.92	-56.54833333	159	0.4	Fall	1990	2J	Engels	Core	4.46	5	1	2J	2J_1	2J_4	2J_8	2.2	2.25	1.58	1.83	0.93	280	269	224	257	162	0	0	0	0	0	0	0	0	0	0	0	0.6	0	0	0	0	0	0	0
2990	20190.054	11	11	1990	55.07166667	-56.755	162	0.4	Fall	1990	2J	Engels	Core	3.85	5	1	2J	2J_1	2J_4	2J_8	2.2	2.25	1.58	1.83	0.93	280	269	224	257	162	0	0	0	0	0	0	0	0	0	0	0	0.1	0	0	0	0	0	0	0
2991	20190.055	11	11	1990	55.16666667	-56.83	159	0.3	Fall	1990	2J	Engels	Core	1.45	5	1	2J	2J_1	2J_4	2J_8	2.2	2.25	1.58	1.83	0.93	280	269	224	257	162	0	0	0	0	0	0	0	0	0	0	0	0.2	0	0	0	0	0	0	0
2992	20190.056	11	11	1990	55.11	-57.585	264	0.2	Fall	1990	2J	Engels	Core	14.652	5	1	2J	2J_1	2J_4	2J_8	2.2	2.25	1.58	1.83	0.93	280	269	224	257	162	0	0	0	0	0	0	0	0.024	0	0	0	6.48	0	0	0	0	0	0	0
2993	20190.057	11	11	1990	55.28666667	-57.86	116	0.3	Fall	1990	2J	Engels	Core	3.26	5	1	2J	2J_1	2J_4	2J_8	2.2	2.25	1.58	1.83	0.93	280	269	224	257	162	0.02	0	0	0	0	0	0	0	0	0	0	0.12	0	0	0	0	0	0	0
2994	20190.058	11	11	1990	55.32833333	-57.86666667	118	0.3	Fall	1990	2J	Engels	Core	1.71	5	1	2J	2J_1	2J_4	2J_8	2.2	2.25	1.58	1.83	0.93	280	269	224	257	162	0.02	0	0	0	0	0	0	0	0	0	0	0	0	0	0	0	0	0	0
2995	20190.059	12	11	1990	55.355	-57.04333333	244	0.7	Fall	1990	2J	Engels	Core	7.71	5	1	2J	2J_1	2J_4	2J_8	2.2	2.25	1.58	1.83	0.93	280	269	224	257	162	0.03	0	0	0	0	2.6	0	0	0	0	0	0.99	0	0	0	0	0	0	0
2996	20190.06	12	11	1990	55.26833333	-56.55	174	0.4	Fall	1990	2J	Engels	Core	1.11	5	1	2J	2J_1	2J_4	2J_8	2.2	2.25	1.58	1.83	0.93	280	269	224	257	162	0	0	0	0	0	0	0	0	0	0	0	0.27	0	0	0	0	0	0	0
2997	20190.061	12	11	1990	55.31666667	-56.49333333	209	0.4	Fall	1990	2J	Engels	Core	5.59	5	1	2J	2J_1	2J_4	2J_8	2.2	2.25	1.58	1.83	0.93	280	269	224	257	162	0	0	0	0	2.33	0	0	0	0	0	0	0.32	0	0	0	0	0	0	0
2998	20190.062	12	11	1990	54.96	-55.92333333	296	1.2	Fall	1990	2J	Engels	Core	30.69	5	1	2J	2J_1	2J_4	2J_6	2.2	2.25	1.58	1.83	1.89	280	269	224	257	256	0.04	0	0	14.6	0	9.45	0	0	0	0	0	0	0	0	0	0	0	0	0.44
2999	20190.064	12	11	1990	54.96833333	-55.62	288	1.5	Fall	1990	2J	Engels	Core	49.88	5	1	2J	2J_1	2J_4	2J_6	2.2	2.25	1.58	1.83	1.89	280	269	224	257	256	0	0	0	0	0.35	2.25	0	0	0	0	0	0	0	0	0	0	0	0	0.75
3000	20190.065	12	11	1990	55.21	-55.48	282	1.7	Fall	1990	2J	Engels	Core	26.32	5	1	2J	2J_1	2J_4	2J_6	2.2	2.25	1.58	1.83	1.89	280	269	224	257	256	0	0	0	0	2.45	0	0	0.02	0	0	0	0	0	0	0	0	0	0	0
3001	20190.066	13	11	1990	55.19333333	-55.20833333	564	4	Fall	1990	2J	Engels	Core	32.12	5	1	2J	2J_1	2J_4	2J_7	2.2	2.25	1.58	1.83	2.83	280	269	224	257	442.5	0	0	0	0	0	0	0	0	0	0	0	0	0	0	0	0	0	0	0
3002	20190.067	13	11	1990	55.025	-55.11666667	242	2	Fall	1990	2J	Engels	Core	196.02	5	1	2J	2J_1	2J_4	2J_6	2.2	2.25	1.58	1.83	1.89	280	269	224	257	256	0	0	0	0	3.24	0	0	0	0	0	0	0	0	0	0	0	0	0	0
3003	20190.068	13	11	1990	55.04666667	-54.75333333	312	3.2	Fall	1990	2J	Engels	Core	10.6	5	1	2J	2J_1	2J_4	2J_7	2.2	2.25	1.58	1.83	2.83	280	269	224	257	442.5	0	0	0	0	0	0.8	0	0	0	0	0	0	0	0	0	0	0	0	0
3004	20190.071	13	11	1990	55.00833333	-54.38833333	430	3.9	Fall	1990	2J	Engels	Core	78.08	5	1	2J	2J_2	2J_2	2J_2	2.2	2.25	3.74	3.74	3.74	280	269	520	520	450	0	0	0	0	0	0	0	0	0	0	0	0	0	0	0	0	0	0	0.35
3005	20190.072	13	11	1990	55.05	-54.01	870	3.4	Fall	1990	2J	Engels	Core	162.77	5	1	2J	2J_2	2J_2	2J_3	2.2	2.25	3.74	3.74	3.73	280	269	520	520	1045	0	0	0	0	0	0	0.65	0	0	0	0	0	3.7	0	0	0	0	23	0
3006	20190.073	13	11	1990	54.90333333	-53.90666667	456	3.9	Fall	1990	2J	Engels	Core	59.05	5	1	2J	2J_2	2J_2	2J_2	2.2	2.25	3.74	3.74	3.74	280	269	520	520	450	0	0	0	12.6	0	0	0	0	0	0	0	0	0	0	0	0	0	0	0.15
3007	20190.075	13	11	1990	54.66666667	-53.93666667	260	3.1	Fall	1990	2J	Engels	Core	281.75	5	1	2J	2J_1	2J_4	2J_6	2.2	2.25	1.58	1.83	1.89	280	269	224	257	256	0	0	0	44.75	4.25	0	0	0	0	0	0	0	0	0	0	0	0	0	0
3008	20190.076	13	11	1990	54.72666667	-54.145	258	2.1	Fall	1990	2J	Engels	Core	102.29	5	1	2J	2J_1	2J_4	2J_6	2.2	2.25	1.58	1.83	1.89	280	269	224	257	256	0	0	0	27.4	1.9	0	0	0.02	0	0	0	0	0	0	0	0	0	0	0
3009	20190.077	14	11	1990	54.70166667	-54.465	244	0.7	Fall	1990	2J	Engels	Core	39.53	5	1	2J	2J_1	2J_4	2J_6	2.2	2.25	1.58	1.83	1.89	280	269	224	257	256	0.01	0	0	12.55	1.5	0	0	0	0	0	0	0.07	0	0	0	0	0	0	0
3010	20190.078	14	11	1990	54.72	-54.79	212	0.9	Fall	1990	2J	Engels	Core	15.14	5	1	2J	2J_1	2J_4	2J_6	2.2	2.25	1.58	1.83	1.89	280	269	224	257	256	0.01	0	0	0	1.9	0	0	0.01	0	0	0	0.65	0	0	0	0	0	0	0
3011	20190.08	14	11	1990	54.59333333	-54.69	216	0.4	Fall	1990	2J	Engels	Core	6.15	5	1	2J	2J_1	2J_4	2J_6	2.2	2.25	1.58	1.83	1.89	280	269	224	257	256	0	0	0	0	0.9	0	0	0	0	0	0	0.25	0	0	0	0	0	0	0
3012	20190.081	14	11	1990	54.375	-54.6	189	-0.6	Fall	1990	2J	Engels	Core	4.8	5	1	2J	2J_1	2J_3	2J_5	2.2	2.25	1.58	0.67	0.67	280	269	224	166	166	0	0	0	0	0	0	0	0	0	0	0	0.4	0	0	0	0	0	0	0
3013	20190.082	14	11	1990	54.24	-54.62	180	-1	Fall	1990	2J	Engels	Core	2.15	5	1	2J	2J_1	2J_3	2J_5	2.2	2.25	1.58	0.67	0.67	280	269	224	166	166	0	0	0	0	0	0	0	0	0	0	0	0.25	0	0	0	0	0	0	0
3014	20190.083	14	11	1990	53.70666667	-54.90166667	143	-1.2	Fall	1990	2J	Engels	Core	2.36	5	1	2J	2J_1	2J_3	2J_5	2.2	2.25	1.58	0.67	0.67	280	269	224	166	166	0	0	0	0	0	0	0	0	0	0	0	0	0	0	0	0	0	0	0
3015	20191.001	16	11	1990	52.51	-53.195	217	-0.1	Fall	1990	2J	Engels	Core	35.71	5	1	2J	2J_1	2J_1	2J_1	2.2	2.25	1.58	1.94	2.7	280	269	224	241	264	0.02	0	0	0	2.15	19.35	0	0.02	0	0	0	0	0	0	0	0	0	0	0
3016	20191.002	16	11	1990	52.54	-53.575	280	0.5	Fall	1990	2J	Engels	Core	99.33	5	1	2J	2J_1	2J_1	2J_4	2.2	2.25	1.58	1.94	1.62	280	269	224	241	232	0.14	0	0	0	0.36	0	0	0	0	0	0	0.1	0	0	0	0	0	0	0
3017	20191.003	16	11	1990	52.58833333	-53.36833333	264	0.2	Fall	1990	2J	Engels	Core	65.96	5	1	2J	2J_1	2J_1	2J_1	2.2	2.25	1.58	1.94	2.7	280	269	224	241	264	0.02	0	0	0	0.69	0	0	0.02	0	0	0	0.04	0	0	0	0	0	0	0
3018	20191.004	17	11	1990	52.63833333	-53.53166667	379	3.3	Fall	1990	2J	Engels	Core	405.19	5	1	2J	2J_2	2J_2	2J_2	2.2	2.25	3.74	3.74	3.74	280	269	520	520	450	0.1	0	0	0	0	0	0	0	0	0	0	0.04	0	0	0	0	0	0	0
3019	20191.005	17	11	1990	52.81833333	-53.44666667	484	3.8	Fall	1990	2J	Engels	Core	509.62	5	1	2J	2J_2	2J_2	2J_2	2.2	2.25	3.74	3.74	3.74	280	269	520	520	450	0.06	0	0	17.4	0	0	0	0	0	0	0	0	0	0	0	0	0	0	0
3020	20191.006	17	11	1990	52.82333333	-53.45833333	486	3.8	Fall	1990	2J	Engels	Core	173.25	5	1	2J	2J_2	2J_2	2J_2	2.2	2.25	3.74	3.74	3.74	280	269	520	520	450	0	0	0	0	0	0	0	0	0	0	0	0	0	0	0	0	0	0	0
3021	20191.008	17	11	1990	53.205	-53.39666667	552	3.9	Fall	1990	2J	Engels	Core	142.1	5	1	2J	2J_2	2J_2	2J_2	2.2	2.25	3.74	3.74	3.74	280	269	520	520	450	0	0	0	0	0	0	0	0	0	0	0	0	0	0	0	0	0	0	0.18
3022	20191.009	17	11	1990	53.19833333	-53.01333333	524	3.8	Fall	1990	2J	Engels	Core	102.83	5	1	2J	2J_2	2J_2	2J_2	2.2	2.25	3.74	3.74	3.74	280	269	520	520	450	0	0	0	0	0	0	0	0	0	0	0	0	0	0	0	0	0	0	0
3023	20191.01	17	11	1990	53.29666667	-53.01	530	3.8	Fall	1990	2J	Engels	Core	157.98	5	1	2J	2J_2	2J_2	2J_2	2.2	2.25	3.74	3.74	3.74	280	269	520	520	450	0	0	0	3.5	0	0	0	0	0	0	0	0	0	0	0	0	0	0	0.15
3024	20191.011	17	11	1990	53.495	-53.04	290	2.4	Fall	1990	2J	Engels	Core	57.06	5	1	2J	2J_2	2J_2	2J_2	2.2	2.25	3.74	3.74	3.74	280	269	520	520	450	0	0	0	16.1	2.05	9.75	0	0.01	0	0	0	0	0	0	0	0	0	0	0.05
3025	20191.012	17	11	1990	53.6	-53.30666667	215	1.7	Fall	1990	2J	Engels	Core	141.35	5	1	2J	2J_1	2J_1	2J_4	2.2	2.25	1.58	1.94	1.62	280	269	224	241	232	0	0	0	12.3	0	0	0	0	0	0	0	0	0	0	0	0	0	0	0
3026	20191.013	17	11	1990	53.795	-53.29166667	230	1	Fall	1990	2J	Engels	Core	225.96	5	1	2J	2J_1	2J_1	2J_4	2.2	2.25	1.58	1.94	1.62	280	269	224	241	232	0	0	0	0	2.34	7.9	0	0	0	0	0	0	0	0	0	0	0	0	0
3027	20191.014	17	11	1990	53.82166667	-52.89666667	318	2.8	Fall	1990	2J	Engels	Core	51.81	5	1	2J	2J_2	2J_2	2J_2	2.2	2.25	3.74	3.74	3.74	280	269	520	520	450	0	0	0	0	3.1	0	0	0	0	0	0	0	0	0	0	0	0	0	0
3028	20191.015	18	11	1990	53.87	-52.64166667	870	3.7	Fall	1990	2J	Engels	Core	111.2676923	5	1	2J	2J_2	2J_2	2J_3	2.2	2.25	3.74	3.74	3.73	280	269	520	520	1045	0	0	0	0	0	0	0.747692308	0	0	0	0	0	4.361538462	0	0	0	0	8.667692308	0
3029	20191.016	18	11	1990	53.98333333	-52.75	830	3.6	Fall	1990	2J	Engels	Core	204.49	5	1	2J	2J_2	2J_2	2J_3	2.2	2.25	3.74	3.74	3.73	280	269	520	520	1045	0	0	0	3.7	0	0	2	0	0	0	0	0	15.75	0	0	0	0	10.9	0.35
3030	20191.017	18	11	1990	54.11	-52.955	566	3.9	Fall	1990	2J	Engels	Core	55.6	5	1	2J	2J_2	2J_2	2J_2	2.2	2.25	3.74	3.74	3.74	280	269	520	520	450	0	0	0	17.1	0	0	0	0	0	0	0	0	0.95	0	0	0	0	0.5	0
3031	20191.018	18	11	1990	54.10666667	-53.04333333	444	3.9	Fall	1990	2J	Engels	Core	73.17	5	1	2J	2J_2	2J_2	2J_2	2.2	2.25	3.74	3.74	3.74	280	269	520	520	450	0	0	0	6.5	0	0	0	0	0	0	0	0	0	0	0	0	0	0	0.08
3032	20191.019	18	11	1990	54.19	-53.21333333	383	3.7	Fall	1990	2J	Engels	Core	35.07	5	1	2J	2J_2	2J_2	2J_2	2.2	2.25	3.74	3.74	3.74	280	269	520	520	450	0	0	0	0	0	0	0	0	0	0	0	0	0	0	0	0	0	0	0.17
3033	20191.02	18	11	1990	54.4	-53.40833333	448	3.3	Fall	1990	2J	Engels	Core	34.38	5	1	2J	2J_2	2J_2	2J_2	2.2	2.25	3.74	3.74	3.74	280	269	520	520	450	0	0	0	16.1	0	3.3	0	0	0	0	0	0	0	0	0	0	0	0	0.58
3034	20191.021	18	11	1990	54.455	-53.34	554	4.1	Fall	1990	2J	Engels	Core	21.55	5	1	2J	2J_2	2J_2	2J_2	2.2	2.25	3.74	3.74	3.74	280	269	520	520	450	0	0	0	5.8	0	0	0	0	0	0	0	0	0	0	0	0	0	0	0.23
3035	20191.022	18	11	1990	54.735	-53.11666667	838	3.6	Fall	1990	2J	Engels	Core	98.70923077	5	1	2J	2J_2	2J_2	2J_3	2.2	2.25	3.74	3.74	3.73	280	269	520	520	1045	0	0	0	15.85384615	0	0	0.415384615	0	0	0	0	0	3.046153846	0	0	0	0	4.5	0
3036	20191.023	18	11	1990	54.885	-53.67833333	634	3.8	Fall	1990	2J	Engels	Core	133.25	5	1	2J	2J_2	2J_2	2J_2	2.2	2.25	3.74	3.74	3.74	280	269	520	520	450	0	0	0	0	0	0	0.13	0	0	0	0	0	0	0.06	0	0	0	0.32	0.15
3037	20191.024	19	11	1990	54.67666667	-53.56833333	386	3.8	Fall	1990	2J	Engels	Core	28.8	5	1	2J	2J_2	2J_2	2J_2	2.2	2.25	3.74	3.74	3.74	280	269	520	520	450	0	0	0	11.2	0	0	0	0	0	0	0	0	0	0	0	0	0	0	0
3038	20191.025	19	11	1990	54.50333333	-53.63333333	263	2.4	Fall	1990	2J	Engels	Core	198.2	5	1	2J	2J_1	2J_1	2J_4	2.2	2.25	1.58	1.94	1.62	280	269	224	241	232	0	0	0	19.4	3.6	3.9	0	0	0	0	0	0	0	0	0	0	0	0	0
3039	20191.026	19	11	1990	54.43	-53.76166667	239	1.6	Fall	1990	2J	Engels	Core	224.7	5	1	2J	2J_1	2J_1	2J_4	2.2	2.25	1.58	1.94	1.62	280	269	224	241	232	0	0	0	0	1.35	0	0	0	0	0	0	0	0	0	0	0	0	0	0
3040	20191.027	19	11	1990	54.26666667	-54.02666667	217	1.7	Fall	1990	2J	Engels	Core	17.32	5	1	2J	2J_1	2J_1	2J_4	2.2	2.25	1.58	1.94	1.62	280	269	224	241	232	0.01	0	0	0	0	0	0	0	0	0	0	0.01	0	0	0	0	0	0	0
3041	20191.028	19	11	1990	54.22166667	-54.18833333	204	1.2	Fall	1990	2J	Engels	Core	12.22	5	1	2J	2J_1	2J_3	2J_5	2.2	2.25	1.58	0.67	0.67	280	269	224	166	166	0	0	0	0	0	0	0	0	0	0	0	0.01	0	0	0	0	0	0	0
3042	20191.029	19	11	1990	54.00833333	-53.93	208	1.5	Fall	1990	2J	Engels	Core	10.45	5	1	2J	2J_1	2J_1	2J_4	2.2	2.25	1.58	1.94	1.62	280	269	224	241	232	0	0	0	0	0	0	0	0	0	0	0	0.01	0	0	0	0	0	0	0
3043	20191.03	19	11	1990	53.69833333	-54.57166667	172	0.9	Fall	1990	2J	Engels	Core	1.63	5	1	2J	2J_1	2J_3	2J_5	2.2	2.25	1.58	0.67	0.67	280	269	224	166	166	0	0	0	0	0	0	0	0	0	0	0	0.04	0	0	0	0	0	0	0
3044	20191.031	19	11	1990	53.74166667	-53.80333333	195	0.9	Fall	1990	2J	Engels	Core	8.51	5	1	2J	2J_1	2J_1	2J_4	2.2	2.25	1.58	1.94	1.62	280	269	224	241	232	0	0	0	0	0	0	0	0	0	0	0	0	0	0	0	0	0	0	0
3045	20191.032	19	11	1990	53.64166667	-53.66333333	196	1.2	Fall	1990	2J	Engels	Core	15.55	5	1	2J	2J_1	2J_1	2J_4	2.2	2.25	1.58	1.94	1.62	280	269	224	241	232	0	0	0	0	0	0	0	0	0	0	0	0	0	0	0	0	0	0	0
3046	20191.033	19	11	1990	53.58666667	-53.74333333	189	1.1	Fall	1990	2J	Engels	Core	20.67	5	1	2J	2J_1	2J_1	2J_4	2.2	2.25	1.58	1.94	1.62	280	269	224	241	232	0	0	0	0	0	0	0	0	0	0	0	0	0	0	0	0	0	0	0
3047	20191.034	20	11	1990	53.50833333	-53.74166667	186	1	Fall	1990	2J	Engels	Core	21.59	5	1	2J	2J_1	2J_1	2J_4	2.2	2.25	1.58	1.94	1.62	280	269	224	241	232	0	0	0	0	0	0	0	0	0	0	0	0	0	0	0	0	0	0	0
3048	20191.035	20	11	1990	53.42333333	-53.865	172	0.7	Fall	1990	2J	Engels	Core	10.91	5	1	2J	2J_1	2J_3	2J_5	2.2	2.25	1.58	0.67	0.67	280	269	224	166	166	0	0	0	0	0	0	0	0	0	0	0	0	0	0	0	0	0	0	0
3049	20191.036	20	11	1990	53.405	-53.67333333	184	1.5	Fall	1990	2J	Engels	Core	13.55	5	1	2J	2J_1	2J_1	2J_4	2.2	2.25	1.58	1.94	1.62	280	269	224	241	232	0	0	0	0	0	0	0	0	0	0	0	0	0	0	0	0	0	0	0.07
3050	20191.037	20	11	1990	53.215	-54.19333333	373	1.6	Fall	1990	2J	Engels	Core	179.72	5	1	2J	2J_1	2J_1	2J_4	2.2	2.25	1.58	1.94	1.62	280	269	224	241	232	0.05	0	0	0	0	0	0	0	0	0	0	0	0	0	0	0	0	0	0
3051	20191.039	20	11	1990	53.04333333	-54.545	353	1.7	Fall	1990	2J	Engels	Core	233.088	5	1	2J	2J_1	2J_1	2J_4	2.2	2.25	1.58	1.94	1.62	280	269	224	241	232	0	0	0	0	0	0	0	0	0	0	0	0.048	0	0	0	0	0	0	0
3052	20191.04	20	11	1990	52.87833333	-54.02333333	330	2.5	Fall	1990	2J	Engels	Core	153.72	5	1	2J	2J_1	2J_1	2J_4	2.2	2.25	1.58	1.94	1.62	280	269	224	241	232	0	0	0	14.3	0	0	0	0	0	0	0	0	0	0	0	0	0	0	0.05
3053	20191.041	20	11	1990	52.75333333	-54.37333333	222	-0.1	Fall	1990	2J	Engels	Core	18.54	5	1	2J	2J_1	2J_1	2J_4	2.2	2.25	1.58	1.94	1.62	280	269	224	241	232	0	0	0	0	0	0	0	0	0	0	0	0.24	0	0	0	0	0	0	0
3054	20191.042	20	11	1990	52.58833333	-54.21833333	221	-0.5	Fall	1990	2J	Engels	Core	3.49	5	1	2J	2J_1	2J_1	2J_4	2.2	2.25	1.58	1.94	1.62	280	269	224	241	232	0	0	0	0	0	0	0	0	0	0	0	0.5	0	0	0	0	0	0	0
3055	20191.043	20	11	1990	52.57666667	-53.59166667	336	2.2	Fall	1990	2J	Engels	Core	146.66	5	1	2J	2J_2	2J_2	2J_2	2.2	2.25	3.74	3.74	3.74	280	269	520	520	450	0.35	0	0	0	2.4	0	0	0	0	0	0	0.07	0	0	0	0	0	0	0
3056	20191.044	20	11	1990	52.77166667	-53.18666667	204	0.4	Fall	1990	2J	Engels	Core	0.72	5	1	2J	2J_1	2J_1	2J_1	2.2	2.25	1.58	1.94	2.7	280	269	224	241	264	0	0	0	0	0	0	0	0	0	0	0	0	0	0	0	0	0	0	0
3057	20191.045	21	11	1990	52.87333333	-53.26333333	338	2.7	Fall	1990	2J	Engels	Core	139.68	5	1	2J	2J_2	2J_2	2J_2	2.2	2.25	3.74	3.74	3.74	280	269	520	520	450	0.07	0	0	0	0.35	0.82	0	0	0	0	0	0	0	0	0	0	0	0	0
3058	20191.046	21	11	1990	53.03666667	-52.78666667	474	3.6	Fall	1990	2J	Engels	Core	782.3	5	1	2J	2J_2	2J_2	2J_2	2.2	2.25	3.74	3.74	3.74	280	269	520	520	450	0	0	0	3.95	0	0	0	0	0	0	0	0	0	0	0	0	0	0	0
3059	20191.047	21	11	1990	53.04166667	-52.66	424	3.2	Fall	1990	2J	Engels	Core	506.35	5	1	2J	2J_2	2J_2	2J_2	2.2	2.25	3.74	3.74	3.74	280	269	520	520	450	0	0	0	16.6	0	0	0	0	0	0	0	0	0	0	0	0	0	0	0.16
3060	20191.048	21	11	1990	53.12166667	-52.61333333	450	3.8	Fall	1990	2J	Engels	Core	1060.15	5	1	2J	2J_2	2J_2	2J_2	2.2	2.25	3.74	3.74	3.74	280	269	520	520	450	0	0	0	10.05	0	0	0	0	0	0	0	0	0	0	0	0	0	0	0.09
3061	20191.05	21	11	1990	53.10666667	-52.27833333	377	3.7	Fall	1990	2J	Engels	Core	267.92	1	2	2J	2J_2	2J_2	2J_2	2.27	2.25	3.74	3.74	3.74	297	269	520	520	450	0	0	0	0	0	0	0	0	0	0	0	0.02	0	0	0	0	0	0	0
3062	20191.051	21	11	1990	53.26333333	-52.41666667	439	3.8	Fall	1990	2J	Engels	Core	56.12	5	1	2J	2J_2	2J_2	2J_2	2.2	2.25	3.74	3.74	3.74	280	269	520	520	450	0	0	0	0	0	0	0	0	0	0	0	0	0	0	0	0	0	0	0
3063	20191.053	21	11	1990	53.28	-52.68666667	479	3.8	Fall	1990	2J	Engels	Core	39.12	5	1	2J	2J_2	2J_2	2J_2	2.2	2.25	3.74	3.74	3.74	280	269	520	520	450	0	0	0	0	0	0	0	0	0	0	0	0.01	0	0	0	0	0	0	0
3064	20191.055	21	11	1990	53.40166667	-52.675	420	3.7	Fall	1990	2J	Engels	Core	43.83	5	1	2J	2J_2	2J_2	2J_2	2.2	2.25	3.74	3.74	3.74	280	269	520	520	450	0	0	0	0	0	0	0	0	0	0	0	0	0	0	0	0	0	0	0
3065	20191.056	22	11	1990	53.36666667	-52.9	448	3.7	Fall	1990	2J	Engels	Core	55.25	5	1	2J	2J_2	2J_2	2J_2	2.2	2.25	3.74	3.74	3.74	280	269	520	520	450	0	0	0	0	0	0	0	0	0	0	0	0	0	0	0	0	0	0	0.36
3066	20191.057	22	11	1990	53.59166667	-52.93833333	224	2	Fall	1990	2J	Engels	Core	1299.38	5	1	2J	2J_1	2J_1	2J_4	2.2	2.25	1.58	1.94	1.62	280	269	224	241	232	0	0	0	18.9	8.4	1.65	0	0	0	0	0	0	0	0	0	0	0	0	0
3067	20191.058	22	11	1990	53.705	-53.14	234	1.3	Fall	1990	2J	Engels	Core	123.13	5	1	2J	2J_1	2J_1	2J_4	2.2	2.25	1.58	1.94	1.62	280	269	224	241	232	0	0	0	0	0	3.6	0	0.03	0	0	0	0	0	0	0	0	0	0	0
3068	20191.059	22	11	1990	54.04333333	-53.635	223	1.9	Fall	1990	2J	Engels	Core	29.48	5	1	2J	2J_1	2J_1	2J_4	2.2	2.25	1.58	1.94	1.62	280	269	224	241	232	0	0	0	0	0	0	0	0	0	0	0	0	0	0	0	0	0	0	0
3069	20191.06	22	11	1990	54.13333333	-53.64666667	234	2.4	Fall	1990	2J	Engels	Core	33.45	5	1	2J	2J_1	2J_1	2J_4	2.2	2.25	1.58	1.94	1.62	280	269	224	241	232	0	0	0	0	1.2	0	0	0	0	0	0	0	0	0	0	0	0	0	0
3070	20191.061	22	11	1990	54.29	-53.84333333	222	1.2	Fall	1990	2J	Engels	Core	13.7	5	1	2J	2J_1	2J_1	2J_4	2.2	2.25	1.58	1.94	1.62	280	269	224	241	232	0	0	0	0	0.5	0	0	0	0	0	0	0	0	0	0	0	0	0	0
3071	20191.062	22	11	1990	54.36333333	-53.63166667	272	1.2	Fall	1990	2J	Engels	Core	811.92	5	1	2J	2J_1	2J_1	2J_4	2.2	2.25	1.58	1.94	1.62	280	269	224	241	232	0	0	0	13.9	1.3	17.55	0	0	0	0	0	0	0	0	0	0	0	0	0.09
3072	20191.063	22	11	1990	54.48333333	-54.15166667	228	1.5	Fall	1990	2J	Engels	Core	2.13	5	1	2J	2J_1	2J_4	2J_6	2.2	2.25	1.58	1.83	1.89	280	269	224	257	256	0	0	0	0	0	0	0	0	0	0	0	0	0	0	0	0	0	0	0
3073	20191.064	22	11	1990	54.65333333	-54.22	246	3	Fall	1990	2J	Engels	Core	159.35	5	1	2J	2J_1	2J_4	2J_6	2.2	2.25	1.58	1.83	1.89	280	269	224	257	256	0	0	0	0	3.3	0	0	0.03	0	0	0	0.01	0	0	0	0	0	0	0
3074	20191.065	22	11	1990	54.735	-54.14833333	259	3.1	Fall	1990	2J	Engels	Core	1725.42	5	1	2J	2J_1	2J_4	2J_6	2.2	2.25	1.58	1.83	1.89	280	269	224	257	256	0	0	0	21.8	4.1	2.8	0	0	0	0	0	0	0	0	0	0	0	0	0
3075	20191.066	22	11	1990	54.79833333	-54.42333333	254	1.6	Fall	1990	2J	Engels	Core	76.45	5	1	2J	2J_1	2J_4	2J_6	2.2	2.25	1.58	1.83	1.89	280	269	224	257	256	0	0	0	0	1.95	0	0	0	0	0	0	0	0	0	0	0	0	0	0
3076	20191.067	22	11	1990	54.93	-54.50666667	276	1.6	Fall	1990	2J	Engels	Core	214.67	5	1	2J	2J_1	2J_4	2J_6	2.2	2.25	1.58	1.83	1.89	280	269	224	257	256	0	0	0	52.55	1.5	0	0	0.02	0	0	0	0	0	0	0	0	0	0	0
3077	20191.068	22	11	1990	54.98	-54.76666667	225	1.1	Fall	1990	2J	Engels	Core	28.575	5	1	2J	2J_1	2J_4	2J_6	2.2	2.25	1.58	1.83	1.89	280	269	224	257	256	0	0	0	0	0.45	0	0	0	0	0	0	0	0	0	0	0	0	0	0
3078	20191.069	23	11	1990	55.14166667	-55.335	275	3.6	Fall	1990	2J	Engels	Core	36.2	5	1	2J	2J_1	2J_4	2J_6	2.2	2.25	1.58	1.83	1.89	280	269	224	257	256	0	0	0	0	2.1	0	0	0.4	0	0	0	0.4	0	0	0	0	0	0	0.17
3079	20191.07	23	11	1990	54.85666667	-55.44166667	282	1.5	Fall	1990	2J	Engels	Core	25.99	5	1	2J	2J_1	2J_4	2J_6	2.2	2.25	1.58	1.83	1.89	280	269	224	257	256	0.03	0	0	8.55	0	4.75	0	0.01	0	0	0	0.7	0	0	0	0	0	0	0
3080	20191.071	23	11	1990	54.49833333	-55.59333333	289	0.8	Fall	1990	2J	Engels	Core	41.11	5	1	2J	2J_1	2J_4	2J_6	2.2	2.25	1.58	1.83	1.89	280	269	224	257	256	0.2	0	0	0	0	2.75	0	0	0	0	0	6.15	0	0	0	0	0	0	0
3081	20191.072	23	11	1990	54.64666667	-54.085	249	2.5	Fall	1990	2J	Engels	Core	692.23	5	1	2J	2J_1	2J_4	2J_6	2.2	2.25	1.58	1.83	1.89	280	269	224	257	256	0	0	0	25.8	3.95	0	0	0	0	0	0	0.04	0	0	0	0	0	0	0.04
3082	20191.073	23	11	1990	54.56333333	-53.77333333	268	3	Fall	1990	2J	Engels	Core	577.97	5	1	2J	2J_1	2J_1	2J_4	2.2	2.25	1.58	1.94	1.62	280	269	224	241	232	0	0	0	28.35	5.2	9.35	0	0.01	0.01	0	0	0	0	0	0	0	0	0	0
3083	20191.074	23	11	1990	54.43	-53.98166667	225	1.4	Fall	1990	2J	Engels	Core	27.51	5	1	2J	2J_1	2J_1	2J_4	2.2	2.25	1.58	1.94	1.62	280	269	224	241	232	0	0	0	0	0	0	0	0	0	0	0	0.02	0	0	0	0	0	0	0
3084	20191.075	23	11	1990	54.33	-54.08166667	214	1.7	Fall	1990	2J	Engels	Core	2.65	5	1	2J	2J_1	2J_1	2J_4	2.2	2.25	1.58	1.94	1.62	280	269	224	241	232	0	0	0	0	0	0	0	0	0	0	0	0	0	0	0	0	0	0	0
3085	20191.076	23	11	1990	54.25166667	-54.24166667	202	1.4	Fall	1990	2J	Engels	Core	17.2	5	1	2J	2J_1	2J_3	2J_5	2.2	2.25	1.58	0.67	0.67	280	269	224	166	166	0	0	0	0	0	0	0	0	0	0	0	0.15	0	0	0	0	0	0	0
3086	20191.077	23	11	1990	54.18	-54.09666667	206	1.7	Fall	1990	2J	Engels	Core	3.75	5	1	2J	2J_1	2J_1	2J_4	2.2	2.25	1.58	1.94	1.62	280	269	224	241	232	0	0	0	0	0	0	0	0	0	0	0	0	0	0	0	0	0	0	0
3087	20191.078	24	11	1990	53.99	-53.92166667	208	1.3	Fall	1990	2J	Engels	Core	1.24	5	1	2J	2J_1	2J_1	2J_4	2.2	2.25	1.58	1.94	1.62	280	269	224	241	232	0	0	0	0	0	0	0	0	0	0	0	0	0	0	0	0	0	0	0
3088	20191.079	24	11	1990	54.125	-53.41	273	2.1	Fall	1990	2J	Engels	Core	529.35	5	1	2J	2J_1	2J_1	2J_4	2.2	2.25	1.58	1.94	1.62	280	269	224	241	232	0	0	0	16.95	1	1.7	0	0	0	0	0	0	0	0	0	0	0	0	0
3089	20191.08	24	11	1990	53.93166667	-53.25	260	3	Fall	1990	2J	Engels	Core	177.3	5	1	2J	2J_1	2J_1	2J_4	2.2	2.25	1.58	1.94	1.62	280	269	224	241	232	0	0	0	0	0	0	0	0	0	0	0	0	0	0	0	0	0	0	0
3090	20191.081	24	11	1990	53.82833333	-53.66833333	204	2	Fall	1990	2J	Engels	Core	14.45	5	1	2J	2J_1	2J_1	2J_4	2.2	2.25	1.58	1.94	1.62	280	269	224	241	232	0	0	0	0	0	0	0	0	0	0	0	0	0	0	0	0	0	0	0
3091	20191.082	24	11	1990	53.00833333	-54.21333333	336	2.4	Fall	1990	2J	Engels	Core	144.59	5	1	2J	2J_1	2J_1	2J_4	2.2	2.25	1.58	1.94	1.62	280	269	224	241	232	0.07	0	0	16.15	1.8	5.3	0	0	0	0	0	0	0	0	0	0	0	0	0.17
3092	20208.014	6	11	1991	52.355	-54.04166667	220	0.6	Fall	1991	2J	Engels	Core	8.02	5	1	2J	2J_1	2J_1	2J_4	2.2	2.25	1.58	1.94	1.62	280	269	224	241	232	0	0	0	0	0	0	0	0	0	0	0	0.3	0	0	0	0	0	0	0
3093	20208.015	6	11	1991	52.84166667	-53.33166667	313	1.8	Fall	1991	2J	Engels	Core	17.54	5	1	2J	2J_2	2J_2	2J_2	2.2	2.25	3.74	3.74	3.74	280	269	520	520	450	0.07	0	0	0	6.4	0	0	0	0	0	0	0.35	0	0	0	0	0	0	0
3094	20208.016	6	11	1991	53.495	-53.04166667	265	0.7	Fall	1991	2J	Engels	Core	18.75	5	1	2J	2J_1	2J_1	2J_4	2.2	2.25	1.58	1.94	1.62	280	269	224	241	232	0	0	0	0	0	0	0	0.07	0.01	0	0	0	0	0	0	0	0	0	0.1
3095	20208.018	7	11	1991	54.09833333	-52.975	506	4	Fall	1991	2J	Engels	Core	16.9	5	1	2J	2J_2	2J_2	2J_2	2.2	2.25	3.74	3.74	3.74	280	269	520	520	450	0	0	0	0	0	0	0	0	0	0	0	0	0	0	0	0	0	0	0
3096	20208.019	7	11	1991	54.39	-53.48166667	341	3.8	Fall	1991	2J	Engels	Core	7.5	5	1	2J	2J_2	2J_2	2J_2	2.2	2.25	3.74	3.74	3.74	280	269	520	520	450	0	0	0	0	0	0	0	0	0	0	0	0	0	0	0	0	0	0	0
3097	20208.021	7	11	1991	54.53333333	-53.22166667	848	3.6	Fall	1991	2J	Engels	Core	431.2	5	1	2J	2J_2	2J_2	2J_3	2.2	2.25	3.74	3.74	3.73	280	269	520	520	1045	0	0	0	0	0	0	0.8	0	0	0	0	0	0.65	0.15	0	0	0	244.66	0
3098	20208.022	7	11	1991	54.65833333	-53.195	710	3.8	Fall	1991	2J	Engels	Core	98.87	5	1	2J	2J_2	2J_2	2J_2	2.2	2.25	3.74	3.74	3.74	280	269	520	520	450	0	0.13	0	6.5	0	0	0.25	0	0	0	0	0	0	0.06	0	0	0	37.34	0
3099	20208.023	7	11	1991	54.64166667	-53.3	597	3.8	Fall	1991	2J	Engels	Core	12.13	5	1	2J	2J_2	2J_2	2J_2	2.2	2.25	3.74	3.74	3.74	280	269	520	520	450	0	0	0	0	0	0	0	0	0	0	0.17	0	0	0	0	0	0	2	0
3100	20208.024	7	11	1991	54.50166667	-53.46666667	365	3.7	Fall	1991	2J	Engels	Core	9.9	5	1	2J	2J_2	2J_2	2J_2	2.2	2.25	3.74	3.74	3.74	280	269	520	520	450	0	0	0	0	0	0	0	0	0.01	0	0.02	0	0	0.06	0	0	0	0	0.07
3101	20208.025	7	11	1991	54.47666667	-53.90833333	239	2.9	Fall	1991	2J	Engels	Core	6.65	5	1	2J	2J_1	2J_1	2J_4	2.2	2.25	1.58	1.94	1.62	280	269	224	241	232	0	0	0	0	0	0	0	0	0.01	0	0	0.04	0	0	0	0	0	0	0
3102	20208.026	7	11	1991	54.52333333	-54.05666667	234	1.9	Fall	1991	2J	Engels	Core	17.17	5	1	2J	2J_1	2J_4	2J_6	2.2	2.25	1.58	1.83	1.89	280	269	224	257	256	0.04	0	0	0	1.9	1.65	0	0	0	0	0	0.68	0	0	0	0	0	0	0
3103	20208.027	7	11	1991	54.46666667	-54.12666667	225	0.1	Fall	1991	2J	Engels	Core	14.95	5	1	2J	2J_1	2J_4	2J_6	2.2	2.25	1.58	1.83	1.89	280	269	224	257	256	0	0	0	0	0.61	0	0	0	0	0	0	0.38	0	0	0	0	0	0	0
3104	20208.028	7	11	1991	54.50666667	-54.20666667	228	2.4	Fall	1991	2J	Engels	Core	9.75	5	1	2J	2J_1	2J_4	2J_6	2.2	2.25	1.58	1.83	1.89	280	269	224	257	256	0.05	0	0	0	1.2	0	0	0	0	0	0	1	0	0	0	0	0	0	0
3105	20208.029	8	11	1991	54.55	-54.41666667	224	0.6	Fall	1991	2J	Engels	Core	10.25	5	1	2J	2J_1	2J_4	2J_6	2.2	2.25	1.58	1.83	1.89	280	269	224	257	256	0	0	0	0	0	0	0	0	0	0	0	1.3	0	0	0	0	0	0	0
3106	20208.03	8	11	1991	54.715	-54.45833333	241	1.5	Fall	1991	2J	Engels	Core	13.2	5	1	2J	2J_1	2J_4	2J_6	2.2	2.25	1.58	1.83	1.89	280	269	224	257	256	0.1	0	0	0	0	0	0	0	0	0	0	0.75	0	0	0	0	0	0	0.3
3107	20208.031	8	11	1991	54.73333333	-54.26666667	248	1.8	Fall	1991	2J	Engels	Core	19.71	5	1	2J	2J_1	2J_4	2J_6	2.2	2.25	1.58	1.83	1.89	280	269	224	257	256	0.05	0	0	0	3.2	0	0	0.01	0	0	0	0.1	0	0	0	0	0	0	0.3
3108	20208.032	8	11	1991	54.71666667	-54.18166667	252	2.1	Fall	1991	2J	Engels	Core	11.81	5	1	2J	2J_1	2J_4	2J_6	2.2	2.25	1.58	1.83	1.89	280	269	224	257	256	0.1	0	0	0	0	0	0	0	0	0	0	0.01	0	0	0	0	0	0	0
3109	20208.033	8	11	1991	54.66666667	-53.79833333	296	2.3	Fall	1991	2J	Engels	Core	24.9	5	1	2J	2J_1	2J_1	2J_4	2.2	2.25	1.58	1.94	1.62	280	269	224	241	232	0.1	0	0	0	1.25	0	0	0	0	0	0	0	0	0	0	0	0	0	0.3
3110	20208.034	8	11	1991	54.81166667	-53.74333333	414	3.7	Fall	1991	2J	Engels	Core	12.75	5	1	2J	2J_2	2J_2	2J_2	2.2	2.25	3.74	3.74	3.74	280	269	520	520	450	0	0	0	0	0	0	0	0	0	0	0	0	0	0	0	0	0	0	0.3
3111	20208.036	8	11	1991	54.88	-53.905	411	3.8	Fall	1991	2J	Engels	Core	17.95	5	1	2J	2J_2	2J_2	2J_2	2.2	2.25	3.74	3.74	3.74	280	269	520	520	450	0	0	0	0	0	0	0	0	0	0	0	0	0	0	0	0	0	0	0.12
3112	20208.037	8	11	1991	54.78	-54.07666667	268	2.3	Fall	1991	2J	Engels	Core	10.86	5	1	2J	2J_1	2J_4	2J_6	2.2	2.25	1.58	1.83	1.89	280	269	224	257	256	0	0	0	0	2.3	0	0	0	0	0	0	0.01	0	0	0	0	0	0	0
3113	20208.038	8	11	1991	54.83166667	-54.245	271	2.5	Fall	1991	2J	Engels	Core	10.67	5	1	2J	2J_1	2J_4	2J_6	2.2	2.25	1.58	1.83	1.89	280	269	224	257	256	0	0	0	0	0.95	1.7	0	0	0	0	0	0	0	0	0	0	0	0	0.12
3114	20208.039	8	11	1991	54.86833333	-54.285	277	3	Fall	1991	2J	Engels	Core	6.04	5	1	2J	2J_1	2J_4	2J_6	2.2	2.25	1.58	1.83	1.89	280	269	224	257	256	0	0	0	0	0	0	0	0	0	0	0	0	0	0	0	0	0	0	0
3115	20208.04	8	11	1991	55.02166667	-54.335	482	3.9	Fall	1991	2J	Engels	Core	25.82	5	1	2J	2J_2	2J_2	2J_2	2.2	2.25	3.74	3.74	3.74	280	269	520	520	450	0	0	0	0	0	1.68	0	0	0	0	0	0	0	0	0	0	0	0	0.41
3116	20208.041	8	11	1991	54.92	-54.40166667	288	3.1	Fall	1991	2J	Engels	Core	10.13	5	1	2J	2J_1	2J_4	2J_6	2.2	2.25	1.58	1.83	1.89	280	269	224	257	256	0	0	0	0	0.46	0	0	0	0	0	0	0	0	0	0	0	0	0	0.21
3117	20208.043	9	11	1991	54.94333333	-54.695	252	1.6	Fall	1991	2J	Engels	Core	16.3	5	1	2J	2J_1	2J_4	2J_6	2.2	2.25	1.58	1.83	1.89	280	269	224	257	256	0	0	0	9.4	0	2.8	0	0	0	0	0	0	0	0	0	0	0	0	0
3118	20208.044	9	11	1991	54.99833333	-54.69333333	280	2.7	Fall	1991	2J	Engels	Core	6.45	5	1	2J	2J_1	2J_4	2J_6	2.2	2.25	1.58	1.83	1.89	280	269	224	257	256	0	0	0	0	0	0	0	0	0	0	0	0	0	0	0	0	0	0	0
3119	20208.045	9	11	1991	55.01333333	-54.91	234	1.7	Fall	1991	2J	Engels	Core	12.42	5	1	2J	2J_1	2J_4	2J_6	2.2	2.25	1.58	1.83	1.89	280	269	224	257	256	0.01	0	0	0	1.2	4.05	0	0.05	0	0	0	0.01	0	0	0	0	0	0	0
3120	20208.046	9	11	1991	54.97166667	-55.01666667	232	1.2	Fall	1991	2J	Engels	Core	8.75	5	1	2J	2J_1	2J_4	2J_6	2.2	2.25	1.58	1.83	1.89	280	269	224	257	256	0.05	0	0	0	0.75	0	0	0	0	0	0	0.75	0	0	0	0	0	0	0.3
3121	20208.047	9	11	1991	54.93833333	-55.16333333	242	0.7	Fall	1991	2J	Engels	Core	12.4	5	1	2J	2J_1	2J_4	2J_6	2.2	2.25	1.58	1.83	1.89	280	269	224	257	256	0	0	0	0	0	5.3	0	0	0	0	0	1.8	0	0	0	0	0	0	0
3122	20208.048	9	11	1991	55.02333333	-55.04333333	233	1.4	Fall	1991	2J	Engels	Core	4.56	5	1	2J	2J_1	2J_4	2J_6	2.2	2.25	1.58	1.83	1.89	280	269	224	257	256	0	0	0	0	0.59	0	0	0.01	0	0	0	0.11	0	0	0	0	0	0	0
3123	20208.049	9	11	1991	55.04666667	-54.98333333	246	1.8	Fall	1991	2J	Engels	Core	10.43	5	1	2J	2J_1	2J_4	2J_6	2.2	2.25	1.58	1.83	1.89	280	269	224	257	256	0	0	0	0	1.85	0	0	0	0	0	0	0.04	0	0	0	0	0	0	0
3125	20208.051	9	11	1991	55.21333333	-55.15	876	3.8	Fall	1991	2J	Engels	Core	37.24714286	5	1	2J	2J_2	2J_2	2J_3	2.2	2.25	3.74	3.74	3.73	280	269	520	520	1045	0	0	0	0	0	0	0.295714286	0	0	0	0.051428571	0	0	0.064285714	0	0	0	6.377142857	0
3126	20208.052	9	11	1991	55.24333333	-55.47	370	NA	Fall	1991	2J	Engels	Core	17.05	5	1	2J	2J_1	2J_4	2J_7	2.2	2.25	1.58	1.83	2.83	280	269	224	257	442.5	0	0	0	0	4.4	2.25	0	0	0	0	0	0	0	0	0	0	0	0	1.34
3127	20208.053	10	11	1991	55.2	-55.51833333	262	2.2	Fall	1991	2J	Engels	Core	2.3	5	1	2J	2J_1	2J_4	2J_6	2.2	2.25	1.58	1.83	1.89	280	269	224	257	256	0	0	0	0	0	0	0	0	0	0	0	0	0	0	0	0	0	0	0
3128	20208.054	10	11	1991	55.03333333	-55.5	300	3	Fall	1991	2J	Engels	Core	14.07	5	1	2J	2J_1	2J_4	2J_6	2.2	2.25	1.58	1.83	1.89	280	269	224	257	256	0	0	0	0	0	0	0	0	0	0	0	0.02	0	0	0	0	0	0	0.6
3129	20208.056	10	11	1991	54.93833333	-55.76333333	282	1.5	Fall	1991	2J	Engels	Core	23.02	5	1	2J	2J_1	2J_4	2J_6	2.2	2.25	1.58	1.83	1.89	280	269	224	257	256	0.07	0	0	0	0	0	0	0.03	0	0	0	0.6	0	0	0	0	0	0	0.32
3130	20208.057	10	11	1991	55.03833333	-55.805	278	1.8	Fall	1991	2J	Engels	Core	17.07	5	1	2J	2J_1	2J_4	2J_6	2.2	2.25	1.58	1.83	1.89	280	269	224	257	256	0.02	0	0	0	0.65	0	0	0	0	0	0	0.5	0	0	0	0	0	0	0.07
3131	20208.058	10	11	1991	55.09333333	-55.73833333	272	1.8	Fall	1991	2J	Engels	Core	12.15	5	1	2J	2J_1	2J_4	2J_6	2.2	2.25	1.58	1.83	1.89	280	269	224	257	256	0	0	0	0	1.25	0	0	0	0	0	0	0.3	0	0	0	0	0	0	0.1
3132	20208.059	10	11	1991	55.25833333	-55.89166667	268	1.4	Fall	1991	2J	Engels	Core	5.94	5	1	2J	2J_1	2J_4	2J_6	2.2	2.25	1.58	1.83	1.89	280	269	224	257	256	0	0	0	0	0	0	0	0	0	0	0	0.3	0	0	0	0	0	0	0.24
3133	20208.06	10	11	1991	55.31	-55.92666667	306	4.2	Fall	1991	2J	Engels	Core	12.34	5	1	2J	2J_1	2J_4	2J_6	2.2	2.25	1.58	1.83	1.89	280	269	224	257	256	0.03	0	0	0	2.55	0	0	0.01	0	0	0	0.02	0	0	0	0	0	0	0.11
3134	20208.062	10	11	1991	55.31333333	-56.41166667	215	NA	Fall	1991	2J	Engels	Core	5.88	5	1	2J	2J_1	2J_4	2J_8	2.2	2.25	1.58	1.83	0.93	280	269	224	257	162	0	0	0	0	0	1.71	0	0.01	0	0	0	0.04	0	0	0	0	0	0	0
3135	20208.063	10	11	1991	55.095	-56.62	150	-0.2	Fall	1991	2J	Engels	Core	1.22	5	1	2J	2J_1	2J_4	2J_8	2.2	2.25	1.58	1.83	0.93	280	269	224	257	162	0.02	0	0	0	0	0	0	0	0	0	0	0.51	0	0	0	0	0	0	0
3136	20208.064	11	11	1991	55.15	-56.955	186	0.2	Fall	1991	2J	Engels	Core	1.15	5	1	2J	2J_1	2J_4	2J_8	2.2	2.25	1.58	1.83	0.93	280	269	224	257	162	0.05	0	0	0	0	0	0	0.05	0	0	0	0.1	0	0	0	0	0	0	0
3137	20208.065	11	11	1991	55.12333333	-57.16166667	276	0.2	Fall	1991	2J	Engels	Core	5.64	5	1	2J	2J_1	2J_4	2J_8	2.2	2.25	1.58	1.83	0.93	280	269	224	257	162	0	0	0	0	0	0	0	0	0	0	0	0.8	0	0	0	0	0	0	0
3138	20208.066	11	11	1991	55.27833333	-57.475	141	-0.1	Fall	1991	2J	Engels	Core	0.16	5	1	2J	2J_1	2J_4	2J_8	2.2	2.25	1.58	1.83	0.93	280	269	224	257	162	0	0	0	0	0	0	0	0	0	0	0	0.14	0	0	0	0	0	0	0
3139	20208.067	11	11	1991	55.12666667	-57.59166667	287	-0.6	Fall	1991	2J	Engels	Core	8.08875	5	1	2J	2J_1	2J_4	2J_8	2.2	2.25	1.58	1.83	0.93	280	269	224	257	162	0.01125	0	0	0	0	0	0	0	0	0	0	1.5525	0	0	0	0	0	0	0
3140	20208.068	11	11	1991	54.89666667	-56.695	257	0.7	Fall	1991	2J	Engels	Core	10.09	5	1	2J	2J_1	2J_4	2J_8	2.2	2.25	1.58	1.83	0.93	280	269	224	257	162	0	0	0	0	0	0	0	0	0	0	0	1.82	0	0	0	0	0	0	0
3141	20208.069	11	11	1991	54.75	-56.45333333	253	0.7	Fall	1991	2J	Engels	Core	10.65789474	5	1	2J	2J_1	2J_4	2J_8	2.2	2.25	1.58	1.83	0.93	280	269	224	257	162	0.018947368	0	0	0	0	0	0	0	0	0	0	0.483157895	0	0	0	0	0	0	0
3142	20208.07	12	11	1991	54.96666667	-56.10333333	350	2	Fall	1991	2J	Engels	Core	43.12	5	1	2J	2J_1	2J_4	2J_7	2.2	2.25	1.58	1.83	2.83	280	269	224	257	442.5	0.02	0	0	0	0	0	0	0	0	0	0	3.9	0	0	0	0	0	0	0.8
3143	20208.071	12	11	1991	54.82833333	-55.78166667	273	1.6	Fall	1991	2J	Engels	Core	23.88	5	1	2J	2J_1	2J_4	2J_6	2.2	2.25	1.58	1.83	1.89	280	269	224	257	256	0.02	0	0	0	0.4	0	0	0	0	0	0	1.2	0	0	0	0	0	0	0.5
3144	20208.072	12	11	1991	54.88833333	-55.505	269	1.3	Fall	1991	2J	Engels	Core	30.75	5	1	2J	2J_1	2J_4	2J_6	2.2	2.25	1.58	1.83	1.89	280	269	224	257	256	0.05	0	0	0	0.75	0	0	0.05	0	0	0	2.9	0	0	0	0	0	0	0.3
3145	20208.074	12	11	1991	54.75333333	-55.45	264	0.5	Fall	1991	2J	Engels	Core	18.12	5	1	2J	2J_1	2J_4	2J_6	2.2	2.25	1.58	1.83	1.89	280	269	224	257	256	0.01	0	0	0	0	0	0	0.01	0	0	0	2.9	0	0	0	0	0	0	0
3146	20208.075	12	11	1991	54.75833333	-55.09	182	0.1	Fall	1991	2J	Engels	Core	1.8	5	1	2J	2J_1	2J_3	2J_5	2.2	2.25	1.58	0.67	0.67	280	269	224	166	166	0	0	0	0	0	0	0	0	0	0	0	0.3	0	0	0	0	0	0	0
3147	20208.076	12	11	1991	54.585	-54.98666667	182	-0.4	Fall	1991	2J	Engels	Core	0.21	5	1	2J	2J_1	2J_3	2J_5	2.2	2.25	1.58	0.67	0.67	280	269	224	166	166	0	0	0	0	0	0	0	0	0	0	0	0.21	0	0	0	0	0	0	0
3148	20208.077	12	11	1991	54.43333333	-55.50833333	254	-0.2	Fall	1991	2J	Engels	Core	1.04	5	1	2J	2J_1	2J_4	2J_6	2.2	2.25	1.58	1.83	1.89	280	269	224	257	256	0	0	0	0	0	0	0	0	0	0	0	0.06	0	0	0	0	0	0	0
3149	20208.078	12	11	1991	54.67333333	-55.80166667	268	0.8	Fall	1991	2J	Engels	Core	15.91	5	1	2J	2J_1	2J_4	2J_6	2.2	2.25	1.58	1.83	1.89	280	269	224	257	256	0.01	0	0	0	0	0	0	0.02	0	0	0	2.05	0	0	0	0	0	0	0.07
3150	20208.079	12	11	1991	54.655	-56.08833333	480	2.2	Fall	1991	2J	Engels	Core	73.38	5	1	2J	2J_1	2J_4	2J_7	2.2	2.25	1.58	1.83	2.83	280	269	224	257	442.5	0.04	0	0	0	0	0	0	0	0	0	0	0.34	0	0	0	0	0	0	0.21
3151	20208.08	12	11	1991	54.49333333	-56.04333333	494	2.5	Fall	1991	2J	Engels	Core	91	5	1	2J	2J_1	2J_4	2J_7	2.2	2.25	1.58	1.83	2.83	280	269	224	257	442.5	0.05	0	0	0	0	0	0	0	0	0	0	0.38	0	0	0	0	0	0	0.34
3152	20208.081	12	11	1991	54.41166667	-56.11333333	455	2.2	Fall	1991	2J	Engels	Core	39.05	5	1	2J	2J_1	2J_4	2J_7	2.2	2.25	1.58	1.83	2.83	280	269	224	257	442.5	0.2	0	0	0	0	0	0	0.05	0	0	0	1.25	0	0	0	0	0	0	0
3153	20208.083	13	11	1991	54.22	-56.26333333	142	0.4	Fall	1991	2J	Engels	Core	2.2	5	1	2J	2J_1	2J_4	2J_8	2.2	2.25	1.58	1.83	0.93	280	269	224	257	162	0	0	0	0	0	0	0	0	0	0	0	0.2	0	0	0	0	0	0	0
3154	20208.085	13	11	1991	54.22	-55.905	372	1.7	Fall	1991	2J	Engels	Core	33.2	5	1	2J	2J_1	2J_4	2J_7	2.2	2.25	1.58	1.83	2.83	280	269	224	257	442.5	0.1	0	0	0	0	0	0	0	0	0	0	1.35	0	0	0	0	0	0	0
3155	20208.087	13	11	1991	54.255	-55.88	364	NA	Fall	1991	2J	Engels	Core	36.54	5	1	2J	2J_1	2J_4	2J_7	2.2	2.25	1.58	1.83	2.83	280	269	224	257	442.5	0.14	0	0	0	0	0	0	0	0	0	0	0.58	0	0	0	0	0	0	0.3
3156	20208.089	13	11	1991	54.11833333	-55.60833333	289	0.4	Fall	1991	2J	Engels	Core	12.88	5	1	2J	2J_1	2J_4	2J_6	2.2	2.25	1.58	1.83	1.89	280	269	224	257	256	0.01	0	0	0	0	0	0	0.01	0	0	0	1.07	0	0	0	0	0	0	0
3157	20208.09	13	11	1991	54.08166667	-55.85	222	0.1	Fall	1991	2J	Engels	Core	2.9	5	1	2J	2J_1	2J_4	2J_6	2.2	2.25	1.58	1.83	1.89	280	269	224	257	256	0	0	0	0	0	0	0	0	0	0	0	0.29	0	0	0	0	0	0	0
3158	20209.001	16	11	1991	52.38333333	-53.04166667	265	2.5	Fall	1991	2J	Engels	Core	12.49	5	1	2J	2J_1	2J_1	2J_1	2.2	2.25	1.58	1.94	2.7	280	269	224	241	264	0	0	0	0	1.25	0	0	0	0	0	0	0	0	0	0	0	0	0	0
3159	20209.002	16	11	1991	52.51666667	-53.005	225	1.9	Fall	1991	2J	Engels	Core	13.05	5	1	2J	2J_1	2J_1	2J_1	2.2	2.25	1.58	1.94	2.7	280	269	224	241	264	0	0	0	0	0.29	0	0	0.01	0	0	0	0.02	0	0	0	0	0	0	0
3160	20209.003	16	11	1991	52.63166667	-53.325	250	0.9	Fall	1991	2J	Engels	Core	8.14	5	1	2J	2J_1	2J_1	2J_1	2.2	2.25	1.58	1.94	2.7	280	269	224	241	264	0.03	0	0	0	0.93	0	0	0	0	0	0	0.27	0	0	0	0	0	0	0
3161	20209.004	16	11	1991	52.60666667	-53.445	327	2	Fall	1991	2J	Engels	Core	64.35	5	1	2J	2J_2	2J_2	2J_2	2.2	2.25	3.74	3.74	3.74	280	269	520	520	450	0.03	0	0	0	0.52	0	0	0	0	0	0	2.1	0	0	0	0	0	0	0
3162	20209.005	16	11	1991	52.525	-53.57666667	250	1.1	Fall	1991	2J	Engels	Core	36.93	5	1	2J	2J_1	2J_1	2J_4	2.2	2.25	1.58	1.94	1.62	280	269	224	241	232	0	0	0	0	0	0.13	0	0	0	0	0	0.4	0	0	0	0	0	0	0
3163	20209.007	16	11	1991	52.49666667	-53.71666667	276	1.4	Fall	1991	2J	Engels	Core	27.64	5	1	2J	2J_1	2J_1	2J_4	2.2	2.25	1.58	1.94	1.62	280	269	224	241	232	0.02	0	0	0	0	0	0	0	0	0	0	0.28	0	0	0	0	0	0	0
3164	20209.008	16	11	1991	52.44833333	-53.92166667	225	0.6	Fall	1991	2J	Engels	Core	20.37	5	1	2J	2J_1	2J_1	2J_4	2.2	2.25	1.58	1.94	1.62	280	269	224	241	232	0.05	0	0	0	0	0	0	0	0	0	0	0.51	0	0	0	0	0	0	0
3165	20209.009	16	11	1991	52.57666667	-53.98666667	219	0.6	Fall	1991	2J	Engels	Core	277.41	5	1	2J	2J_1	2J_1	2J_4	2.2	2.25	1.58	1.94	1.62	280	269	224	241	232	0.01	0	0	0	0	0	0	0	0	0	0	0.29	0	0	0	0	0	0	0
3166	20209.01	16	11	1991	52.66666667	-53.76666667	354	3.2	Fall	1991	2J	Engels	Core	171.06	5	1	2J	2J_2	2J_2	2J_2	2.2	2.25	3.74	3.74	3.74	280	269	520	520	450	0	0	0	0	0	0	0	0	0.15	0	0	3.72	0	0	0	0	0	0	0
3167	20209.011	16	11	1991	52.78	-53.92	333	1.8	Fall	1991	2J	Engels	Core	1206.11	5	1	2J	2J_1	2J_1	2J_4	2.2	2.25	1.58	1.94	1.62	280	269	224	241	232	0	0	0	0	2.65	1.4	0	0	0	0	0	0.02	0	0	0	0	0	0	0
3168	20209.012	16	11	1991	52.85833333	-53.98333333	342	3.6	Fall	1991	2J	Engels	Core	95.72	5	1	2J	2J_1	2J_1	2J_4	2.2	2.25	1.58	1.94	1.62	280	269	224	241	232	0	0	0	0	0	0	0	0	0	0	0	0.27	0	0	0	0	0	0	0
3169	20209.013	16	11	1991	52.67666667	-54.44166667	220	0.2	Fall	1991	2J	Engels	Core	12.05	5	1	2J	2J_1	2J_1	2J_4	2.2	2.25	1.58	1.94	1.62	280	269	224	241	232	0.03	0	0	0	0	0	0	0	0	0	0	1.1	0	0	0	0	0	0	0
3170	20209.014	17	11	1991	52.61	-54.435	209	0	Fall	1991	2J	Engels	Core	22.27	5	1	2J	2J_1	2J_1	2J_4	2.2	2.25	1.58	1.94	1.62	280	269	224	241	232	0	0	0	0	0	0	0	0	0	0	0	0.45	0	0	0	0	0	0	0
3171	20209.017	17	11	1991	52.60166667	-54.78	190	-0.1	Fall	1991	2J	Engels	Core	2.07	5	1	2J	2J_1	2J_1	2J_4	2.2	2.25	1.58	1.94	1.62	280	269	224	241	232	0	0	0	0	0	0	0	0	0	0	0	0.09	0	0	0	0	0	0	0
3172	20209.018	17	11	1991	52.57666667	-54.73	182	-0.1	Fall	1991	2J	Engels	Core	2.53	5	1	2J	2J_1	2J_1	2J_4	2.2	2.25	1.58	1.94	1.62	280	269	224	241	232	0	0	0	0	0	0	0	0	0	0	0	0.07	0	0	0	0	0	0	0
3173	20209.019	17	11	1991	52.91166667	-54.60666667	225	0.2	Fall	1991	2J	Engels	Core	3.76	5	1	2J	2J_1	2J_1	2J_4	2.2	2.25	1.58	1.94	1.62	280	269	224	241	232	0.01	0	0	0	0	0	0	0	0	0	0	0.88	0	0	0	0	0	0	0
3174	20209.02	17	11	1991	53.05833333	-54.64666667	271	0.8	Fall	1991	2J	Engels	Core	13.68	5	1	2J	2J_1	2J_1	2J_4	2.2	2.25	1.58	1.94	1.62	280	269	224	241	232	0	0	0	0	0	0	0	0	0	0	0	0.84	0	0	0	0	0	0	0
3175	20209.021	17	11	1991	53.06166667	-54.51833333	359	2.7	Fall	1991	2J	Engels	Core	43.91	5	1	2J	2J_1	2J_1	2J_4	2.2	2.25	1.58	1.94	1.62	280	269	224	241	232	0.01	0	0	0	0	0	0	0	0	0	0	0.71	0	0	0	0	0	0	0
3176	20209.023	17	11	1991	53.17833333	-54.29166667	387	3.8	Fall	1991	2J	Engels	Core	72.7	5	1	2J	2J_1	2J_1	2J_4	2.2	2.25	1.58	1.94	1.62	280	269	224	241	232	0	0	0	0	0	0	0	0	0	0	0	0	0	0	0	0	0	0	0
3177	20209.024	17	11	1991	53.16666667	-54.625	362	3.4	Fall	1991	2J	Engels	Core	42.1	5	1	2J	2J_1	2J_1	2J_4	2.2	2.25	1.58	1.94	1.62	280	269	224	241	232	0.08	0	0	0	0	0	0	0	0	0	0	0.4	0	0	0	0	0	0	0
3178	20209.025	17	11	1991	53.16	-54.94333333	250	0.2	Fall	1991	2J	Engels	Core	0.74	5	1	2J	2J_1	2J_1	2J_4	2.2	2.25	1.58	1.94	1.62	280	269	224	241	232	0	0	0	0	0	0	0	0	0	0	0	0.07	0	0	0	0	0	0	0
3179	20209.028	18	11	1991	53.36333333	-54.635	279	1.3	Fall	1991	2J	Engels	Core	16.69	5	1	2J	2J_1	2J_1	2J_4	2.2	2.25	1.58	1.94	1.62	280	269	224	241	232	0.07	0	0	0	0	0	0	0	0	0	0	0.28	0	0	0	0	0	0	0
3180	20209.029	18	11	1991	53.58666667	-54.65	152	0.7	Fall	1991	2J	Engels	Core	0.78	5	1	2J	2J_1	2J_3	2J_5	2.2	2.25	1.58	0.67	0.67	280	269	224	166	166	0	0	0	0	0	0	0	0	0	0	0	0.37	0	0	0	0	0	0	0
3181	20209.03	18	11	1991	53.59833333	-54.26666667	176	0.2	Fall	1991	2J	Engels	Core	5.17	5	1	2J	2J_1	2J_3	2J_5	2.2	2.25	1.58	0.67	0.67	280	269	224	166	166	0	0	0	0	0	0	0	0	0	0	0	0.16	0	0	0	0	0	0	0
3182	20209.031	18	11	1991	53.46	-53.94666667	173	0.3	Fall	1991	2J	Engels	Core	6.91	5	1	2J	2J_1	2J_3	2J_5	2.2	2.25	1.58	0.67	0.67	280	269	224	166	166	0	0	0	0	1.25	0	0	0	0	0	0	0.08	0	0	0	0	0	0	0
3183	20209.032	18	11	1991	53.61166667	-53.57833333	198	0.5	Fall	1991	2J	Engels	Core	9.96	5	1	2J	2J_1	2J_1	2J_4	2.2	2.25	1.58	1.94	1.62	280	269	224	241	232	0	0	0	0	0	0	0	0	0	0	0	0	0	0	0	0	0	0	0
3184	20209.033	18	11	1991	53.87166667	-53.91166667	196	0.5	Fall	1991	2J	Engels	Core	15.44	5	1	2J	2J_1	2J_1	2J_4	2.2	2.25	1.58	1.94	1.62	280	269	224	241	232	0.02	0	0	0	0	0	0	0	0	0	0	0.22	0	0	0	0	0	0	0
3185	20209.034	19	11	1991	54.19666667	-54.17333333	204	-0.1	Fall	1991	2J	Engels	Core	7.14	5	1	2J	2J_1	2J_3	2J_5	2.2	2.25	1.58	0.67	0.67	280	269	224	166	166	0.05	0	0	0	0	0	0	0	0.01	0	0	0.29	0	0	0	0	0	0	0
3186	20209.035	19	11	1991	54.21666667	-53.93	221	0.9	Fall	1991	2J	Engels	Core	14.72	5	1	2J	2J_1	2J_1	2J_4	2.2	2.25	1.58	1.94	1.62	280	269	224	241	232	0.04	0	0	0	0	0	0	0.01	0	0	0	0.25	0	0	0	0	0	0	0
3187	20209.036	19	11	1991	54.10166667	-53.785	218	0.9	Fall	1991	2J	Engels	Core	11.87	5	1	2J	2J_1	2J_1	2J_4	2.2	2.25	1.58	1.94	1.62	280	269	224	241	232	0.04	0	0	0	0	0	0	0	0	0	0	0.11	0	0	0	0	0	0	0
3188	20209.037	19	11	1991	54.31	-53.7	237	1.5	Fall	1991	2J	Engels	Core	6.66	5	1	2J	2J_1	2J_1	2J_4	2.2	2.25	1.58	1.94	1.62	280	269	224	241	232	0	0	0	0	2.8	0	0	0	0.01	0	0	0.03	0	0	0	0	0	0	0.07
3189	20209.038	19	11	1991	54.19166667	-53.57166667	252	2	Fall	1991	2J	Engels	Core	9.7	5	1	2J	2J_1	2J_1	2J_4	2.2	2.25	1.58	1.94	1.62	280	269	224	241	232	0	0	0	5	0	0	0	0	0	0	0	0	0	0	0	0	0	0	0
3190	20209.039	19	11	1991	54.16333333	-53.30833333	299	3.8	Fall	1991	2J	Engels	Core	45.67	5	1	2J	2J_1	2J_1	2J_4	2.2	2.25	1.58	1.94	1.62	280	269	224	241	232	0	0	0	0	0.81	2.04	0	0	0	0	0	0	0	0	0	0	0	0	0
3191	20209.04	19	11	1991	54.245	-52.95666667	990	3.4	Fall	1991	2J	Engels	Core	146.05	5	1	2J	2J_2	2J_2	2J_3	2.2	2.25	3.74	3.74	3.73	280	269	520	520	1045	0	0	0	8.25	0	0	0.2	0.01	0	0	0	0	1.75	0.06	0	0	0	31.9	0
3192	20209.041	19	11	1991	54.18333333	-53.02833333	619	3.9	Fall	1991	2J	Engels	Core	43.47	5	1	2J	2J_2	2J_2	2J_2	2.2	2.25	3.74	3.74	3.74	280	269	520	520	450	0	0	0	6.15	0	0	0	0	0	0	0	0	0	0	0	0	0	1.9	0.16
3193	20209.042	19	11	1991	53.99666667	-52.93333333	438	4	Fall	1991	2J	Engels	Core	19.62	5	1	2J	2J_2	2J_2	2J_2	2.2	2.25	3.74	3.74	3.74	280	269	520	520	450	0	0	0	0	0	0	0	0	0	0	0	0	0	0	0	0	0	0	0.28
3194	20209.043	19	11	1991	53.87	-52.96	312	3.6	Fall	1991	2J	Engels	Core	26.58	5	1	2J	2J_2	2J_2	2J_2	2.2	2.25	3.74	3.74	3.74	280	269	520	520	450	0	0	0	0	4.45	0.18	0	0	0	0	0	0	0	0	0	0	0	0	0.1
3195	20209.044	19	11	1991	53.67166667	-53.075	237	2.4	Fall	1991	2J	Engels	Core	15.92	5	1	2J	2J_1	2J_1	2J_4	2.2	2.25	1.58	1.94	1.62	280	269	224	241	232	0	0	0	0	0	0	0	0.02	0	0	0	0	0	0	0	0	0	0	0
3196	20209.045	20	11	1991	53.70666667	-53.025	249	2.2	Fall	1991	2J	Engels	Core	15.55	5	1	2J	2J_1	2J_1	2J_4	2.2	2.25	1.58	1.94	1.62	280	269	224	241	232	0	0	0	0	0.95	0	0	0.01	0	0	0	0	0	0	0	0	0	0	0
3197	20209.046	20	11	1991	53.74333333	-52.98	258	2.1	Fall	1991	2J	Engels	Core	23.6	5	1	2J	2J_1	2J_1	2J_4	2.2	2.25	1.58	1.94	1.62	280	269	224	241	232	0	0	0	0	0	0	0	0	0	0	0	0	0	0	0	0	0	0	0.04
3198	20209.047	20	11	1991	53.73	-52.93833333	261	2.4	Fall	1991	2J	Engels	Core	134.47	5	1	2J	2J_1	2J_1	2J_4	2.2	2.25	1.58	1.94	1.62	280	269	224	241	232	0	0	0	0	2.1	0	0	0.01	0.01	0	0	0	0	0	0	0	0	0	0.06
3199	20209.048	20	11	1991	53.77833333	-52.85833333	310	3.9	Fall	1991	2J	Engels	Core	13.97	5	1	2J	2J_2	2J_2	2J_2	2.2	2.25	3.74	3.74	3.74	280	269	520	520	450	0	0	0	0	1.36	0	0	0.01	0.04	0	0	0	0	0	0	0	0	0	0.11
3200	20209.05	20	11	1991	53.71166667	-52.68666667	430	4	Fall	1991	2J	Engels	Core	24.13	5	1	2J	2J_2	2J_2	2J_2	2.2	2.25	3.74	3.74	3.74	280	269	520	520	450	0.02	0	0	0	0	0	0	0	0	0	0	0	0	0	0	0	0	0	0.24
3201	20209.051	20	11	1991	53.58166667	-52.92	240	2.3	Fall	1991	2J	Engels	Core	60.14	5	1	2J	2J_1	2J_1	2J_4	2.2	2.25	1.58	1.94	1.62	280	269	224	241	232	0	0	0	0	1.65	2	0	0	0	0	0	0	0	0	0	0	0	0	0
3202	20209.052	20	11	1991	53.57666667	-52.51	421	4	Fall	1991	2J	Engels	Core	32.64	5	1	2J	2J_2	2J_2	2J_2	2.2	2.25	3.74	3.74	3.74	280	269	520	520	450	0	0	0	0	0	6.85	0	0	0	0	0	0	0	0	0	0	0	0	0.23
3203	20209.053	20	11	1991	53.30833333	-52.54166667	451	3.6	Fall	1991	2J	Engels	Core	67.49	5	1	2J	2J_2	2J_2	2J_2	2.2	2.25	3.74	3.74	3.74	280	269	520	520	450	0	0	0	0	0	0	0	0	0	0	0	0	0	0	0	0	0	0	0.37
3204	20209.054	20	11	1991	53.345	-52.94833333	445	3.9	Fall	1991	2J	Engels	Core	16.05	5	1	2J	2J_2	2J_2	2J_2	2.2	2.25	3.74	3.74	3.74	280	269	520	520	450	0	0	0	0	0	0	0	0	0	0	0	0	0	0	0	0	0	0	0.8
3205	20209.055	20	11	1991	53.355	-53.14833333	431	3.9	Fall	1991	2J	Engels	Core	21.97	5	1	2J	2J_2	2J_2	2J_2	2.2	2.25	3.74	3.74	3.74	280	269	520	520	450	0	0	0	0	0	0	0	0	0	0	0	0	0	0	0	0	0	0	0
3206	20209.056	20	11	1991	53.30166667	-53.31666667	463	4	Fall	1991	2J	Engels	Core	83.26	5	1	2J	2J_2	2J_2	2J_2	2.2	2.25	3.74	3.74	3.74	280	269	520	520	450	0	0	0	0	0	0	0	0	0	0	0	0	0	0	0	0	0	0	0.59
3207	20209.057	20	11	1991	53.20166667	-53.48833333	536	3.8	Fall	1991	2J	Engels	Core	49.82	5	1	2J	2J_2	2J_2	2J_2	2.2	2.25	3.74	3.74	3.74	280	269	520	520	450	0	0	0	0	0	0	0	0	0	0	0	0	0	0	0	0	0	0	0.14
3208	20209.058	21	11	1991	53.245	-53.28333333	523	4.2	Fall	1991	2J	Engels	Core	224.37	5	1	2J	2J_2	2J_2	2J_2	2.2	2.25	3.74	3.74	3.74	280	269	520	520	450	0	0	0	0	0	2.5	0	0	0	0	0	0	0	0.02	0	0	0	0	0
3209	20209.059	21	11	1991	53.22333333	-53.62	442	3.8	Fall	1991	2J	Engels	Core	57.45	5	1	2J	2J_2	2J_2	2J_2	2.2	2.25	3.74	3.74	3.74	280	269	520	520	450	0	0	0	0	0	0	0	0	0	0	0	0	0	0	0	0	0	0	0.25
3210	20209.06	21	11	1991	53.12833333	-53.865	455	3.9	Fall	1991	2J	Engels	Core	25.3	5	1	2J	2J_2	2J_2	2J_2	2.2	2.25	3.74	3.74	3.74	280	269	520	520	450	0	0	0	0	0	0	0	0	0	0	0	0	0	0	0	0	0	0	0
3211	20209.061	21	11	1991	52.91666667	-53.75833333	528	3.8	Fall	1991	2J	Engels	Core	82.17	5	1	2J	2J_2	2J_2	2J_2	2.2	2.25	3.74	3.74	3.74	280	269	520	520	450	0	0	0	0	0	0	0	0	0	0	0	0.04	0	0	0	0	0	0	0
3212	20209.062	21	11	1991	52.87833333	-53.03333333	360	3.2	Fall	1991	2J	Engels	Core	34.51	5	1	2J	2J_2	2J_2	2J_2	2.2	2.25	3.74	3.74	3.74	280	269	520	520	450	0	0	0	0	0	0	0	0	0	0	0	0.2	0	0	0	0	0	0	0
3213	20209.063	21	11	1991	53.24666667	-52.86166667	500	3.9	Fall	1991	2J	Engels	Core	30.95	5	1	2J	2J_2	2J_2	2J_2	2.2	2.25	3.74	3.74	3.74	280	269	520	520	450	0	0	0	0	0	0	0	0	0	0	0	0	0	0	0	0	0	0	0.26
3214	20209.064	21	11	1991	53.03	-52.73	438	3.8	Fall	1991	2J	Engels	Core	153.67	5	1	2J	2J_2	2J_2	2J_2	2.2	2.25	3.74	3.74	3.74	280	269	520	520	450	0	0	0	19.3	0	6.5	0	0	0	0	0	0	0	0	0	0	0	0	0.22
3215	20209.065	21	11	1991	53.20333333	-52.445	436	3.7	Fall	1991	2J	Engels	Core	117.03	5	1	2J	2J_2	2J_2	2J_2	2.2	2.25	3.74	3.74	3.74	280	269	520	520	450	0	0	0	0	0	0	0	0	0	0	0	0	0	0.07	0	0	0	0	0
3216	20209.066	21	11	1991	53.115	-51.965	930	3.5	Fall	1991	2J	Engels	Core	59.07	1	1	2J	2J_2	2J_2	2J_3	2.2	2.25	3.74	3.74	3.73	280	269	520	520	1045	0	0	0	21.1	0	0	1.64	0	0	0	0	0	2.91	0.06	0	0	0	4.6	0
3217	20209.067	21	11	1991	52.915	-52.40166667	250	1.7	Fall	1991	2J	Engels	Core	22.92	5	2	2J	2J_1	2J_1	2J_1	2.27	2.25	1.58	1.94	2.7	297	269	224	241	264	0	0	0	0	0.15	0	0.09	0	0.04	0	0	0.04	0	0	0	0	0	0	0
3218	20209.068	22	11	1991	52.88	-52.10666667	305	2.9	Fall	1991	2J	Engels	Core	16.26	1	2	2J	2J_1	2J_1	2J_1	2.27	2.25	1.58	1.94	2.7	297	269	224	241	264	0	0	0	0	0.65	0	0	0.04	0.01	0	0	0	0	0	0	0	0	0	0
3219	20209.069	22	11	1991	52.91666667	-51.94833333	460	4	Fall	1991	2J	Engels	Core	15.93692308	1	1	2J	2J_2	2J_2	2J_2	2.2	2.25	3.74	3.74	3.74	280	269	520	520	450	0	0	0	0	0	0	0	0	0	0	0	0	0	0	0	0	0	0	0
3220	20209.071	22	11	1991	52.84666667	-51.81833333	642	NA	Fall	1991	2J	Engels	Core	161.29	1	1	2J	2J_2	2J_2	2J_2	2.2	2.25	3.74	3.74	3.74	280	269	520	520	450	0	0	0	7.85	0	0	0.07	0	0	0	0	0	0.26	0.03	0	0	0	1.51	0.09
3221	20209.072	22	11	1991	52.78333333	-51.95166667	317	3.2	Fall	1991	2J	Engels	Core	21.98	1	2	2J	2J_1	2J_1	2J_1	2.27	2.25	1.58	1.94	2.7	297	269	224	241	264	0	0	0	5.45	2.65	0	0	0.03	0	0	0	0	0	0	0	0	0	0	0.05
3222	20209.073	22	11	1991	52.70333333	-51.55	835	3.4	Fall	1991	2J	Engels	Core	206.86	1	1	2J	2J_2	2J_2	2J_3	2.2	2.25	3.74	3.74	3.73	280	269	520	520	1045	0	0	0	35.9	0	0	1.76	0	0	0	0	0	4.35	0.01	0	0	0	7.2	0.12
3223	20209.074	22	11	1991	52.56166667	-51.49666667	550	3.7	Fall	1991	2J	Engels	Core	141.44	1	1	2J	2J_2	2J_2	2J_2	2.2	2.25	3.74	3.74	3.74	280	269	520	520	450	0	0	0	0	0	0	0	0	0	0	0	0	0	0	0	0	0	0	0.29
3224	20209.075	22	11	1991	52.42	-51.36	443	3.9	Fall	1991	2J	Engels	Core	69.15	1	2	2J	2J_2	2J_2	2J_2	2.27	2.25	3.74	3.74	3.74	297	269	520	520	450	0	0	0	10.3	0	0	0	0	0	0	0	0	0	0	0	0	0	0	0.11
3225	20209.076	22	11	1991	52.305	-51.48166667	372	3.9	Fall	1991	2J	Engels	Core	78.61	1	2	2J	2J_2	2J_2	2J_2	2.27	2.25	3.74	3.74	3.74	297	269	520	520	450	0	0	0	0	2.5	0	0	0.01	0	0	0	0	0	0	0	0	0	0	0.14
3226	20209.077	22	11	1991	52.295	-51.83	288	3.7	Fall	1991	2J	Engels	Core	325.53	1	2	2J	2J_1	2J_1	2J_1	2.27	2.25	1.58	1.94	2.7	297	269	224	241	264	0	0	0	0	0.49	0	0	0	0	0	0	0	0	0	0	0	0	0	0.05
3227	20209.078	23	11	1991	52.425	-52.40166667	272	3	Fall	1991	2J	Engels	Core	15.47	1	2	2J	2J_1	2J_1	2J_1	2.27	2.25	1.58	1.94	2.7	297	269	224	241	264	0	0	0	0	0	0	0	0	0	0	0	0	0	0	0	0	0	0	0
3228	20224.001	29	10	1992	52.33666667	-51.965	294	2.9	Fall	1992	2J	Engels	Core	4.79	1	2	2J	2J_1	2J_1	2J_1	2.27	2.25	1.58	1.94	2.7	297	269	224	241	264	0.02	0	0	0	0	0	0	0.02	0	0	0	0	0	0	0	0	0	0	0
3229	20224.004	30	10	1992	52.58333333	-51.43333333	904	3.5	Fall	1992	2J	Engels	Core	52.8	1	1	2J	2J_2	2J_2	2J_3	2.2	2.25	3.74	3.74	3.73	280	269	520	520	1045	0	0	0	5	0.11	0	1.1	0	0	0	0	0	2.4	0.04	0	0	0	2.25	0.12
3230	20224.006	30	10	1992	52.61833333	-51.62	432	3.7	Fall	1992	2J	Engels	Core	52.49	1	1	2J	2J_2	2J_2	2J_2	2.2	2.25	3.74	3.74	3.74	280	269	520	520	450	0	0	0	14.3	0	0	0.28	0.01	0	0	0	0	0	0	0	0	0	0	0.18
3231	20224.007	30	10	1992	52.705	-51.615	638	3.6	Fall	1992	2J	Engels	Core	52.7	1	1	2J	2J_2	2J_2	2J_2	2.2	2.25	3.74	3.74	3.74	280	269	520	520	450	0	0	0	0	0	0	0	0	0	0	0	0	0	0	0	0	0	0.25	0
3232	20224.008	30	10	1992	52.73	-51.77666667	385	3.7	Fall	1992	2J	Engels	Core	23.17	1	2	2J	2J_2	2J_2	2J_2	2.27	2.25	3.74	3.74	3.74	297	269	520	520	450	0	0	0	0	0	0	0	0	0	0	0	0	0	0	0	0	0	0	0.25
3233	20224.009	30	10	1992	52.71666667	-52.22833333	290	2.7	Fall	1992	2J	Engels	Core	6.04	1	2	2J	2J_1	2J_1	2J_1	2.27	2.25	1.58	1.94	2.7	297	269	224	241	264	0	0	0	0	0.09	0	0	0.02	0	0	0	0	0	0	0	0	0	0	0
3234	20224.011	31	10	1992	52.89166667	-51.83	670	3.7	Fall	1992	2J	Engels	Core	148.86	1	1	2J	2J_2	2J_2	2J_2	2.2	2.25	3.74	3.74	3.74	280	269	520	520	450	0	0	0	0	0	0	0	0	0	0	0	0	0	0	0	0	0	0	0
3235	20224.012	31	10	1992	52.945	-51.86833333	790	3.6	Fall	1992	2J	Engels	Core	74.31	1	1	2J	2J_2	2J_2	2J_3	2.2	2.25	3.74	3.74	3.73	280	269	520	520	1045	0	0	0	5.05	0	0	1.8	0	0	0	0	0	0.8	0	0	0	0	0.95	0.56
3236	20224.013	31	10	1992	52.93	-52.17166667	280	3.4	Fall	1992	2J	Engels	Core	10.24	1	2	2J	2J_1	2J_1	2J_1	2.27	2.25	1.58	1.94	2.7	297	269	224	241	264	0	0	0	0	2.35	0	0	0.03	0	0	0	0	0	0	0	0	0	0	0
3237	20224.014	31	10	1992	53.13666667	-52.235	370	3.8	Fall	1992	2J	Engels	Core	10.02	1	2	2J	2J_2	2J_2	2J_2	2.27	2.25	3.74	3.74	3.74	297	269	520	520	450	0	0	0	0	0	0	0	0	0	0	0	0	0	0	0	0	0	0	0.33
3238	20224.015	31	10	1992	53.10666667	-52.46	434	3.5	Fall	1992	2J	Engels	Core	24.05	1	1	2J	2J_2	2J_2	2J_2	2.2	2.25	3.74	3.74	3.74	280	269	520	520	450	0	0	0	0	0	0	0	0	0	0	0	0	0	0	0	0	0	0	0.67
3239	20224.016	31	10	1992	53.15166667	-52.71333333	468	3.6	Fall	1992	2J	Engels	Core	41.44	5	1	2J	2J_2	2J_2	2J_2	2.2	2.25	3.74	3.74	3.74	280	269	520	520	450	0	0	0	2.8	0	0	0	0	0	0	0	0	0	0	0	0	0	0	0.22
3240	20224.017	31	10	1992	52.935	-52.88333333	345	2.6	Fall	1992	2J	Engels	Core	25.55	5	1	2J	2J_2	2J_2	2J_2	2.2	2.25	3.74	3.74	3.74	280	269	520	520	450	0.06	0	0	0	3.3	0	0	0	0	0	0	0.07	0	0	0	0	0	0	0.12
3241	20224.018	31	10	1992	52.96833333	-52.86166667	431	3.5	Fall	1992	2J	Engels	Core	68.33	5	1	2J	2J_2	2J_2	2J_2	2.2	2.25	3.74	3.74	3.74	280	269	520	520	450	0.05	0	0	0	0	0	0	0	0	0	0	0	0	0	0	0	0	0	0
3242	20224.019	31	10	1992	53.02333333	-52.925	485	3.4	Fall	1992	2J	Engels	Core	24.91	5	1	2J	2J_2	2J_2	2J_2	2.2	2.25	3.74	3.74	3.74	280	269	520	520	450	0	0	0	0	0	0	0	0	0	0	0	0	0	0	0	0	0	0	0
3243	20224.02	31	10	1992	53.14666667	-53.07	520	3.2	Fall	1992	2J	Engels	Core	56.43	5	1	2J	2J_2	2J_2	2J_2	2.2	2.25	3.74	3.74	3.74	280	269	520	520	450	0	0	0	0	0	0	0	0	0	0	0	0	0	0	0	0	0	0	0.11
3244	20224.022	1	11	1992	53.33166667	-52.88	447	3.4	Fall	1992	2J	Engels	Core	28.61	5	1	2J	2J_2	2J_2	2J_2	2.2	2.25	3.74	3.74	3.74	280	269	520	520	450	0	0	0	0	0	1.68	0	0	0	0	0	0	0	0	0	0	0	0	0.62
3245	20224.023	1	11	1992	53.395	-52.71833333	406	3.7	Fall	1992	2J	Engels	Core	6.97	5	1	2J	2J_2	2J_2	2J_2	2.2	2.25	3.74	3.74	3.74	280	269	520	520	450	0	0	0	0	0	0	0	0	0	0	0	0	0	0	0	0	0	0	0.06
3246	20224.024	1	11	1992	53.54833333	-52.34666667	810	3.5	Fall	1992	2J	Engels	Core	77.92	1	1	2J	2J_2	2J_2	2J_3	2.2	2.25	3.74	3.74	3.73	280	269	520	520	1045	0	0	0	0	0	0	1	0	0	0	0	0	0.59	0	0	0	0	1.7	0
3247	20224.025	1	11	1992	53.57333333	-52.495	440	3.5	Fall	1992	2J	Engels	Core	12.66	5	1	2J	2J_2	2J_2	2J_2	2.2	2.25	3.74	3.74	3.74	280	269	520	520	450	0	0	0	0	0	2.5	0	0	0	0	0	0	0	0	0	0	0	0	0.2
3248	20224.026	1	11	1992	53.54166667	-52.71666667	315	3.7	Fall	1992	2J	Engels	Core	3.95	5	1	2J	2J_2	2J_2	2J_2	2.2	2.25	3.74	3.74	3.74	280	269	520	520	450	0	0	0	0	0	0	0	0	0	0	0	0	0	0	0	0	0	0	0.12
3249	20224.027	1	11	1992	53.52833333	-53.05166667	250	0.6	Fall	1992	2J	Engels	Core	6.62	5	1	2J	2J_1	2J_1	2J_4	2.2	2.25	1.58	1.94	1.62	280	269	224	241	232	0	0	0	0	0.57	0	0	0	0	0	0	0.12	0	0	0	0	0	0	0
3250	20224.028	1	11	1992	53.37166667	-53.105	404	3.6	Fall	1992	2J	Engels	Core	7.3	5	1	2J	2J_2	2J_2	2J_2	2.2	2.25	3.74	3.74	3.74	280	269	520	520	450	0	0	0	0	1.19	0	0	0	0	0	0	0	0	0	0	0	0	0	0.14
3251	20224.029	1	11	1992	53.37833333	-53.35166667	315	2.9	Fall	1992	2J	Engels	Core	6.69	5	1	2J	2J_2	2J_2	2J_2	2.2	2.25	3.74	3.74	3.74	280	269	520	520	450	0	0	0	0	2.2	0	0	0	0	0	0	0	0	0	0	0	0	0	0.1
3252	20224.03	1	11	1992	53.53166667	-53.37833333	202	0.8	Fall	1992	2J	Engels	Core	5.58	5	1	2J	2J_1	2J_1	2J_4	2.2	2.25	1.58	1.94	1.62	280	269	224	241	232	0	0	0	0	0	0	0	0	0	0	0	0.13	0	0	0	0	0	0	0
3253	20224.031	1	11	1992	53.79333333	-53.295	228	3.1	Fall	1992	2J	Engels	Core	6.51	5	1	2J	2J_1	2J_1	2J_4	2.2	2.25	1.58	1.94	1.62	280	269	224	241	232	0	0	0	0	0	0	0	0	0	0	0	0.65	0	0	0	0	0	0	0
3254	20224.032	1	11	1992	53.74666667	-53.10333333	240	2.9	Fall	1992	2J	Engels	Core	5.91	5	1	2J	2J_1	2J_1	2J_4	2.2	2.25	1.58	1.94	1.62	280	269	224	241	232	0	0	0	0	0	0	0	0.02	0	0	0	0.18	0	0	0	0	0	0	0
3255	20224.033	2	11	1992	53.70666667	-52.73166667	370	3.4	Fall	1992	2J	Engels	Core	13.7	5	1	2J	2J_2	2J_2	2J_2	2.2	2.25	3.74	3.74	3.74	280	269	520	520	450	0	0	0	0	0.05	0	0	0.01	0	0	0	0	0	0	0	0	0	0	1.75
3256	20224.034	2	11	1992	53.74	-52.64666667	580	3.9	Fall	1992	2J	Engels	Core	13.65	5	1	2J	2J_2	2J_2	2J_2	2.2	2.25	3.74	3.74	3.74	280	269	520	520	450	0	0	0	0	0	0	0	0	0	0	0	0	0	0	0	0	0	0	0.27
3257	20224.035	2	11	1992	53.875	-52.81333333	462	3.8	Fall	1992	2J	Engels	Core	13.91	5	1	2J	2J_2	2J_2	2J_2	2.2	2.25	3.74	3.74	3.74	280	269	520	520	450	0	0	0	0	0	0	0	0	0	0	0	0	0	0	0	0	0	0	0.1
3258	20224.036	2	11	1992	54.025	-52.94333333	458	3.7	Fall	1992	2J	Engels	Core	13.89	5	1	2J	2J_2	2J_2	2J_2	2.2	2.25	3.74	3.74	3.74	280	269	520	520	450	0	0	0	0	0	0	0	0	0	0	0	0	0	0	0	0	0	0	0
3259	20224.037	2	11	1992	54.02	-53.085	325	2.3	Fall	1992	2J	Engels	Core	10.92	5	1	2J	2J_2	2J_2	2J_2	2.2	2.25	3.74	3.74	3.74	280	269	520	520	450	0	0	0	0	0.27	0	0	0.01	0	0	0	0	0	0	0	0	0	0	0.05
3260	20224.038	2	11	1992	54.01833333	-53.255	270	2.2	Fall	1992	2J	Engels	Core	13.74	5	1	2J	2J_1	2J_1	2J_4	2.2	2.25	1.58	1.94	1.62	280	269	224	241	232	0	0	0	0	0.83	0	0	0	0	0	0	0.08	0	0	0	0	0	0	0.09
3261	20224.039	2	11	1992	53.88833333	-53.49	219	1.3	Fall	1992	2J	Engels	Core	6.73	5	1	2J	2J_1	2J_1	2J_4	2.2	2.25	1.58	1.94	1.62	280	269	224	241	232	0	0	0	0	0	0	0	0	0	0	0	0.55	0	0	0	0	0	0	0
3262	20224.04	2	11	1992	53.83166667	-53.745	201	-0.3	Fall	1992	2J	Engels	Core	2.81	5	1	2J	2J_1	2J_1	2J_4	2.2	2.25	1.58	1.94	1.62	280	269	224	241	232	0.01	0	0	0	0	0	0	0	0	0	0	0.43	0	0	0	0	0	0	0
3263	20224.041	2	11	1992	53.95333333	-53.46	225	1.3	Fall	1992	2J	Engels	Core	5.76	5	1	2J	2J_1	2J_1	2J_4	2.2	2.25	1.58	1.94	1.62	280	269	224	241	232	0	0	0	0	0	0	0	0	0	0	0	0.96	0	0	0	0	0	0	0
3264	20224.042	2	11	1992	54.11166667	-53.32833333	283	2.3	Fall	1992	2J	Engels	Core	8.37	5	1	2J	2J_1	2J_1	2J_4	2.2	2.25	1.58	1.94	1.62	280	269	224	241	232	0	0	0	0	2.25	0	0	0	0	0	0	0.05	0	0	0	0	0	0	0
3265	20224.043	2	11	1992	54.27333333	-53.06666667	798	3.6	Fall	1992	2J	Engels	Core	58.06	5	1	2J	2J_2	2J_2	2J_3	2.2	2.25	3.74	3.74	3.73	280	269	520	520	1045	0.02	0	0	0	0	0	0.45	0	0	0	0	0	0	0	0	0	0	0.07	1.12
3266	20224.044	2	11	1992	54.405	-53.235	675	3.7	Fall	1992	2J	Engels	Core	42.06	5	1	2J	2J_2	2J_2	2J_2	2.2	2.25	3.74	3.74	3.74	280	269	520	520	450	0	0	0	0	0	0	0.13	0	0	0	0	0	0.47	0	0	0	0	0.8	0
3267	20224.045	2	11	1992	54.33666667	-53.54833333	275	2.1	Fall	1992	2J	Engels	Core	9.522	5	1	2J	2J_1	2J_1	2J_4	2.2	2.25	1.58	1.94	1.62	280	269	224	241	232	0.072	0	0	0	0.774	0	0	0	0	0	0	0.126	0	0	0	0	0	0	0.036
3268	20224.046	3	11	1992	54.32666667	-53.62	220	1.1	Fall	1992	2J	Engels	Core	5.91	5	1	2J	2J_1	2J_1	2J_4	2.2	2.25	1.58	1.94	1.62	280	269	224	241	232	0.01	0	0	0	0.45	0	0	0	0	0	0	1.25	0	0	0	0	0	0	0
3269	20224.047	3	11	1992	54.36333333	-53.97166667	222	0.6	Fall	1992	2J	Engels	Core	7.23	5	1	2J	2J_1	2J_1	2J_4	2.2	2.25	1.58	1.94	1.62	280	269	224	241	232	0.13	0	0	0	0	0	0	0	0	0	0	0.2	0	0	0	0	0	0	0
3270	20224.048	3	11	1992	54.39	-54.06666667	218	0.1	Fall	1992	2J	Engels	Core	10.95	5	1	2J	2J_1	2J_1	2J_4	2.2	2.25	1.58	1.94	1.62	280	269	224	241	232	0.04	0	0	0	1.5	0	0	0	0	0	0	1.45	0	0	0	0	0	0	0
3271	20224.049	3	11	1992	54.37166667	-54.21333333	210	0.1	Fall	1992	2J	Engels	Core	5.64	5	1	2J	2J_1	2J_4	2J_6	2.2	2.25	1.58	1.83	1.89	280	269	224	257	256	0.09	0	0	0	0	0	0	0	0	0	0	0.98	0	0	0	0	0	0	0
3272	20224.05	3	11	1992	54.28166667	-54.18	206	-0.1	Fall	1992	2J	Engels	Core	2.29	5	1	2J	2J_1	2J_3	2J_5	2.2	2.25	1.58	0.67	0.67	280	269	224	166	166	0	0	0	0	0	0	0	0	0	0	0	0.53	0	0	0	0	0	0	0
3273	20224.051	3	11	1992	54.23	-54.17666667	201	0	Fall	1992	2J	Engels	Core	3.94	5	1	2J	2J_1	2J_3	2J_5	2.2	2.25	1.58	0.67	0.67	280	269	224	166	166	0	0	0	0	0	0	0	0	0	0	0	1.5	0	0	0	0	0	0	0
3274	20224.052	3	11	1992	54.17333333	-54.19666667	194	-0.1	Fall	1992	2J	Engels	Core	2.88	5	1	2J	2J_1	2J_3	2J_5	2.2	2.25	1.58	0.67	0.67	280	269	224	166	166	0	0	0	0	0	0	0	0	0	0	0	0.54	0	0	0	0	0	0	0
3275	20224.053	3	11	1992	54.105	-54.16833333	195	-0.1	Fall	1992	2J	Engels	Core	3.3	5	1	2J	2J_1	2J_3	2J_5	2.2	2.25	1.58	0.67	0.67	280	269	224	166	166	0	0	0	0	0	0	0	0	0	0	0	0.85	0	0	0	0	0	0	0
3276	20224.054	3	11	1992	54.27333333	-54.655	178	-0.5	Fall	1992	2J	Engels	Core	2.19	5	1	2J	2J_1	2J_3	2J_5	2.2	2.25	1.58	0.67	0.67	280	269	224	166	166	0	0	0	0	0	0	0	0	0	0	0	1.45	0	0	0	0	0	0	0
3277	20224.055	3	11	1992	54.50333333	-54.52166667	203	-1	Fall	1992	2J	Engels	Core	6.64	5	1	2J	2J_1	2J_3	2J_5	2.2	2.25	1.58	0.67	0.67	280	269	224	166	166	0.02	0	0	0	0	0	0	0.02	0	0	0	0.53	0	0	0	0	0	0	0
3278	20224.056	3	11	1992	54.50333333	-54.45333333	218	-0.2	Fall	1992	2J	Engels	Core	4.32	5	1	2J	2J_1	2J_4	2J_6	2.2	2.25	1.58	1.83	1.89	280	269	224	257	256	0	0	0	0	0	0	0	0	0	0	0	0.18	0	0	0	0	0	0	0
3279	20224.057	3	11	1992	54.46166667	-54.29666667	220	-0.1	Fall	1992	2J	Engels	Core	4.51	5	1	2J	2J_1	2J_4	2J_6	2.2	2.25	1.58	1.83	1.89	280	269	224	257	256	0.03	0	0	0	0	0	0	0	0	0	0	0.77	0	0	0	0	0	0	0
3280	20224.058	3	11	1992	54.505	-54.235	228	0.1	Fall	1992	2J	Engels	Core	6.2	5	1	2J	2J_1	2J_4	2J_6	2.2	2.25	1.58	1.83	1.89	280	269	224	257	256	0.04	0	0	0	0	0	0	0	0	0	0	1.3	0	0	0	0	0	0	0
3281	20224.059	3	11	1992	54.575	-54.15	235	0.2	Fall	1992	2J	Engels	Core	12.25	5	1	2J	2J_1	2J_4	2J_6	2.2	2.25	1.58	1.83	1.89	280	269	224	257	256	0.01	0	0	0	0	0	0	0.01	0	0	0	1.3	0	0	0	0	0	0	0
3282	20224.06	3	11	1992	54.61166667	-54	250	1.2	Fall	1992	2J	Engels	Core	7.34	5	1	2J	2J_1	2J_4	2J_6	2.2	2.25	1.58	1.83	1.89	280	269	224	257	256	0.02	0	0	0	0	0	0	0.01	0.03	0	0	1.7	0	0	0	0	0	0	0.09
3283	20224.061	4	11	1992	54.63	-53.91333333	255	1.8	Fall	1992	2J	Engels	Core	8.87	5	1	2J	2J_1	2J_4	2J_6	2.2	2.25	1.58	1.83	1.89	280	269	224	257	256	0.07	0	0	0	1.6	0	0	0.01	0	0	0	0.24	0	0	0	0	0	0	0
3284	20224.062	4	11	1992	54.48333333	-53.76833333	249	1.2	Fall	1992	2J	Engels	Core	5.31	5	1	2J	2J_1	2J_1	2J_4	2.2	2.25	1.58	1.94	1.62	280	269	224	241	232	0.09	0	0	0	0	0	0	0.04	0	0	0	0.4	0	0	0	0	0	0	0
3285	20224.063	4	11	1992	54.65166667	-53.31833333	540	3.9	Fall	1992	2J	Engels	Core	34.28526316	5	1	2J	2J_2	2J_2	2J_2	2.2	2.25	3.74	3.74	3.74	280	269	520	520	450	0	0	0	0	0	0	0	0	0	0	0	0	0	0	0	0	0	0.757894737	1.08
3286	20224.064	4	11	1992	54.75166667	-53.45666667	530	3.9	Fall	1992	2J	Engels	Core	35.62	5	1	2J	2J_2	2J_2	2J_2	2.2	2.25	3.74	3.74	3.74	280	269	520	520	450	0	0	0	0	0	0	0	0	0	0	0	0.01	0	0	0	0	0	0.14	0.12
3287	20224.066	4	11	1992	54.935	-53.72333333	860	3.7	Fall	1992	2J	Engels	Core	24.35	5	1	2J	2J_2	2J_2	2J_3	2.2	2.25	3.74	3.74	3.73	280	269	520	520	1045	0	0	0	0	0	0	0.98	0	0	0	0	0	0	0	0	0	0	3	0.12
3288	20224.067	4	11	1992	54.90166667	-53.88333333	456	3.7	Fall	1992	2J	Engels	Core	36.66	5	1	2J	2J_2	2J_2	2J_2	2.2	2.25	3.74	3.74	3.74	280	269	520	520	450	0.03	0	0	0	0	0	0	0	0	0	0	0	0	0	0	0	0	0	0.825
3289	20224.068	4	11	1992	54.85333333	-53.81	428	3.7	Fall	1992	2J	Engels	Core	19.32	5	1	2J	2J_2	2J_2	2J_2	2.2	2.25	3.74	3.74	3.74	280	269	520	520	450	0	0	0	0	0	0	0	0	0.02	0	0	0	0	0	0	0	0	0	0.55
3290	20224.07	4	11	1992	54.80833333	-53.86666667	355	3.2	Fall	1992	2J	Engels	Core	9.59	5	1	2J	2J_2	2J_2	2J_2	2.2	2.25	3.74	3.74	3.74	280	269	520	520	450	0	0	0	0	0.44	0	0	0.02	0	0	0	0	0	0	0	0	0	0	0.09
3291	20224.071	4	11	1992	54.67666667	-54.06	247	1.5	Fall	1992	2J	Engels	Core	7.74	5	1	2J	2J_1	2J_4	2J_6	2.2	2.25	1.58	1.83	1.89	280	269	224	257	256	0.04	0	0	0	0.71	0	0	0	0.03	0	0	0.36	0	0	0	0	0	0	0
3292	20224.072	4	11	1992	54.72166667	-54.08833333	258	1.2	Fall	1992	2J	Engels	Core	10.91	5	1	2J	2J_1	2J_4	2J_6	2.2	2.25	1.58	1.83	1.89	280	269	224	257	256	0.2	0	0	0	1.66	0	0	0.02	0.01	0	0	0.75	0	0	0	0	0	0	0.17
3293	20224.073	5	11	1992	54.87666667	-54.02	362	2.9	Fall	1992	2J	Engels	Core	9.74	5	1	2J	2J_2	2J_2	2J_2	2.2	2.25	3.74	3.74	3.74	280	269	520	520	450	0	0	0	0	0	0	0	0.01	0.03	0	0	0	0	0	0	0	0	0	0.37
3294	20224.074	5	11	1992	54.93833333	-54.47166667	282	1.3	Fall	1992	2J	Engels	Core	10.69	5	1	2J	2J_1	2J_4	2J_6	2.2	2.25	1.58	1.83	1.89	280	269	224	257	256	0.11	0	0	0	0	0	0	0.04	0	0	0	0.18	0	0	0	0	0	0	0.14
3295	20224.075	5	11	1992	54.795	-54.51	242	0.3	Fall	1992	2J	Engels	Core	9.03	5	1	2J	2J_1	2J_4	2J_6	2.2	2.25	1.58	1.83	1.89	280	269	224	257	256	0.05	0	0	0	0.37	0	0	0.02	0	0	0	1.55	0	0	0	0	0	0	0
3296	20224.076	5	11	1992	54.69833333	-54.765	207	-0.6	Fall	1992	2J	Engels	Core	4.68	5	1	2J	2J_1	2J_4	2J_6	2.2	2.25	1.58	1.83	1.89	280	269	224	257	256	0	0	0	0	0	0	0	0.01	0	0	0	0.75	0	0	0	0	0	0	0
3297	20224.077	5	11	1992	54.64833333	-54.85333333	185	-0.8	Fall	1992	2J	Engels	Core	4.94	5	1	2J	2J_1	2J_3	2J_5	2.2	2.25	1.58	0.67	0.67	280	269	224	166	166	0	0	0	0	0	0	0	0.01	0	0	0	0.35	0	0	0	0	0	0	0
3298	20224.078	5	11	1992	54.84	-54.80333333	212	-0.1	Fall	1992	2J	Engels	Core	4.67	5	1	2J	2J_1	2J_4	2J_6	2.2	2.25	1.58	1.83	1.89	280	269	224	257	256	0	0	0	0	0	0	0	0	0	0	0	1.4	0	0	0	0	0	0	0
3299	20224.079	5	11	1992	54.94833333	-54.50333333	292	1.8	Fall	1992	2J	Engels	Core	4.58	5	1	2J	2J_1	2J_4	2J_6	2.2	2.25	1.58	1.83	1.89	280	269	224	257	256	0	0	0	0	0	0	0	0.01	0	0	0	0.33	0	0	0	0	0	0	0.17
3300	20224.08	5	11	1992	54.99	-54.66833333	257	2	Fall	1992	2J	Engels	Core	9.5	5	1	2J	2J_1	2J_4	2J_6	2.2	2.25	1.58	1.83	1.89	280	269	224	257	256	0.15	0	0	0	0.06	0	0	0.01	0.02	0	0	0.19	0	0	0	0	0	0	0
3301	20224.081	5	11	1992	55.17166667	-54.72	860	3.6	Fall	1992	2J	Engels	Core	17.82	5	1	2J	2J_2	2J_2	2J_3	2.2	2.25	3.74	3.74	3.73	280	269	520	520	1045	0.02	0	0	0	0	0	0	0	0	0	0	0	0	0	0	0	0	4.85	0
3302	20224.082	5	11	1992	55.12666667	-54.84333333	450	3.8	Fall	1992	2J	Engels	Core	13.02	5	1	2J	2J_2	2J_2	2J_2	2.2	2.25	3.74	3.74	3.74	280	269	520	520	450	0	0	0	0	0	0	0	0.01	0.01	0	0	0	0	0	0	0	0	0	0.15
3303	20224.083	5	11	1992	54.94	-54.95666667	221	2	Fall	1992	2J	Engels	Core	7.16	5	1	2J	2J_1	2J_4	2J_6	2.2	2.25	1.58	1.83	1.89	280	269	224	257	256	0.02	0	0	0	0	0	0	0	0.01	0	0	1.07	0	0	0	0	0	0	0
3304	20224.084	5	11	1992	55.00333333	-55.02	228	1.9	Fall	1992	2J	Engels	Core	1.63	5	1	2J	2J_1	2J_4	2J_6	2.2	2.25	1.58	1.83	1.89	280	269	224	257	256	0	0	0	0	0.3	0	0	0.01	0.01	0	0	0.03	0	0.04	0	0	0	0	0.01
3305	20224.086	6	11	1992	54.92166667	-55.44166667	280	2	Fall	1992	2J	Engels	Core	23.43	5	1	2J	2J_1	2J_4	2J_6	2.2	2.25	1.58	1.83	1.89	280	269	224	257	256	0	0	0	0	0.4	4.15	0	0.07	0	0	0	2.65	0	0	0	0	0	0	0.46
3306	20224.087	6	11	1992	55.10666667	-55.49833333	275	2.1	Fall	1992	2J	Engels	Core	7.62	5	1	2J	2J_1	2J_4	2J_6	2.2	2.25	1.58	1.83	1.89	280	269	224	257	256	0	0	0	0	0.2	0	0	0.08	0	0	0	0.31	0	0	0	0	0	0	0.17
3307	20224.088	6	11	1992	55.10333333	-55.525	268	1.9	Fall	1992	2J	Engels	Core	2.59	5	1	2J	2J_1	2J_4	2J_6	2.2	2.25	1.58	1.83	1.89	280	269	224	257	256	0	0	0	0	0.31	0.02	0	0.06	0	0	0	0.01	0	0	0	0	0	0	0.1
3308	20224.089	6	11	1992	55.28	-55.64833333	319	2.5	Fall	1992	2J	Engels	Core	9.84	5	1	2J	2J_1	2J_4	2J_6	2.2	2.25	1.58	1.83	1.89	280	269	224	257	256	0	0	0	0	1.07	5.8	0	0.01	0	0	0	0	0	0	0	0	0	0	0
3309	20224.09	6	11	1992	55.27666667	-55.81333333	276	1.5	Fall	1992	2J	Engels	Core	4.25	5	1	2J	2J_1	2J_4	2J_6	2.2	2.25	1.58	1.83	1.89	280	269	224	257	256	0	0	0	0	0.32	0	0	0.04	0	0	0	0	0	0	0	0	0	0	0.1
3310	20224.091	6	11	1992	55.15	-55.77166667	270	2	Fall	1992	2J	Engels	Core	14.26	5	1	2J	2J_1	2J_4	2J_6	2.2	2.25	1.58	1.83	1.89	280	269	224	257	256	0	0	0	0	1.11	0.5	0	0	0	0	0	0.31	0	0	0	0	0	0	0.08
3311	20224.092	6	11	1992	55.175	-55.91166667	284	2.1	Fall	1992	2J	Engels	Core	31.35789474	5	1	2J	2J_1	2J_4	2J_6	2.2	2.25	1.58	1.83	1.89	280	269	224	257	256	0.047368421	0	0	0	2.084210526	11.17894737	0	0.009473684	0.009473684	0	0	0.530526316	0	0	0	0	0	0	0.303157895
3312	20224.093	6	11	1992	55.14666667	-56.02333333	307	1.8	Fall	1992	2J	Engels	Core	12.38	5	1	2J	2J_1	2J_4	2J_6	2.2	2.25	1.58	1.83	1.89	280	269	224	257	256	0.02	0	0	0	0	0.28	0	0	0	0	0	0.67	0	0	0	0	0	0	0.2
3313	20224.094	6	11	1992	55.245	-56.18833333	212	0.4	Fall	1992	2J	Engels	Core	8.78	5	1	2J	2J_1	2J_4	2J_8	2.2	2.25	1.58	1.83	0.93	280	269	224	257	162	0.04	0	0	0	1.95	0	0	0	0	0	0	0.49	0	0	0	0	0	0	0.03
3314	20224.095	6	11	1992	55.29666667	-56.38333333	215	0.3	Fall	1992	2J	Engels	Core	24.2	5	1	2J	2J_1	2J_4	2J_8	2.2	2.25	1.58	1.83	0.93	280	269	224	257	162	0.06	0	0	0	1.3	0	0	0.05	0.02	0	0	0.95	0	0	0	0	0	0	0.03
3315	20224.096	6	11	1992	55.25333333	-56.67333333	156	0.2	Fall	1992	2J	Engels	Core	4.54	5	1	2J	2J_1	2J_4	2J_8	2.2	2.25	1.58	1.83	0.93	280	269	224	257	162	0.04	0	0	0	0	0	0	0.01	0	0	0	0.74	0	0	0	0	0	0	0
3316	20224.097	6	11	1992	55.3	-57.48833333	129	0.3	Fall	1992	2J	Engels	Core	0.86	5	1	2J	2J_1	2J_4	2J_8	2.2	2.25	1.58	1.83	0.93	280	269	224	257	162	0	0	0	0	0	0	0	0.01	0	0	0	0.35	0	0	0	0	0	0	0.02
3317	20224.098	7	11	1992	55.20666667	-57.53	255	0.9	Fall	1992	2J	Engels	Core	18.79	5	1	2J	2J_1	2J_4	2J_8	2.2	2.25	1.58	1.83	0.93	280	269	224	257	162	0	0	0	0	0	0	0	0	0	0	0	3.45	0	0	0	0	0	0	0
3318	20224.099	7	11	1992	54.93166667	-56.97	275	0.4	Fall	1992	2J	Engels	Core	2.25	5	1	2J	2J_1	2J_4	2J_8	2.2	2.25	1.58	1.83	0.93	280	269	224	257	162	0	0	0	0	0	0	0	0	0	0	0	1.5	0	0	0	0	0	0	0
3319	20224.1	7	11	1992	54.84666667	-56.66333333	295	0.7	Fall	1992	2J	Engels	Core	3.71	5	1	2J	2J_1	2J_4	2J_8	2.2	2.25	1.58	1.83	0.93	280	269	224	257	162	0	0	0	0	0	0	0	0	0	0	0	0.3	0	0	0	0	0	0	0
3320	20224.101	7	11	1992	55.07833333	-56.41833333	144	0.1	Fall	1992	2J	Engels	Core	0.76	5	1	2J	2J_1	2J_4	2J_8	2.2	2.25	1.58	1.83	0.93	280	269	224	257	162	0	0	0	0	0	0	0	0	0	0	0	0.25	0	0	0	0	0	0	0
3321	20224.103	7	11	1992	54.85	-56.26166667	430	2.6	Fall	1992	2J	Engels	Core	49.51	5	1	2J	2J_1	2J_4	2J_7	2.2	2.25	1.58	1.83	2.83	280	269	224	257	442.5	0.02	0	0	16.2	0	0	0	0	0	0	0	0.12	0	0	0	0	0	0	0.09
3322	20224.104	7	11	1992	54.555	-56.16	500	2.7	Fall	1992	2J	Engels	Core	63.26	5	1	2J	2J_1	2J_4	2J_7	2.2	2.25	1.58	1.83	2.83	280	269	224	257	442.5	0	0	0	0	0	0	0	0	0	0	0	1.22	0	0	0	0	0	0	0.2
3323	20224.105	8	11	1992	54.51166667	-56.00333333	450	2	Fall	1992	2J	Engels	Core	35.38	5	1	2J	2J_1	2J_4	2J_7	2.2	2.25	1.58	1.83	2.83	280	269	224	257	442.5	0	0	0	0	0	0	0	0	0	0	0	4	0	0	0	0	0	0	0
3324	20224.106	8	11	1992	54.65	-55.75833333	265	1.5	Fall	1992	2J	Engels	Core	14.71	5	1	2J	2J_1	2J_4	2J_6	2.2	2.25	1.58	1.83	1.89	280	269	224	257	256	0	0	0	0	0	7.25	0	0	0	0	0	2.91	0	0	0	0	0	0	0
3325	20224.107	8	11	1992	54.475	-55.84666667	285	0.7	Fall	1992	2J	Engels	Core	10.73	5	1	2J	2J_1	2J_4	2J_6	2.2	2.25	1.58	1.83	1.89	280	269	224	257	256	0.01	0	0	0	0	1.54	0	0.02	0	0	0	2.74	0	0	0	0	0	0	0
3326	20224.109	8	11	1992	54.49	-55.92	374	1.4	Fall	1992	2J	Engels	Core	13.45	5	1	2J	2J_1	2J_4	2J_7	2.2	2.25	1.58	1.83	2.83	280	269	224	257	442.5	0.08	0	0	0	0	0	0	0	0	0	0	3.19	0	0	0	0	0	0	0.05
3327	20224.11	9	11	1992	54.21	-56.00666667	350	1.4	Fall	1992	2J	Engels	Core	1.37	5	1	2J	2J_1	2J_4	2J_7	2.2	2.25	1.58	1.83	2.83	280	269	224	257	442.5	0	0	0	0	0	0	0	0	0	0	0	0.59	0	0	0	0	0	0	0
3328	20224.112	9	11	1992	54.39166667	-55.38166667	172	-0.9	Fall	1992	2J	Engels	Core	6.52	5	1	2J	2J_1	2J_3	2J_5	2.2	2.25	1.58	0.67	0.67	280	269	224	166	166	0	0	0	0	0	0	0	0	0	0	0	0.73	0	0	0	0	0	0	0
3329	20224.113	9	11	1992	54.17166667	-55.195	158	-1	Fall	1992	2J	Engels	Core	0.22	5	1	2J	2J_1	2J_3	2J_5	2.2	2.25	1.58	0.67	0.67	280	269	224	166	166	0	0	0	0	0	0	0	0	0	0	0	0.15	0	0	0	0	0	0	0
3330	20224.114	9	11	1992	54.07333333	-55.25833333	150	-1.2	Fall	1992	2J	Engels	Core	0.43	5	1	2J	2J_1	2J_3	2J_5	2.2	2.25	1.58	0.67	0.67	280	269	224	166	166	0	0	0	0	0	0	0	0	0	0	0	0.16	0	0	0	0	0	0	0
3331	20224.116	9	11	1992	54.10666667	-55.53333333	248	-1	Fall	1992	2J	Engels	Core	3.11	5	1	2J	2J_1	2J_4	2J_6	2.2	2.25	1.58	1.83	1.89	280	269	224	257	256	0	0	0	0	0	0	0	0	0	0	0	0.48	0	0	0	0	0	0	0
3332	20224.117	9	11	1992	54.02333333	-55.545	248	-1	Fall	1992	2J	Engels	Core	6.08	5	1	2J	2J_1	2J_4	2J_6	2.2	2.25	1.58	1.83	1.89	280	269	224	257	256	0.12	0	0	0	0	0	0	0	0	0	0	1.89	0	0	0	0	0	0	0
3333	20224.118	9	11	1992	53.625	-55.66833333	128	0	Fall	1992	2J	Engels	Core	0.31	5	1	2J	2J_1	2J_3	2J_5	2.2	2.25	1.58	0.67	0.67	280	269	224	166	166	0	0	0	0	0	0	0	0	0	0	0	0	0	0	0	0	0	0	0
3334	20224.119	9	11	1992	53.56166667	-54.86666667	226	-0.6	Fall	1992	2J	Engels	Core	7.83	5	1	2J	2J_1	2J_1	2J_4	2.2	2.25	1.58	1.94	1.62	280	269	224	241	232	0	0	0	0	0	0	0	0	0	0	0	2.5	0	0	0	0	0	0	0
3335	20224.12	10	11	1992	53.43166667	-54.94166667	222	-0.9	Fall	1992	2J	Engels	Core	9.3	5	1	2J	2J_1	2J_1	2J_4	2.2	2.25	1.58	1.94	1.62	280	269	224	241	232	0	0	0	0	0	3.55	0	0.01	0	0	0	2.55	0	0	0	0	0	0	0
3336	20224.121	10	11	1992	53.41166667	-54.74666667	277	-0.5	Fall	1992	2J	Engels	Core	11.89	5	1	2J	2J_1	2J_1	2J_4	2.2	2.25	1.58	1.94	1.62	280	269	224	241	232	0	0	0	0	0	0	0	0	0	0	0	1.25	0	0	0	0	0	0	0
3337	20224.122	10	11	1992	53.51166667	-54.51333333	172	-0.7	Fall	1992	2J	Engels	Core	0.3	5	1	2J	2J_1	2J_3	2J_5	2.2	2.25	1.58	0.67	0.67	280	269	224	166	166	0	0	0	0	0	0	0	0	0	0	0	0.2	0	0	0	0	0	0	0
3338	20224.123	10	11	1992	53.62333333	-54.52666667	178	-0.7	Fall	1992	2J	Engels	Core	4.14	5	1	2J	2J_1	2J_3	2J_5	2.2	2.25	1.58	0.67	0.67	280	269	224	166	166	0	0	0	0	0	0	0	0	0	0	0	0.05	0	0	0	0	0	0	0
3339	20224.124	10	11	1992	53.575	-54.37833333	176	-0.7	Fall	1992	2J	Engels	Core	7.3	5	1	2J	2J_1	2J_3	2J_5	2.2	2.25	1.58	0.67	0.67	280	269	224	166	166	0	0	0	0	0	0	0	0	0	0	0	0.04	0	0	0	0	0	0	0
3340	20224.125	10	11	1992	53.51333333	-54.295	168	-0.7	Fall	1992	2J	Engels	Core	5.6	5	1	2J	2J_1	2J_3	2J_5	2.2	2.25	1.58	0.67	0.67	280	269	224	166	166	0	0	0	0	0	0	0	0	0	0	0	0.14	0	0	0	0	0	0	0
3341	20224.126	10	11	1992	53.7	-54.14333333	184	-0.7	Fall	1992	2J	Engels	Core	4.77	5	1	2J	2J_1	2J_3	2J_5	2.2	2.25	1.58	0.67	0.67	280	269	224	166	166	0	0	0	0	0	0	0	0	0	0	0	0.32	0	0	0	0	0	0	0
3342	20224.127	10	11	1992	53.41333333	-54.22666667	159	-0.7	Fall	1992	2J	Engels	Core	1.3	5	1	2J	2J_1	2J_3	2J_5	2.2	2.25	1.58	0.67	0.67	280	269	224	166	166	0	0	0	0	0	0	0	0	0	0	0	0.2	0	0	0	0	0	0	0
3343	20224.128	10	11	1992	53.315	-54.555	325	1.7	Fall	1992	2J	Engels	Core	38.63	5	1	2J	2J_1	2J_1	2J_4	2.2	2.25	1.58	1.94	1.62	280	269	224	241	232	0.12	0	0	0	0	6.35	0	0	0	0	0	2.78	0	0	0	0	0	0	0
3344	20224.13	10	11	1992	52.99166667	-55.235	157	-0.5	Fall	1992	2J	Engels	Core	2.64	5	1	2J	2J_1	2J_3	2J_5	2.2	2.25	1.58	0.67	0.67	280	269	224	166	166	0	0	0	0	0	0	0	0	0	0	0	0.55	0	0	0	0	0	0	0
3345	20224.131	10	11	1992	52.825	-55.16333333	152	-0.7	Fall	1992	2J	Engels	Core	3.39	5	1	2J	2J_1	2J_3	2J_5	2.2	2.25	1.58	0.67	0.67	280	269	224	166	166	0.02	0	0	0	0	0	0	0	0	0	0	0.88	0	0	0	0	0	0	0
3346	20224.132	10	11	1992	52.74833333	-54.96	154	-1	Fall	1992	2J	Engels	Core	0.14	5	1	2J	2J_1	2J_3	2J_5	2.2	2.25	1.58	0.67	0.67	280	269	224	166	166	0	0	0	0	0	0	0	0	0	0	0	0.07	0	0	0	0	0	0	0
3347	20224.133	11	11	1992	53.03	-54.81666667	220	-1	Fall	1992	2J	Engels	Core	4.87	5	1	2J	2J_1	2J_1	2J_4	2.2	2.25	1.58	1.94	1.62	280	269	224	241	232	0	0	0	0	0	0	0	0	0	0	0	1	0	0	0	0	0	0	0
3348	20224.134	11	11	1992	53.14166667	-54.41166667	380	2.6	Fall	1992	2J	Engels	Core	67.54	5	1	2J	2J_1	2J_1	2J_4	2.2	2.25	1.58	1.94	1.62	280	269	224	241	232	0	0	0	0	0	6.35	0	0	0	0	0	0.93	0	0	0	0	0	0	0
3349	20224.135	11	11	1992	53.185	-54.74666667	449	3.4	Fall	1992	2J	Engels	Core	17.88	5	1	2J	2J_1	2J_1	2J_4	2.2	2.25	1.58	1.94	1.62	280	269	224	241	232	0	0	0	0	0	0	0	0	0	0	0	0	0	0	0	0	0	0	0.16
3350	20224.136	11	11	1992	53.20333333	-53.51	530	3.2	Fall	1992	2J	Engels	Core	34.42	5	1	2J	2J_2	2J_2	2J_2	2.2	2.25	3.74	3.74	3.74	280	269	520	520	450	0	0	0	9.2	0	0	0	0	0	0	0	0	0	0	0	0	0	0	0.93
3351	20224.137	11	11	1992	53.00333333	-54.05833333	380	2.2	Fall	1992	2J	Engels	Core	98.13	5	1	2J	2J_1	2J_1	2J_4	2.2	2.25	1.58	1.94	1.62	280	269	224	241	232	0.11	0	0	0	0	0	0	0	0	0	0	0.4	0	0	0	0	0	0	0
3352	20224.138	11	11	1992	53.025	-54.18333333	320	1.1	Fall	1992	2J	Engels	Core	19.41	5	1	2J	2J_1	2J_1	2J_4	2.2	2.25	1.58	1.94	1.62	280	269	224	241	232	0.03	0	0	0	0	0.48	0	0	0	0	0	0.76	0	0	0	0	0	0	0
3353	20224.139	11	11	1992	52.84833333	-54.01833333	340	1.5	Fall	1992	2J	Engels	Core	1.87	5	1	2J	2J_1	2J_1	2J_4	2.2	2.25	1.58	1.94	1.62	280	269	224	241	232	0.04	0	0	0	0	0	0	0	0	0	0	0	0	0	0	0	0	0	0
3354	20224.14	11	11	1992	52.53333333	-54.075	215	-0.8	Fall	1992	2J	Engels	Core	2.52	5	1	2J	2J_1	2J_1	2J_4	2.2	2.25	1.58	1.94	1.62	280	269	224	241	232	0	0	0	0	0	0	0	0	0	0	0	0.19	0	0	0	0	0	0	0
3355	20225.006	14	11	1992	52.435	-53.67833333	240	0.7	Fall	1992	2J	Engels	Core	4.07	5	1	2J	2J_1	2J_1	2J_4	2.2	2.25	1.58	1.94	1.62	280	269	224	241	232	0.06	0	0	0	0	0	0	0	0	0	0	0.5	0	0	0	0	0	0	0
3356	20225.007	14	11	1992	52.51166667	-53.73833333	274	0.3	Fall	1992	2J	Engels	Core	3.08	5	1	2J	2J_1	2J_1	2J_4	2.2	2.25	1.58	1.94	1.62	280	269	224	241	232	0	0	0	0	0	0	0	0	0	0	0	0.9	0	0	0	0	0	0	0
3357	20225.008	14	11	1992	52.55666667	-53.77833333	249	-0.3	Fall	1992	2J	Engels	Core	5.29	5	1	2J	2J_1	2J_1	2J_4	2.2	2.25	1.58	1.94	1.62	280	269	224	241	232	0	0	0	0	0	0	0	0	0	0	0	0.9	0	0	0	0	0	0	0
3358	20225.009	14	11	1992	52.59666667	-53.56666667	353	1.4	Fall	1992	2J	Engels	Core	17.05	5	1	2J	2J_2	2J_2	2J_2	2.2	2.25	3.74	3.74	3.74	280	269	520	520	450	0.05	0	0	0	0.8	3.85	0	0.01	0	0	0	2.55	0	0	0	0	0	0	0.21
3359	20225.01	14	11	1992	52.64666667	-53.44333333	357	1.7	Fall	1992	2J	Engels	Core	34.53	5	1	2J	2J_2	2J_2	2J_2	2.2	2.25	3.74	3.74	3.74	280	269	520	520	450	0.34	0	0	0	0	0	0	0	0	0	0	3.4	0	0	0	0	0	0	0
3360	20225.011	14	11	1992	52.77333333	-53.41	350	2	Fall	1992	2J	Engels	Core	45.96	5	1	2J	2J_2	2J_2	2J_2	2.2	2.25	3.74	3.74	3.74	280	269	520	520	450	0	0	0	0	0.78	0	0	0	0.01	0	0	0.35	0	0	0	0	0	0	0
3361	20225.012	14	11	1992	52.78833333	-53.19	208	0.4	Fall	1992	2J	Engels	Core	12.05	5	1	2J	2J_1	2J_1	2J_1	2.2	2.25	1.58	1.94	2.7	280	269	224	241	264	0	0	0	0	0	0	0	0	0	0	0	0.46	0	0	0	0	0	0	0
3362	20225.013	14	11	1992	52.65833333	-52.73333333	233	0.9	Fall	1992	2J	Engels	Core	0.71	5	2	2J	2J_1	2J_1	2J_1	2.27	2.25	1.58	1.94	2.7	297	269	224	241	264	0	0	0	0	0	0	0	0	0	0	0	0	0	0	0	0	0	0	0
3363	20225.015	15	11	1992	52.62833333	-52.98	220	0.8	Fall	1992	2J	Engels	Core	2.17	5	1	2J	2J_1	2J_1	2J_1	2.2	2.25	1.58	1.94	2.7	280	269	224	241	264	0	0	0	0	0	0	0	0	0	0	0	0.39	0	0	0	0	0	0	0
3364	20225.016	15	11	1992	52.68666667	-53.31666667	250	0.8	Fall	1992	2J	Engels	Core	16.76	5	1	2J	2J_1	2J_1	2J_1	2.2	2.25	1.58	1.94	2.7	280	269	224	241	264	0.19	0	0	0	2	6.75	0	0	0	0	0	1.35	0	0	0	0	0	0	0
3365	20225.017	15	11	1992	52.415	-53.43666667	224	0.7	Fall	1992	2J	Engels	Core	12.84923077	5	1	2J	2J_1	2J_1	2J_1	2.2	2.25	1.58	1.94	2.7	280	269	224	241	264	0.041538462	0	0	0	4.236923077	0	0	0.041538462	0	0	0	0.623076923	0	0	0	0	0	0	0
3366	20225.018	15	11	1992	52.35333333	-53.295	255	1.1	Fall	1992	2J	Engels	Core	14.02	5	1	2J	2J_1	2J_1	2J_1	2.2	2.25	1.58	1.94	2.7	280	269	224	241	264	0.13	0	0	0	2.44	0	0	0.03	0	0	0	1.53	0	0	0	0	0	0	0
3367	20236.016	2	11	1993	52.29333333	-51.20833333	428	3.9	Fall	1993	2J	Engels	Core	4.68	1	2	2J	2J_2	2J_2	2J_2	2.27	2.25	3.74	3.74	3.74	297	269	520	520	450	0	0	0	0	0	0	0	0	0	0	0	0	0	0	0	0	0	0	0.1
3368	20236.017	2	11	1993	52.335	-51.32	390	3.8	Fall	1993	2J	Engels	Core	2.21	1	2	2J	2J_2	2J_2	2J_2	2.27	2.25	3.74	3.74	3.74	297	269	520	520	450	0	0	0	0	0	0	0	0	0	0	0	0	0	0	0	0	0	0	0
3369	20236.018	2	11	1993	52.34833333	-51.63166667	315	3.4	Fall	1993	2J	Engels	Core	9.16	1	2	2J	2J_1	2J_1	2J_1	2.27	2.25	1.58	1.94	2.7	297	269	224	241	264	0	0	0	0	1.18	0	0	0.01	0	0	0	0	0	0	0	0	0	0	0
3370	20236.019	2	11	1993	52.35	-52.10666667	285	2.5	Fall	1993	2J	Engels	Core	7.29	1	2	2J	2J_1	2J_1	2J_1	2.27	2.25	1.58	1.94	2.7	297	269	224	241	264	0	0	0	0	1.22	0	0	0	0	0	0	0.05	0	0	0	0	0	0	0
3371	20236.02	2	11	1993	52.48833333	-52.085	286	3.3	Fall	1993	2J	Engels	Core	7.14	1	2	2J	2J_1	2J_1	2J_1	2.27	2.25	1.58	1.94	2.7	297	269	224	241	264	0	0	0	0	2.41	0	0	0	0	0	0	0	0	0	0	0	0	0	0.1
3372	20236.021	2	11	1993	52.57666667	-52.34833333	274	2	Fall	1993	2J	Engels	Core	5.52	1	2	2J	2J_1	2J_1	2J_1	2.27	2.25	1.58	1.94	2.7	297	269	224	241	264	0	0	0	0	0	0	0	0	0	0	0	0	0	0	0	0	0	0	0
3373	20236.022	2	11	1993	52.71333333	-51.71166667	438	4	Fall	1993	2J	Engels	Core	29.08	1	1	2J	2J_2	2J_2	2J_2	2.2	2.25	3.74	3.74	3.74	280	269	520	520	450	0	0	0	12.8	0	0	0	0	0	0	0	0	0	0	0	0	0	0	0.18
3374	20236.024	3	11	1993	52.81	-51.68333333	832	NA	Fall	1993	2J	Engels	Core	9.69	1	1	2J	2J_2	2J_2	2J_3	2.2	2.25	3.74	3.74	3.73	280	269	520	520	1045	0	0	0	0	0	0	0	0	0	0	0	0	0	0	0	0	0	0.11	0
3375	20236.025	3	11	1993	52.89	-52.2	290	2.2	Fall	1993	2J	Engels	Core	4.43	1	2	2J	2J_1	2J_1	2J_1	2.27	2.25	1.58	1.94	2.7	297	269	224	241	264	0	0	0	0	2.45	0	0	0	0	0	0	0	0	0	0	0	0	0	0
3376	20236.026	3	11	1993	52.96833333	-51.93	645	4.1	Fall	1993	2J	Engels	Core	16.05	1	1	2J	2J_2	2J_2	2J_2	2.2	2.25	3.74	3.74	3.74	280	269	520	520	450	0	0	0	3.85	0	0	0	0	0	0	0	0	0	0	0	0	0	0.16	0.13
3377	20236.027	3	11	1993	53.09	-51.98	890	3.7	Fall	1993	2J	Engels	Core	103.6	1	1	2J	2J_2	2J_2	2J_3	2.2	2.25	3.74	3.74	3.73	280	269	520	520	1045	0	0	0	9.95	0	0	1.7	0	0	0	0	0	2.85	0	0	0	0	13.7	0
3378	20236.028	3	11	1993	53.17666667	-52.07666667	688	4	Fall	1993	2J	Engels	Core	16.1	1	1	2J	2J_2	2J_2	2J_2	2.2	2.25	3.74	3.74	3.74	280	269	520	520	450	0	0	0	0	0	0	0	0	0	0	0	0	0	0	0	0	0	0.57	0
3379	20236.029	3	11	1993	53.06666667	-52.71666667	465	3.9	Fall	1993	2J	Engels	Core	42.17625	5	1	2J	2J_2	2J_2	2J_2	2.2	2.25	3.74	3.74	3.74	280	269	520	520	450	0	0	0	0	0	0	0	0	0	0	0	0	0	0	0	0	0	0	0
3380	20236.03	3	11	1993	53.355	-52.59833333	446	4	Fall	1993	2J	Engels	Core	15.79	5	1	2J	2J_2	2J_2	2J_2	2.2	2.25	3.74	3.74	3.74	280	269	520	520	450	0	0	0	0	0	0	0	0	0	0	0	0	0	0	0	0	0	0	0.2
3381	20236.031	3	11	1993	53.31666667	-52.87833333	455	3.9	Fall	1993	2J	Engels	Core	35.11	5	1	2J	2J_2	2J_2	2J_2	2.2	2.25	3.74	3.74	3.74	280	269	520	520	450	0	0	0	0	0	0	0	0	0	0	0	0	0	0	0	0	0	0	0
3382	20236.032	3	11	1993	53.51666667	-53.02	250	1.6	Fall	1993	2J	Engels	Core	7.84	5	1	2J	2J_1	2J_1	2J_4	2.2	2.25	1.58	1.94	1.62	280	269	224	241	232	0	0	0	0	1.53	0	0	0.01	0	0	0	0.37	0	0	0	0	0	0	0.25
3383	20236.033	4	11	1993	53.505	-52.76666667	340	2.6	Fall	1993	2J	Engels	Core	4.55	5	1	2J	2J_2	2J_2	2J_2	2.2	2.25	3.74	3.74	3.74	280	269	520	520	450	0	0	0	0	1.05	0	0	0	0	0	0	0	0	0	0	0	0	0	0.06
3384	20236.034	4	11	1993	53.53333333	-52.42	521	4.1	Fall	1993	2J	Engels	Core	38.16	5	1	2J	2J_2	2J_2	2J_2	2.2	2.25	3.74	3.74	3.74	280	269	520	520	450	0	0	0	0	0	0	0	0	0	0	0	0	0	0	0	0	0	0	0.17
3385	20236.035	4	11	1993	53.63666667	-52.42333333	855	3.9	Fall	1993	2J	Engels	Core	44.44	1	1	2J	2J_2	2J_2	2J_3	2.2	2.25	3.74	3.74	3.73	280	269	520	520	1045	0	0	0	0	0	0	0	0	0	0	0	0	0	0	0	0	0	3.3	0
3386	20236.036	4	11	1993	53.655	-52.79166667	255	1.8	Fall	1993	2J	Engels	Core	12.73	5	1	2J	2J_1	2J_1	2J_4	2.2	2.25	1.58	1.94	1.62	280	269	224	241	232	0	0	0	0	4.95	3.5	0	0.02	0	0	0	0	0	0	0	0	0	0	0
3387	20236.037	4	11	1993	53.935	-52.68833333	879	3.7	Fall	1993	2J	Engels	Core	74.09	5	1	2J	2J_2	2J_2	2J_3	2.2	2.25	3.74	3.74	3.73	280	269	520	520	1045	0	0	0	0	0	0	0.55	0	0	0	0	0	0	0	0	0	0	17.6	0.13
3388	20236.038	4	11	1993	54.06333333	-52.955	490	4	Fall	1993	2J	Engels	Core	11.25	5	1	2J	2J_2	2J_2	2J_2	2.2	2.25	3.74	3.74	3.74	280	269	520	520	450	0	0	0	0	0	0	0	0	0	0	0	0	0	0	0	0	0	0.89	0
3389	20236.039	4	11	1993	53.98	-53.13333333	281	1.9	Fall	1993	2J	Engels	Core	1.66	5	1	2J	2J_1	2J_1	2J_4	2.2	2.25	1.58	1.94	1.62	280	269	224	241	232	0	0	0	0	0	0	0	0	0	0	0	0	0	0	0	0	0	0	0
3390	20236.04	4	11	1993	53.78666667	-53.57833333	208	-0.7	Fall	1993	2J	Engels	Core	7.7	5	1	2J	2J_1	2J_1	2J_4	2.2	2.25	1.58	1.94	1.62	280	269	224	241	232	0	0	0	0	0	0	0	0	0	0	0	0.68	0	0	0	0	0	0	0
3391	20236.041	4	11	1993	53.99	-53.68333333	211	0.6	Fall	1993	2J	Engels	Core	12.43	5	1	2J	2J_1	2J_1	2J_4	2.2	2.25	1.58	1.94	1.62	280	269	224	241	232	0.04	0	0	0	0	0	0	0	0	0	0	1.09	0	0	0	0	0	0	0
3392	20236.042	4	11	1993	54.10833333	-53.14833333	351	3.2	Fall	1993	2J	Engels	Core	10.06	5	1	2J	2J_2	2J_2	2J_2	2.2	2.25	3.74	3.74	3.74	280	269	520	520	450	0.03	0	0	0	0	0.85	0	0	0.01	0	0	0	0	0	0	0	0	0	0.53
3393	20236.043	4	11	1993	54.305	-53.16166667	636	4.1	Fall	1993	2J	Engels	Core	7.36	5	1	2J	2J_2	2J_2	2J_2	2.2	2.25	3.74	3.74	3.74	280	269	520	520	450	0	0	0	0	0	0	0	0	0	0	0	0	0	0	0	0	0	0.35	0
3394	20236.044	5	11	1993	54.46333333	-53.40833333	450	3.9	Fall	1993	2J	Engels	Core	18.1575	5	1	2J	2J_2	2J_2	2J_2	2.2	2.25	3.74	3.74	3.74	280	269	520	520	450	0	0	0	0	0	0	0	0	0	0	0	0	0	0	0	0	0	0	0.2925
3395	20236.045	5	11	1993	54.56666667	-53.63833333	293	2.8	Fall	1993	2J	Engels	Core	3.72	5	1	2J	2J_2	2J_2	2J_2	2.2	2.25	3.74	3.74	3.74	280	269	520	520	450	0	0	0	0	0	0	0	0	0	0	0	0.06	0	0	0	0	0	0	0
3396	20236.046	5	11	1993	54.425	-53.75833333	235	1.1	Fall	1993	2J	Engels	Core	12.23	5	1	2J	2J_1	2J_1	2J_4	2.2	2.25	1.58	1.94	1.62	280	269	224	241	232	0	0	0	0	0	0	0	0	0	0	0	2.55	0	0	0	0	0	0	0
3397	20236.047	5	11	1993	54.205	-53.99	215	0	Fall	1993	2J	Engels	Core	4.02	5	1	2J	2J_1	2J_1	2J_4	2.2	2.25	1.58	1.94	1.62	280	269	224	241	232	0	0	0	0	0	0	0	0	0	0	0	0.5	0	0	0	0	0	0	0
3398	20236.048	5	11	1993	54.36	-54.33666667	204	-0.8	Fall	1993	2J	Engels	Core	6.19	5	1	2J	2J_1	2J_4	2J_6	2.2	2.25	1.58	1.83	1.89	280	269	224	257	256	0	0	0	0	0	0	0	0	0	0	0	0.95	0	0	0	0	0	0	0
3399	20236.049	5	11	1993	54.66	-53.94666667	257	1.1	Fall	1993	2J	Engels	Core	5.46	5	1	2J	2J_1	2J_4	2J_6	2.2	2.25	1.58	1.83	1.89	280	269	224	257	256	0	0	0	0	0	0	0	0	0.01	0	0	3.15	0	0	0	0	0	0	0.09
3400	20236.05	5	11	1993	54.82	-53.44166667	698	4.3	Fall	1993	2J	Engels	Core	26.71	5	1	2J	2J_2	2J_2	2J_2	2.2	2.25	3.74	3.74	3.74	280	269	520	520	450	0	0	0	0	0	0	0	0	0	0	0	0	0	0	0	0	0	0.4	0
3401	20236.051	5	11	1993	54.765	-53.8	338	3.2	Fall	1993	2J	Engels	Core	10.13	5	1	2J	2J_2	2J_2	2J_2	2.2	2.25	3.74	3.74	3.74	280	269	520	520	450	0	0	0	0	0	0	0	0	0	0	0	0	0	0	0	0	0	0	0
3402	20236.052	5	11	1993	54.86833333	-54.35666667	263	1.7	Fall	1993	2J	Engels	Core	15.36	5	1	2J	2J_1	2J_4	2J_6	2.2	2.25	1.58	1.83	1.89	280	269	224	257	256	0	0	0	0	0.84	0	0	0	0	0	0	0.69	0	0	0	0	0	0	0.03
3403	20236.054	6	11	1993	54.96333333	-54.16666667	443	NA	Fall	1993	2J	Engels	Core	8.89	5	1	2J	2J_2	2J_2	2J_2	2.2	2.25	3.74	3.74	3.74	280	269	520	520	450	0	0	0	0	0	0	0	0	0	0	0	0	0	0	0	0	0	0	1.4
3404	20236.055	6	11	1993	55.025	-53.88333333	916	3.8	Fall	1993	2J	Engels	Core	22.11	5	1	2J	2J_2	2J_2	2J_3	2.2	2.25	3.74	3.74	3.73	280	269	520	520	1045	0	0	0	0	0	0	0	0	0	0	0	0	0	0	0	0	0	0.15	0
3405	20236.056	6	11	1993	55.105	-54.31	828	3.9	Fall	1993	2J	Engels	Core	40.06	5	1	2J	2J_2	2J_2	2J_3	2.2	2.25	3.74	3.74	3.73	280	269	520	520	1045	0	0	0	0	0	0	0.08	0	0	0	0	0	0	0.03	0	0	0	0.75	0.23
3406	20236.057	6	11	1993	55.09666667	-54.83333333	378	3.7	Fall	1993	2J	Engels	Core	6.62	5	1	2J	2J_1	2J_4	2J_7	2.2	2.25	1.58	1.83	2.83	280	269	224	257	442.5	0	0	0	0	0	0	0	0	0	0	0	0	0	0	0	0	0	0	0.08
3407	20236.058	6	11	1993	55.16833333	-54.93333333	586	4.1	Fall	1993	2J	Engels	Core	7.39	5	1	2J	2J_1	2J_4	2J_7	2.2	2.25	1.58	1.83	2.83	280	269	224	257	442.5	0	0	0	0	0	0	0	0	0	0	0	0	0	0	0	0	0	0	0.11
3408	20236.06	6	11	1993	55.14	-55.25333333	262	NA	Fall	1993	2J	Engels	Core	6.23	5	1	2J	2J_1	2J_4	2J_6	2.2	2.25	1.58	1.83	1.89	280	269	224	257	256	0	0	0	0	1.16	0	0	0	0	0	0	0.07	0	0	0	0	0	0	0.43
3409	20236.061	6	11	1993	55.27666667	-55.57	431	4	Fall	1993	2J	Engels	Core	26.05	5	1	2J	2J_1	2J_4	2J_7	2.2	2.25	1.58	1.83	2.83	280	269	224	257	442.5	0	0	0	0	0	2.78	0	0	0	0	0	0.01	0	0	0	0	0	0	0.47
3410	20236.062	6	11	1993	55.26666667	-55.86333333	271	2.8	Fall	1993	2J	Engels	Core	16.4	5	1	2J	2J_1	2J_4	2J_6	2.2	2.25	1.58	1.83	1.89	280	269	224	257	256	0	0	0	0	2.29	0.06	0	0.01	0	0	0	1.63	0	0	0	0	0	0	0.47
3411	20236.063	6	11	1993	55.30166667	-56.25	205	0.6	Fall	1993	2J	Engels	Core	16.96	5	1	2J	2J_1	2J_4	2J_8	2.2	2.25	1.58	1.83	0.93	280	269	224	257	162	0	0	0	0	0.33	0	0	0	0	0	0	4.56	0	0	0	0	0	0	0.03
3412	20236.064	6	11	1993	55.18	-56.34666667	159	-0.1	Fall	1993	2J	Engels	Core	4.39	5	1	2J	2J_1	2J_4	2J_8	2.2	2.25	1.58	1.83	0.93	280	269	224	257	162	0	0	0	0	0	0	0	0.01	0	0	0	1.13	0	0	0	0	0	0	0
3413	20236.065	7	11	1993	55.16333333	-56.59666667	155	-0.2	Fall	1993	2J	Engels	Core	7.22	5	1	2J	2J_1	2J_4	2J_8	2.2	2.25	1.58	1.83	0.93	280	269	224	257	162	0.05	0	0	0	0	0	0	0.02	0	0	0	1.95	0	0	0	0	0	0	0
3414	20236.066	7	11	1993	55.25833333	-56.83333333	203	-0.3	Fall	1993	2J	Engels	Core	3.57	5	1	2J	2J_1	2J_4	2J_8	2.2	2.25	1.58	1.83	0.93	280	269	224	257	162	0.01	0	0	0	0	0	0	0	0	0	0	1.25	0	0	0	0	0	0	0
3415	20236.067	7	11	1993	55.31	-57.8	120	-0.1	Fall	1993	2J	Engels	Core	0.46	5	1	2J	2J_1	2J_4	2J_8	2.2	2.25	1.58	1.83	0.93	280	269	224	257	162	0.02	0	0	0	0	0	0	0	0	0	0	0.21	0	0	0	0	0	0	0
3416	20236.068	7	11	1993	55.035	-57.135	240	-0.1	Fall	1993	2J	Engels	Core	1.96	5	1	2J	2J_1	2J_4	2J_8	2.2	2.25	1.58	1.83	0.93	280	269	224	257	162	0	0	0	0	0	0	0	0	0	0	0	1.75	0	0	0	0	0	0	0
3417	20236.07	7	11	1993	54.88833333	-56.375	121	-0.2	Fall	1993	2J	Engels	Core	0.41	5	1	2J	2J_1	2J_4	2J_8	2.2	2.25	1.58	1.83	0.93	280	269	224	257	162	0	0	0	0	0	0	0	0	0	0	0	0.13	0	0	0	0	0	0	0
3418	20236.071	7	11	1993	54.87	-56.19833333	442	2.2	Fall	1993	2J	Engels	Core	37.27	5	1	2J	2J_1	2J_4	2J_7	2.2	2.25	1.58	1.83	2.83	280	269	224	257	442.5	0.02	0	0	0	0	0	0	0	0	0	0	2.85	0	0	0	0	0	0	0.21
3419	20236.072	7	11	1993	54.8	-56.2	493	2.3	Fall	1993	2J	Engels	Core	70.9	5	1	2J	2J_1	2J_4	2J_7	2.2	2.25	1.58	1.83	2.83	280	269	224	257	442.5	0.06	0	0	0	0	0	0	0	0	0	0	1.35	0	0	0	0	0	0	0
3420	20236.073	7	11	1993	54.9	-56	324	1.6	Fall	1993	2J	Engels	Core	31.02	5	1	2J	2J_1	2J_4	2J_6	2.2	2.25	1.58	1.83	1.89	280	269	224	257	256	0.04	0	0	0	0	7	0	0	0.01	0	0	3.52	0	0	0	0	0	0	0.23
3421	20236.074	8	11	1993	54.78	-55.64166667	320	1.2	Fall	1993	2J	Engels	Core	28.55	5	1	2J	2J_1	2J_4	2J_6	2.2	2.25	1.58	1.83	1.89	280	269	224	257	256	0	0	0	0	0	0	0	0	0	0	0	4.75	0	0	0	0	0	0	0.05
3422	20236.075	8	11	1993	54.68666667	-56.14333333	510	2.5	Fall	1993	2J	Engels	Core	95.61	5	1	2J	2J_1	2J_4	2J_7	2.2	2.25	1.58	1.83	2.83	280	269	224	257	442.5	0.06	0	0	0	0	0	0	0	0	0	0	1.75	0	0	0	0	0	0	0.29
3423	20236.076	8	11	1993	54.53833333	-56.22833333	545	2.4	Fall	1993	2J	Engels	Core	63.85	5	1	2J	2J_1	2J_4	2J_7	2.2	2.25	1.58	1.83	2.83	280	269	224	257	442.5	0.02	0	0	0	0	0	0	0	0	0	0	0.7	0	0	0	0	0	0	0.16
3424	20236.077	8	11	1993	54.57333333	-55.94166667	360	0.9	Fall	1993	2J	Engels	Core	39.82	5	1	2J	2J_1	2J_4	2J_7	2.2	2.25	1.58	1.83	2.83	280	269	224	257	442.5	0.09	0	0	0	0	0	0	0	0	0	0	6	0	0	0	0	0	0	0
3425	20236.078	8	11	1993	54.54666667	-55.75833333	231	0	Fall	1993	2J	Engels	Core	5.22	5	1	2J	2J_1	2J_4	2J_6	2.2	2.25	1.58	1.83	1.89	280	269	224	257	256	0.03	0	0	0	0	0	0	0	0	0	0	2.8	0	0	0	0	0	0	0
3426	20236.079	8	11	1993	54.44833333	-55.62	320	0.1	Fall	1993	2J	Engels	Core	17.05	5	1	2J	2J_1	2J_4	2J_7	2.2	2.25	1.58	1.83	2.83	280	269	224	257	442.5	0.02	0	0	0	0	0	0	0	0	0	0	2.22	0	0	0	0	0	0	0
3427	20236.08	8	11	1993	54.15	-55.655	309	0	Fall	1993	2J	Engels	Core	7.82	5	1	2J	2J_1	2J_4	2J_6	2.2	2.25	1.58	1.83	1.89	280	269	224	257	256	0	0	0	0	0	0	0	0	0	0	0	1.12	0	0	0	0	0	0	0
3428	20236.081	8	11	1993	53.96333333	-55.84166667	172	0	Fall	1993	2J	Engels	Core	2.49	5	1	2J	2J_1	2J_3	2J_5	2.2	2.25	1.58	0.67	0.67	280	269	224	166	166	0	0	0	0	0	0	0	0	0	0	0	1.06	0	0	0	0	0	0	0
3429	20236.082	8	11	1993	53.72833333	-55.725	126	1	Fall	1993	2J	Engels	Core	0.37	5	1	2J	2J_1	2J_3	2J_5	2.2	2.25	1.58	0.67	0.67	280	269	224	166	166	0.03	0	0	0	0	0	0	0	0	0	0	0.21	0	0	0	0	0	0	0
3430	20237.002	10	11	1993	52.38833333	-54.125	210	-0.6	Fall	1993	2J	Engels	Core	15.44	5	1	2J	2J_1	2J_1	2J_4	2.2	2.25	1.58	1.94	1.62	280	269	224	241	232	0.18	0	0	0	0.35	0	0	0.05	0.01	0	0	6.7	0	0	0	0	0	0	0
3431	20237.003	10	11	1993	52.58	-54.37833333	190	-0.9	Fall	1993	2J	Engels	Core	3.1	5	1	2J	2J_1	2J_1	2J_4	2.2	2.25	1.58	1.94	1.62	280	269	224	241	232	0.03	0	0	0	0	0	0	0	0	0	0	0.85	0	0	0	0	0	0	0
3432	20237.004	10	11	1993	52.57166667	-54.75333333	184	-0.9	Fall	1993	2J	Engels	Core	2.62	5	1	2J	2J_1	2J_1	2J_4	2.2	2.25	1.58	1.94	1.62	280	269	224	241	232	0.1	0	0	0	0	0	0	0.03	0	0	0	0.47	0	0	0	0	0	0	0
3433	20237.005	11	11	1993	52.49666667	-54.96666667	220	-1	Fall	1993	2J	Engels	Core	3.4	5	1	2J	2J_1	2J_1	2J_4	2.2	2.25	1.58	1.94	1.62	280	269	224	241	232	0	0	0	0	0	0	0	0	0	0	0	0.5	0	0	0	0	0	0	0
3434	20237.006	11	11	1993	52.505	-55.25833333	175	-0.7	Fall	1993	2J	Engels	Core	2.97	5	1	2J	2J_1	2J_3	2J_5	2.2	2.25	1.58	0.67	0.67	280	269	224	166	166	0	0	0	0	0	0	0	0	0	0	0	0.375	0	0	0	0	0	0	0
3435	20237.007	11	11	1993	52.63833333	-55.29333333	140	-0.7	Fall	1993	2J	Engels	Core	0.76	5	1	2J	2J_1	2J_3	2J_5	2.2	2.25	1.58	0.67	0.67	280	269	224	166	166	0.03	0	0	0	0	0	0	0	0	0	0	0.49	0	0	0	0	0	0	0
3436	20237.008	11	11	1993	52.74833333	-55.03	150	-0.6	Fall	1993	2J	Engels	Core	1.37	5	1	2J	2J_1	2J_3	2J_5	2.2	2.25	1.58	0.67	0.67	280	269	224	166	166	0	0	0	0	0	0	0	0	0	0	0	0.74	0	0	0	0	0	0	0
3437	20237.009	11	11	1993	52.65833333	-54.82	190	-0.9	Fall	1993	2J	Engels	Core	0.32625	5	1	2J	2J_1	2J_1	2J_4	2.2	2.25	1.58	1.94	1.62	280	269	224	241	232	0	0	0	0	0	0	0	0	0	0	0	0.12375	0	0	0	0	0	0	0
3438	20237.01	11	11	1993	52.96666667	-54.29333333	267	0.3	Fall	1993	2J	Engels	Core	10.34	5	1	2J	2J_1	2J_1	2J_4	2.2	2.25	1.58	1.94	1.62	280	269	224	241	232	0.06	0	0	0	0	0	0	0	0	0	0	1.8	0	0	0	0	0	0	0
3439	20237.011	11	11	1993	53.09666667	-54.53333333	310	0.6	Fall	1993	2J	Engels	Core	13.37	5	1	2J	2J_1	2J_1	2J_4	2.2	2.25	1.58	1.94	1.62	280	269	224	241	232	0.01	0	0	0	0	0	0	0	0	0	0	2.5	0	0	0	0	0	0	0
3440	20237.012	11	11	1993	53.36	-54.51666667	270	-0.6	Fall	1993	2J	Engels	Core	5.92	5	1	2J	2J_1	2J_1	2J_4	2.2	2.25	1.58	1.94	1.62	280	269	224	241	232	0.01	0	0	0	0	0	0	0	0	0	0	2	0	0	0	0	0	0	0
3441	20237.013	11	11	1993	53.34	-54.75833333	330	1.7	Fall	1993	2J	Engels	Core	14.74	5	1	2J	2J_1	2J_1	2J_4	2.2	2.25	1.58	1.94	1.62	280	269	224	241	232	0	0	0	0	0	0	0	0	0	0	0	1.84	0	0	0	0	0	0	0
3442	20237.014	11	11	1993	53.38333333	-54.76	271	0	Fall	1993	2J	Engels	Core	27.98	5	1	2J	2J_1	2J_1	2J_4	2.2	2.25	1.58	1.94	1.62	280	269	224	241	232	0.05	0	0	0	0	8.4	0	0	0	0	0	6.75	0	0	0	0	0	0	0
3443	20237.016	11	11	1993	53.62	-54.95	211	-0.6	Fall	1993	2J	Engels	Core	8.46	5	1	2J	2J_1	2J_1	2J_4	2.2	2.25	1.58	1.94	1.62	280	269	224	241	232	0.03	0	0	0	0	0	0	0.02	0	0	0	4.35	0	0	0	0	0	0	0
3444	20237.017	12	11	1993	53.77	-55.06666667	144	-1.1	Fall	1993	2J	Engels	Core	4.16	5	1	2J	2J_1	2J_3	2J_5	2.2	2.25	1.58	0.67	0.67	280	269	224	166	166	0	0	0	0	0	0	0	0	0	0	0	0.95	0	0	0	0	0	0	0
3445	20237.018	12	11	1993	54.015	-54.88833333	172	-0.9	Fall	1993	2J	Engels	Core	1.66	5	1	2J	2J_1	2J_3	2J_5	2.2	2.25	1.58	0.67	0.67	280	269	224	166	166	0	0	0	0	0	0	0	0.02	0	0	0	0.43	0	0	0	0	0	0	0
3446	20237.019	12	11	1993	54.14666667	-55.15666667	160	-1.3	Fall	1993	2J	Engels	Core	0.72	5	1	2J	2J_1	2J_3	2J_5	2.2	2.25	1.58	0.67	0.67	280	269	224	166	166	0	0	0	0	0	0	0	0.01	0	0	0	0.39	0	0	0	0	0	0	0
3447	20237.02	12	11	1993	54.24166667	-55.35	160	-1.2	Fall	1993	2J	Engels	Core	0.82	5	1	2J	2J_1	2J_3	2J_5	2.2	2.25	1.58	0.67	0.67	280	269	224	166	166	0	0	0	0	0	0	0	0	0	0	0	0.29	0	0	0	0	0	0	0
3448	20237.021	12	11	1993	54.525	-55.05166667	180	-0.8	Fall	1993	2J	Engels	Core	1.08	5	1	2J	2J_1	2J_3	2J_5	2.2	2.25	1.58	0.67	0.67	280	269	224	166	166	0	0	0	0	0	0	0	0	0	0	0	0.6	0	0	0	0	0	0	0
3449	20237.022	12	11	1993	54.36833333	-54.90166667	180	-1	Fall	1993	2J	Engels	Core	1.72	5	1	2J	2J_1	2J_3	2J_5	2.2	2.25	1.58	0.67	0.67	280	269	224	166	166	0	0	0	0	0	0	0	0	0	0	0	0.75	0	0	0	0	0	0	0
3450	20237.023	12	11	1993	54.19166667	-54.83333333	176	-1.3	Fall	1993	2J	Engels	Core	1.01	5	1	2J	2J_1	2J_3	2J_5	2.2	2.25	1.58	0.67	0.67	280	269	224	166	166	0	0	0	0	0	0	0	0	0	0	0	0.95	0	0	0	0	0	0	0
3451	20237.024	12	11	1993	54.21666667	-54.61	177	-1.1	Fall	1993	2J	Engels	Core	0.13	5	1	2J	2J_1	2J_3	2J_5	2.2	2.25	1.58	0.67	0.67	280	269	224	166	166	0	0	0	0	0	0	0	0	0	0	0	0.13	0	0	0	0	0	0	0
3452	20237.025	12	11	1993	53.935	-54.35	191	-0.8	Fall	1993	2J	Engels	Core	0.91	5	1	2J	2J_1	2J_3	2J_5	2.2	2.25	1.58	0.67	0.67	280	269	224	166	166	0	0	0	0	0	0	0	0	0	0	0	0.46	0	0	0	0	0	0	0
3453	20237.026	12	11	1993	53.85166667	-54.24833333	184	-0.9	Fall	1993	2J	Engels	Core	4.09	5	1	2J	2J_1	2J_3	2J_5	2.2	2.25	1.58	0.67	0.67	280	269	224	166	166	0	0	0	0	0	0	0	0	0	0	0	0.47	0	0	0	0	0	0	0
3454	20237.027	12	11	1993	53.79666667	-54.355	187	-1.1	Fall	1993	2J	Engels	Core	2.38	5	1	2J	2J_1	2J_3	2J_5	2.2	2.25	1.58	0.67	0.67	280	269	224	166	166	0	0	0	0	0	0	0	0	0	0	0	0.39	0	0	0	0	0	0	0
3455	20237.028	12	11	1993	53.68166667	-54.44	181	-0.8	Fall	1993	2J	Engels	Core	4.54	5	1	2J	2J_1	2J_3	2J_5	2.2	2.25	1.58	0.67	0.67	280	269	224	166	166	0	0	0	0	0	0	0	0	0	0	0	0.7	0	0	0	0	0	0	0
3456	20237.029	12	11	1993	53.48666667	-54.16833333	171	-0.5	Fall	1993	2J	Engels	Core	2.62	5	1	2J	2J_1	2J_3	2J_5	2.2	2.25	1.58	0.67	0.67	280	269	224	166	166	0	0	0	0	0	0	0	0	0	0	0	0.17	0	0	0	0	0	0	0
3457	20237.03	12	11	1993	53.42166667	-54.25	159	-0.5	Fall	1993	2J	Engels	Core	1.11	5	1	2J	2J_1	2J_3	2J_5	2.2	2.25	1.58	0.67	0.67	280	269	224	166	166	0	0	0	0	0	0	0	0	0	0	0	0.08	0	0	0	0	0	0	0
3458	20237.031	13	11	1993	53.39	-54.24833333	158	-0.6	Fall	1993	2J	Engels	Core	4.69	5	1	2J	2J_1	2J_3	2J_5	2.2	2.25	1.58	0.67	0.67	280	269	224	166	166	0	0	0	0	0	0	0	0	0	0	0	0.15	0	0	0	0	0	0	0
3459	20237.032	13	11	1993	53.22833333	-53.64666667	420	3	Fall	1993	2J	Engels	Core	11.96	5	1	2J	2J_2	2J_2	2J_2	2.2	2.25	3.74	3.74	3.74	280	269	520	520	450	0	0	0	0	0	0.19	0	0	0	0	0	0.03	0	0	0	0	0	0	0
3460	20237.033	13	11	1993	52.98166667	-53.87333333	470	3.8	Fall	1993	2J	Engels	Core	33.21	5	1	2J	2J_2	2J_2	2J_2	2.2	2.25	3.74	3.74	3.74	280	269	520	520	450	0	0	0	18.75	0	0	0	0	0	0	0	0	0	0	0	0	0	0	0.08
3461	20237.034	13	11	1993	52.82333333	-54	325	0.8	Fall	1993	2J	Engels	Core	25.55	5	1	2J	2J_1	2J_1	2J_4	2.2	2.25	1.58	1.94	1.62	280	269	224	241	232	0.17	0	0	0	0	0	0	0	0	0	0	0.15	0	0	0	0	0	0	0.04
3462	20237.035	13	11	1993	52.71166667	-54.04833333	278	0.5	Fall	1993	2J	Engels	Core	10.54	5	1	2J	2J_1	2J_1	2J_4	2.2	2.25	1.58	1.94	1.62	280	269	224	241	232	0.03	0	0	0	0	0	0	0	0	0	0	1.8	0	0	0	0	0	0	0
3463	20237.036	13	11	1993	52.74166667	-53.85833333	390	2.1	Fall	1993	2J	Engels	Core	50.625	5	1	2J	2J_2	2J_2	2J_2	2.2	2.25	3.74	3.74	3.74	280	269	520	520	450	0	0	0	0	0	0	0	0	0	0	0	1.29375	0	0	0	0	0	0	0
3464	20237.037	14	11	1993	52.71666667	-53.69166667	446	3.4	Fall	1993	2J	Engels	Core	31.8	5	1	2J	2J_2	2J_2	2J_2	2.2	2.25	3.74	3.74	3.74	280	269	520	520	450	0	0	0	0	0	0	0	0	0	0	0	0	0	0	0	0	0	0	0.26
3465	20237.038	14	11	1993	52.84833333	-53.73833333	503	3.9	Fall	1993	2J	Engels	Core	86.48	5	1	2J	2J_2	2J_2	2J_2	2.2	2.25	3.74	3.74	3.74	280	269	520	520	450	0	0	0	0	0	0	0	0	0	0	0	0	0	0	0	0	0	0	0.04
3466	20237.039	14	11	1993	52.995	-53.22166667	541	3.9	Fall	1993	2J	Engels	Core	65.85	5	1	2J	2J_2	2J_2	2J_2	2.2	2.25	3.74	3.74	3.74	280	269	520	520	450	0	0	0	0	0	0	0	0	0	0	0	0	0	0	0	0	0	0	0.18
3467	20237.04	14	11	1993	52.75	-53	201	0.8	Fall	1993	2J	Engels	Core	9.4	5	1	2J	2J_1	2J_1	2J_1	2.2	2.25	1.58	1.94	2.7	280	269	224	241	264	0	0	0	0	0	0	0	0	0	0	0	0.2	0	0	0	0	0	0	0
3468	20237.041	14	11	1993	52.77166667	-52.82166667	210	0.7	Fall	1993	2J	Engels	Core	1.8	5	1	2J	2J_1	2J_1	2J_1	2.2	2.25	1.58	1.94	2.7	280	269	224	241	264	0	0	0	0	0	0	0	0	0	0	0	0.24	0	0	0	0	0	0	0
3469	20237.042	14	11	1993	52.83166667	-52.58666667	230	1	Fall	1993	2J	Engels	Core	5.01	5	2	2J	2J_1	2J_1	2J_1	2.27	2.25	1.58	1.94	2.7	297	269	224	241	264	0.01	0	0	0	0.74	0	0	0	0	0	0	0.05	0	0	0	0	0	0	0
3470	20237.043	14	11	1993	52.60166667	-52.54666667	250	2.1	Fall	1993	2J	Engels	Core	4.1	5	2	2J	2J_1	2J_1	2J_1	2.27	2.25	1.58	1.94	2.7	297	269	224	241	264	0	0	0	0	0	0	0	0	0	0	0	0.01	0	0	0	0	0	0	0
3471	20237.044	14	11	1993	52.58333333	-52.76833333	268	1.8	Fall	1993	2J	Engels	Core	7.59	5	1	2J	2J_1	2J_1	2J_1	2.2	2.25	1.58	1.94	2.7	280	269	224	241	264	0.05	0	0	0	2.83	0	0	0	0	0	0	0.13	0	0	0	0	0	0	0
3472	20250.001	9	11	1994	52.40833333	-51.35333333	430	3.8	Fall	1994	2J	Engels	Core	3.35	1	2	2J	2J_2	2J_2	2J_2	2.27	2.25	3.74	3.74	3.74	297	269	520	520	450	0	0	0	0	0	0	0	0	0	0	0	0	0	0	0	0	0	0	0
3473	20250.002	10	11	1994	52.50833333	-51.67166667	325	3.2	Fall	1994	2J	Engels	Core	4	1	2	2J	2J_1	2J_1	2J_1	2.27	2.25	1.58	1.94	2.7	297	269	224	241	264	0	0	0	0	0.78	0	0	0	0	0	0	0	0	0	0	0	0	0	0
3474	20250.003	10	11	1994	52.55	-51.76833333	305	3.1	Fall	1994	2J	Engels	Core	1.29	1	2	2J	2J_1	2J_1	2J_1	2.27	2.25	1.58	1.94	2.7	297	269	224	241	264	0	0	0	0	0	0	0	0	0	0	0	0	0	0	0	0	0	0	0
3475	20250.004	10	11	1994	52.715	-51.59833333	760	3.7	Fall	1994	2J	Engels	Core	25.76	1	1	2J	2J_2	2J_2	2J_3	2.2	2.25	3.74	3.74	3.73	280	269	520	520	1045	0	0	0	0	0	0	0	0	0	0	0	0	0	0	0	0	0	0	0
3476	20250.005	10	11	1994	52.73333333	-51.66	590	3.8	Fall	1994	2J	Engels	Core	27.5	1	1	2J	2J_2	2J_2	2J_2	2.2	2.25	3.74	3.74	3.74	280	269	520	520	450	0	0	0	0	0	0	0	0	0	0	0	0	0	0	0	0	0	0	0
3477	20250.007	10	11	1994	52.72	-51.73	439	3.8	Fall	1994	2J	Engels	Core	13.71	1	1	2J	2J_2	2J_2	2J_2	2.2	2.25	3.74	3.74	3.74	280	269	520	520	450	0	0	0	2.5	0	0	0	0	0	0	0	0	0	0	0	0	0	0	0.4
3478	20250.008	10	11	1994	52.84	-51.71333333	875	3.7	Fall	1994	2J	Engels	Core	68.89	1	1	2J	2J_2	2J_2	2J_3	2.2	2.25	3.74	3.74	3.73	280	269	520	520	1045	0	0	0	5.05	0	0	0.45	0	0	0	0	0	1.65	0	0	0	0	1.2	1.3
3479	20250.009	10	11	1994	52.96	-51.92166667	637	3.8	Fall	1994	2J	Engels	Core	56.35	1	1	2J	2J_2	2J_2	2J_2	2.2	2.25	3.74	3.74	3.74	280	269	520	520	450	0	0	0	3.45	0	0	0	0	0	0	0	0	0	0	0	0	0	0.2	0.16
3480	20250.01	10	11	1994	53.13666667	-52.06833333	583	3.8	Fall	1994	2J	Engels	Core	45.49	1	1	2J	2J_2	2J_2	2J_2	2.2	2.25	3.74	3.74	3.74	280	269	520	520	450	0	0	0	0	0	0	0	0	0	0	0	0	0	0	0	0	0	0.02	0.11
3481	20250.011	10	11	1994	53.16666667	-52.15333333	447	3.4	Fall	1994	2J	Engels	Core	17.61	1	1	2J	2J_2	2J_2	2J_2	2.2	2.25	3.74	3.74	3.74	280	269	520	520	450	0	0	0	0	0	0	0	0	0	0	0	0	0	0	0	0	0	0	0.09
3482	20250.012	10	11	1994	53.36	-52.16833333	801	3.5	Fall	1994	2J	Engels	Core	46.4	1	1	2J	2J_2	2J_2	2J_3	2.2	2.25	3.74	3.74	3.73	280	269	520	520	1045	0	0.04	0	0	0	0	0.52	0	0	0	0.04	0	0	0.07	0	0	0	3.85	0.03
3483	20250.013	11	11	1994	53.27333333	-52.33333333	428	3.8	Fall	1994	2J	Engels	Core	6.01	1	1	2J	2J_2	2J_2	2J_2	2.2	2.25	3.74	3.74	3.74	280	269	520	520	450	0	0	0	0	0	0	0	0	0	0	0	0	0	0	0	0	0	0	0
3484	20250.014	11	11	1994	53.16666667	-52.46333333	442	3.4	Fall	1994	2J	Engels	Core	18.16	5	1	2J	2J_2	2J_2	2J_2	2.2	2.25	3.74	3.74	3.74	280	269	520	520	450	0.04	0	0	0	0	0	0	0	0	0	0	0	0	0	0	0	0	0	0
3485	20250.015	11	11	1994	52.86666667	-52.59833333	235	1.7	Fall	1994	2J	Engels	Core	5.36	5	2	2J	2J_1	2J_1	2J_1	2.27	2.25	1.58	1.94	2.7	297	269	224	241	264	0.08	0	0	0	0	0	0	0	0	0	0	0.1	0	0	0	0	0	0	0
3486	20250.016	11	11	1994	52.485	-52.83333333	276	2.1	Fall	1994	2J	Engels	Core	4.83	5	1	2J	2J_1	2J_1	2J_1	2.2	2.25	1.58	1.94	2.7	280	269	224	241	264	0	0	0	0	0	0	0	0	0	0	0	0.13	0	0	0	0	0	0	0
3487	20250.017	13	11	1994	52.60333333	-55.25833333	149	-0.6	Fall	1994	2J	Engels	Core	2.25	5	1	2J	2J_1	2J_3	2J_5	2.2	2.25	1.58	0.67	0.67	280	269	224	166	166	0	0	0	0	0	0	0	0	0	0	0	1.7	0	0	0	0	0	0	0
3488	20250.018	13	11	1994	52.45833333	-54.61166667	188	-0.6	Fall	1994	2J	Engels	Core	3.65	5	1	2J	2J_1	2J_1	2J_4	2.2	2.25	1.58	1.94	1.62	280	269	224	241	232	0	0	0	0	0	0	0	0	0	0	0	0.89	0	0	0	0	0	0	0
3489	20250.019	13	11	1994	52.39	-54.22166667	240	0.3	Fall	1994	2J	Engels	Core	1.47	5	1	2J	2J_1	2J_1	2J_4	2.2	2.25	1.58	1.94	1.62	280	269	224	241	232	0	0	0	0	0	0	0	0	0	0	0	0	0	0	0	0	0	0	0
3490	20250.021	13	11	1994	52.56	-53.60833333	313	2.1	Fall	1994	2J	Engels	Core	11.28	5	1	2J	2J_2	2J_2	2J_2	2.2	2.25	3.74	3.74	3.74	280	269	520	520	450	0.09	0	0	0	0	0	0	0.04	0.05	0	0	2.46	0	0	0	0	0	0	0
3491	20250.022	13	11	1994	52.67666667	-53.34	235	1.9	Fall	1994	2J	Engels	Core	16.79	5	1	2J	2J_1	2J_1	2J_1	2.2	2.25	1.58	1.94	2.7	280	269	224	241	264	0.15	0	0	0	0.64	0	0	0.06	0	0	0	2.25	0	0	0	0	0	0	0
3492	20250.023	13	11	1994	52.93833333	-52.915	354	3.4	Fall	1994	2J	Engels	Core	34.46	5	1	2J	2J_2	2J_2	2J_2	2.2	2.25	3.74	3.74	3.74	280	269	520	520	450	0.02	0	0	0	0.7	0	0	0.02	0	0	0	0.51	0	0	0	0	0	0	0.19
3493	20250.024	14	11	1994	52.97	-52.93	450	3.6	Fall	1994	2J	Engels	Core	31.55	5	1	2J	2J_2	2J_2	2J_2	2.2	2.25	3.74	3.74	3.74	280	269	520	520	450	0	0	0	0	0	0	0	0	0	0	0	0.03	0	0	0	0	0	0	0
3494	20250.025	14	11	1994	53.06333333	-52.86333333	482	3.3	Fall	1994	2J	Engels	Core	32.6	5	1	2J	2J_2	2J_2	2J_2	2.2	2.25	3.74	3.74	3.74	280	269	520	520	450	0	0	0	0	0	0	0	0	0	0	0	0	0	0	0	0	0	0	0
3495	20250.026	14	11	1994	53.17	-52.62833333	452	3.3	Fall	1994	2J	Engels	Core	30.86	5	1	2J	2J_2	2J_2	2J_2	2.2	2.25	3.74	3.74	3.74	280	269	520	520	450	0	0	0	0	0	0	0	0	0	0	0	0	0	0	0	0	0	0	0
3496	20250.027	14	11	1994	53.58666667	-52.455	610	3.8	Fall	1994	2J	Engels	Core	38.29	1	1	2J	2J_2	2J_2	2J_2	2.2	2.25	3.74	3.74	3.74	280	269	520	520	450	0	0	0	0	0	0	0	0	0	0	0	0	0	0	0	0	0	0	0.26
3497	20250.028	14	11	1994	53.63333333	-52.425	845	3.5	Fall	1994	2J	Engels	Core	0.28	1	1	2J	2J_2	2J_2	2J_3	2.2	2.25	3.74	3.74	3.73	280	269	520	520	1045	0	0	0	0	0	0	0	0	0	0	0	0	0	0	0	0	0	0	0
3498	20250.029	14	11	1994	53.58166667	-53.00166667	230	1.9	Fall	1994	2J	Engels	Core	1.52	5	1	2J	2J_1	2J_1	2J_4	2.2	2.25	1.58	1.94	1.62	280	269	224	241	232	0	0	0	0	0	0	0	0	0	0	0	0	0	0	0	0	0	0	0
3499	20250.03	14	11	1994	53.80166667	-52.705	637	3.8	Fall	1994	2J	Engels	Core	22.68	5	1	2J	2J_2	2J_2	2J_2	2.2	2.25	3.74	3.74	3.74	280	269	520	520	450	0	0	0	0	0	0	0	0	0	0	0	0	0	0	0	0	0	0.05	0.08
3500	20250.031	14	11	1994	53.97333333	-52.985	362	3.3	Fall	1994	2J	Engels	Core	17.2	5	1	2J	2J_2	2J_2	2J_2	2.2	2.25	3.74	3.74	3.74	280	269	520	520	450	0	0	0	0	1.3	2.8	0	0	0	0	0	0	0	0	0	0	0	0	0.13
3501	20250.032	14	11	1994	53.88666667	-53.415	227	1	Fall	1994	2J	Engels	Core	9.63	5	1	2J	2J_1	2J_1	2J_4	2.2	2.25	1.58	1.94	1.62	280	269	224	241	232	0	0	0	0	0	0	0	0	0	0	0	2	0	0	0	0	0	0	0
3502	20250.033	14	11	1994	54.115	-53.08	430	3.7	Fall	1994	2J	Engels	Core	5.98	5	1	2J	2J_2	2J_2	2J_2	2.2	2.25	3.74	3.74	3.74	280	269	520	520	450	0	0	0	0	0	0	0	0	0	0	0	0	0	0	0	0	0	0	0.23
3503	20250.034	14	11	1994	54.15333333	-52.855	901	3.6	Fall	1994	2J	Engels	Core	41.19	5	1	2J	2J_2	2J_2	2J_3	2.2	2.25	3.74	3.74	3.73	280	269	520	520	1045	0.03	0	0	4.45	0	0	0.54	0	0	0	0	0	5.7	0	0	0	0	8.9	1.22
3504	20250.035	15	11	1994	54.23166667	-52.92833333	965	3.4	Fall	1994	2J	Engels	Core	41.78	5	1	2J	2J_2	2J_2	2J_3	2.2	2.25	3.74	3.74	3.73	280	269	520	520	1045	0	0	0	2.91	0	0	0.71	0	0	0	0.13	0	1.75	0.05	0	0	0	6.65	0
3505	20250.036	15	11	1994	54.26166667	-53.205	480	3.7	Fall	1994	2J	Engels	Core	5.09	5	1	2J	2J_2	2J_2	2J_2	2.2	2.25	3.74	3.74	3.74	280	269	520	520	450	0	0	0	0	0	0	0	0	0	0	0	0	0	0	0	0	0	0	0.13
3506	20250.037	15	11	1994	54.165	-53.67666667	233	1.4	Fall	1994	2J	Engels	Core	4.32	5	1	2J	2J_1	2J_1	2J_4	2.2	2.25	1.58	1.94	1.62	280	269	224	241	232	0.03	0	0	0	0	0	0	0	0	0	0	2.15	0	0	0	0	0	0	0
3507	20250.038	15	11	1994	54.33166667	-53.33166667	451	3	Fall	1994	2J	Engels	Core	18.29	5	1	2J	2J_2	2J_2	2J_2	2.2	2.25	3.74	3.74	3.74	280	269	520	520	450	0.08	0	0	0	0	0	0	0	0	0	0	0	0	0	0	0	0	0	0.36
3508	20250.039	15	11	1994	54.41833333	-53.47666667	356	3.1	Fall	1994	2J	Engels	Core	17.65	5	1	2J	2J_2	2J_2	2J_2	2.2	2.25	3.74	3.74	3.74	280	269	520	520	450	0.07	0	0	0	1.55	0.25	0	0	0	0	0	0	0	0	0	0	0	0	0
3509	20250.042	15	11	1994	54.42	-53.34666667	546	3.7	Fall	1994	2J	Engels	Core	18.56	5	1	2J	2J_2	2J_2	2J_2	2.2	2.25	3.74	3.74	3.74	280	269	520	520	450	0	0	0	0	0	0	0	0	0	0	0	0	0	0	0	0	0	0.07	0
3510	20250.043	15	11	1994	54.715	-53.06666667	875	3.5	Fall	1994	2J	Engels	Core	112.11	5	1	2J	2J_2	2J_2	2J_3	2.2	2.25	3.74	3.74	3.73	280	269	520	520	1045	0	0	0	0	0	0	0.73	0	0	0	0	0	1.43	0.21	0.02	0	0	3.75	0
3511	20250.045	16	11	1994	54.725	-53.47666667	482	3.7	Fall	1994	2J	Engels	Core	16.41	5	1	2J	2J_2	2J_2	2J_2	2.2	2.25	3.74	3.74	3.74	280	269	520	520	450	0	0	0	0	0	0	0	0	0	0	0	0	0	0	0	0	0	0	0
[truncated: 17,017 more rows]
[truncated: 44 more columns]
