# Supplementary material for: Signatures of the collapse and incipient recovery of an overexploited marine ecosystem
Source: R Soc Open Sci. 2017 Jul 5;4(7):170215. doi: 10.1098/rsos.170215 (PMC5541544; doi:10.1098/rsos.170215)
Supplement: Groundfish data for analysis [file rsos170215supp2.zip › NAFO effort data/country.txt]

Code	Abbreviation	Country
1	BGR	Bulgaria
2	CAN-MQ	Canada Maritimes & Quebec
3	CAN-N	Canada Newfoundland
4	CUB	Cuba
5	FRO	Faroe Islands
6	GRL	Denmark Greenland
7	E/DNK	Denmark Mainland
8	E/FRA-M	France Mainland
9	FRA-SP	France St. Pierre et Miquelon
10	E/DEU	Federal Republic of Germany
11	DDR	German Democratic Republic
12	ISL	Iceland
13	E/ITA	Italy
14	JPN	Japan
15	NOR	Norway
16	POL	Poland
17	E/PRT	Portugal
18	ROM	Romania
19	E/ESP	Spain
20	SUN	Union Soviet Socialist Republics
21	E/GBR	United Kingdom
22	USA	United States of Americia
23	ISR(NC)	Israel
24	E/IRL	Ireland
25	KOR	South Korea
26	MEX(NC)	Mexico
27	CAN-M	Canada Maritimes
28	CAN-Q	Canada Quebec
29	FRA	France Combined
30	E/NLD	Netherlands
31	LVA	Latvia
32	EST	Estonia
33	LTU	Lithuania
34	RUS	Russia
35	E/BEL	Belgium
36	VEN(NC)	Venezuela
37	HND(NC)	Honduras
38	EU	European Union
39	CAN	Canada
40	CAN-CA	Canada Central & Arctic
41	UKR	Ukraine
