# Supplementary material for: Signatures of the collapse and incipient recovery of an overexploited marine ecosystem
Source: R Soc Open Sci. 2017 Jul 5;4(7):170215. doi: 10.1098/rsos.170215 (PMC5541544; doi:10.1098/rsos.170215)
Supplement: Groundfish data for analysis [file rsos170215supp2.zip › NAFO effort data/divisions.txt]

1	0A
2	0B
9	0NK
11	1A
12	1B
13	1C
14	1D
15	1E
16	1F
19	1NK
21	2G
22	2H
23	2J
29	2NK
31	3K
32	3L
33	3M
34	3N
35	3O
36	3PN
37	3PS
38	3P
39	3NK
41	4R
42	4S
43	4T
44	4VN
45	4VS
46	4W
47	4X
48	4V
49	4NK
51	5Y
52	5ZE
53	5ZW
54	5Z
55	5ZC
56	5ZU
59	5NK
61	6A
62	6B
63	6C
64	6D
65	6E
66	6F
67	6G
68	6H
69	6NK
70	Outside NAFO Area
74	Not Reported
75	Unknown
