# Supplementary material for: Signatures of the collapse and incipient recovery of an overexploited marine ecosystem
Source: R Soc Open Sci. 2017 Jul 5;4(7):170215. doi: 10.1098/rsos.170215 (PMC5541544; doi:10.1098/rsos.170215)
Supplement: Groundfish data for analysis [file rsos170215supp2.zip › NAFO effort data/gear.txt]

Bottom otter trawl (charters)	8	OTB*
Midwater trawl	9	OTM*
Bottom otter trawl (side or stern not specified)	10	OTB
Bottom otter trawl (side)	11	OTB-1
Bottom otter trawl	12	OTB-2
Midwater trawl (side or stern not specified)	13	OTM
Midwater trawl (side)	14	OTM-1
Midwater trawl (stern)	15	OTM-2
Bottom pair trawl (2 boats)	16	PTB
Midwater pair trawl (2 boats)	17	PTM
Beam trawl	18	TBB
Otter shrimp twin trawl	19	OTS
Otter twin trawl	192	OTT
Danish seine (charters)	20	SDN*
Danish seine	21	SDN
Scottish seine	22	SSC
Pair seine (2 boats)	23	SPR
Beach seine (shut off = bar seine)	24	SB
Purse seine (charters)	30	PS*
Purse seine	31	PS
Gillnets (charters)	39	GN*
Gillnets (not specified)	40	GN
Set gillnets	41	GNS
Drift gillnets	42	GND
Longlines (charters)	49	LL*
Longlines (not specified)	50	LL
Set lines (bottom or	51	LLS
Drift lines (drifting longlines)	52	LLD
Handlines (including pole & jig)	53	LHP
Troll lines	54	LTL
Mechanized squid jigger	55	LHM
Mechanized squid jigger	56	LHM*
Dory vessel line gears	58	LDV
Traps (not specified)	60	FIX
Uncovered pound nets (cod & herring traps etc.)	61	FPN
covered pots (lobster & crab etc.) and fyke nets	62	FPO
Weirs	63	FWR
Dredge (charters)	70	DRB*
Dredge (boat)	71	DRB
Dredge (hand)	72	DRH
Harpoons	81	HAR
Other known gears not	90	MIS
Gears not known (charter)	98	NK*
Gears not known or not specified	99	NK
