# Supplementary material for: Signatures of the collapse and incipient recovery of an overexploited marine ecosystem
Source: R Soc Open Sci. 2017 Jul 5;4(7):170215. doi: 10.1098/rsos.170215 (PMC5541544; doi:10.1098/rsos.170215)
Supplement: Groundfish data for analysis [file rsos170215supp2.zip › NAFO effort data/mainspecies.txt]

MainSpecies	Abbrev	Species
1	COD	Atlantic cod
2	HAD	Haddock
3	RED	Atlantic redfishes
4	HKS	Silver hake
5	HKR	Red hake
6	POK	Pollock (saithe)
10	PLA	American plaice
11	WIT	Witch flounder
12	YEL	Yellowtail flounder
13	GHL	Greenland halibut
14	FLW	Winter flounder
15	FLS	Summer flounder
16	HAL	Atlantic halibut
19	FLX	Flatfishes (NS)
20	RNG	Roundnose grenadier
21	HKW	White hake
22	CAT	Wolffishes (catfishes)
23	USK	Cusk (tusk)
24	GRC	Greenland cod
29	GRO	Groundfish (NS)
30	HER	Atlantic herring
31	MAC	Atlantic mackerel
32	BUT	Atlantic butterfish
40	MHA	Atlantic menhaden
41	SWO	Swordfish
42	TUN	Tuna
43	SAU	Atlantic saury
49	PEL	Pelagic fish (NS)
50	ALE	Alewife
51	ARG	Atlantic argentines
52	CAP	Capelin
53	SHX	Sharks (NS)
54	SKA	Skates (NS)
55	SAL	Atlantic salmon
56	DGX	Dogfish
58	ALF	Alfonsinos
59	FIN	Finfishes (NS)
70	LBA	American lobster
71	CRA	Crabs
72	PAN	Shrimps
79	CRU	Marine Crustaceans (NS)
80	SCA	Sea scallops
81	SQU	Squids
87	MOL	Marine molluscs (NS)
89	INV	Marine invertebrates (NS)
91	URC	Sea urchins
97	SWX	Seaweeds
99	MIX	Mixed species
