# Supplementary material for: Signatures of the collapse and incipient recovery of an overexploited marine ecosystem
Source: R Soc Open Sci. 2017 Jul 5;4(7):170215. doi: 10.1098/rsos.170215 (PMC5541544; doi:10.1098/rsos.170215)
Supplement: Groundfish data for analysis [file rsos170215supp2.zip › NAFO effort data/NAFO21B-2000-09.txt]

Year	Country	GearCode	Tonnage	MainSpecies	Divcode	Code	Effort	Month_NK	Jan	Feb	Mar	Apr	May	Jun	Jul	Aug	Sep	Oct	Nov	Dec	DateCreated
2009	3	41	1	29	31	122	9	0	0	0	0	0	0	0	0	0	0	0	0	0	08-Sep-10
2009	3	53	1	31	32	204	9	0	0	0	0	0	0	0	0	0	0	0	0	0	08-Sep-10
2009	3	61	1	31	32	202	9	0	0	0	0	0	0	0	0	0	0	1	0	0	08-Sep-10
2009	3	62	1	59	41	308	9	0	0	0	0	0	0	0	0	1	16	1	0	0	08-Sep-10
2009	3	62	1	87	41	562	9	0	0	0	0	0	0	5	0	0	0	0	0	0	08-Sep-10
2009	3	10	2	72	31	632	9	0	0	0	0	0	0	0	0	20	12	0	0	0	08-Sep-10
2009	3	62	4	71	32	610	9	0	0	0	0	0	20	16	11	0	0	0	0	0	08-Sep-10
2009	3	62	2	71	31	610	9	0	0	0	0	0	46	186	16	0	0	0	0	0	08-Sep-10
2009	3	62	1	71	22	610	9	0	0	0	0	0	0	0	0	0	4	0	0	0	08-Sep-10
2009	3	41	1	29	37	103	9	0	0	0	0	0	0	0	0	0	0	0	0	0	08-Sep-10
2009	3	51	1	29	37	132	9	0	0	0	0	0	0	0	0	0	0	0	0	0	08-Sep-10
2009	3	41	2	29	37	479	9	0	0	0	0	0	0	0	3	0	0	0	0	0	08-Sep-10
2009	3	61	1	30	41	204	9	0	0	0	0	0	0	0	0	3	0	0	0	0	08-Sep-10
2009	3	41	1	30	36	202	9	0	0	0	0	0	1	0	0	1	3	9	8	2	08-Sep-10
2009	3	61	1	30	32	202	9	0	0	0	0	0	0	0	0	0	4	0	19	0	08-Sep-10
2009	3	31	1	52	41	340	9	0	0	0	0	0	0	163	0	0	0	0	0	0	08-Sep-10
2009	3	31	2	52	32	340	9	0	0	0	0	0	0	0	101	0	0	0	0	0	08-Sep-10
2009	3	31	3	52	32	340	9	0	0	0	0	0	0	0	237	15	0	0	0	0	08-Sep-10
2009	3	62	2	70	41	622	9	0	0	0	0	0	1	0	0	0	0	0	0	0	08-Sep-10
2009	3	62	1	70	32	622	9	0	0	0	0	0	31	44	25	0	0	0	0	0	08-Sep-10
2009	3	62	1	70	31	622	9	0	0	0	0	0	37	55	16	0	0	0	0	0	08-Sep-10
2009	3	41	1	1	41	112	9	0	0	0	0	0	0	1	7	1	1	5	0	0	08-Sep-10
2009	3	51	1	1	41	189	9	0	0	0	0	0	0	0	7	2	1	0	1	0	08-Sep-10
2009	3	51	1	1	41	116	9	0	0	0	0	0	0	0	0	0	0	0	0	0	08-Sep-10
2009	3	41	1	1	41	122	9	0	0	0	0	0	0	0	2	0	0	0	0	0	08-Sep-10
2009	3	51	1	1	41	464	9	0	0	0	0	0	0	0	0	0	0	0	0	0	08-Sep-10
2009	3	41	1	1	41	114	9	0	0	0	0	0	0	0	0	0	0	0	0	0	08-Sep-10
2009	3	12	3	1	37	120	9	0	0	0	0	0	0	0	0	0	0	0	0	0	08-Sep-10
2009	3	12	3	1	37	114	9	0	0	0	0	0	0	0	0	0	0	0	0	0	08-Sep-10
2009	3	41	1	1	36	112	9	0	0	0	0	0	0	0	0	0	0	0	0	0	08-Sep-10
2009	3	51	3	1	36	101	9	0	0	0	0	0	0	0	0	0	0	0	7	0	08-Sep-10
2009	3	41	1	1	36	103	9	0	0	0	0	0	0	0	0	0	0	0	0	0	08-Sep-10
2009	3	53	1	1	36	106	9	0	0	0	0	0	0	0	0	0	0	0	0	0	08-Sep-10
2009	3	51	2	1	36	112	9	0	0	0	0	0	0	0	0	0	0	0	0	0	08-Sep-10
2009	3	51	2	1	36	103	9	0	0	0	0	0	0	0	0	0	0	0	0	0	08-Sep-10
2009	3	51	2	1	36	469	9	0	0	0	0	0	0	0	0	0	0	0	0	0	08-Sep-10
2009	3	53	1	1	32	101	9	0	0	0	0	0	0	0	0	0	276	42	0	0	08-Sep-10
2009	3	41	1	1	31	101	9	0	0	0	0	0	0	2	21	30	580	65	2	0	08-Sep-10
2009	3	51	1	1	31	101	9	0	0	0	0	0	0	0	0	0	19	2	0	0	08-Sep-10
2009	3	62	1	1	31	101	9	0	0	0	0	0	0	0	0	0	3	1	0	0	08-Sep-10
2009	3	41	1	1	31	103	9	0	0	0	0	0	0	0	0	0	0	0	0	0	08-Sep-10
2009	3	41	1	3	37	114	9	0	0	0	0	0	0	0	0	0	0	0	0	0	08-Sep-10
2009	3	41	1	3	37	101	9	0	0	0	0	0	0	0	2	1	3	3	2	0	08-Sep-10
2009	3	12	3	1	37	102	9	0	1	0	0	0	0	0	0	0	0	0	0	2	08-Sep-10
2009	3	51	1	1	36	462	9	0	0	0	0	0	0	0	0	0	0	0	0	0	08-Sep-10
2009	3	53	1	1	36	101	9	0	0	0	0	0	0	2	4	1	0	0	0	0	08-Sep-10
2009	3	51	1	1	36	118	9	0	0	0	0	0	0	0	0	0	0	0	0	0	08-Sep-10
2009	3	41	1	1	36	189	9	0	0	0	0	0	0	0	0	0	0	0	0	0	08-Sep-10
2009	3	51	2	1	36	479	9	0	0	0	0	0	0	0	0	0	0	0	0	0	08-Sep-10
2009	3	51	2	1	36	120	9	0	0	0	0	0	0	0	0	0	0	0	1	0	08-Sep-10
2009	3	41	1	1	32	504	9	0	0	0	0	0	0	0	0	0	0	0	0	0	08-Sep-10
2009	3	41	1	1	32	464	9	0	0	0	0	0	0	0	0	0	0	0	0	0	08-Sep-10
2009	3	41	3	1	32	101	9	0	0	0	0	0	0	0	0	0	2	0	0	0	08-Sep-10
2009	3	41	2	1	31	112	9	0	0	0	0	0	0	0	0	0	0	0	0	0	08-Sep-10
2009	3	41	1	1	31	118	9	0	0	0	0	0	0	0	0	0	1	0	0	0	08-Sep-10
2009	3	41	1	1	31	112	9	0	0	0	0	0	0	0	0	0	0	0	0	0	08-Sep-10
2009	3	41	1	3	37	479	9	0	0	0	0	0	0	0	0	0	0	0	0	0	08-Sep-10
2009	3	51	1	3	37	120	9	0	0	0	0	0	0	0	0	0	0	0	0	0	08-Sep-10
2009	3	41	1	3	37	122	9	0	0	0	0	0	0	0	0	0	0	0	0	0	08-Sep-10
2009	3	41	1	16	41	479	9	0	0	0	0	0	0	0	0	0	0	0	0	0	08-Sep-10
2009	3	51	2	16	41	101	9	0	0	0	0	0	0	0	0	0	0	0	0	0	08-Sep-10
2009	3	51	1	16	41	189	9	0	0	0	0	0	0	0	0	0	0	0	0	0	08-Sep-10
2009	3	41	1	16	37	101	9	0	0	0	0	0	0	0	0	0	0	0	0	0	08-Sep-10
2009	3	51	1	16	36	479	9	0	0	0	0	0	0	0	0	0	0	0	0	0	08-Sep-10
2009	3	51	3	16	35	118	9	0	0	0	0	0	0	0	0	0	0	0	0	0	08-Sep-10
2009	3	51	3	16	35	144	9	0	0	0	0	0	0	0	0	0	0	0	0	0	08-Sep-10
2009	3	41	1	10	41	120	9	0	0	0	0	0	0	0	0	0	0	0	0	0	08-Sep-10
2009	3	41	1	10	41	464	9	0	0	0	0	0	0	0	0	0	0	0	0	0	08-Sep-10
2009	3	21	3	11	37	101	9	0	0	0	0	0	0	0	0	0	0	0	0	0	08-Sep-10
2009	3	21	3	11	37	103	9	0	0	0	0	0	0	5	0	0	0	0	0	0	08-Sep-10
2009	3	21	2	11	37	118	9	0	0	0	0	0	0	0	0	0	0	0	0	0	08-Sep-10
2009	3	41	1	14	32	101	9	0	0	0	0	0	0	0	1	17	0	0	0	0	08-Sep-10
2009	3	41	1	14	32	116	9	0	0	0	0	0	0	0	1	2	0	0	0	0	08-Sep-10
2009	3	41	1	14	32	479	9	0	0	0	0	0	0	0	0	2	0	0	0	0	08-Sep-10
2009	3	41	1	13	37	479	9	0	0	0	0	0	0	0	0	0	0	0	0	0	08-Sep-10
2009	3	51	1	13	37	118	9	0	0	0	0	0	0	0	1	0	0	0	0	0	08-Sep-10
2009	3	41	1	13	37	169	9	0	0	0	0	0	0	0	0	0	0	0	0	0	08-Sep-10
2009	3	41	2	13	32	120	9	0	0	0	0	0	0	0	0	0	0	0	0	0	08-Sep-10
2009	3	41	1	13	32	118	9	0	0	0	0	0	0	0	0	0	0	0	0	0	08-Sep-10
2009	3	41	2	13	23	118	9	0	0	0	0	0	0	0	0	3	5	0	0	0	08-Sep-10
2009	3	41	1	21	37	101	9	0	0	0	0	0	0	0	0	0	0	0	0	0	08-Sep-10
2009	3	41	1	21	37	132	9	0	0	0	0	0	0	0	0	0	0	0	0	0	08-Sep-10
2009	3	41	1	21	37	118	9	0	0	0	0	0	0	0	0	0	0	0	0	0	08-Sep-10
2009	3	51	1	21	37	118	9	0	0	0	0	0	0	0	0	0	0	0	0	0	08-Sep-10
2009	3	41	1	29	37	112	9	0	0	0	0	0	0	2	1	0	0	0	0	0	08-Sep-10
2009	3	41	1	29	37	101	9	0	0	0	0	0	0	0	0	0	0	0	0	0	08-Sep-10
2009	21	10	7	1	16	120	9	0	0	0	0	0	0	0	0	0	0	0	0	3	04-Jun-10
2009	21	10	7	1	16	103	9	0	0	0	0	0	0	0	0	0	0	0	0	0	04-Jun-10
2008	6	99	0	99	11	340	0	0	0	0	0	0	0	98	32	6	0	1	0	0	12-Aug-10
2008	6	99	0	99	11	188	0	0	2	10	49	165	111	64	52	64	45	23	12	3	12-Aug-10
2008	6	99	0	99	11	101	0	0	7	17	17	35	142	170	196	108	54	64	45	13	12-Aug-10
2008	6	99	0	99	11	610	0	0	5	9	9	36	94	71	59	46	57	65	57	51	12-Aug-10
2008	6	99	0	99	11	118	0	0	950	1167	974	1185	1189	2117	2711	3076	2975	3305	2610	2167	12-Aug-10
2008	6	99	0	99	11	148	0	0	1	12	18	6	4	23	14	9	18	27	14	2	12-Aug-10
2008	6	99	0	99	11	154	0	0	0	0	0	54	196	14	0	0	0	0	0	0	12-Aug-10
2008	6	99	0	99	11	166	0	0	0	0	0	0	0	0	6	0	0	0	0	0	12-Aug-10
2008	6	99	0	99	11	632	0	0	2591	2110	2533	3445	3816	3720	4267	4116	3987	3638	3672	3171	12-Aug-10
2008	6	99	0	99	11	103	0	0	4	8	14	10	5	4	4	1	3	4	2	1	12-Aug-10
2008	6	99	0	99	11	168	0	0	0	0	1	3	2	0	0	0	0	0	0	0	12-Aug-10
2008	6	99	0	99	11	199	0	0	0	0	0	0	0	0	0	0	0	0	0	0	12-Aug-10
2008	6	99	0	99	12	633	0	0	8	3	6	5	1	0	0	0	2	1	0	0	12-Aug-10
2008	6	99	0	99	12	340	0	0	0	0	0	0	0	0	0	0	0	0	0	0	12-Aug-10
2008	6	99	0	99	12	188	0	0	1	4	18	60	40	23	19	23	16	8	4	1	12-Aug-10
2008	6	99	0	99	12	101	0	0	25	55	56	114	471	562	649	358	178	213	148	45	12-Aug-10
2008	6	99	0	99	12	610	0	0	8	14	14	57	149	112	94	73	91	104	90	80	12-Aug-10
2008	6	99	0	99	12	118	0	0	12	14	12	14	14	26	33	37	36	40	32	26	12-Aug-10
2008	6	99	0	99	12	148	0	0	1	28	43	15	10	55	34	21	43	65	33	5	12-Aug-10
2008	6	99	0	99	12	120	0	0	0	0	0	0	0	0	0	0	0	0	0	0	12-Aug-10
2008	6	99	0	99	12	535	0	0	22	60	61	35	66	19	29	18	28	10	42	15	12-Aug-10
2008	6	99	0	99	12	154	0	0	0	0	1	242	889	62	0	0	0	0	0	0	12-Aug-10
2008	6	99	0	99	12	632	0	0	5554	4524	5429	7384	8180	7973	9146	8822	8546	7799	7871	6797	12-Aug-10
2008	6	99	0	99	12	103	0	0	0	1	1	1	0	0	0	0	0	0	0	0	12-Aug-10
2008	6	99	0	99	12	199	0	0	0	1	0	0	0	0	0	0	1	0	2	0	12-Aug-10
2008	6	99	0	99	13	633	0	0	12	5	8	8	1	0	0	0	3	1	0	0	12-Aug-10
2008	6	99	0	99	13	188	0	0	1	5	22	76	51	30	24	30	21	10	5	1	12-Aug-10
2008	6	99	0	99	13	342	0	0	0	0	0	0	0	0	9	8	0	0	0	0	12-Aug-10
2008	6	99	0	99	13	101	0	0	13	30	31	62	256	306	353	195	97	116	81	24	12-Aug-10
2008	6	99	0	99	13	610	0	0	1	2	2	8	22	16	14	11	13	15	13	12	12-Aug-10
2008	6	99	0	99	13	118	0	0	12	15	12	15	15	27	34	39	38	42	33	27	12-Aug-10
2008	6	99	0	99	13	148	0	0	0	0	0	0	0	0	0	0	0	0	0	0	12-Aug-10
2008	6	99	0	99	13	120	0	0	0	0	0	0	0	0	0	0	0	0	0	0	12-Aug-10
2008	6	99	0	99	13	154	0	0	0	0	1	296	1085	75	0	0	0	0	0	0	12-Aug-10
2008	6	99	0	99	13	632	0	0	431	351	421	572	634	618	709	684	663	605	610	527	12-Aug-10
2008	6	99	0	99	13	103	0	0	2	4	7	5	2	2	2	0	2	2	1	1	12-Aug-10
2008	6	99	0	99	13	199	0	0	0	0	0	0	0	0	0	0	0	0	0	0	12-Aug-10
2008	6	99	0	99	14	633	0	0	2	1	1	1	0	0	0	0	0	0	0	0	12-Aug-10
2008	6	99	0	99	14	188	0	0	0	1	3	10	7	4	3	4	3	1	1	0	12-Aug-10
2008	6	99	0	99	14	101	0	0	20	44	45	91	373	444	513	283	141	169	117	35	12-Aug-10
2008	6	99	0	99	14	118	0	0	48	59	49	60	60	107	136	155	150	166	131	109	12-Aug-10
2009	34	10	7	13	32	3	1	0	0	0	4	25	4	0	0	0	0	0	0	0	15-Apr-11
2009	34	10	7	13	32	118	1	0	0	0	22	337	66	0	0	0	0	0	0	0	15-Apr-11
2009	34	10	6	13	32	1	1	0	124	79	65	347	206	173	523	0	0	196	446	455	15-Apr-11
2009	34	10	6	13	32	2	1	0	11	5	6	24	12	9	26	0	0	14	25	25	15-Apr-11
2009	34	10	6	13	32	3	1	0	11	5	6	28	12	10	28	0	0	17	27	28	15-Apr-11
2009	34	10	6	13	32	118	1	0	28	0	4	21	59	91	348	0	0	38	84	175	15-Apr-11
2009	34	10	6	13	32	101	1	0	0	0	0	0	0	0	0	0	0	0	0	1	15-Apr-11
2009	34	10	6	13	32	169	1	0	0	0	0	0	0	1	2	0	0	3	5	8	15-Apr-11
2009	34	10	6	13	32	479	1	0	5	0	0	1	0	0	0	0	0	0	0	0	15-Apr-11
2009	34	10	6	13	32	105	1	0	1	0	0	0	0	0	0	0	0	1	4	2	15-Apr-11
2009	34	10	6	13	32	168	1	0	10	0	2	4	0	0	0	0	0	0	0	0	15-Apr-11
2009	34	10	6	13	32	459	1	0	1	0	0	0	0	0	0	0	0	0	0	0	15-Apr-11
2009	34	10	6	13	32	632	1	0	0	47	46	222	20	0	0	0	0	0	0	0	15-Apr-11
2009	34	10	6	3	33	1	1	0	44	96	321	150	159	0	0	0	0	119	39	24	15-Apr-11
2009	34	10	6	3	33	2	1	0	3	9	37	15	12	0	0	0	0	16	3	2	15-Apr-11
2009	34	10	6	3	33	3	1	0	3	10	43	18	14	0	0	0	0	18	4	2	15-Apr-11
2009	34	10	6	3	33	118	1	0	3	0	4	18	0	0	0	0	0	1	3	12	15-Apr-11
2009	34	10	6	3	33	114	1	0	6	0	19	2	6	0	0	0	0	1	0	8	15-Apr-11
2009	34	10	6	3	33	112	1	0	0	0	6	0	11	0	0	0	0	1	0	6	15-Apr-11
2009	34	10	6	3	33	101	1	0	0	0	26	21	10	0	0	0	0	24	5	1	15-Apr-11
2009	34	10	6	3	33	168	1	0	12	0	5	4	2	0	0	0	0	0	0	0	15-Apr-11
2009	34	10	6	3	33	479	1	0	3	0	1	2	2	0	0	0	0	0	0	0	15-Apr-11
2009	34	10	6	3	33	109	1	0	7	94	378	154	82	0	0	0	0	266	158	31	15-Apr-11
2009	34	10	6	3	33	459	1	0	0	0	1	0	0	0	0	0	0	0	0	0	15-Apr-11
2009	34	10	6	3	33	105	1	0	0	0	1	0	0	0	0	0	0	0	0	0	15-Apr-11
2009	34	10	6	3	33	190	1	0	0	0	0	0	0	0	0	0	0	1	0	0	15-Apr-11
2009	34	10	6	3	33	632	1	0	0	9	0	3	8	0	0	0	0	0	0	0	15-Apr-11
2009	34	10	7	13	33	1	1	0	0	0	0	62	5	0	0	0	0	0	0	0	15-Apr-11
2009	34	10	7	13	33	2	1	0	0	0	0	3	1	0	0	0	0	0	0	0	15-Apr-11
2009	34	10	7	13	33	3	1	0	0	0	0	3	1	0	0	0	0	0	0	0	15-Apr-11
2009	34	10	7	13	33	118	1	0	0	0	0	41	0	0	0	0	0	0	0	0	15-Apr-11
2009	34	10	7	13	33	109	1	0	0	0	0	0	14	0	0	0	0	0	0	0	15-Apr-11
2009	34	10	6	13	34	1	1	0	46	0	25	18	0	366	33	0	0	0	0	2	15-Apr-11
2009	34	10	6	13	34	2	1	0	4	0	2	3	0	17	2	0	0	0	0	1	15-Apr-11
2009	34	10	6	13	34	3	1	0	5	0	2	3	0	20	2	0	0	0	0	1	15-Apr-11
2009	34	10	6	13	34	118	1	0	6	0	4	1	0	234	15	0	0	0	0	0	15-Apr-11
2009	34	10	6	13	34	114	1	0	3	0	0	0	0	0	0	0	0	0	0	0	15-Apr-11
2009	34	10	6	13	34	112	1	0	3	0	0	1	0	0	0	0	0	0	0	14	15-Apr-11
2009	34	10	6	13	34	101	1	0	0	0	0	0	0	0	0	0	0	0	0	6	15-Apr-11
2009	34	10	6	13	34	169	1	0	0	0	0	0	0	13	1	0	0	0	0	0	15-Apr-11
2009	34	10	6	13	34	168	1	0	1	0	1	0	0	0	0	0	0	0	0	0	15-Apr-11
2009	34	10	6	13	34	479	1	0	2	0	0	1	0	0	0	0	0	0	0	0	15-Apr-11
2009	34	10	6	13	34	109	1	0	0	0	0	1	0	0	0	0	0	0	0	0	15-Apr-11
2007	34	10	6	13	13	1	1	0	0	0	0	0	0	0	0	104	0	0	0	0	29-Mar-11
2007	34	10	6	13	13	2	1	0	0	0	0	0	0	0	0	6	0	0	0	0	29-Mar-11
2007	34	10	6	13	13	3	1	0	0	0	0	0	0	0	0	6	0	0	0	0	29-Mar-11
2007	34	10	6	13	13	118	1	0	0	0	0	0	0	0	0	95	0	0	0	0	29-Mar-11
2007	34	10	5	13	13	1	1	0	0	0	0	0	0	0	0	14	0	0	0	0	29-Mar-11
2007	34	10	5	13	13	2	1	0	0	0	0	0	0	0	0	2	0	0	0	0	29-Mar-11
2007	34	10	5	13	13	3	1	0	0	0	0	0	0	0	0	2	0	0	0	0	29-Mar-11
2007	34	10	5	13	13	118	1	0	0	0	0	0	0	0	0	8	0	0	0	0	29-Mar-11
2007	34	10	6	13	14	1	1	0	0	0	0	0	0	0	0	240	98	484	50	187	29-Mar-11
2007	34	10	6	13	14	2	1	0	0	0	0	0	0	0	0	13	6	28	5	12	29-Mar-11
2007	34	10	6	13	14	3	1	0	0	0	0	0	0	0	0	14	6	32	5	13	29-Mar-11
2007	34	10	6	13	14	118	1	0	0	0	0	0	0	0	0	108	44	260	14	85	29-Mar-11
2007	34	10	6	13	14	168	1	0	0	0	0	0	0	0	0	0	0	0	0	1	29-Mar-11
2007	34	10	5	13	14	1	1	0	0	0	0	0	0	0	0	213	0	0	0	0	29-Mar-11
2007	34	10	5	13	14	2	1	0	0	0	0	0	0	0	0	13	0	0	0	0	29-Mar-11
2007	34	10	5	13	14	3	1	0	0	0	0	0	0	0	0	14	0	0	0	0	29-Mar-11
2007	34	10	5	13	14	118	1	0	0	0	0	0	0	0	0	75	0	0	0	0	29-Mar-11
2007	34	10	5	13	14	188	1	0	0	0	0	0	0	0	0	1	0	0	0	0	29-Mar-11
2007	34	13	7	3	16	1	1	0	0	0	0	0	0	0	489	238	0	0	0	0	29-Mar-11
2007	34	13	7	3	16	2	1	0	0	0	0	0	0	0	28	14	0	0	0	0	29-Mar-11
2007	34	13	7	3	16	3	1	0	0	0	0	0	0	0	31	15	0	0	0	0	29-Mar-11
2007	34	13	7	3	16	103	1	0	0	0	0	0	0	0	489	162	0	0	0	0	29-Mar-11
2007	34	13	6	3	16	1	1	0	0	0	0	0	0	0	877	264	0	0	0	0	29-Mar-11
2007	34	13	6	3	16	2	1	0	0	0	0	0	0	0	54	19	0	0	0	0	29-Mar-11
2007	34	13	6	3	16	3	1	0	0	0	0	0	0	0	56	20	0	0	0	0	29-Mar-11
2007	34	13	6	3	16	103	1	0	0	0	0	0	0	0	732	251	0	0	0	0	29-Mar-11
2007	34	13	7	3	22	1	1	0	0	0	0	0	0	0	0	182	0	0	0	0	29-Mar-11
2007	34	13	7	3	22	2	1	0	0	0	0	0	0	0	0	9	0	0	0	0	29-Mar-11
2007	34	13	7	3	22	3	1	0	0	0	0	0	0	0	0	10	0	0	0	0	29-Mar-11
2007	34	13	7	3	22	103	1	0	0	0	0	0	0	0	0	145	0	0	0	0	29-Mar-11
2007	34	13	6	3	22	1	1	0	0	0	0	0	0	0	15	14	0	0	0	0	29-Mar-11
2007	34	13	6	3	22	2	1	0	0	0	0	0	0	0	1	1	0	0	0	0	29-Mar-11
2007	34	13	6	3	22	3	1	0	0	0	0	0	0	0	1	1	0	0	0	0	29-Mar-11
2007	34	13	6	3	22	103	1	0	0	0	0	0	0	0	17	9	0	0	0	0	29-Mar-11
2007	34	13	7	3	23	1	1	0	0	0	0	0	0	0	417	466	0	0	0	0	29-Mar-11
2007	34	13	7	3	23	2	1	0	0	0	0	0	0	0	23	31	0	0	0	0	29-Mar-11
2007	34	13	7	3	23	3	1	0	0	0	0	0	0	0	24	33	0	0	0	0	29-Mar-11
2007	34	13	7	3	23	103	1	0	0	0	0	0	0	0	383	591	0	0	0	0	29-Mar-11
2007	34	13	6	3	23	1	1	0	0	0	0	0	0	0	453	915	0	0	0	0	29-Mar-11
2007	34	13	6	3	23	2	1	0	0	0	0	0	0	0	33	59	0	0	0	0	29-Mar-11
2007	34	13	6	3	23	3	1	0	0	0	0	0	0	0	36	63	0	0	0	0	29-Mar-11
2007	34	13	6	3	23	103	1	0	0	0	0	0	0	0	329	929	0	0	0	0	29-Mar-11
2007	34	10	7	13	32	1	1	0	246	427	1	0	0	0	0	0	0	0	0	0	29-Mar-11
2007	34	10	7	13	32	2	1	0	20	29	1	0	0	0	0	0	0	0	0	0	29-Mar-11
2007	34	10	7	13	32	3	1	0	22	32	1	0	0	0	0	0	0	0	0	0	29-Mar-11
2007	34	10	7	13	32	118	1	0	162	247	6	0	0	0	0	0	0	0	0	0	29-Mar-11
2007	34	10	7	13	32	188	1	0	0	1	0	0	0	0	0	0	0	0	0	0	29-Mar-11
2007	34	10	6	13	32	1	1	0	0	0	136	587	252	0	0	40	0	0	0	20	29-Mar-11
2007	34	10	6	13	32	2	1	0	0	0	9	33	15	0	0	3	0	0	0	2	29-Mar-11
2007	34	10	6	13	32	3	1	0	0	0	10	36	16	0	0	3	0	0	0	2	29-Mar-11
2007	34	10	6	13	32	118	1	0	0	0	26	247	94	0	0	3	0	0	0	0	29-Mar-11
2007	34	10	6	13	32	114	1	0	0	0	0	1	1	0	0	0	0	0	0	0	29-Mar-11
2007	34	10	6	13	32	112	1	0	0	0	1	6	2	0	0	0	0	0	0	0	29-Mar-11
2007	34	10	6	13	32	105	1	0	0	0	0	1	2	0	0	0	0	0	0	0	29-Mar-11
2007	34	10	6	13	32	169	1	0	0	0	0	7	11	0	0	1	0	0	0	0	29-Mar-11
2007	34	10	6	13	32	188	1	0	0	0	0	1	0	0	0	0	0	0	0	0	29-Mar-11
2007	34	10	6	13	32	103	1	0	0	0	0	5	0	0	0	0	0	0	0	0	29-Mar-11
2007	34	10	6	13	32	459	1	0	0	0	0	1	0	0	0	0	0	0	0	0	29-Mar-11
2007	34	10	6	13	32	479	1	0	0	0	0	5	7	0	0	0	0	0	0	0	29-Mar-11
2007	34	10	6	13	32	632	1	0	0	0	98	0	0	0	0	0	0	0	0	14	29-Mar-11
2007	34	10	6	3	33	1	1	0	0	0	27	514	45	71	7	312	0	0	0	0	29-Mar-11
2007	34	10	6	3	33	2	1	0	0	0	2	31	3	12	2	30	0	0	0	0	29-Mar-11
2007	34	10	6	3	33	3	1	0	0	0	2	33	3	12	2	32	0	0	0	0	29-Mar-11
2007	34	10	6	3	33	118	1	0	0	0	8	89	14	0	0	8	0	0	0	0	29-Mar-11
2007	34	10	6	3	33	101	1	0	0	0	0	0	0	0	0	6	0	0	0	0	29-Mar-11
2007	34	10	6	3	33	105	1	0	0	0	0	2	1	0	0	0	0	0	0	0	29-Mar-11
2007	34	10	6	3	33	169	1	0	0	0	0	16	4	0	0	0	0	0	0	0	29-Mar-11
2007	34	10	6	3	33	103	1	0	0	0	0	7	0	202	25	546	0	0	0	0	29-Mar-11
2007	34	10	6	3	33	188	1	0	0	0	0	1	0	0	0	0	0	0	0	0	29-Mar-11
2007	34	10	6	3	33	479	1	0	0	0	0	6	1	0	0	0	0	0	0	0	29-Mar-11
2007	34	10	6	3	33	199	1	0	0	0	0	1	0	0	0	0	0	0	0	0	29-Mar-11
2007	34	10	6	3	33	632	1	0	0	0	9	64	0	0	0	0	0	0	0	0	29-Mar-11
2007	34	10	6	99	34	1	1	0	0	0	0	446	1284	146	0	112	442	196	0	0	29-Mar-11
2007	34	10	6	99	34	2	1	0	0	0	0	25	68	11	0	7	27	11	0	0	29-Mar-11
2007	34	10	6	99	34	3	1	0	0	0	0	27	73	11	0	7	30	12	0	0	29-Mar-11
2007	34	10	6	99	34	120	1	0	0	0	0	1	3	0	0	0	0	0	0	0	29-Mar-11
2007	34	10	6	99	34	118	1	0	0	0	0	133	411	53	0	6	0	0	0	0	29-Mar-11
2007	34	10	6	99	34	114	1	0	0	0	0	5	14	0	0	1	2	1	0	0	29-Mar-11
2007	34	10	6	99	34	112	1	0	0	0	0	13	26	5	0	7	17	11	0	0	29-Mar-11
2007	34	10	6	99	34	116	1	0	0	0	0	47	5	3	0	3	10	5	0	0	29-Mar-11
2007	34	10	6	99	34	101	1	0	0	0	0	0	1	0	0	8	9	9	0	0	29-Mar-11
2007	34	10	6	99	34	105	1	0	0	0	0	0	2	2	0	0	0	0	0	0	29-Mar-11
2007	34	10	6	99	34	186	1	0	0	0	0	0	0	1	0	0	0	0	0	0	29-Mar-11
2007	34	10	6	99	34	169	1	0	0	0	0	42	61	1	0	0	0	0	0	0	29-Mar-11
2007	34	10	6	99	34	103	1	0	0	0	0	2	11	1	0	0	0	0	0	0	29-Mar-11
2007	34	10	6	99	34	188	1	0	0	0	0	1	12	10	0	0	0	0	0	0	29-Mar-11
2007	34	10	6	99	34	459	1	0	0	0	0	1	0	0	0	0	0	0	0	0	29-Mar-11
2007	34	10	6	99	34	479	1	0	0	0	0	28	230	37	0	45	211	76	0	0	29-Mar-11
2007	34	10	6	99	34	199	1	0	0	0	0	29	3	0	0	0	5	2	0	0	29-Mar-11
2007	34	10	6	99	35	1	1	0	0	0	0	0	38	21	0	56	48	57	0	0	29-Mar-11
2007	34	10	6	99	35	2	1	0	0	0	0	0	4	2	0	3	3	4	0	0	29-Mar-11
2007	34	10	6	99	35	3	1	0	0	0	0	0	4	2	0	3	3	4	0	0	29-Mar-11
2007	34	10	6	99	35	114	1	0	0	0	0	0	0	1	0	1	1	1	0	0	29-Mar-11
2007	34	10	6	99	35	112	1	0	0	0	0	0	1	1	0	1	1	1	0	0	29-Mar-11
2007	34	10	6	99	35	116	1	0	0	0	0	0	0	0	0	1	1	1	0	0	29-Mar-11
2007	34	10	6	99	35	101	1	0	0	0	0	0	11	1	0	0	1	0	0	0	29-Mar-11
2007	34	10	6	99	35	186	1	0	0	0	0	0	0	0	0	0	1	1	0	0	29-Mar-11
2007	34	10	6	99	35	103	1	0	0	0	0	0	43	11	0	0	0	0	0	0	29-Mar-11
2007	34	10	6	99	35	132	1	0	0	0	0	0	0	0	0	0	0	1	0	0	29-Mar-11
2007	34	10	6	99	35	479	1	0	0	0	0	0	0	3	0	29	23	31	0	0	29-Mar-11
2009	34	10	5	13	11	1	1	0	0	0	0	0	0	0	0	0	151	0	0	0	15-Apr-11
2009	34	10	5	13	11	2	1	0	0	0	0	0	0	0	0	0	8	0	0	0	15-Apr-11
2009	34	10	5	13	11	3	1	0	0	0	0	0	0	0	0	0	8	0	0	0	15-Apr-11
2009	34	10	5	13	11	118	1	0	0	0	0	0	0	0	0	0	86	0	0	0	15-Apr-11
2009	34	10	6	13	11	1	1	0	0	0	0	0	0	0	0	100	19	484	270	0	15-Apr-11
2009	34	10	6	13	11	2	1	0	0	0	0	0	0	0	0	6	2	27	13	0	15-Apr-11
2009	34	10	6	13	11	3	1	0	0	0	0	0	0	0	0	6	2	32	16	0	15-Apr-11
2009	34	10	6	13	11	118	1	0	0	0	0	0	0	0	0	54	19	182	168	0	15-Apr-11
2009	34	10	6	13	11	479	1	0	0	0	0	0	0	0	0	0	0	4	5	0	15-Apr-11
2009	34	10	6	13	12	1	1	0	0	0	0	0	0	0	0	0	0	17	0	0	15-Apr-11
2009	34	10	6	13	12	2	1	0	0	0	0	0	0	0	0	0	0	1	0	0	15-Apr-11
2009	34	10	6	13	12	3	1	0	0	0	0	0	0	0	0	0	0	1	0	0	15-Apr-11
2009	34	10	6	13	12	118	1	0	0	0	0	0	0	0	0	0	0	8	0	0	15-Apr-11
2009	34	10	6	13	13	1	1	0	0	0	0	0	0	0	0	98	162	31	0	0	15-Apr-11
2009	34	10	6	13	13	2	1	0	0	0	0	0	0	0	0	8	12	2	0	0	15-Apr-11
2009	34	10	6	13	13	3	1	0	0	0	0	0	0	0	0	9	14	2	0	0	15-Apr-11
2009	34	10	6	13	13	118	1	0	0	0	0	0	0	0	0	63	79	12	0	0	15-Apr-11
2009	34	10	5	13	14	1	1	0	0	0	0	0	0	0	0	54	129	0	0	0	15-Apr-11
2009	34	10	5	13	14	2	1	0	0	0	0	0	0	0	0	3	7	0	0	0	15-Apr-11
2009	34	10	5	13	14	3	1	0	0	0	0	0	0	0	0	3	8	0	0	0	15-Apr-11
2009	34	10	5	13	14	118	1	0	0	0	0	0	0	0	0	28	76	0	0	0	15-Apr-11
2009	34	10	6	13	14	1	1	0	0	0	0	0	0	0	0	354	561	143	310	0	15-Apr-11
2009	34	10	6	13	14	2	1	0	0	0	0	0	0	0	0	19	32	10	17	0	15-Apr-11
2009	34	10	6	13	14	3	1	0	0	0	0	0	0	0	0	21	35	10	20	0	15-Apr-11
2009	34	10	6	13	14	118	1	0	0	0	0	0	0	0	0	242	284	39	234	0	15-Apr-11
2009	34	10	6	13	14	169	1	0	0	0	0	0	0	0	0	0	1	0	0	0	15-Apr-11
2009	34	10	6	13	14	191	1	0	0	0	0	0	0	0	0	0	1	0	0	0	15-Apr-11
2009	34	10	7	13	32	1	1	0	0	0	34	420	56	0	0	0	0	0	0	0	15-Apr-11
2009	34	10	7	13	32	2	1	0	0	0	4	23	4	0	0	0	0	0	0	0	15-Apr-11
2000	9	90	2	99	37	106	9	0	0	0	0	0	31	0	0	1	1	0	0	0	16-May-01
2000	9	12	5	1	37	102	9	0	1	0	0	0	0	0	0	0	0	1	6	1	16-May-01
2000	9	12	5	1	37	106	9	0	0	0	0	0	0	0	0	0	0	2	2	0	16-May-01
2000	9	12	5	1	37	112	9	0	0	0	3	0	0	0	0	0	0	2	5	0	16-May-01
2000	9	12	5	1	37	114	9	0	0	0	6	0	0	0	0	0	0	0	0	0	16-May-01
2000	9	12	5	1	37	186	9	0	3	5	9	0	0	0	0	0	0	0	0	0	16-May-01
2000	9	12	5	3	37	101	9	0	0	0	0	3	0	0	0	0	0	0	0	0	16-May-01
2000	9	12	5	3	37	103	9	0	0	0	0	192	0	0	0	0	0	0	0	0	16-May-01
2000	9	12	5	3	37	114	9	0	0	0	0	1	0	0	0	0	0	0	0	0	16-May-01
2000	9	12	5	3	37	118	9	0	0	0	0	2	0	0	0	0	0	0	0	0	16-May-01
2000	9	12	5	3	37	186	9	0	0	0	0	3	0	0	0	0	0	0	0	0	16-May-01
2000	9	12	5	1	37	101	9	0	773	806	880	0	0	0	0	0	41	516	436	352	16-May-01
2000	9	90	2	99	37	103	9	0	0	0	0	0	2	0	0	0	0	0	0	0	16-May-01
2000	9	90	2	99	37	610	9	0	0	0	0	133	125	153	100	0	0	0	0	0	16-May-01
2000	9	90	2	99	37	112	9	0	0	0	0	0	0	1	4	9	7	9	0	0	16-May-01
2000	9	90	2	99	37	116	9	0	0	0	0	0	0	1	2	0	0	0	3	0	16-May-01
2000	9	90	2	99	37	204	9	0	0	0	0	0	0	0	2	11	7	6	0	0	16-May-01
2000	9	90	2	99	37	154	9	0	0	0	0	38	319	170	9	0	0	0	0	0	16-May-01
2000	9	90	2	99	37	186	9	0	0	0	0	0	0	0	0	103	2	8	1	0	16-May-01
2000	9	90	2	99	37	318	9	0	0	0	0	0	0	1	0	0	0	0	0	0	16-May-01
2000	9	90	2	99	37	462	9	0	0	0	0	0	0	0	2	11	0	0	0	0	16-May-01
2000	9	90	2	99	37	479	9	0	0	0	0	0	3	1	3	3	1	8	2	0	16-May-01
2000	9	90	2	99	37	535	9	0	0	0	0	0	0	0	0	0	0	0	2	0	16-May-01
2000	9	90	2	99	37	552	9	0	0	0	0	0	0	0	0	1	8	0	0	0	16-May-01
2000	9	90	2	99	37	589	9	0	0	0	0	0	0	0	24	85	67	29	0	0	16-May-01
2000	9	90	2	99	37	101	9	0	0	0	0	0	10	16	206	224	197	127	90	0	16-May-01
2000	31	12	6	13	33	3	1	0	0	0	0	0	0	0	14	0	37	0	0	0	22-May-01
2000	31	12	6	13	32	3	1	0	0	0	0	0	0	0	0	0	0	3	0	0	22-May-01
2000	31	12	6	13	32	118	1	0	0	0	0	0	0	0	0	0	0	9	0	0	22-May-01
2000	31	19	5	72	32	2	1	0	0	0	2	0	0	0	3	0	1	0	0	0	22-May-01
2000	31	19	5	72	32	3	1	0	0	0	4	0	0	0	3	0	1	0	0	0	22-May-01
2000	31	19	5	72	32	632	1	0	0	0	1	0	0	0	16	0	3	0	0	0	22-May-01
2000	31	19	6	72	32	2	1	0	0	0	0	0	0	0	9	0	0	0	0	0	22-May-01
2000	31	19	6	72	32	3	1	0	0	0	0	0	0	0	11	0	0	0	0	0	22-May-01
2000	31	12	6	13	32	2	1	0	0	0	0	0	0	0	0	0	0	3	0	0	22-May-01
2000	31	12	6	13	33	2	1	0	0	0	0	0	0	0	14	0	37	0	0	0	22-May-01
2000	31	19	6	72	33	632	1	0	0	0	0	115	368	404	294	261	214	151	421	11	22-May-01
2000	31	12	6	13	33	103	1	0	0	0	0	0	0	0	12	0	1	0	0	0	22-May-01
2000	31	12	6	13	33	118	1	0	0	0	0	0	0	0	60	0	146	0	0	0	22-May-01
2000	31	19	5	72	33	2	1	0	0	0	12	19	18	25	23	20	26	7	0	0	22-May-01
2000	31	19	5	72	33	3	1	0	0	0	15	22	19	25	24	20	28	9	0	0	22-May-01
2000	31	19	5	72	33	632	1	0	0	0	80	118	84	210	166	81	104	23	0	0	22-May-01
2000	31	19	6	72	33	2	1	0	0	0	0	15	51	42	37	47	36	28	48	3	22-May-01
2000	31	19	6	72	33	3	1	0	0	0	0	19	52	47	37	48	39	31	52	3	22-May-01
2000	31	19	6	72	32	632	1	0	0	0	0	0	0	0	44	0	0	0	0	0	22-May-01
2000	4	12	6	72	33	632	1	0	0	0	0	0	0	0	0	4	40	2	0	0	08-Jun-01
2000	4	12	6	72	33	3	1	0	0	0	0	0	0	0	0	2	12	8	0	0	08-Jun-01
2000	4	12	6	72	33	2	1	0	0	0	0	0	0	0	0	1	12	2	0	0	08-Jun-01
2000	4	12	6	72	33	1	1	0	0	0	0	0	0	0	0	17	165	10	0	0	08-Jun-01
2000	14	12	7	13	32	3	1	0	31	26	16	0	0	0	0	0	0	0	0	0	17-Apr-01
2000	14	12	4	13	32	2	1	0	30	23	31	23	28	20	0	0	0	0	0	19	17-Apr-01
2000	14	12	4	13	32	3	1	0	30	23	31	23	28	20	0	0	0	0	0	19	17-Apr-01
2000	14	12	4	13	32	103	1	0	10	8	14	12	15	7	0	0	0	0	0	5	17-Apr-01
2000	14	12	4	13	32	112	1	0	0	0	0	0	0	0	0	0	0	0	0	5	17-Apr-01
2000	14	12	4	13	32	114	1	0	0	0	0	0	0	0	0	0	0	0	0	3	17-Apr-01
2000	14	12	4	13	32	118	1	0	283	232	332	295	332	184	0	0	0	0	0	110	17-Apr-01
2000	14	12	4	13	32	120	1	0	1	0	0	1	1	0	0	0	0	0	0	0	17-Apr-01
2000	14	12	4	13	32	129	1	0	12	8	14	17	20	1	0	0	0	0	0	0	17-Apr-01
2000	14	12	4	13	32	168	1	0	4	3	5	5	6	4	0	0	0	0	0	0	17-Apr-01
2000	14	12	4	13	32	199	1	0	0	0	0	0	0	0	0	0	0	0	0	6	17-Apr-01
2000	14	12	4	13	32	469	1	0	1	1	3	5	6	1	0	0	0	0	0	0	17-Apr-01
2000	14	12	4	13	32	1	1	0	479	350	542	404	546	383	0	0	0	0	0	290	17-Apr-01
2000	14	12	7	13	32	2	1	0	31	26	16	0	0	0	0	0	0	0	0	0	17-Apr-01
2000	14	12	4	3	33	129	1	0	0	0	0	1	0	0	0	0	0	0	0	0	17-Apr-01
2000	14	12	7	13	32	103	1	0	12	14	10	0	0	0	0	0	0	0	0	0	17-Apr-01
2000	14	12	7	13	32	112	1	0	6	7	3	0	0	0	0	0	0	0	0	0	17-Apr-01
2000	14	12	7	13	32	114	1	0	1	0	0	0	0	0	0	0	0	0	0	0	17-Apr-01
2000	14	12	7	13	32	118	1	0	267	289	187	0	0	0	0	0	0	0	0	0	17-Apr-01
2000	14	12	7	13	32	199	1	0	8	7	4	0	0	0	0	0	0	0	0	0	17-Apr-01
2000	14	12	7	13	32	469	1	0	3	2	2	0	0	0	0	0	0	0	0	0	17-Apr-01
2000	14	12	4	3	33	1	1	0	0	0	0	12	0	0	0	0	0	0	0	0	16-May-01
2000	14	12	4	3	33	2	1	0	0	0	0	1	0	0	0	0	0	0	0	0	17-Apr-01
2000	14	12	4	3	33	3	1	0	0	0	0	1	0	0	0	0	0	0	0	0	17-Apr-01
2000	14	12	4	3	33	103	1	0	0	0	0	31	0	0	0	0	0	0	0	0	17-Apr-01
2000	14	12	4	3	33	118	1	0	0	0	0	1	0	0	0	0	0	0	0	0	17-Apr-01
2000	14	12	7	13	32	1	1	0	447	416	293	0	0	0	0	0	0	0	0	0	17-Apr-01
2000	5	12	0	72	33	112	9	0	0	0	0	0	0	0	1	0	0	0	0	0	12-Jun-01
2000	5	12	0	72	33	632	9	0	0	0	314	541	577	920	693	911	948	918	1110	275	12-Jun-01
2000	5	50	0	13	11	118	9	0	0	0	0	0	0	0	0	0	23	28	0	0	12-Jun-01
2000	5	12	0	72	33	479	9	0	0	0	1	0	0	0	1	0	0	0	0	0	12-Jun-01
2000	5	50	0	13	14	118	9	0	0	0	0	0	0	0	0	0	27	38	16	0	12-Jun-01
2000	5	12	0	13	32	168	9	0	0	0	1	2	3	1	1	0	0	1	0	0	12-Jun-01
2000	5	50	0	13	14	168	9	0	0	0	0	0	0	0	0	0	3	2	2	0	12-Jun-01
2000	5	50	0	13	11	479	9	0	0	0	0	0	0	0	0	0	8	0	0	0	12-Jun-01
2000	5	12	0	72	33	168	9	0	0	0	1	1	1	1	2	0	0	1	0	0	12-Jun-01
2000	5	12	0	72	33	118	9	0	0	0	76	88	98	47	123	0	0	58	0	0	12-Jun-01
2000	5	12	0	13	32	112	9	0	0	0	0	1	0	0	0	0	0	0	0	0	12-Jun-01
2000	5	12	0	13	32	118	9	0	0	0	48	208	109	49	48	0	0	62	0	0	12-Jun-01
2000	5	12	0	13	14	118	9	0	0	0	0	0	0	0	0	0	0	0	66	0	12-Jun-01
2000	5	12	0	13	11	118	9	0	0	0	0	0	0	0	0	0	0	14	31	0	12-Jun-01
2000	5	50	0	13	14	479	9	0	0	0	0	0	0	0	0	0	1	1	0	0	12-Jun-01
2000	5	12	0	72	32	632	9	0	0	0	0	0	0	0	33	0	5	3	1	0	12-Jun-01
2000	10	15	0	3	16	103	1	0	0	0	0	0	0	0	0	2107	1885	483	0	0	18-Sep-01
2000	10	15	0	3	16	3	1	0	0	0	0	0	0	0	0	107	102	31	0	0	18-Sep-01
2000	10	15	0	3	16	2	1	0	0	0	0	0	0	0	0	77	70	24	0	0	18-Sep-01
2000	10	15	0	3	16	1	1	0	0	0	0	0	0	0	0	1858	1698	571	0	0	18-Sep-01
2000	34	12	7	13	32	2	1	0	0	5	57	40	31	0	0	0	0	0	0	7	19-Sep-01
2000	34	12	6	99	33	2	1	0	3	2	37	25	51	25	37	21	129	147	67	8	19-Sep-01
2000	34	12	6	13	32	101	1	0	0	0	0	0	2	0	0	0	0	0	0	0	19-Sep-01
2000	34	12	6	13	32	103	1	0	4	42	35	8	19	0	0	0	0	0	0	0	19-Sep-01
2000	34	12	6	13	32	112	1	0	2	12	13	7	19	0	0	0	0	0	0	0	19-Sep-01
2000	34	12	6	13	32	114	1	0	1	2	2	2	5	0	0	0	0	0	0	0	19-Sep-01
2000	34	12	6	13	32	118	1	0	232	601	462	366	458	0	0	0	0	0	0	0	19-Sep-01
2000	34	12	6	13	32	169	1	0	0	0	1	12	54	0	0	0	0	0	0	0	19-Sep-01
2000	34	12	6	13	32	479	1	0	1	1	3	1	5	0	0	0	0	0	0	0	19-Sep-01
2000	34	12	6	13	32	499	1	0	0	0	0	0	7	0	0	0	0	0	0	0	19-Sep-01
2000	34	12	6	72	32	2	1	0	0	0	0	0	0	0	7	0	0	0	0	0	19-Sep-01
2000	34	12	6	72	32	3	1	0	0	0	0	0	0	0	9	0	0	0	0	0	19-Sep-01
2000	34	12	6	72	32	118	1	0	0	0	0	0	0	0	3	0	0	0	0	0	19-Sep-01
2000	34	12	6	72	32	169	1	0	0	0	0	0	0	0	2	0	0	0	0	0	19-Sep-01
2000	34	12	6	13	32	2	1	0	23	64	45	31	47	0	0	0	0	0	0	0	19-Sep-01
2000	34	12	7	13	32	118	1	0	0	27	318	373	278	0	0	0	0	0	0	6	19-Sep-01
2000	34	12	7	13	13	2	1	0	0	0	0	0	0	0	0	0	0	1	0	0	19-Sep-01
2000	34	12	5	72	33	112	1	0	0	0	0	0	0	6	0	0	0	17	21	4	19-Sep-01
2000	34	12	5	72	33	3	1	0	0	0	0	18	45	52	43	37	50	80	61	14	19-Sep-01
2000	34	12	5	72	33	2	1	0	0	0	0	15	38	43	36	31	42	67	51	12	19-Sep-01
2000	34	12	7	13	32	499	1	0	0	0	3	3	0	0	0	0	0	0	0	0	19-Sep-01
2000	34	12	6	72	32	499	1	0	0	0	0	0	0	0	3	0	0	0	0	0	19-Sep-01
2000	34	12	7	13	32	169	1	0	0	0	22	42	69	0	0	0	0	0	0	0	19-Sep-01
2000	34	12	6	72	32	632	1	0	0	0	0	0	0	0	67	0	0	0	0	0	19-Sep-01
2000	34	12	7	13	32	114	1	0	0	0	1	0	1	0	0	0	0	0	0	0	19-Sep-01
2000	34	12	7	13	32	112	1	0	0	0	4	0	2	0	0	0	0	0	0	0	19-Sep-01
2000	34	12	7	13	32	105	1	0	0	0	1	0	0	0	0	0	0	0	0	0	19-Sep-01
2000	34	12	7	13	32	103	1	0	0	0	21	15	11	0	0	0	0	0	0	1	19-Sep-01
2000	34	12	7	13	32	3	1	0	0	6	68	48	37	0	0	0	0	0	0	8	19-Sep-01
2000	34	15	6	3	16	103	1	0	0	0	0	0	0	0	224	1615	823	559	0	0	19-Sep-01
2000	34	12	7	13	32	479	1	0	0	0	2	0	0	0	0	0	0	0	0	0	19-Sep-01
2000	34	12	7	13	14	168	1	0	0	0	0	0	0	2	0	0	1	0	0	0	19-Sep-01
2000	34	12	7	13	13	3	1	0	0	0	0	0	0	0	0	0	0	1	0	0	19-Sep-01
2000	34	12	7	13	13	118	1	0	0	0	0	0	0	0	0	0	0	5	0	0	19-Sep-01
2000	34	51	5	13	13	2	1	0	0	0	0	0	0	0	5	5	0	0	0	0	19-Sep-01
2000	34	51	5	13	13	3	1	0	0	0	0	0	0	0	6	6	0	0	0	0	19-Sep-01
2000	34	51	5	13	13	118	1	0	0	0	0	0	0	0	14	13	0	0	0	0	19-Sep-01
2000	34	51	5	13	13	120	1	0	0	0	0	0	0	0	1	0	0	0	0	0	19-Sep-01
2000	34	51	5	13	13	168	1	0	0	0	0	0	0	0	6	4	0	0	0	0	19-Sep-01
2000	34	12	6	13	14	2	1	0	0	0	0	0	0	0	0	0	0	19	29	8	19-Sep-01
2000	34	12	6	13	14	3	1	0	0	0	0	0	0	0	0	0	0	19	30	9	19-Sep-01
2000	34	12	6	13	14	118	1	0	0	0	0	0	0	0	0	0	0	76	121	32	19-Sep-01
2000	34	12	6	13	14	168	1	0	0	0	0	0	0	0	0	0	0	2	3	2	19-Sep-01
2000	34	12	6	13	14	189	1	0	0	0	0	0	0	0	0	0	0	0	1	0	19-Sep-01
2000	34	12	7	13	14	2	1	0	0	0	0	0	0	20	0	5	30	19	0	0	19-Sep-01
2000	34	12	6	13	32	3	1	0	28	77	54	37	56	0	0	0	0	0	0	0	19-Sep-01
2000	34	51	5	13	14	120	1	0	0	0	0	0	0	0	1	1	0	0	0	0	19-Sep-01
2000	34	15	6	3	16	3	1	0	0	0	0	0	0	0	19	88	52	44	0	0	19-Sep-01
2000	34	15	6	3	16	2	1	0	0	0	0	0	0	0	19	79	46	39	0	0	19-Sep-01
2000	34	15	5	3	16	103	1	0	0	0	0	0	0	0	9	894	582	424	0	0	19-Sep-01
2000	34	15	5	3	16	3	1	0	0	0	0	0	0	0	1	24	24	16	0	0	19-Sep-01
2000	34	15	5	3	16	2	1	0	0	0	0	0	0	0	1	20	18	13	0	0	19-Sep-01
2000	34	12	7	13	14	3	1	0	0	0	0	0	0	24	0	5	32	19	0	0	19-Sep-01
2000	34	51	5	13	14	168	1	0	0	0	0	0	0	0	44	9	0	0	0	0	19-Sep-01
2000	34	12	7	13	14	118	1	0	0	0	0	0	0	61	0	31	216	102	0	0	19-Sep-01
2000	34	51	5	13	14	118	1	0	0	0	0	0	0	0	98	23	0	0	0	0	19-Sep-01
2000	34	51	5	13	14	3	1	0	0	0	0	0	0	0	34	11	0	0	0	0	19-Sep-01
2000	34	51	5	13	14	2	1	0	0	0	0	0	0	0	28	9	0	0	0	0	19-Sep-01
2000	34	12	7	13	14	499	1	0	0	0	0	0	0	3	0	0	9	6	0	0	19-Sep-01
2000	34	12	7	13	14	479	1	0	0	0	0	0	0	4	0	0	0	0	0	0	19-Sep-01
2000	34	12	6	99	33	3	1	0	4	2	44	30	61	30	44	25	155	176	80	10	19-Sep-01
2000	34	51	5	13	14	189	1	0	0	0	0	0	0	0	3	1	0	0	0	0	19-Sep-01
2000	34	8	7	4	46	103	1	0	0	0	0	0	2	2	1	0	0	0	0	0	19-Sep-01
2000	34	12	5	72	33	632	1	0	0	0	0	39	119	346	250	271	151	332	213	53	19-Sep-01
2000	34	12	6	3	35	101	1	0	0	0	2	0	1	8	0	2	4	3	0	0	19-Sep-01
2000	34	12	6	3	35	103	1	0	0	0	84	0	292	1089	384	115	111	158	0	0	19-Sep-01
2000	34	12	6	3	35	105	1	0	0	0	0	0	0	103	5	0	0	0	0	0	19-Sep-01
2000	34	12	6	3	35	112	1	0	0	0	3	0	6	65	4	2	5	4	0	0	19-Sep-01
2000	34	12	6	3	35	114	1	0	0	0	1	0	2	26	2	1	2	2	0	0	19-Sep-01
2000	34	12	6	3	35	116	1	0	0	0	1	0	2	27	1	1	2	4	0	0	19-Sep-01
2000	34	12	6	3	35	118	1	0	0	0	9	0	0	13	4	1	1	0	0	0	19-Sep-01
2000	34	12	6	3	35	120	1	0	0	0	0	0	0	2	0	0	0	0	0	0	19-Sep-01
2000	34	12	6	3	35	169	1	0	0	0	0	0	1	2	0	0	0	0	0	0	19-Sep-01
2000	34	12	6	3	35	479	1	0	0	0	1	0	26	390	33	0	50	1	0	0	19-Sep-01
2000	34	12	6	3	35	499	1	0	0	0	0	0	7	10	0	0	0	0	0	0	19-Sep-01
2000	34	8	7	4	46	2	1	0	0	0	0	0	17	19	20	2	0	0	0	0	19-Sep-01
2000	34	12	6	3	35	2	1	0	0	0	4	0	15	72	23	5	4	4	0	0	19-Sep-01
2000	34	8	7	4	46	504	1	0	0	0	0	0	0	0	12	0	0	0	0	0	19-Sep-01
2000	34	8	7	4	47	312	1	0	0	0	0	0	1	0	0	0	0	0	0	0	19-Sep-01
2000	34	8	7	4	47	118	1	0	0	0	0	0	1	0	0	0	0	0	0	0	19-Sep-01
2000	34	8	7	4	47	105	1	0	0	0	0	0	1	0	0	0	0	0	0	0	19-Sep-01
2000	34	8	7	4	47	104	1	0	0	0	0	5	254	102	0	0	0	0	0	0	19-Sep-01
2000	34	8	7	4	47	103	1	0	0	0	0	0	7	0	0	0	0	0	0	0	19-Sep-01
2000	34	8	7	4	46	3	1	0	0	0	0	0	20	23	24	2	0	0	0	0	19-Sep-01
2000	34	8	7	4	47	2	1	0	0	0	0	1	11	5	0	0	0	0	0	0	19-Sep-01
2000	34	8	7	4	46	102	1	0	0	0	0	0	1	0	1	0	0	0	0	0	19-Sep-01
2000	34	8	7	4	46	312	1	0	0	0	0	0	2	2	0	0	0	0	0	0	19-Sep-01
2000	34	8	7	4	46	202	1	0	0	0	0	0	1	3	0	0	0	0	0	0	19-Sep-01
2000	34	8	7	4	46	112	1	0	0	0	0	0	0	0	2	0	0	0	0	0	19-Sep-01
2000	34	8	7	4	46	105	1	0	0	0	0	0	4	2	2	0	0	0	0	0	19-Sep-01
2000	34	8	7	4	46	104	1	0	0	0	0	0	451	591	253	23	0	0	0	0	19-Sep-01
2000	34	12	6	12	34	479	1	0	0	0	0	0	0	0	0	0	0	0	0	16	19-Sep-01
2000	34	8	7	4	47	3	1	0	0	0	0	1	13	7	0	0	0	0	0	0	19-Sep-01
2000	34	12	6	99	34	101	1	0	0	0	0	0	0	3	0	8	33	56	3	0	19-Sep-01
2000	34	12	6	99	33	101	1	0	0	0	0	0	2	0	0	0	1	2	1	0	19-Sep-01
2000	34	12	6	99	33	103	1	0	0	0	76	0	162	0	111	119	631	670	95	0	19-Sep-01
2000	34	12	6	99	33	112	1	0	0	0	0	0	7	0	0	0	0	0	0	0	19-Sep-01
2000	34	12	6	99	33	114	1	0	0	0	2	0	3	0	0	0	0	0	0	0	19-Sep-01
2000	34	12	6	99	33	118	1	0	7	14	26	0	14	0	0	5	7	8	2	0	19-Sep-01
2000	34	12	6	99	33	189	1	0	0	0	0	0	0	0	0	0	0	1	1	0	19-Sep-01
2000	34	12	6	99	33	169	1	0	0	0	1	0	5	0	0	0	0	0	0	0	19-Sep-01
2000	34	12	6	99	33	479	1	0	0	0	0	0	0	0	0	0	1	3	2	0	19-Sep-01
2000	34	12	6	99	33	632	1	0	88	59	398	313	328	342	371	160	400	401	248	29	19-Sep-01
2000	34	12	7	72	33	2	1	0	0	0	16	29	25	27	25	0	0	0	0	28	19-Sep-01
2000	34	12	7	72	33	3	1	0	0	0	19	35	30	32	30	0	0	0	0	34	19-Sep-01
2000	34	12	7	72	33	118	1	0	0	0	6	7	0	0	0	0	0	0	0	1	19-Sep-01
2000	34	12	7	72	33	632	1	0	0	0	255	387	400	486	422	0	0	0	0	209	19-Sep-01
2000	34	12	6	3	35	3	1	0	0	0	5	0	18	86	28	6	5	5	0	0	19-Sep-01
2000	34	12	6	99	34	118	1	0	0	4	78	0	0	1	3	0	0	0	0	0	19-Sep-01
2000	34	12	6	12	34	116	1	0	0	0	0	0	0	0	0	0	0	0	0	59	19-Sep-01
2000	34	12	6	12	34	101	1	0	0	0	0	0	0	0	0	0	0	0	0	9	19-Sep-01
2000	34	12	6	12	34	3	1	0	0	0	0	0	0	0	0	0	0	0	0	7	19-Sep-01
2000	34	12	6	12	34	2	1	0	0	0	0	0	0	0	0	0	0	0	0	6	19-Sep-01
2000	34	12	6	99	34	499	1	0	0	0	0	0	0	3	0	3	3	3	0	0	19-Sep-01
2000	34	12	6	99	34	2	1	0	0	2	12	0	7	48	20	14	43	43	4	0	19-Sep-01
2000	34	12	6	99	34	280	1	0	0	0	0	0	0	2	1	0	0	0	0	0	19-Sep-01
2000	34	12	6	99	34	3	1	0	0	2	14	0	8	58	24	17	52	52	5	0	19-Sep-01
2000	34	12	6	99	34	116	1	0	0	0	0	0	0	26	2	7	27	48	2	0	19-Sep-01
2000	34	12	6	99	34	114	1	0	0	0	2	0	0	12	3	4	15	22	1	0	19-Sep-01
2000	34	12	6	99	34	112	1	0	0	1	5	0	1	38	7	8	43	57	3	0	19-Sep-01
2000	34	12	6	99	34	105	1	0	0	0	0	0	0	2	0	0	0	0	0	0	19-Sep-01
2000	34	12	6	99	34	103	1	0	0	0	3	0	8	242	151	0	0	0	0	0	19-Sep-01
2000	34	8	7	4	47	479	1	0	0	0	0	0	0	1	0	0	0	0	0	0	19-Sep-01
2000	34	12	6	99	34	479	1	0	0	0	4	0	38	609	94	174	941	1103	74	0	19-Sep-01
2000	34	12	7	13	32	116	1	0	0	0	0	0	0	0	0	0	0	0	0	3	19-Sep-01
2000	32	12	0	3	33	479	1	0	0	0	0	0	0	0	0	0	0	1	0	0	26-Nov-01
2000	32	12	0	13	32	129	9	0	0	0	0	0	0	0	0	0	0	1	0	0	26-Nov-01
2000	32	12	0	13	32	122	9	0	0	0	0	0	0	0	0	0	0	3	0	0	26-Nov-01
2000	32	12	0	13	32	186	9	0	0	0	0	0	0	0	0	0	0	1	0	0	26-Nov-01
2000	32	12	0	13	32	168	9	0	0	0	0	0	0	0	0	0	0	12	0	0	26-Nov-01
2000	32	12	0	13	32	169	9	0	0	0	0	0	0	0	0	0	0	1	0	0	26-Nov-01
2000	32	12	0	13	32	118	9	0	0	0	0	0	0	0	0	0	0	132	0	0	26-Nov-01
2000	32	12	0	13	32	103	9	0	0	0	0	0	0	0	0	0	0	11	0	0	26-Nov-01
2000	32	12	0	3	33	2	1	0	0	0	0	0	0	0	0	0	0	44	0	0	26-Nov-01
2000	32	12	0	72	32	2	1	0	0	0	0	0	0	0	8	0	15	0	0	0	26-Nov-01
2000	32	12	0	29	34	101	1	0	0	0	0	0	0	0	0	0	2	4	0	0	26-Nov-01
2000	32	12	0	72	33	479	1	0	0	0	0	0	0	0	0	2	3	0	0	0	26-Nov-01
2000	32	12	0	72	33	188	1	0	0	0	0	0	0	0	0	1	3	0	0	0	26-Nov-01
2000	32	12	0	72	33	118	1	0	0	0	0	0	0	0	0	14	18	0	0	0	26-Nov-01
2000	32	12	0	72	33	103	1	0	0	0	0	0	0	0	0	227	338	0	0	0	26-Nov-01
2000	32	12	0	72	33	632	1	0	547	1243	1963	1607	1890	1710	1605	924	654	0	0	0	26-Nov-01
2000	32	12	0	72	33	2	1	0	90	186	234	229	268	111	123	106	94	0	0	0	26-Nov-01
2000	32	12	0	3	33	118	1	0	0	0	0	0	0	0	0	0	0	4	0	0	26-Nov-01
2000	32	12	0	3	33	103	1	0	0	0	0	0	0	0	0	0	0	66	0	0	26-Nov-01
2000	32	12	0	72	32	632	1	0	0	0	0	0	0	0	39	0	25	0	0	0	26-Nov-01
2000	32	12	0	29	34	186	1	0	0	0	0	0	0	0	0	0	1	0	0	0	26-Nov-01
2000	32	12	0	3	35	479	1	0	0	0	0	0	0	0	0	0	1	18	0	0	26-Nov-01
2000	32	12	0	3	35	186	1	0	0	0	0	0	0	0	0	0	0	2	0	0	26-Nov-01
2000	32	12	0	3	35	122	1	0	0	0	0	0	0	0	0	0	0	1	0	0	26-Nov-01
2000	32	12	0	3	35	116	1	0	0	0	0	0	0	0	0	0	0	4	0	0	26-Nov-01
2000	32	12	0	3	35	114	1	0	0	0	0	0	0	0	0	0	0	3	0	0	26-Nov-01
2000	32	12	0	3	35	112	1	0	0	0	0	0	0	0	0	0	0	31	0	0	26-Nov-01
2000	32	12	0	3	35	103	1	0	0	0	0	0	0	0	0	0	13	24	12	0	26-Nov-01
2000	32	12	0	3	35	2	1	0	0	0	0	0	0	0	0	0	2	5	1	0	26-Nov-01
2000	32	12	0	13	32	479	9	0	0	0	0	0	0	0	0	0	0	1	0	0	26-Nov-01
2000	32	12	0	29	34	188	1	0	0	0	0	0	0	0	0	0	0	1	0	0	26-Nov-01
2000	32	12	0	29	34	2	1	0	0	0	0	0	0	0	0	0	16	24	2	0	26-Nov-01
2000	32	12	0	29	34	168	1	0	0	0	0	0	0	0	0	0	0	8	0	0	26-Nov-01
2000	32	12	0	29	34	122	1	0	0	0	0	0	0	0	0	0	16	5	0	0	26-Nov-01
2000	32	12	0	29	34	116	1	0	0	0	0	0	0	0	0	0	38	14	1	0	26-Nov-01
2000	32	12	0	29	34	118	1	0	0	0	0	0	0	0	0	0	0	13	0	0	26-Nov-01
2000	32	12	0	29	34	114	1	0	0	0	0	0	0	0	0	0	0	1	0	0	26-Nov-01
2000	32	12	0	29	34	112	1	0	0	0	0	0	0	0	0	0	22	40	1	0	26-Nov-01
2000	32	12	0	29	34	103	1	0	0	0	0	0	0	0	0	0	14	1	0	0	26-Nov-01
2000	32	12	0	3	16	103	9	0	0	0	0	0	0	0	0	0	140	0	0	0	26-Nov-01
2000	32	12	0	29	34	479	1	0	0	0	0	0	0	0	0	0	58	145	17	0	26-Nov-01
2000	9	8	5	72	33	632	1	3	0	0	0	0	0	0	0	0	0	14	93	28	26-Nov-01
2000	9	8	5	72	33	3	1	0	0	0	0	0	0	0	0	0	0	4	24	6	26-Nov-01
2000	9	8	5	72	33	2	1	0	0	0	0	0	0	0	0	0	0	4	24	6	26-Nov-01
2000	9	8	5	72	32	632	1	0	0	0	0	0	0	0	0	0	0	0	0	67	26-Nov-01
2000	9	8	5	72	32	3	1	0	0	0	0	0	0	0	0	0	0	0	0	14	26-Nov-01
2000	9	8	5	72	32	2	1	0	0	0	0	0	0	0	0	0	0	0	0	14	26-Nov-01
2000	22	8	0	72	33	632	1	0	0	0	0	0	0	0	0	0	95	226	208	100	26-Nov-01
2000	22	8	0	72	33	2	1	0	0	0	0	0	0	0	0	0	12	30	25	27	26-Nov-01
2000	12	19	0	13	33	118	9	0	0	0	0	0	0	170	181	117	0	0	10	47	14-Jan-02
2000	12	19	0	13	32	118	9	0	0	0	0	0	0	1	1	1	0	0	0	0	14-Jan-02
2000	12	19	0	72	33	632	9	0	0	555	1069	638	1156	1214	1132	779	731	144	537	781	14-Jan-02
2000	12	19	0	72	32	632	9	0	0	6	12	7	13	14	13	9	8	2	6	9	14-Jan-02
2000	27	51	2	23	45	186	9	0	0	0	0	0	0	0	6	0	0	0	0	0	28-Feb-02
2000	17	12	5	3	35	2	1	0	0	0	0	0	0	0	0	13	0	0	0	0	08-Apr-02
2000	17	12	6	3	35	105	1	0	0	1	3	0	0	0	1	0	1	1	11	2	08-Apr-02
2000	17	12	5	3	35	3	1	0	0	0	0	0	0	0	0	13	0	0	0	0	08-Apr-02
2000	17	12	6	3	35	102	1	0	0	1	3	2	0	0	0	0	0	0	0	1	08-Apr-02
2000	17	12	6	3	35	101	1	0	2	5	36	24	0	3	1	0	0	1	3	9	08-Apr-02
2000	17	12	6	3	35	3	1	0	3	4	62	31	0	16	8	0	29	63	71	29	08-Apr-02
2000	17	12	6	3	35	2	1	0	3	4	62	31	0	16	8	0	29	63	71	29	08-Apr-02
2000	17	12	5	3	35	479	1	0	0	0	0	0	0	0	0	1	0	0	0	0	08-Apr-02
2000	17	12	5	3	35	112	1	0	0	0	0	0	0	0	0	3	0	0	0	0	08-Apr-02
2000	17	12	5	3	35	105	1	0	0	0	0	0	0	0	0	1	0	0	0	0	08-Apr-02
2000	17	12	6	13	34	114	1	0	0	1	6	9	0	13	9	0	1	16	25	6	08-Apr-02
2000	17	12	6	3	35	112	1	0	2	6	32	16	0	0	5	0	5	10	11	13	08-Apr-02
2000	17	12	6	13	32	103	1	0	3	29	36	28	3	2	0	0	0	0	0	4	08-Apr-02
2000	17	12	5	13	33	2	1	0	0	0	0	0	0	0	12	0	0	0	0	0	08-Apr-02
2000	17	12	6	13	32	479	1	0	9	12	8	15	2	6	0	0	0	0	2	5	08-Apr-02
2000	17	12	6	13	32	188	1	0	4	3	2	4	2	1	0	0	0	0	0	0	08-Apr-02
2000	17	12	6	13	32	169	1	0	12	51	44	38	32	7	0	0	0	0	10	11	08-Apr-02
2000	17	12	6	13	32	118	1	0	125	783	881	539	116	71	0	0	0	0	90	333	08-Apr-02
2000	17	12	6	13	32	116	1	0	0	0	0	0	1	0	0	0	0	0	0	14	08-Apr-02
2000	17	12	6	13	32	114	1	0	5	18	20	18	0	1	0	0	0	0	1	6	08-Apr-02
2000	17	12	5	13	33	3	1	0	0	0	0	0	0	0	12	0	0	0	0	0	08-Apr-02
2000	17	12	6	13	32	105	1	0	1	12	1	0	0	0	0	0	0	0	1	0	08-Apr-02
2000	17	12	6	13	32	101	1	0	0	0	0	27	1	0	0	0	0	0	0	0	08-Apr-02
2000	17	12	5	13	34	101	1	0	0	0	0	0	0	0	0	1	0	0	0	0	08-Apr-02
2000	17	12	6	13	32	3	1	0	29	136	133	81	20	17	0	0	0	0	37	51	08-Apr-02
2000	17	12	6	13	34	118	1	0	6	10	104	86	0	72	64	0	15	38	106	439	08-Apr-02
2000	17	12	5	13	32	479	1	0	0	0	0	0	0	0	1	0	0	0	0	0	08-Apr-02
2000	17	12	5	13	32	188	1	0	0	0	0	0	0	0	1	0	0	0	0	0	08-Apr-02
2000	17	12	5	13	32	169	1	0	0	0	0	0	0	0	3	0	0	0	0	0	08-Apr-02
2000	17	12	5	13	32	118	1	0	0	0	0	0	0	0	55	7	2	2	0	0	08-Apr-02
2000	17	12	5	13	32	3	1	0	0	0	0	0	0	0	12	1	1	1	0	0	08-Apr-02
2000	17	12	6	13	32	112	1	0	6	29	34	35	3	4	0	0	0	0	0	23	08-Apr-02
2000	17	12	6	99	33	188	1	0	0	1	1	1	0	0	0	3	0	0	0	0	08-Apr-02
2000	17	12	6	13	32	2	1	0	29	136	133	81	20	17	0	0	0	0	37	51	08-Apr-02
2000	17	12	5	13	33	118	1	0	0	0	0	0	0	0	37	0	0	0	0	0	08-Apr-02
2000	17	12	5	13	34	3	1	0	0	0	0	0	0	0	0	5	0	0	0	0	08-Apr-02
2000	17	12	5	13	34	2	1	0	0	0	0	0	0	0	0	5	0	0	0	0	08-Apr-02
2000	17	12	6	99	33	479	1	0	2	5	5	5	0	1	0	3	0	1	1	0	08-Apr-02
2000	17	12	6	99	33	169	1	0	7	18	7	15	3	3	0	1	0	0	3	0	08-Apr-02
2000	17	12	6	99	33	118	1	0	25	188	103	51	8	28	0	7	0	0	9	1	08-Apr-02
2000	17	12	6	99	33	116	1	0	0	0	0	0	0	0	0	6	0	0	0	0	08-Apr-02
2000	17	12	6	99	33	114	1	0	0	10	9	8	0	0	0	1	0	0	0	0	08-Apr-02
2000	17	12	6	99	33	2	1	0	8	50	78	36	3	7	0	7	0	3	36	8	08-Apr-02
2004	16	19	5	72	32	632	1	0	0	9	135	0	0	0	0	0	0	0	0	0	01-Mar-05
2004	16	19	5	72	33	2	1	0	0	12	17	9	0	0	0	0	0	0	0	0	01-Mar-05
2004	16	19	5	72	33	3	1	0	0	12	17	9	0	0	0	0	0	0	0	0	01-Mar-05
2004	16	19	5	72	33	632	1	0	0	93	242	62	0	0	0	0	0	0	0	0	01-Mar-05
2004	16	19	5	72	32	1	1	0	0	20	283	0	0	0	0	0	0	0	0	0	01-Mar-05
2004	16	19	5	72	32	2	1	0	0	1	17	0	0	0	0	0	0	0	0	0	01-Mar-05
2004	16	19	5	72	32	3	1	0	0	1	17	0	0	0	0	0	0	0	0	0	01-Mar-05
2004	16	8	0	72	33	3	1	0	0	0	0	0	0	0	0	0	0	12	16	29	01-Mar-05
2003	3	12	7	13	21	118	1	0	0	0	0	0	0	4	0	0	0	0	0	0	18-Feb-05
2003	3	12	7	13	32	118	1	0	0	0	0	0	0	4	0	0	54	0	0	0	18-Feb-05
2003	3	12	6	12	34	479	1	0	0	0	0	1	0	0	0	0	0	0	0	0	18-Feb-05
2003	3	12	6	12	35	101	1	0	0	0	0	0	0	10	0	0	0	5	13	2	18-Feb-05
2003	3	12	6	12	35	112	1	0	0	0	0	0	15	19	0	0	0	6	12	7	18-Feb-05
2003	3	12	6	12	35	114	1	0	0	0	0	0	0	0	0	0	0	1	3	0	18-Feb-05
2003	3	12	6	12	35	116	1	0	0	0	0	0	113	74	0	0	0	63	54	80	03-Mar-05
2003	3	12	6	13	21	118	1	0	0	0	0	0	0	0	0	0	1	0	0	0	18-Feb-05
2003	3	12	6	13	22	118	1	0	0	0	0	0	0	0	109	0	153	0	0	0	18-Feb-05
2003	3	12	6	13	22	169	1	0	0	0	0	0	0	0	0	0	1	0	0	0	18-Feb-05
2003	3	12	6	13	23	118	1	0	0	0	0	0	0	0	1	0	0	0	0	0	18-Feb-05
2003	3	12	6	13	32	118	1	0	0	0	0	0	0	0	22	0	0	0	0	0	18-Feb-05
2003	3	12	6	12	34	114	1	0	0	0	0	0	0	0	0	0	0	0	1	0	18-Feb-05
2003	3	12	7	13	2	169	1	0	0	0	0	0	0	1	0	0	0	0	0	2	18-Feb-05
2003	3	12	6	12	34	112	1	0	0	0	0	15	30	41	0	0	0	18	14	32	18-Feb-05
2003	3	12	7	13	23	103	1	0	0	0	0	0	0	0	0	0	2	0	0	0	18-Feb-05
2003	3	12	7	13	23	114	1	0	0	0	0	0	0	1	0	0	0	0	0	0	18-Feb-05
2003	3	12	7	13	23	118	1	0	0	0	0	0	0	29	0	0	95	0	0	16	18-Feb-05
2003	3	12	7	13	23	169	1	0	0	0	0	0	0	2	0	0	1	0	0	0	18-Feb-05
2003	3	12	7	13	31	103	1	0	0	0	0	0	0	1	0	0	2	0	0	0	18-Feb-05
2003	3	12	7	13	31	112	1	0	0	0	0	0	0	0	0	0	1	0	0	0	18-Feb-05
2003	3	12	7	13	31	114	1	0	0	0	0	0	0	1	0	0	0	0	0	0	18-Feb-05
2003	3	12	7	13	31	118	1	0	0	0	0	0	0	120	0	0	269	0	0	0	18-Feb-05
2003	3	12	7	13	31	169	1	0	0	0	0	0	0	1	0	0	1	0	0	0	18-Feb-05
2003	3	12	7	13	31	188	1	0	0	0	0	0	0	0	0	0	4	0	0	0	18-Feb-05
2003	3	51	3	13	2	118	1	0	0	0	0	0	0	0	53	29	5	10	0	0	18-Feb-05
2003	3	12	7	13	2	118	1	0	0	0	0	0	0	459	0	0	0	0	0	427	18-Feb-05
2003	3	12	5	13	31	103	1	0	0	0	0	0	0	4	0	0	0	0	0	0	18-Feb-05
2003	3	12	5	12	34	116	1	0	149	123	52	545	1070	607	31	120	791	969	1264	911	03-Mar-05
2003	3	12	5	12	34	120	1	0	0	0	0	0	0	0	0	0	1	1	0	0	18-Feb-05
2003	3	12	5	12	34	188	1	0	2	6	0	0	0	0	0	0	0	0	0	0	18-Feb-05
2003	3	12	5	12	34	479	1	0	0	1	0	0	0	0	0	0	0	0	0	0	18-Feb-05
2003	3	12	5	12	35	101	1	0	0	0	0	0	3	9	2	81	73	128	63	13	03-Mar-05
2003	3	12	5	12	35	102	1	0	0	0	0	0	0	0	0	0	0	4	0	0	18-Feb-05
2003	3	12	5	12	35	112	1	0	1	0	0	0	61	42	4	82	89	103	73	35	03-Mar-05
2000	3	31	1	52	41	2	1	0	0	0	0	0	0	76	8	0	0	0	1	0	26-Mar-02
2000	3	31	1	52	41	3	1	0	0	0	0	0	0	76	8	0	0	0	1	0	26-Mar-02
2000	3	31	1	52	41	202	1	0	0	0	0	0	0	110	0	0	0	0	5	0	26-Mar-02
2000	3	31	1	52	41	340	1	0	0	0	0	0	0	2721	196	0	0	0	0	0	26-Mar-02
2000	3	31	1	52	41	340	9	0	0	0	0	0	0	0	46	0	0	0	0	0	26-Mar-02
2000	3	31	2	30	41	2	1	0	0	0	0	0	0	2	3	0	15	18	14	0	26-Mar-02
2000	3	31	2	30	41	3	1	0	0	0	0	0	0	2	3	0	15	18	14	0	26-Mar-02
2000	3	31	2	30	41	202	1	0	0	0	0	0	0	25	44	0	226	183	249	0	26-Mar-02
2000	3	31	2	30	41	204	1	0	0	0	0	0	0	0	0	0	5	28	0	0	26-Mar-02
2000	3	31	4	52	41	202	1	0	0	0	0	0	0	0	1	0	0	0	0	0	26-Mar-02
2000	3	31	1	31	41	3	1	0	0	0	0	0	0	0	0	1	15	20	0	0	26-Mar-02
2000	3	41	1	13	41	120	9	0	0	0	0	0	0	2	2	0	0	0	0	0	26-Mar-02
2000	3	41	1	13	41	101	1	0	0	0	0	0	0	0	3	2	0	0	0	0	26-Mar-02
2000	3	41	1	13	41	103	1	0	0	0	0	0	0	1	5	4	2	0	0	0	26-Mar-02
2000	3	41	1	13	41	112	1	0	0	0	0	0	0	0	3	1	0	0	0	0	26-Mar-02
2000	3	41	1	13	41	118	1	0	0	0	0	0	8	75	76	26	9	2	0	0	26-Mar-02
2000	3	41	1	13	41	120	1	0	0	0	0	0	0	1	1	0	0	0	0	0	26-Mar-02
2000	3	41	1	13	41	132	1	0	0	0	0	0	0	1	1	0	0	0	0	0	26-Mar-02
2000	3	41	1	13	41	186	1	0	0	0	0	0	0	0	1	0	0	0	0	0	26-Mar-02
2000	3	41	1	13	41	479	1	0	0	0	0	0	0	2	1	0	0	0	0	0	26-Mar-02
2000	3	41	1	13	41	101	9	0	0	0	0	0	0	2	5	6	2	0	0	0	26-Mar-02
2000	3	41	1	13	41	103	9	0	0	0	0	0	0	1	5	5	1	0	0	0	26-Mar-02
2000	3	31	4	52	41	2	1	0	0	0	0	0	0	15	1	0	0	0	0	0	26-Mar-02
2000	3	41	1	13	41	118	9	0	0	0	0	0	7	44	88	37	1	0	0	0	26-Mar-02
2000	3	41	1	10	41	479	9	0	0	0	0	0	0	0	3	3	1	0	0	0	26-Mar-02
2000	3	41	1	13	41	464	9	0	0	0	0	0	0	0	1	0	0	0	0	0	26-Mar-02
2000	3	41	1	13	41	479	9	0	0	0	0	0	0	1	2	1	0	0	0	0	26-Mar-02
2000	3	41	1	14	41	122	9	0	0	0	0	0	0	7	18	33	3	0	0	0	26-Mar-02
2000	3	41	1	30	41	202	9	0	0	0	0	0	192	299	177	509	30	20	43	0	26-Mar-02
2000	3	41	1	31	41	204	9	0	0	0	0	0	0	0	5	71	19	1	0	0	26-Mar-02
2000	3	41	1	54	41	2	1	0	0	0	0	0	0	0	0	3	0	0	0	0	26-Mar-02
2000	3	41	1	54	41	3	1	0	0	0	0	0	0	0	0	3	0	0	0	0	26-Mar-02
2000	3	41	1	54	41	479	1	0	0	0	0	0	0	0	0	7	0	0	0	0	26-Mar-02
2000	3	41	1	54	41	479	9	0	0	0	0	0	64	0	8	27	0	0	0	0	26-Mar-02
2000	3	12	5	12	32	112	1	0	0	0	0	0	59	11	0	8	26	3	0	0	26-Mar-02
2000	3	41	1	13	41	112	9	0	0	0	0	0	0	3	5	2	0	0	0	0	26-Mar-02
2000	3	41	1	1	41	479	9	0	0	0	0	0	1	1	1	1	1	0	0	0	26-Mar-02
2000	3	31	4	52	41	340	1	0	0	0	0	0	0	1181	6	0	0	0	0	0	26-Mar-02
2000	3	41	1	1	41	2	1	0	0	0	0	0	62	28	36	91	75	21	5	0	26-Mar-02
2000	3	41	1	1	41	3	1	0	0	0	0	0	62	28	36	91	75	21	5	0	26-Mar-02
2000	3	41	1	1	41	101	1	0	0	0	0	0	31	12	10	31	37	16	3	0	26-Mar-02
2000	3	41	1	1	41	118	1	0	0	0	0	0	0	0	0	1	0	0	0	0	26-Mar-02
2000	3	41	1	1	41	101	9	0	0	0	0	0	244	402	575	452	260	31	14	0	26-Mar-02
2000	28	62	3	71	41	2	1	0	0	0	0	0	0	5	0	0	0	0	0	0	10-Apr-02
2000	28	10	3	72	31	632	1	0	0	0	0	32	0	0	4	18	0	0	0	0	10-Apr-02
2000	28	10	2	72	41	1	1	0	0	0	0	0	35	0	45	15	0	0	0	0	10-Apr-02
2000	28	10	2	72	41	2	1	0	0	0	0	0	2	0	3	1	0	0	0	0	10-Apr-02
2000	28	10	2	72	41	632	1	0	0	0	0	0	7	0	11	5	0	0	0	0	10-Apr-02
2000	28	10	2	72	41	632	9	0	0	0	0	12	0	0	0	0	0	0	0	0	10-Apr-02
2000	28	10	3	72	41	1	1	0	0	0	0	583	1400	426	165	383	163	0	0	0	10-Apr-02
2000	28	10	3	72	41	2	1	0	0	0	0	46	84	26	17	23	9	0	0	0	10-Apr-02
2000	28	10	3	72	41	632	1	0	0	0	0	165	320	175	73	84	26	0	0	0	10-Apr-02
2000	28	10	3	72	41	632	9	0	0	0	0	0	15	0	0	12	0	0	0	0	10-Apr-02
2000	28	12	0	3	41	1	1	0	0	0	0	0	0	0	0	45	0	0	0	0	10-Apr-02
2000	28	12	0	3	41	2	1	0	0	0	0	0	0	0	0	3	0	0	0	0	10-Apr-02
2000	28	12	0	3	41	103	1	0	0	0	0	0	0	0	0	10	0	0	0	0	10-Apr-02
2000	28	10	2	72	31	632	1	0	0	0	0	0	0	0	4	0	0	0	0	0	10-Apr-02
2000	28	41	2	13	42	101	1	0	0	0	0	0	0	0	1	0	0	0	0	0	10-Apr-02
2000	28	62	2	71	41	2	1	0	0	0	0	0	26	34	6	6	0	0	0	0	10-Apr-02
2000	28	41	1	13	42	103	1	0	0	0	0	0	0	0	1	1	0	0	0	0	10-Apr-02
2000	28	41	1	13	42	112	1	0	0	0	0	0	0	0	3	2	0	0	0	0	10-Apr-02
2000	28	41	1	13	42	118	1	0	0	0	0	4	22	47	79	37	3	0	0	0	10-Apr-02
2000	28	41	1	13	42	120	1	0	0	0	0	0	1	1	2	1	0	0	0	0	10-Apr-02
2000	28	41	1	13	42	186	1	0	0	0	0	0	0	0	1	1	0	0	0	0	10-Apr-02
2000	28	41	1	13	42	103	9	0	0	0	0	0	0	0	1	1	0	0	0	0	10-Apr-02
2000	28	41	1	13	42	118	9	0	0	0	0	0	0	1	0	1	0	0	0	0	10-Apr-02
2000	28	41	1	30	42	202	9	0	0	0	0	11	48	16	25	11	0	0	0	0	10-Apr-02
2000	28	41	2	1	42	2	1	0	0	0	0	0	0	12	6	21	5	0	0	0	10-Apr-02
2000	28	41	2	1	42	101	1	0	0	0	0	0	0	3	2	8	4	0	0	0	10-Apr-02
2000	28	41	2	1	42	118	1	0	0	0	0	0	0	0	1	1	0	0	0	0	10-Apr-02
2000	28	41	1	13	42	2	1	0	0	0	0	3	31	54	115	77	3	0	0	0	10-Apr-02
2000	28	41	2	13	42	2	1	0	0	0	0	14	28	42	60	53	21	3	0	0	10-Apr-02
2000	28	41	1	1	42	101	9	0	0	0	0	0	0	37	125	67	14	0	0	0	10-Apr-02
2000	28	41	2	13	42	103	1	0	0	0	0	0	0	0	1	1	0	0	0	0	10-Apr-02
2000	28	41	2	13	42	112	1	0	0	0	0	0	1	1	1	1	2	0	0	0	10-Apr-02
2000	28	41	2	13	42	118	1	0	0	0	0	6	20	32	62	35	15	3	0	0	10-Apr-02
2000	28	41	2	13	42	120	1	0	0	0	0	0	0	1	1	0	0	0	0	0	10-Apr-02
2000	28	41	2	13	42	132	1	0	0	0	0	0	0	1	1	1	0	0	0	0	10-Apr-02
2000	28	41	2	13	42	479	1	0	0	0	0	0	0	0	1	0	0	0	0	0	10-Apr-02
2000	28	41	2	13	42	118	9	0	0	0	0	0	0	0	0	3	0	0	0	0	10-Apr-02
2000	28	41	3	1	42	2	1	0	0	0	0	0	0	0	0	2	3	0	0	0	10-Apr-02
2000	28	41	3	1	42	101	1	0	0	0	0	0	0	0	0	5	4	0	0	0	10-Apr-02
2000	28	41	3	13	42	2	1	0	0	0	0	1	0	0	11	7	0	0	0	0	10-Apr-02
2000	28	41	3	13	42	118	1	0	0	0	0	0	0	0	8	8	0	0	0	0	10-Apr-02
2000	28	50	1	1	42	1	1	0	0	0	0	0	0	10	24	32	327	0	0	0	10-Apr-02
2000	28	41	2	1	42	101	9	0	0	0	0	0	0	0	5	3	22	0	0	0	10-Apr-02
2000	28	10	4	72	42	2	1	0	0	0	0	13	0	0	0	0	0	0	0	0	10-Apr-02
2000	28	62	3	71	41	610	1	0	0	0	0	0	0	4	0	0	0	0	0	0	10-Apr-02
2000	28	10	0	72	42	1	1	0	0	0	0	107	0	0	0	0	0	0	0	0	10-Apr-02
2000	28	10	0	72	42	2	1	0	0	0	0	14	0	0	0	0	0	0	0	0	10-Apr-02
2000	28	10	0	72	42	632	1	0	0	0	0	97	0	0	0	0	0	0	0	0	10-Apr-02
2000	28	10	1	72	42	1	1	0	0	0	0	575	821	774	772	268	36	0	0	0	10-Apr-02
2000	28	10	1	72	42	2	1	0	0	0	0	27	38	37	40	15	3	0	0	0	10-Apr-02
2000	28	10	1	72	42	632	1	0	0	0	0	133	163	131	142	21	4	0	0	0	10-Apr-02
2000	28	10	2	72	42	1	1	0	0	0	0	86	0	0	200	402	0	0	0	0	10-Apr-02
2000	28	10	2	72	42	2	1	0	0	0	0	6	0	0	11	22	0	0	0	0	10-Apr-02
2000	28	10	2	72	42	632	1	0	0	0	0	44	0	0	64	108	0	0	0	0	10-Apr-02
2000	28	10	3	72	42	1	1	0	0	0	0	8806	11377	10629	12115	7404	2638	1373	347	9	10-Apr-02
2000	28	10	3	72	42	2	1	0	0	0	0	521	572	557	645	391	136	72	21	2	10-Apr-02
2000	28	41	1	13	42	101	1	0	0	0	0	0	0	0	2	1	0	0	0	0	10-Apr-02
2000	28	10	4	72	42	1	1	0	0	0	0	199	0	0	0	0	0	0	0	0	10-Apr-02
2000	28	12	3	1	43	112	1	0	0	0	0	7	0	0	1	2	2	1	2	0	10-Apr-02
2000	28	10	4	72	42	632	1	0	0	0	0	79	0	0	0	0	0	0	0	0	10-Apr-02
2000	28	12	3	3	42	1	1	0	0	0	0	0	0	17	104	0	0	0	0	0	10-Apr-02
2000	28	12	3	3	42	2	1	0	0	0	0	0	0	1	5	0	0	0	0	0	10-Apr-02
2000	28	12	3	3	42	103	1	0	0	0	0	0	0	2	27	0	0	0	0	0	10-Apr-02
2000	28	12	3	3	42	118	1	0	0	0	0	0	0	0	6	0	0	0	0	0	10-Apr-02
2000	28	12	3	3	42	103	9	0	0	0	0	0	0	0	5	0	0	4	0	0	10-Apr-02
2000	28	12	3	13	42	1	1	0	0	0	0	0	0	0	0	0	0	236	0	0	10-Apr-02
2000	28	12	3	13	42	2	1	0	0	0	0	0	0	0	0	0	0	12	0	0	10-Apr-02
2000	28	12	3	13	42	118	1	0	0	0	0	0	0	0	0	0	0	22	0	0	10-Apr-02
2000	28	31	1	30	42	202	9	0	0	0	0	0	0	0	0	0	7	0	0	0	10-Apr-02
2000	28	41	1	1	42	2	1	0	0	0	0	0	0	112	246	313	62	0	0	0	10-Apr-02
2000	28	41	1	1	42	101	1	0	0	0	0	0	0	53	102	130	31	0	0	0	10-Apr-02
2000	28	10	3	72	42	632	1	0	0	0	0	2184	1994	1806	2347	1366	399	193	48	1	10-Apr-02
2000	28	51	1	16	43	2	1	0	0	0	0	0	0	0	12	2	1	1	0	0	10-Apr-02
2000	28	51	2	16	43	2	1	0	0	0	0	0	6	2	0	0	0	0	0	0	10-Apr-02
2000	28	41	3	13	43	2	1	0	0	0	0	3	0	0	0	0	0	0	0	0	10-Apr-02
2000	28	41	3	13	43	118	1	0	0	0	0	2	0	0	0	0	0	0	0	0	10-Apr-02
2000	28	41	3	30	43	202	9	0	0	0	0	0	28	0	0	0	0	0	0	0	10-Apr-02
2000	28	51	1	1	43	1	1	0	0	0	0	23	167	341	146	508	788	31	0	0	10-Apr-02
2000	28	51	1	1	43	2	1	0	0	0	0	3	15	24	14	43	78	6	0	0	10-Apr-02
2000	28	51	1	1	43	101	1	0	0	0	0	1	15	21	5	19	48	3	0	0	10-Apr-02
2000	28	51	1	1	43	120	1	0	0	0	0	0	0	0	0	1	1	0	0	0	10-Apr-02
2000	28	51	1	1	43	101	9	0	0	0	0	0	32	21	8	2	51	2	0	0	10-Apr-02
2000	28	51	1	1	43	120	9	0	0	0	0	0	1	1	1	0	1	0	0	0	10-Apr-02
2000	28	51	1	1	43	469	9	0	0	0	0	0	1	0	0	0	0	0	0	0	10-Apr-02
2000	28	51	1	13	43	118	9	0	0	0	0	1	0	1	0	0	0	0	0	0	10-Apr-02
2000	28	41	3	1	43	2	1	0	0	0	0	0	0	0	10	0	0	0	0	0	10-Apr-02
2000	28	51	1	16	43	1	1	0	0	0	0	0	0	0	142	55	39	25	0	0	10-Apr-02
2000	28	41	2	31	43	204	9	0	0	0	0	0	0	4	20	25	4	0	0	0	10-Apr-02
2000	28	51	1	16	43	120	1	0	0	0	0	0	0	0	1	1	1	1	0	0	10-Apr-02
2000	28	51	1	16	43	120	9	0	0	0	0	2	0	1	1	0	0	0	0	0	10-Apr-02
2000	28	51	1	56	43	1	1	0	0	0	0	0	0	0	3	13	14	17	0	0	10-Apr-02
2000	28	51	1	56	43	2	1	0	0	0	0	0	0	0	1	6	6	9	0	0	10-Apr-02
2000	28	51	1	56	43	452	1	0	0	0	0	0	0	0	2	10	13	23	0	0	10-Apr-02
2000	28	51	1	56	43	452	9	0	0	0	0	0	0	0	0	7	13	27	0	0	10-Apr-02
2000	28	51	2	1	43	1	1	0	0	0	0	38	282	319	240	0	51	0	9	0	10-Apr-02
2000	28	51	2	1	43	2	1	0	0	0	0	3	26	24	17	0	5	0	1	0	10-Apr-02
2000	28	51	2	1	43	101	1	0	0	0	0	7	29	28	23	0	2	0	2	0	10-Apr-02
2000	28	51	2	1	43	118	1	0	0	0	0	0	0	2	0	0	0	0	0	0	10-Apr-02
2000	28	51	2	1	43	120	1	0	0	0	0	2	2	2	1	0	0	0	0	0	10-Apr-02
2000	28	12	3	1	43	2	1	0	0	0	0	15	0	14	20	43	48	13	11	0	10-Apr-02
2000	28	51	1	13	43	120	9	0	0	0	0	1	0	1	0	0	0	0	0	0	10-Apr-02
2000	28	41	2	1	43	2	1	0	0	0	0	0	0	0	55	36	0	0	0	0	10-Apr-02
2000	28	41	1	13	43	112	9	0	0	0	0	1	5	5	7	5	2	0	0	0	10-Apr-02
2000	28	41	1	13	43	118	9	0	0	0	0	23	123	136	181	153	47	8	9	0	10-Apr-02
2000	28	41	1	13	43	120	9	0	0	0	0	2	3	3	4	2	0	0	0	0	10-Apr-02
2000	28	41	1	13	43	122	9	0	0	0	0	4	27	5	8	1	0	0	0	0	10-Apr-02
2000	28	41	1	13	43	132	9	0	0	0	0	0	2	2	2	2	0	0	0	0	10-Apr-02
2000	28	41	1	13	43	138	9	0	0	0	0	0	0	1	0	0	0	0	0	0	10-Apr-02
2000	28	41	1	13	43	154	9	0	0	0	0	0	0	1	1	0	0	0	0	0	10-Apr-02
2000	28	41	1	13	43	186	9	0	0	0	0	1	2	1	4	2	1	0	0	0	10-Apr-02
2000	28	41	1	13	43	188	9	0	0	0	0	0	0	1	1	0	0	0	0	0	10-Apr-02
2000	28	41	1	13	43	199	9	0	0	0	0	0	0	0	0	1	0	0	0	0	10-Apr-02
2000	28	41	1	30	43	101	9	0	0	0	0	0	0	0	2	0	0	0	0	0	10-Apr-02
2000	28	41	1	30	43	202	9	0	0	0	0	3702	117	71	71	1079	615	0	0	0	10-Apr-02
2000	28	41	3	1	43	101	1	0	0	0	0	0	0	0	26	0	0	0	0	0	10-Apr-02
2000	28	41	1	31	43	204	9	0	0	0	0	0	0	95	86	88	66	0	0	0	10-Apr-02
2000	28	51	2	16	43	120	1	0	0	0	0	0	2	1	0	0	0	0	0	0	10-Apr-02
2000	28	41	2	1	43	101	1	0	0	0	0	0	0	0	113	49	0	0	0	0	10-Apr-02
2000	28	41	2	1	43	101	9	0	0	0	0	0	0	0	31	0	0	0	0	0	10-Apr-02
2000	28	41	2	13	43	2	1	0	0	0	0	7	48	28	19	24	13	6	2	0	10-Apr-02
2000	28	41	2	13	43	101	1	0	0	0	0	0	0	0	2	0	0	0	0	0	10-Apr-02
2000	28	41	2	13	43	112	1	0	0	0	0	0	1	0	0	0	0	0	0	0	10-Apr-02
2000	28	41	2	13	43	118	1	0	0	0	0	3	29	10	5	6	4	1	0	0	10-Apr-02
2000	28	41	2	13	43	103	9	0	0	0	0	0	0	1	0	0	0	0	0	0	10-Apr-02
2000	28	41	2	13	43	112	9	0	0	0	0	0	1	1	2	2	1	0	0	0	10-Apr-02
2000	28	41	2	13	43	118	9	0	0	0	0	0	24	27	38	32	13	1	0	0	10-Apr-02
2000	28	41	2	30	43	202	9	0	0	0	0	199	56	4	0	674	348	0	0	0	10-Apr-02
2000	28	41	2	30	43	204	9	0	0	0	0	0	0	0	0	0	3	0	0	0	10-Apr-02
2000	28	41	2	31	43	202	9	0	0	0	0	0	0	0	0	2	0	0	0	0	10-Apr-02
2000	28	41	1	30	43	204	9	0	0	0	0	0	0	0	0	3	0	0	0	0	10-Apr-02
2000	28	71	2	80	43	2	1	0	0	0	0	33	237	40	19	10	0	0	0	0	10-Apr-02
2000	28	51	2	16	43	1	1	0	0	0	0	0	96	45	0	0	0	0	0	0	10-Apr-02
2000	28	62	3	70	43	622	9	0	0	0	0	0	0	8	7	0	0	0	0	0	10-Apr-02
2000	28	62	3	71	43	2	1	0	0	0	0	166	280	188	49	0	0	0	0	0	10-Apr-02
2000	28	62	3	71	43	610	1	0	0	0	0	807	1050	555	109	0	0	0	0	0	10-Apr-02
2000	28	63	1	49	43	308	9	0	0	0	0	0	0	0	0	0	0	2	0	0	10-Apr-02
2000	28	63	2	49	43	308	9	0	0	0	0	0	0	0	0	0	0	8	1	0	10-Apr-02
2000	28	71	1	80	43	1	1	0	0	0	0	1378	1799	2006	1619	732	126	0	16	8	10-Apr-02
2000	28	71	1	80	43	2	1	0	0	0	0	117	156	172	143	76	16	0	3	2	10-Apr-02
2000	28	71	1	80	43	539	1	0	0	0	0	69	100	96	70	29	3	0	1	1	10-Apr-02
2000	28	71	1	80	43	539	9	0	0	0	0	14	0	0	1	0	0	0	0	0	10-Apr-02
2000	28	71	1	87	43	1	1	0	0	0	0	0	0	0	8	114	82	147	23	0	10-Apr-02
2000	28	71	1	87	43	2	1	0	0	0	0	0	0	0	2	12	14	18	3	0	10-Apr-02
2000	28	62	2	71	43	610	1	0	0	0	0	965	1275	529	156	2	0	0	0	0	10-Apr-02
2000	28	71	2	80	43	1	1	0	0	0	0	386	432	457	181	87	0	0	0	0	10-Apr-02
2000	28	62	2	71	43	2	1	0	0	0	0	279	408	226	101	1	0	0	0	0	10-Apr-02
2000	28	71	2	80	43	539	1	0	0	0	0	23	23	20	6	3	0	0	0	0	10-Apr-02
2000	28	71	2	80	43	539	9	0	0	0	0	11	8	5	0	0	0	0	0	0	10-Apr-02
2000	28	71	2	87	43	1	1	0	0	0	0	0	0	0	9	115	0	0	0	0	10-Apr-02
2000	28	71	2	87	43	2	1	0	0	0	0	0	0	0	2	12	0	0	0	0	10-Apr-02
2000	28	71	2	87	43	525	1	0	0	0	0	0	0	0	8	49	0	0	0	0	10-Apr-02
2000	28	71	3	80	43	1	1	0	0	0	0	0	0	119	20	89	322	310	173	0	10-Apr-02
2000	28	71	3	80	43	2	1	0	0	0	0	0	0	8	1	6	30	27	11	0	10-Apr-02
2000	28	71	3	80	43	539	1	0	0	0	0	0	0	17	2	19	122	108	35	0	10-Apr-02
2000	28	90	1	87	43	518	9	0	0	0	56	75	132	128	71	28	34	44	18	1	10-Apr-02
2000	28	90	2	87	43	512	9	0	0	0	0	0	0	0	0	0	0	3	0	0	10-Apr-02
2000	28	90	2	87	43	518	9	0	0	0	36	53	97	112	131	81	68	37	6	0	10-Apr-02
2000	28	90	2	87	43	525	9	0	0	0	0	0	0	0	0	2	0	0	0	0	10-Apr-02
2000	28	71	1	87	43	525	1	0	0	0	0	0	0	0	2	30	26	44	10	0	10-Apr-02
2000	28	62	0	70	43	622	9	0	0	0	0	1	5	4	1	0	0	0	0	0	10-Apr-02
2000	28	51	2	56	43	1	1	0	0	0	0	0	0	0	18	102	71	53	0	0	10-Apr-02
2000	28	51	2	56	43	2	1	0	0	0	0	0	0	0	2	12	9	6	0	0	10-Apr-02
2000	28	51	2	56	43	452	1	0	0	0	0	0	0	0	1	25	11	14	0	0	10-Apr-02
2000	28	51	2	56	43	452	9	0	0	0	0	0	0	0	0	0	2	0	0	0	10-Apr-02
2000	28	51	3	1	43	1	1	0	0	0	0	133	171	57	0	0	0	0	0	0	10-Apr-02
2000	28	51	3	1	43	2	1	0	0	0	0	7	11	4	0	0	0	0	0	0	10-Apr-02
2000	28	51	3	1	43	101	1	0	0	0	0	10	13	5	0	0	0	0	0	0	10-Apr-02
2000	28	51	3	1	43	120	1	0	0	0	0	1	1	0	0	0	0	0	0	0	10-Apr-02
2000	28	53	1	1	43	101	9	0	0	0	0	0	0	0	0	5	9	0	0	0	10-Apr-02
2000	28	53	1	31	43	204	9	0	0	0	0	0	0	0	1	428	797	34	2	0	10-Apr-02
2000	28	53	2	31	43	204	9	0	0	0	0	0	0	0	1	27	27	0	0	0	10-Apr-02
2000	28	61	1	87	43	564	9	0	0	0	0	115	119	114	200	146	111	0	0	0	10-Apr-02
2000	28	62	2	71	43	602	9	0	0	0	0	0	0	0	2	0	0	0	0	0	10-Apr-02
2000	28	61	2	49	43	422	9	0	0	2	0	0	0	0	0	0	0	0	0	0	10-Apr-02
2000	28	41	1	13	43	101	9	0	0	0	0	0	1	0	1	0	0	0	0	0	10-Apr-02
2000	28	62	0	71	43	2	1	0	0	0	0	1	0	0	0	0	0	0	0	0	10-Apr-02
2000	28	62	0	71	43	610	1	0	0	0	0	4	0	0	0	0	0	0	0	0	10-Apr-02
2000	28	62	1	70	43	602	9	0	0	0	0	0	12	16	6	0	0	0	0	0	10-Apr-02
2000	28	62	1	70	43	622	9	0	0	0	0	125	1419	1131	295	1	0	0	0	0	10-Apr-02
2000	28	62	1	71	43	2	1	0	0	0	0	402	455	220	94	135	231	41	0	0	10-Apr-02
2000	28	62	1	71	43	602	1	0	0	0	0	0	0	0	3	190	301	40	0	0	10-Apr-02
2000	28	62	1	71	43	610	1	0	0	0	0	938	953	274	136	0	0	0	0	0	10-Apr-02
2000	28	62	1	71	43	602	9	0	0	0	0	0	9	18	33	166	143	24	0	0	10-Apr-02
2000	28	62	1	71	43	622	9	0	0	0	0	0	5	6	1	0	0	0	0	0	10-Apr-02
2000	28	62	1	87	43	564	9	0	0	0	0	0	0	2	2	0	0	0	0	0	10-Apr-02
2000	28	62	2	70	43	602	9	0	0	0	0	0	1	1	0	0	0	0	0	0	10-Apr-02
2000	28	62	2	70	43	622	9	0	0	0	0	5	59	52	13	0	0	0	0	0	10-Apr-02
2000	28	61	2	49	43	400	9	0	0	32	7	0	0	0	0	0	0	0	0	0	10-Apr-02
2000	28	22	1	10	43	114	1	0	0	0	0	0	0	0	0	0	1	3	0	0	10-Apr-02
2000	28	41	1	13	43	106	9	0	0	0	0	0	0	0	1	0	0	0	0	0	10-Apr-02
2000	28	22	1	1	43	1	1	0	0	0	0	0	12	8	18	50	9	32	0	0	10-Apr-02
2000	28	22	1	1	43	2	1	0	0	0	0	0	1	1	1	4	1	3	0	0	10-Apr-02
2000	28	22	1	1	43	101	1	0	0	0	0	0	1	2	2	7	1	8	0	0	10-Apr-02
2000	28	22	1	1	43	112	1	0	0	0	0	0	0	0	2	4	0	4	0	0	10-Apr-02
2000	28	22	1	1	43	116	1	0	0	0	0	0	0	1	0	1	0	0	0	0	10-Apr-02
2000	28	22	1	1	43	122	1	0	0	0	0	0	0	2	0	0	0	0	0	0	10-Apr-02
2000	28	22	1	1	43	101	9	0	0	0	0	0	0	4	9	9	4	0	0	0	10-Apr-02
2000	28	22	1	1	43	112	9	0	0	0	0	0	0	0	1	3	1	0	0	0	10-Apr-02
2000	28	22	1	1	43	116	9	0	0	0	0	0	0	1	2	3	1	0	0	0	10-Apr-02
2000	28	22	1	10	43	1	1	0	0	0	0	0	0	0	59	172	200	284	0	0	10-Apr-02
2000	28	22	1	10	43	2	1	0	0	0	0	0	0	0	4	15	18	31	0	0	10-Apr-02
2000	28	21	3	1	43	101	1	0	0	0	0	0	0	0	78	17	3	0	0	0	10-Apr-02
2000	28	22	1	10	43	112	1	0	0	0	0	0	0	0	14	26	28	93	0	0	10-Apr-02
2000	28	21	3	1	43	2	1	0	0	0	0	0	0	0	10	3	2	0	0	0	10-Apr-02
2000	28	22	1	10	43	116	1	0	0	0	0	0	0	0	2	11	1	0	0	0	10-Apr-02
2000	28	22	1	11	43	1	1	0	0	0	0	0	0	0	0	0	22	24	0	0	10-Apr-02
2000	28	22	1	11	43	2	1	0	0	0	0	0	0	0	0	0	2	2	0	0	10-Apr-02
2000	28	22	1	11	43	112	1	0	0	0	0	0	0	0	0	0	1	2	0	0	10-Apr-02
2000	28	22	1	11	43	114	1	0	0	0	0	0	0	0	0	0	2	2	0	0	10-Apr-02
2000	28	22	1	12	43	1	1	0	0	0	0	0	230	105	16	141	0	0	0	0	10-Apr-02
2000	28	22	1	12	43	2	1	0	0	0	0	0	28	18	1	11	0	0	0	0	10-Apr-02
2000	28	22	1	12	43	101	1	0	0	0	0	0	9	3	0	17	0	0	0	0	10-Apr-02
2000	28	22	1	12	43	112	1	0	0	0	0	0	1	0	0	13	0	0	0	0	10-Apr-02
2000	28	22	1	12	43	116	1	0	0	0	0	0	72	12	2	32	0	0	0	0	10-Apr-02
2000	28	22	1	12	43	122	1	0	0	0	0	0	0	7	2	0	0	0	0	0	10-Apr-02
2000	28	22	1	12	43	125	1	0	0	0	0	0	5	7	1	0	0	0	0	0	10-Apr-02
2000	28	22	1	10	43	101	1	0	0	0	0	0	0	0	3	10	8	32	0	0	10-Apr-02
2000	28	12	3	11	43	114	1	0	0	0	0	0	4	0	0	0	0	0	0	0	10-Apr-02
2000	28	90	2	87	43	652	9	0	0	0	0	2	3	3	4	2	1	0	0	0	10-Apr-02
2000	28	12	3	1	43	114	1	0	0	0	0	3	0	0	0	2	2	0	1	0	10-Apr-02
2000	28	12	3	1	43	118	1	0	0	0	0	2	0	0	0	4	7	1	0	0	10-Apr-02
2000	28	12	3	1	43	120	1	0	0	0	0	1	0	0	0	1	0	0	0	0	10-Apr-02
2000	28	12	3	1	43	479	1	0	0	0	0	2	0	0	0	2	2	0	0	0	10-Apr-02
2000	28	12	3	1	43	101	9	0	0	0	0	0	0	0	2	0	0	11	0	0	10-Apr-02
2000	28	12	3	1	43	103	9	0	0	0	0	0	0	0	0	0	0	1	0	0	10-Apr-02
2000	28	12	3	3	43	1	1	0	0	0	0	0	0	332	286	33	0	0	3	0	10-Apr-02
2000	28	12	3	3	43	2	1	0	0	0	0	0	0	20	18	2	0	0	1	0	10-Apr-02
2000	28	12	3	3	43	103	1	0	0	0	0	0	0	74	67	6	0	0	6	0	10-Apr-02
2000	28	12	3	3	43	118	1	0	0	0	0	0	0	0	3	0	0	0	0	0	10-Apr-02
2000	28	12	3	3	43	103	9	0	0	0	0	0	0	0	0	0	6	0	0	0	10-Apr-02
2000	28	21	3	1	43	112	1	0	0	0	0	0	0	0	5	3	1	0	0	0	10-Apr-02
2000	28	12	3	11	43	2	1	0	0	0	0	0	3	0	0	0	0	0	0	0	10-Apr-02
2000	28	22	1	12	43	116	9	0	0	0	0	0	0	0	0	1	2	3	0	0	10-Apr-02
2000	28	12	3	11	43	118	1	0	0	0	0	0	2	0	0	0	0	0	0	0	10-Apr-02
2000	28	12	3	13	43	1	1	0	0	0	0	0	107	0	0	295	257	39	35	0	10-Apr-02
2000	28	12	3	13	43	2	1	0	0	0	0	0	6	0	0	16	16	5	2	0	10-Apr-02
2000	28	12	3	13	43	101	1	0	0	0	0	0	3	0	0	1	0	0	0	0	10-Apr-02
2000	28	12	3	13	43	103	1	0	0	0	0	0	0	0	0	6	3	0	0	0	10-Apr-02
2000	28	12	3	13	43	112	1	0	0	0	0	0	0	0	0	2	3	0	0	0	10-Apr-02
2000	28	12	3	13	43	114	1	0	0	0	0	0	0	0	0	0	5	0	0	0	10-Apr-02
2000	28	12	3	13	43	118	1	0	0	0	0	0	4	0	0	15	16	2	2	0	10-Apr-02
2000	28	12	3	13	43	120	1	0	0	0	0	0	2	0	0	1	1	0	0	0	10-Apr-02
2000	28	21	2	1	43	101	9	0	0	0	0	0	0	38	22	0	0	0	0	0	10-Apr-02
2000	28	21	2	1	43	103	9	0	0	0	0	0	0	0	4	0	0	0	0	0	10-Apr-02
2000	28	21	3	1	43	1	1	0	0	0	0	0	0	0	118	35	24	0	0	0	10-Apr-02
2000	28	12	3	11	43	1	1	0	0	0	0	0	53	0	0	0	0	0	0	0	10-Apr-02
2000	28	41	0	1	43	101	9	0	0	0	0	0	0	0	7	0	0	0	0	0	10-Apr-02
2000	28	22	2	12	43	122	1	0	0	0	0	0	5	7	0	0	0	0	0	0	10-Apr-02
2000	28	22	2	12	43	125	1	0	0	0	0	0	3	2	0	0	0	0	0	0	10-Apr-02
2000	28	22	2	14	43	1	1	0	0	0	0	0	6	59	9	0	0	0	0	0	10-Apr-02
2000	28	22	2	14	43	2	1	0	0	0	0	0	1	61	1	0	0	0	0	0	10-Apr-02
2000	28	22	2	14	43	116	1	0	0	0	0	0	0	6	1	0	0	0	0	0	10-Apr-02
2000	28	22	2	14	43	122	1	0	0	0	0	0	1	26	2	0	0	0	0	0	10-Apr-02
2000	28	22	2	14	43	125	1	0	0	0	0	0	0	5	0	0	0	0	0	0	10-Apr-02
2000	28	22	2	19	43	1	1	0	0	0	0	0	5	46	0	0	0	0	0	0	10-Apr-02
2000	28	22	2	19	43	2	1	0	0	0	0	0	1	5	0	0	0	0	0	0	10-Apr-02
2000	28	22	2	19	43	116	1	0	0	0	0	0	0	4	0	0	0	0	0	0	10-Apr-02
2000	28	22	2	19	43	122	1	0	0	0	0	0	0	3	0	0	0	0	0	0	10-Apr-02
2000	28	22	2	19	43	125	1	0	0	0	0	0	1	22	0	0	0	0	0	0	10-Apr-02
2000	28	22	1	12	43	101	9	0	0	0	0	0	0	0	0	1	1	0	0	0	10-Apr-02
2000	28	31	3	30	43	202	9	0	0	0	0	0	0	0	0	94	0	0	0	0	10-Apr-02
2000	28	22	2	12	43	101	1	0	0	0	0	0	2	0	1	3	0	0	0	0	10-Apr-02
2000	28	41	0	30	43	202	9	0	0	0	0	0	0	6	0	74	24	0	0	0	10-Apr-02
2000	28	41	1	1	43	2	1	0	0	0	0	0	0	5	48	43	3	0	0	0	10-Apr-02
2000	28	41	1	1	43	101	1	0	0	0	0	0	0	11	92	59	2	0	0	0	10-Apr-02
2000	28	41	1	1	43	101	9	0	0	0	0	0	0	9	357	111	4	0	0	0	10-Apr-02
2000	28	41	1	1	43	112	9	0	0	0	0	0	0	0	2	0	0	0	0	0	10-Apr-02
2000	28	41	1	1	43	118	9	0	0	0	0	0	0	1	1	0	0	0	0	0	10-Apr-02
2000	28	41	1	10	43	112	9	0	0	0	0	0	0	0	6	6	0	0	0	0	10-Apr-02
2000	28	41	1	13	43	2	1	0	0	0	0	8	35	66	58	79	39	1	0	0	10-Apr-02
2000	28	41	1	13	43	101	1	0	0	0	0	0	0	0	2	0	0	0	0	0	10-Apr-02
2000	28	41	1	13	43	112	1	0	0	0	0	0	0	1	2	2	1	0	0	0	10-Apr-02
2000	28	41	1	13	43	118	1	0	0	0	0	2	19	41	50	67	18	1	0	0	10-Apr-02
2000	28	12	3	1	43	101	1	0	0	0	0	32	0	67	64	155	229	78	84	0	10-Apr-02
2000	28	31	1	30	43	202	9	0	0	0	0	0	0	0	0	45	0	0	0	0	10-Apr-02
2000	28	22	2	1	43	112	1	0	0	0	0	0	0	0	0	0	1	4	0	0	10-Apr-02
2000	28	41	1	13	43	103	9	0	0	0	0	0	1	1	3	3	0	0	0	0	10-Apr-02
2000	28	22	1	14	43	1	1	0	0	0	0	0	9	241	26	0	0	0	0	0	10-Apr-02
2000	28	22	1	14	43	2	1	0	0	0	0	0	3	24	2	0	0	0	0	0	10-Apr-02
2000	28	22	1	14	43	101	1	0	0	0	0	0	0	4	0	0	0	0	0	0	10-Apr-02
2000	28	22	1	14	43	116	1	0	0	0	0	0	0	27	3	0	0	0	0	0	10-Apr-02
2000	28	22	1	14	43	122	1	0	0	0	0	0	0	51	3	0	0	0	0	0	10-Apr-02
2000	28	22	1	14	43	125	1	0	0	0	0	0	0	24	2	0	0	0	0	0	10-Apr-02
2000	28	22	1	19	43	1	1	0	0	0	0	0	42	8	0	0	0	0	0	0	10-Apr-02
2000	28	22	1	19	43	2	1	0	0	0	0	0	6	1	0	0	0	0	0	0	10-Apr-02
2000	28	22	1	19	43	116	1	0	0	0	0	0	1	0	0	0	0	0	0	0	10-Apr-02
2000	28	22	1	19	43	125	1	0	0	0	0	0	4	2	0	0	0	0	0	0	10-Apr-02
2000	28	22	2	1	43	1	1	0	0	0	0	0	6	0	0	10	24	20	0	0	10-Apr-02
2000	28	22	2	12	43	116	1	0	0	0	0	0	42	17	2	7	0	0	0	0	10-Apr-02
2000	28	22	2	1	43	101	1	0	0	0	0	0	1	0	0	1	4	10	0	0	10-Apr-02
2000	28	22	2	12	43	112	1	0	0	0	0	0	0	2	1	5	0	0	0	0	10-Apr-02
2000	28	22	2	10	43	1	1	0	0	0	0	0	0	0	8	123	125	116	0	0	10-Apr-02
2000	28	22	2	10	43	2	1	0	0	0	0	0	0	0	1	10	11	10	0	0	10-Apr-02
2000	28	22	2	10	43	101	1	0	0	0	0	0	0	0	0	7	8	12	0	0	10-Apr-02
2000	28	22	2	10	43	112	1	0	0	0	0	0	0	0	2	14	16	33	0	0	10-Apr-02
2000	28	22	2	10	43	114	1	0	0	0	0	0	0	0	0	0	0	2	0	0	10-Apr-02
2000	28	22	2	10	43	116	1	0	0	0	0	0	0	0	1	9	1	0	0	0	10-Apr-02
2000	28	22	2	11	43	1	1	0	0	0	0	0	10	0	0	0	0	20	0	0	10-Apr-02
2000	28	22	2	11	43	2	1	0	0	0	0	0	1	0	0	0	0	2	0	0	10-Apr-02
2000	28	22	2	11	43	112	1	0	0	0	0	0	0	0	0	0	0	2	0	0	10-Apr-02
2000	28	22	2	11	43	114	1	0	0	0	0	0	2	0	0	0	0	4	0	0	10-Apr-02
2000	28	22	2	12	43	1	1	0	0	0	0	0	93	51	5	43	0	0	0	0	10-Apr-02
2000	28	22	2	12	43	2	1	0	0	0	0	0	13	8	1	4	0	0	0	0	10-Apr-02
2000	28	22	1	12	43	112	9	0	0	0	0	0	0	0	0	1	1	2	0	0	10-Apr-02
2000	28	22	2	1	43	2	1	0	0	0	0	0	1	0	0	1	2	2	0	0	10-Apr-02
2000	16	15	7	72	33	632	1	0	0	46	310	185	173	257	216	182	138	109	13	63	16-Apr-02
2000	16	15	7	72	33	2	1	0	0	5	25	19	24	25	31	23	12	15	2	9	16-Apr-02
2000	16	15	7	72	32	632	1	0	0	0	0	0	0	0	0	0	40	0	0	0	16-Apr-02
2000	16	15	7	72	32	2	1	0	0	0	0	0	0	0	0	0	3	0	0	0	16-Apr-02
2000	33	15	7	72	33	632	1	0	26	172	267	480	433	567	620	461	357	146	0	0	18-Apr-02
2000	33	15	7	72	33	169	1	0	0	0	0	0	0	0	0	0	0	1	0	0	18-Apr-02
2000	33	15	7	72	33	118	1	0	0	0	0	0	0	0	0	0	0	17	0	0	18-Apr-02
2000	33	15	7	72	33	1	1	0	8	39	53	87	81	63	97	75	52	26	0	0	18-Apr-02
2000	33	15	7	72	32	632	9	0	0	0	0	0	0	0	0	50	15	0	2	0	18-Apr-02
2000	33	15	7	72	32	118	9	0	0	0	0	0	0	0	0	0	0	4	0	0	18-Apr-02
2000	33	15	7	3	16	103	9	0	0	0	0	0	0	0	0	0	0	430	0	0	18-Apr-02
2000	14	12	4	72	33	1	1	0	0	0	0	0	0	0	0	0	345	173	249	0	21-May-02
2000	14	12	4	72	33	2	1	0	0	0	0	0	0	0	0	0	19	21	24	0	21-May-02
2000	14	12	4	72	33	3	1	0	0	0	0	0	0	0	0	0	19	21	24	0	21-May-02
2000	14	12	4	72	33	632	1	0	0	0	0	0	0	0	0	0	39	31	44	0	21-May-02
2001	14	12	4	13	32	1	1	0	720	499	1880	957	1008	818	549	463	433	491	504	543	21-May-02
2001	14	12	4	13	32	2	1	0	48	33	34	54	54	42	31	27	24	29	30	32	21-May-02
2001	14	12	4	13	32	3	1	0	48	33	34	54	54	42	31	27	24	29	30	33	21-May-02
2001	14	12	4	13	32	103	1	0	14	8	10	17	19	10	7	7	3	3	4	7	21-May-02
2001	14	12	4	13	32	112	1	0	3	0	0	0	0	0	0	0	0	0	0	3	21-May-02
2001	14	12	4	13	32	114	1	0	1	0	0	0	0	0	0	0	0	0	0	3	21-May-02
2001	14	12	4	13	32	118	1	0	341	172	190	417	387	256	176	172	132	129	154	140	21-May-02
2001	14	12	4	13	32	120	1	0	2	4	3	7	10	2	3	1	1	0	0	0	21-May-02
2001	14	12	4	13	32	129	1	0	29	28	28	50	53	8	26	11	3	2	3	3	21-May-02
2001	14	12	4	13	32	168	1	0	12	10	13	21	24	5	31	10	5	1	1	1	21-May-02
2001	14	12	4	13	32	199	1	0	3	0	0	0	0	0	0	0	0	0	0	5	21-May-02
2001	14	12	4	13	32	469	1	0	2	6	2	4	8	2	0	0	0	0	0	0	21-May-02
2001	14	12	4	13	33	1	1	0	0	204	238	0	54	0	0	17	0	0	0	0	21-May-02
2001	14	12	4	13	33	2	1	0	0	14	15	0	4	0	0	1	0	0	0	0	21-May-02
2001	14	12	4	13	33	3	1	0	0	14	15	0	4	0	0	1	0	0	0	0	21-May-02
2001	14	12	4	13	33	103	1	0	0	21	19	0	36	0	0	4	0	0	0	0	21-May-02
2001	16	12	4	72	33	632	1	0	0	0	0	0	0	0	0	0	0	0	0	209	26-Jun-02
2001	16	12	4	72	32	118	1	0	0	0	0	0	0	0	0	0	0	0	0	1	26-Jun-02
2001	16	12	4	72	32	632	1	0	0	0	0	0	0	0	0	0	0	0	0	54	26-Jun-02
2001	16	12	4	13	32	1	1	0	0	0	0	0	0	0	0	0	0	214	0	0	26-Jun-02
2001	16	12	4	13	32	2	1	0	0	0	0	0	0	0	0	0	0	15	0	0	26-Jun-02
2001	16	12	4	13	32	118	1	0	0	0	0	0	0	0	0	0	0	20	0	0	26-Jun-02
2001	16	12	4	13	32	168	1	0	0	0	0	0	0	0	0	0	0	1	0	0	26-Jun-02
2001	16	12	4	13	32	479	1	0	0	0	0	0	0	0	0	0	0	1	0	0	26-Jun-02
2001	17	12	6	99	33	118	1	0	56	137	498	202	72	8	26	53	6	3	3	160	04-Sep-02
2001	17	12	6	99	33	116	1	0	6	0	0	48	48	0	0	0	0	7	0	0	04-Sep-02
2001	17	12	6	99	33	114	1	0	6	13	259	33	10	0	1	0	0	1	0	1	04-Sep-02
2001	17	12	6	99	33	112	1	0	3	7	38	28	65	0	1	5	2	2	11	0	04-Sep-02
2001	17	12	6	99	33	105	1	0	0	1	2	0	0	0	0	0	0	0	0	0	04-Sep-02
2001	17	12	6	99	33	103	1	0	101	179	312	179	111	0	6	364	17	103	180	38	04-Sep-02
2001	17	12	6	99	33	101	1	0	1	1	0	24	15	0	0	1	1	1	12	0	04-Sep-02
2001	17	12	6	99	33	3	1	0	25	62	144	57	43	26	14	62	10	8	7	19	04-Sep-02
2001	17	12	6	99	33	2	1	0	25	62	144	57	43	26	14	62	10	8	7	19	04-Sep-02
2001	17	12	6	99	33	499	1	0	0	0	0	5	0	0	0	0	0	0	0	0	04-Sep-02
2001	17	12	6	13	32	479	1	0	30	105	80	94	40	0	1	6	1	1	4	6	04-Sep-02
2001	17	12	6	99	33	632	1	0	0	0	0	0	105	179	0	136	0	0	0	0	04-Sep-02
2001	17	12	6	13	32	188	1	0	5	10	11	20	7	0	1	3	1	1	1	2	04-Sep-02
2001	17	12	6	13	32	120	1	0	1	2	1	3	0	0	0	1	0	0	0	0	04-Sep-02
2001	17	12	6	13	32	118	1	0	436	590	516	411	179	13	91	121	97	29	101	214	04-Sep-02
2001	17	12	6	13	32	116	1	0	1	0	0	1	8	0	0	0	0	0	0	0	04-Sep-02
2001	17	12	6	13	32	114	1	0	13	23	18	20	11	0	1	2	1	1	1	8	04-Sep-02
2001	17	12	6	13	32	112	1	0	26	35	30	37	22	0	1	1	2	0	1	13	04-Sep-02
2001	17	12	6	13	32	105	1	0	0	3	7	5	1	0	0	0	4	1	0	0	04-Sep-02
2001	17	12	6	13	32	103	1	0	16	30	22	30	13	0	2	6	3	1	1	2	04-Sep-02
2001	17	12	6	13	32	101	1	0	4	12	0	23	12	0	0	0	0	3	1	0	04-Sep-02
2001	17	12	6	13	32	3	1	0	118	186	134	92	54	3	27	35	41	16	34	30	04-Sep-02
2001	17	12	6	13	32	2	1	0	118	186	134	92	54	3	27	35	41	16	34	30	04-Sep-02
2001	17	12	6	3	23	103	1	0	0	0	0	0	0	0	0	121	109	0	0	0	04-Sep-02
2001	17	12	6	3	23	3	1	0	0	0	0	0	0	0	0	6	2	0	0	0	04-Sep-02
2001	17	12	6	13	32	499	1	0	5	1	1	0	0	0	0	0	0	0	3	0	04-Sep-02
2001	17	12	6	29	34	499	1	0	0	1	11	0	0	0	0	0	0	0	0	0	04-Sep-02
2001	17	12	6	3	35	479	1	0	2	0	1	0	0	2	3	5	2	5	17	22	04-Sep-02
2001	17	12	6	3	35	169	1	0	0	0	0	0	1	0	0	3	1	1	1	1	04-Sep-02
2001	17	12	6	3	35	188	1	0	0	0	0	0	0	0	0	1	1	2	2	1	04-Sep-02
2001	17	12	6	3	35	120	1	0	0	0	0	0	1	0	0	3	2	1	4	3	04-Sep-02
2001	17	12	6	3	35	118	1	0	2	0	0	1	6	1	1	1	1	2	7	50	04-Sep-02
2001	17	12	6	3	35	116	1	0	0	0	3	0	0	0	0	2	0	0	21	2	04-Sep-02
2001	17	12	6	3	35	114	1	0	1	0	0	1	1	1	1	3	1	3	12	40	04-Sep-02
2001	17	12	6	3	35	112	1	0	2	0	1	5	2	2	1	14	6	3	19	30	04-Sep-02
2001	17	12	6	3	35	105	1	0	0	0	2	2	0	15	11	25	17	10	69	80	04-Sep-02
2001	17	12	6	3	35	103	1	0	29	0	19	14	75	129	87	593	211	665	1162	553	04-Sep-02
2001	17	12	6	3	35	102	1	0	0	0	0	0	0	0	1	2	1	1	7	10	04-Sep-02
2001	17	12	6	3	35	101	1	0	1	0	2	6	12	1	1	14	1	2	47	41	04-Sep-02
2001	17	12	6	99	33	479	1	0	3	14	42	20	6	0	1	2	0	0	0	0	04-Sep-02
2001	17	12	6	3	35	2	1	0	7	0	1	7	7	9	6	36	19	39	77	54	04-Sep-02
2001	17	12	6	3	35	499	1	0	0	0	0	0	0	0	0	1	4	1	4	3	04-Sep-02
2001	17	12	6	29	34	479	1	0	26	21	157	3	24	2	1	12	8	14	81	19	04-Sep-02
2001	17	12	6	29	34	169	1	0	7	7	48	2	17	5	6	18	19	11	16	7	04-Sep-02
2001	17	12	6	29	34	188	1	0	0	2	22	0	0	0	1	4	1	5	22	1	04-Sep-02
2001	17	12	6	29	34	120	1	0	0	0	4	0	1	0	1	3	4	6	3	1	04-Sep-02
2001	17	12	6	29	34	118	1	0	15	27	128	7	70	18	32	62	52	95	205	222	04-Sep-02
2001	17	12	6	29	34	116	1	0	2	0	10	5	49	0	0	28	21	32	50	6	04-Sep-02
2001	17	12	6	29	34	114	1	0	5	3	15	1	3	1	3	8	14	11	10	15	04-Sep-02
2001	17	12	6	29	34	112	1	0	6	2	17	1	9	3	0	36	32	11	79	25	04-Sep-02
2001	17	12	6	29	34	105	1	0	0	0	0	0	0	1	0	0	2	1	11	3	04-Sep-02
2001	17	12	6	29	34	103	1	0	3	2	16	1	5	1	5	13	7	15	9	1	04-Sep-02
2001	17	12	6	29	34	101	1	0	1	0	17	2	8	0	0	13	6	4	56	15	04-Sep-02
2001	17	12	6	29	34	3	1	0	14	5	42	3	25	9	15	42	34	47	85	40	04-Sep-02
2001	17	12	6	29	34	2	1	0	14	5	42	3	25	9	15	42	34	47	85	40	04-Sep-02
2001	17	12	6	3	35	3	1	0	7	0	1	7	7	9	6	36	19	39	77	54	04-Sep-02
2001	9	12	5	1	37	186	1	0	4	2	0	0	0	0	0	0	0	0	0	0	23-Oct-02
2001	9	12	5	3	37	186	1	0	0	0	4	0	0	0	0	0	0	0	0	0	23-Oct-02
2001	9	12	5	3	37	118	1	0	0	0	6	0	0	0	0	0	0	0	0	0	23-Oct-02
2001	9	12	5	3	37	114	1	0	0	0	47	0	0	0	0	0	0	0	0	0	23-Oct-02
2001	9	12	5	3	37	112	1	0	0	0	15	0	0	0	0	0	0	0	0	0	23-Oct-02
2001	9	12	5	3	37	103	1	0	0	0	126	0	0	0	0	0	0	0	0	0	23-Oct-02
2001	9	12	5	1	37	2	1	0	8	11	0	0	0	0	0	0	0	0	10	6	23-Oct-02
2001	9	12	5	3	37	2	1	0	0	0	12	0	0	0	0	0	0	0	0	0	23-Oct-02
2001	9	99	0	99	37	103	9	0	0	0	1	0	0	0	0	0	2	0	0	0	23-Oct-02
2001	9	12	5	1	37	116	1	0	0	0	0	0	0	0	0	0	0	0	22	1	23-Oct-02
2001	9	12	5	1	37	114	1	0	1	19	0	0	0	0	0	0	0	0	0	0	23-Oct-02
2001	9	12	5	1	37	112	1	0	4	6	0	0	0	0	0	0	0	0	0	1	23-Oct-02
2001	9	12	5	1	37	106	1	0	1	0	0	0	0	0	0	0	0	0	0	0	23-Oct-02
2001	9	12	5	1	37	102	1	0	1	0	0	0	0	0	0	0	0	0	2	2	23-Oct-02
2001	9	12	5	1	37	101	1	0	452	371	0	0	0	0	0	0	0	0	457	350	23-Oct-02
2001	9	12	5	3	37	101	1	0	0	0	45	0	0	0	0	0	0	0	0	0	23-Oct-02
2001	9	99	0	99	37	154	9	0	0	0	0	3	101	42	0	0	0	0	0	0	23-Oct-02
2001	9	99	0	99	37	610	9	0	0	0	0	73	124	160	88	44	9	1	0	0	23-Oct-02
2001	9	99	0	99	37	589	9	0	0	0	0	0	2	11	24	33	32	13	0	0	23-Oct-02
2001	9	99	0	99	37	539	9	0	0	0	0	0	0	0	1	0	0	0	0	1	23-Oct-02
2001	9	99	0	99	37	535	9	0	0	1	2	0	0	0	14	0	0	0	0	0	23-Oct-02
2001	9	99	0	99	37	479	9	0	0	0	2	0	2	2	9	14	3	5	2	0	23-Oct-02
2001	9	99	0	99	37	462	9	0	0	0	0	0	0	0	0	0	1	1	0	0	23-Oct-02
2001	9	99	0	99	37	101	9	0	0	0	28	0	0	7	130	149	198	42	120	0	23-Oct-02
2001	9	99	0	99	37	318	9	0	0	0	0	0	0	1	0	0	0	0	0	0	23-Oct-02
2001	9	99	0	99	37	102	9	0	0	0	0	0	0	0	14	27	28	4	0	0	23-Oct-02
2001	9	99	0	99	37	204	9	0	0	0	0	0	0	0	2	2	2	2	0	0	23-Oct-02
2001	9	99	0	99	37	116	9	0	0	0	0	0	0	0	1	36	35	61	31	0	23-Oct-02
2001	9	99	0	99	37	114	9	0	0	0	18	0	0	0	0	0	0	0	0	0	23-Oct-02
2001	9	99	0	99	37	112	9	0	0	0	12	0	0	1	8	19	18	13	16	0	23-Oct-02
2001	14	12	4	13	33	118	1	0	0	63	65	0	14	0	0	3	0	0	0	0	21-May-02
2001	14	12	4	13	33	120	1	0	0	1	2	0	0	0	0	0	0	0	0	0	21-May-02
2001	14	12	4	13	33	129	1	0	0	8	11	0	4	0	0	1	0	0	0	0	21-May-02
2001	14	12	4	13	33	168	1	0	0	5	6	0	1	0	0	0	0	0	0	0	21-May-02
2001	14	12	4	13	33	469	1	0	0	0	1	0	0	0	0	0	0	0	0	0	21-May-02
2001	14	12	4	72	33	1	1	0	0	0	0	0	0	0	0	0	79	244	293	27	21-May-02
2001	14	12	4	72	33	2	1	0	0	0	0	0	0	0	0	0	8	22	28	3	21-May-02
2001	14	12	4	72	33	3	1	0	0	0	0	0	0	0	0	0	8	22	28	3	21-May-02
2001	14	12	4	72	33	118	1	0	0	0	0	0	0	0	0	0	4	0	0	0	21-May-02
2001	14	12	4	72	33	632	1	0	0	0	0	0	0	0	0	0	10	60	54	6	21-May-02
2001	12	19	0	72	33	632	9	0	0	355	768	96	0	625	869	761	170	513	576	330	23-May-02
2001	12	19	0	72	33	118	9	0	0	0	14	0	0	0	0	0	0	0	0	0	23-May-02
2001	31	19	5	72	33	632	1	0	0	31	104	133	86	164	17	75	47	0	0	0	27-May-02
2001	31	19	5	72	32	3	1	0	0	4	0	0	0	0	0	0	0	0	0	1	27-May-02
2001	31	19	5	72	32	632	1	0	0	17	0	0	0	0	0	0	0	0	0	4	27-May-02
2001	31	19	6	72	32	2	1	0	0	0	2	0	0	0	1	5	1	0	0	2	27-May-02
2001	31	19	6	72	32	3	1	0	0	0	2	0	0	0	1	5	1	0	0	2	27-May-02
2001	31	19	6	72	32	632	1	0	0	0	12	0	0	0	2	22	2	0	0	8	27-May-02
2001	31	19	5	72	32	2	1	0	0	4	0	0	0	0	0	0	0	0	0	1	27-May-02
2001	31	19	5	72	33	3	1	0	0	7	22	27	16	30	5	21	17	0	0	0	27-May-02
2001	31	19	6	72	33	632	1	0	0	71	314	195	264	382	277	243	153	172	80	153	27-May-02
2001	31	12	6	13	33	2	1	0	0	18	0	0	15	0	0	0	0	10	0	0	27-May-02
2001	31	12	6	13	33	3	1	0	0	20	0	0	15	0	0	0	0	10	0	0	27-May-02
2001	31	12	6	13	33	103	1	0	0	6	0	0	5	0	0	0	0	0	0	0	27-May-02
2001	31	12	6	13	33	118	1	0	0	165	0	0	100	0	0	0	0	26	0	0	27-May-02
2001	31	19	6	72	33	2	1	0	0	16	44	31	41	48	46	34	28	19	11	10	27-May-02
2001	31	19	6	72	33	3	1	0	0	18	45	31	41	49	48	34	30	20	12	12	27-May-02
2001	31	19	5	72	33	2	1	0	0	6	21	27	16	30	5	21	17	0	0	0	27-May-02
2001	16	12	4	13	33	1	1	0	0	0	0	0	110	0	0	0	0	35	0	0	26-Jun-02
2001	16	12	4	13	33	2	1	0	0	0	0	0	6	0	0	0	0	3	0	0	26-Jun-02
2001	16	12	4	72	32	2	1	0	0	0	0	0	0	0	0	0	0	0	0	11	26-Jun-02
2001	16	12	4	72	33	2	1	0	0	0	0	0	0	0	0	0	0	0	0	9	26-Jun-02
2001	16	15	7	13	1	118	1	0	0	0	0	0	0	0	0	0	21	282	142	0	26-Jun-02
2001	16	12	4	72	33	103	1	0	0	0	0	0	0	0	0	0	0	0	0	4	26-Jun-02
2001	16	12	4	72	33	499	1	0	0	0	0	0	0	0	0	0	0	0	0	1	26-Jun-02
2001	16	15	7	13	34	1	1	0	0	0	0	0	0	0	0	0	0	6	0	0	26-Jun-02
2001	16	15	7	13	34	2	1	0	0	0	0	0	0	0	0	0	0	2	0	0	26-Jun-02
2001	16	15	7	13	34	118	1	0	0	0	0	0	0	0	0	0	0	1	0	0	26-Jun-02
2001	16	15	7	13	34	479	1	0	0	0	0	0	0	0	0	0	0	1	0	0	26-Jun-02
2001	16	15	7	13	34	112	1	0	0	0	0	0	0	0	0	0	0	1	0	0	26-Jun-02
2001	16	15	7	13	1	1	1	0	0	0	0	0	0	0	0	0	42	500	376	0	26-Jun-02
2001	16	15	7	13	1	2	1	0	0	0	0	0	0	0	0	0	3	31	25	0	26-Jun-02
2001	16	12	4	13	33	118	1	0	0	0	0	0	19	0	0	0	0	3	0	0	26-Jun-02
2000	27	51	2	41	45	464	1	0	0	0	0	0	0	0	1	1	0	0	0	0	28-Feb-02
2000	27	51	2	41	45	299	1	0	0	0	0	0	0	0	0	1	0	0	0	0	28-Feb-02
2000	27	51	2	41	45	284	1	0	0	0	0	0	0	0	1	0	0	0	0	0	28-Feb-02
2000	27	51	2	41	45	278	1	0	0	0	0	0	0	0	3	1	0	0	0	0	28-Feb-02
2000	27	51	2	41	45	272	1	0	0	0	0	0	0	0	1	1	0	0	0	0	28-Feb-02
2000	27	51	2	41	45	264	1	0	0	0	0	0	0	0	10	13	0	0	0	0	28-Feb-02
2000	27	51	2	41	45	3	1	0	0	0	0	0	0	2	31	23	0	0	0	0	28-Feb-02
2000	27	51	2	41	45	2	1	0	0	0	0	0	0	2	23	16	0	0	0	0	28-Feb-02
2000	27	51	2	16	45	144	1	0	0	0	0	0	2	0	0	0	0	0	0	0	28-Feb-02
2000	27	51	2	23	45	188	9	0	0	0	0	0	0	0	1	0	0	0	0	0	28-Feb-02
2000	27	51	2	42	45	2	1	0	0	0	0	0	0	0	3	0	0	0	0	0	28-Feb-02
2000	27	51	2	23	45	144	9	0	0	0	0	0	0	0	6	0	0	0	0	0	28-Feb-02
2000	27	51	2	23	45	144	1	0	0	0	0	0	0	1	2	0	0	0	0	0	28-Feb-02
2000	27	51	2	23	45	3	1	0	0	0	0	0	0	24	4	0	0	0	0	0	28-Feb-02
2000	27	51	2	23	45	2	1	0	0	0	0	0	0	16	3	0	0	0	0	0	28-Feb-02
2000	27	51	2	23	45	1	1	0	0	0	0	0	0	163	24	0	0	0	0	0	28-Feb-02
2000	27	51	2	16	45	186	9	0	0	0	0	0	2	0	0	0	0	0	0	0	28-Feb-02
2000	27	51	2	16	45	144	9	0	0	0	0	0	1	0	0	0	0	0	0	0	28-Feb-02
2000	27	51	2	16	45	120	9	0	0	0	0	1	7	0	0	0	0	0	0	0	28-Feb-02
2000	27	51	3	16	45	144	9	0	1	0	0	0	0	0	0	0	0	0	1	0	28-Feb-02
2000	27	51	2	41	45	1	1	0	0	0	0	0	0	2	23	18	0	0	0	0	28-Feb-02
2000	27	51	3	1	45	3	1	0	0	0	8	0	0	17	0	0	0	0	0	0	28-Feb-02
2000	27	12	5	3	45	2	1	0	10	4	0	0	0	0	0	2	6	0	7	7	28-Feb-02
2000	27	51	3	16	45	101	9	0	3	0	3	0	0	0	0	0	0	0	4	1	28-Feb-02
2000	27	51	3	16	45	186	1	0	6	3	0	5	0	0	0	0	0	0	0	0	28-Feb-02
2000	27	51	3	16	45	120	1	0	11	5	0	3	0	0	0	0	0	0	0	1	28-Feb-02
2000	27	51	3	16	45	101	1	0	2	4	0	3	0	0	0	0	0	0	0	0	28-Feb-02
2000	27	51	3	16	45	3	1	0	20	11	1	9	0	0	0	0	0	0	0	3	28-Feb-02
2000	27	51	3	16	45	2	1	0	12	10	1	9	0	0	0	0	0	0	0	2	28-Feb-02
2000	27	51	3	16	45	1	1	0	181	6	1	6	0	0	0	0	0	0	0	15	28-Feb-02
2000	27	51	3	1	45	186	1	0	0	0	3	0	0	1	0	0	0	0	0	0	28-Feb-02
2000	27	51	2	41	45	264	9	0	0	0	0	0	0	4	0	0	0	0	0	0	28-Feb-02
2000	27	51	3	1	45	101	1	0	0	0	6	0	0	1	0	0	0	0	0	0	28-Feb-02
2000	27	51	2	42	45	1	1	0	0	0	0	0	0	0	4	0	0	0	0	0	28-Feb-02
2000	27	51	3	1	45	2	1	0	0	0	6	0	0	7	0	0	0	0	0	0	28-Feb-02
2000	27	51	3	1	45	1	1	0	0	0	5	0	0	81	0	0	0	0	0	0	28-Feb-02
2000	27	51	2	53	45	462	1	0	0	0	0	0	2	11	0	0	0	0	0	0	28-Feb-02
2000	27	51	2	53	45	3	1	0	0	0	0	0	1	10	0	0	0	0	0	0	28-Feb-02
2000	27	51	2	53	45	2	1	0	0	0	0	0	1	7	0	0	0	0	0	0	28-Feb-02
2000	27	51	2	53	45	1	1	0	0	0	0	0	1	7	0	0	0	0	0	0	28-Feb-02
2000	27	51	2	42	45	284	1	0	0	0	0	0	0	0	1	0	0	0	0	0	28-Feb-02
2000	27	51	2	42	45	3	1	0	0	0	0	0	0	0	5	0	0	0	0	0	28-Feb-02
2000	27	51	2	16	45	120	1	0	0	0	0	2	11	1	0	0	0	0	0	0	28-Feb-02
2000	27	51	3	1	45	120	1	0	0	0	1	0	0	0	0	0	0	0	0	0	28-Feb-02
2000	27	12	5	3	45	106	9	0	0	0	0	0	0	0	0	0	0	0	3	0	28-Feb-02
2000	27	15	5	3	45	2	1	0	0	0	1	0	0	0	0	0	0	0	6	0	28-Feb-02
2000	27	15	5	3	45	1	1	0	0	0	3	0	0	0	0	0	0	0	59	0	28-Feb-02
2000	27	12	5	6	45	199	1	0	0	1	2	0	0	0	0	0	0	0	0	0	28-Feb-02
2000	27	12	5	6	45	106	1	0	0	68	112	3	22	1	2	0	0	0	0	0	28-Feb-02
2000	27	12	5	6	45	103	1	0	0	0	0	0	3	0	0	0	0	0	0	0	28-Feb-02
2000	27	12	5	6	45	102	1	0	0	2	2	0	0	0	1	0	0	0	0	0	28-Feb-02
2000	27	12	5	6	45	101	1	0	0	11	7	1	0	0	0	0	0	0	0	0	28-Feb-02
2000	27	12	5	6	45	3	1	0	0	6	9	6	4	2	2	0	0	0	0	0	28-Feb-02
2000	27	51	2	16	45	186	1	0	0	0	0	0	2	0	0	0	0	0	0	0	28-Feb-02
2000	27	12	5	6	45	1	1	0	0	16	39	6	21	5	4	0	0	0	0	0	28-Feb-02
2000	27	15	5	3	45	199	1	0	0	0	0	0	0	0	0	0	0	0	1	0	28-Feb-02
2000	27	12	5	3	45	103	9	0	0	0	0	0	0	0	0	0	0	0	148	0	28-Feb-02
2000	27	12	5	3	45	102	9	0	0	0	0	0	0	0	0	0	0	0	5	0	28-Feb-02
2000	27	12	5	3	45	199	1	0	0	0	0	0	0	0	0	0	1	0	0	1	28-Feb-02
2000	27	12	5	3	45	120	1	0	1	0	0	0	0	0	0	0	0	0	0	0	28-Feb-02
2000	27	12	5	3	45	106	1	0	4	0	0	0	0	0	0	0	3	0	4	9	28-Feb-02
2000	27	12	5	3	45	103	1	0	134	69	0	0	0	0	0	13	140	0	211	365	28-Feb-02
2000	27	12	5	3	45	102	1	0	0	0	0	0	0	0	0	0	1	0	1	4	28-Feb-02
2000	27	12	5	3	45	101	1	0	0	0	0	0	0	0	0	0	0	0	1	3	28-Feb-02
2000	27	15	3	3	44	3	1	0	0	0	0	0	0	0	0	4	0	0	0	0	28-Feb-02
2000	27	12	5	6	45	2	1	0	0	5	7	2	4	1	2	0	0	0	0	0	28-Feb-02
2000	27	21	2	14	45	116	1	0	0	0	0	0	6	0	0	0	0	0	0	0	28-Feb-02
2000	27	51	2	16	45	101	1	0	0	0	0	1	1	0	0	0	0	0	0	0	28-Feb-02
2000	27	51	2	16	45	3	1	0	0	0	3	14	40	10	4	0	0	0	0	0	28-Feb-02
2000	27	51	2	16	45	2	1	0	0	0	2	9	28	7	2	0	0	0	0	0	28-Feb-02
2000	27	51	2	16	45	1	1	0	0	0	8	127	351	58	6	0	0	0	0	0	28-Feb-02
2000	27	51	1	1	45	101	9	0	0	0	0	0	0	0	2	2	3	4	3	0	28-Feb-02
2000	27	41	1	30	45	202	9	0	0	0	0	0	0	0	0	0	10	0	0	0	28-Feb-02
2000	27	21	2	19	45	129	1	0	0	0	0	0	17	14	0	0	0	0	0	0	28-Feb-02
2000	27	21	2	19	45	3	1	0	0	0	0	0	4	4	0	0	0	0	0	0	28-Feb-02
2000	27	21	2	19	45	2	1	0	0	0	0	0	3	3	0	0	0	0	0	0	28-Feb-02
2000	27	15	5	3	45	3	1	0	0	0	1	0	0	0	0	0	0	0	8	0	28-Feb-02
2000	27	21	2	14	45	122	1	0	0	0	0	0	7	0	0	0	0	0	0	0	28-Feb-02
2000	27	15	5	3	45	103	1	0	0	0	21	0	0	0	0	0	0	0	81	0	28-Feb-02
2000	27	21	2	14	45	3	1	0	0	0	0	0	6	0	0	0	0	0	0	0	28-Feb-02
2000	27	21	2	14	45	2	1	0	0	0	0	0	5	0	0	0	0	0	0	0	28-Feb-02
2000	27	21	2	14	45	1	1	0	0	0	0	0	43	0	0	0	0	0	0	0	28-Feb-02
2000	27	21	2	10	45	114	1	0	0	0	0	0	0	4	0	0	1	0	0	0	28-Feb-02
2000	27	21	2	10	45	112	1	0	0	0	0	0	30	25	0	1	2	3	0	0	28-Feb-02
2000	27	21	2	10	45	3	1	0	0	0	0	0	8	10	0	1	1	2	0	0	28-Feb-02
2000	27	21	2	10	45	2	1	0	0	0	0	0	6	8	0	1	1	2	0	0	28-Feb-02
2000	27	21	2	10	45	1	1	0	0	0	0	0	59	88	0	4	5	23	0	0	28-Feb-02
2000	27	51	3	16	45	186	9	0	5	0	1	0	0	0	0	0	0	0	9	2	28-Feb-02
2000	27	21	2	19	45	1	1	0	0	0	0	0	30	38	0	0	0	0	0	0	28-Feb-02
2000	27	12	2	4	46	1	1	0	532	455	374	36	1054	882	1354	636	1174	1119	701	487	28-Feb-02
2000	27	12	2	4	46	202	1	0	1	1	3	0	4	10	24	4	1	1	1	0	28-Feb-02
2000	27	12	2	4	46	129	1	0	1	0	0	0	1	0	0	0	0	0	0	0	28-Feb-02
2000	27	12	2	4	46	114	1	0	1	1	1	0	1	1	1	0	0	0	0	0	28-Feb-02
2000	27	12	2	4	46	112	1	0	1	0	0	0	1	1	0	0	0	0	1	0	28-Feb-02
2000	27	12	2	4	46	106	1	0	0	0	0	0	0	1	0	0	0	0	0	0	28-Feb-02
2000	27	12	2	4	46	105	1	0	8	2	1	0	3	1	1	0	0	0	1	1	28-Feb-02
2000	27	12	2	4	46	104	1	0	408	160	75	7	374	392	352	95	254	289	291	199	28-Feb-02
2000	27	12	2	4	46	103	1	0	0	0	0	0	0	2	0	0	0	0	0	0	28-Feb-02
2000	27	10	3	72	46	1	1	0	0	102	218	185	543	295	257	92	44	201	287	101	28-Feb-02
2000	27	12	2	4	46	2	1	0	55	37	28	3	81	73	100	41	80	80	66	43	28-Feb-02
2000	27	12	2	4	46	202	9	0	0	0	1	0	0	2	1	0	0	0	0	0	28-Feb-02
2000	27	10	4	72	46	639	9	0	0	0	0	0	0	41	0	0	0	0	0	0	28-Feb-02
2000	27	10	4	72	46	639	1	0	0	0	0	0	8	30	47	0	0	0	0	0	28-Feb-02
2000	27	10	4	72	46	3	1	0	0	0	0	0	1	5	6	0	0	0	0	0	28-Feb-02
2000	27	10	4	72	46	2	1	0	0	0	0	0	1	5	6	0	0	0	0	0	28-Feb-02
2000	27	10	4	72	46	1	1	0	0	0	0	0	12	9	39	0	0	0	0	0	28-Feb-02
2000	27	10	3	72	46	639	9	0	9	9	70	5	34	47	67	55	24	17	33	11	28-Feb-02
2000	27	10	3	72	46	639	1	0	0	26	76	266	208	126	129	35	19	66	176	67	28-Feb-02
2000	27	10	3	72	46	3	1	0	0	7	17	57	55	26	31	7	3	14	38	18	28-Feb-02
2000	27	51	3	16	45	120	9	0	11	3	2	0	0	0	0	0	0	0	6	4	28-Feb-02
2000	27	12	2	4	46	3	1	0	60	40	29	3	83	78	103	41	86	83	68	46	28-Feb-02
2000	27	12	3	3	46	106	9	0	0	0	0	0	0	0	0	0	0	4	0	0	28-Feb-02
2000	27	21	2	1	43	186	1	0	0	0	0	0	0	4	0	0	0	0	0	0	28-Feb-02
2000	27	21	2	1	43	114	1	0	0	0	0	0	6	3	0	0	0	1	0	0	28-Feb-02
2000	27	21	2	1	43	112	1	0	0	0	0	0	6	3	1	0	0	11	1	0	28-Feb-02
2000	27	21	2	1	43	101	1	0	0	0	0	0	15	48	58	13	0	50	89	6	28-Feb-02
2000	27	21	2	1	43	3	1	0	0	0	0	0	8	14	5	2	0	10	14	1	28-Feb-02
2000	27	12	3	4	46	104	1	0	211	53	1	0	284	283	281	67	195	433	628	375	28-Feb-02
2000	27	12	3	4	46	103	1	0	0	0	0	0	0	1	1	0	0	0	0	0	28-Feb-02
2000	27	12	3	4	46	3	1	0	20	8	1	0	55	54	57	19	44	74	97	46	28-Feb-02
2000	27	12	3	4	46	2	1	0	20	7	1	0	51	49	53	15	36	70	89	40	28-Feb-02
2000	27	12	2	4	46	302	1	0	0	0	0	0	1	0	0	0	0	0	0	0	28-Feb-02
2000	27	12	3	3	46	186	9	0	0	0	0	0	0	0	0	0	0	1	0	0	28-Feb-02
2000	27	12	2	4	46	104	9	0	0	0	3	0	0	11	12	0	0	0	0	4	28-Feb-02
2000	27	12	3	3	46	103	9	0	0	0	0	0	0	3	0	0	0	70	0	0	28-Feb-02
2000	27	12	3	3	46	186	1	0	0	0	0	0	0	0	0	0	0	1	1	0	28-Feb-02
2000	27	12	3	3	46	106	1	0	0	0	0	0	0	0	0	2	0	3	0	0	28-Feb-02
2000	27	12	3	3	46	103	1	0	0	0	0	0	0	0	0	5	0	85	46	2	28-Feb-02
2000	27	12	3	3	46	102	1	0	0	0	0	0	0	0	0	3	0	0	0	0	28-Feb-02
2000	27	12	3	3	46	3	1	0	2	0	0	0	0	0	0	3	0	15	11	1	28-Feb-02
2000	27	12	3	3	46	2	1	0	1	0	0	0	0	0	0	3	0	15	10	1	28-Feb-02
2000	27	12	3	3	46	1	1	0	7	0	0	0	0	0	0	24	0	172	66	3	28-Feb-02
2000	27	10	2	72	46	639	9	0	0	0	0	0	18	6	0	0	16	0	23	0	28-Feb-02
2000	27	12	3	4	46	1	1	0	167	92	4	0	652	625	707	236	507	923	1110	455	28-Feb-02
2000	27	51	4	16	45	2	1	0	14	9	2	2	0	0	0	0	0	0	1	2	28-Feb-02
2000	27	51	4	53	45	3	1	0	0	0	3	18	12	12	0	0	0	0	1	0	28-Feb-02
2000	27	51	4	53	45	2	1	0	0	0	2	16	10	9	0	0	0	0	1	0	28-Feb-02
2000	27	51	4	53	45	1	1	0	0	0	4	33	20	20	0	0	0	0	1	0	28-Feb-02
2000	27	51	4	16	45	144	9	0	1	0	0	0	0	0	0	0	0	0	0	0	28-Feb-02
2000	27	51	4	16	45	120	9	0	7	0	0	0	0	0	0	0	0	0	0	0	28-Feb-02
2000	27	51	4	16	45	101	9	0	1	0	0	0	0	0	0	0	0	0	0	0	28-Feb-02
2000	27	51	4	16	45	186	1	0	3	1	1	0	0	0	0	0	0	0	0	0	28-Feb-02
2000	27	51	4	16	45	120	1	0	11	5	1	1	0	0	0	0	0	0	0	0	28-Feb-02
2000	27	10	3	72	46	2	1	0	0	7	14	51	45	26	31	7	3	14	35	16	28-Feb-02
2000	27	51	4	16	45	3	1	0	17	11	2	2	0	0	0	0	0	0	1	2	28-Feb-02
2000	27	62	1	71	45	610	9	0	0	0	0	0	0	693	495	236	40	12	8	0	28-Feb-02
2000	27	51	4	16	45	1	1	0	59	17	12	11	0	0	0	0	0	0	7	11	28-Feb-02
2000	27	51	3	41	45	464	1	0	0	0	0	0	0	0	0	2	0	0	0	0	28-Feb-02
2000	27	51	3	41	45	284	1	0	0	0	0	0	0	0	1	0	0	0	0	0	28-Feb-02
2000	27	51	3	41	45	264	1	0	0	0	0	0	0	0	7	53	0	0	0	0	28-Feb-02
2000	27	51	3	41	45	3	1	0	0	0	0	0	0	3	18	89	0	0	0	0	28-Feb-02
2000	27	51	3	41	45	2	1	0	0	0	0	0	0	2	11	58	0	0	0	0	28-Feb-02
2000	27	51	3	41	45	1	1	0	0	0	0	0	0	2	13	70	0	0	0	0	28-Feb-02
2000	27	51	3	29	45	186	9	0	0	0	0	0	0	2	0	0	0	0	0	0	28-Feb-02
2000	27	51	3	29	45	144	9	0	0	0	0	0	0	2	0	0	0	0	0	0	28-Feb-02
2000	27	51	4	16	45	101	1	0	2	0	0	0	0	0	0	0	0	0	0	0	28-Feb-02
2000	27	71	4	80	45	536	9	0	0	0	0	288	539	275	54	0	44	18	0	0	28-Feb-02
2000	27	10	2	72	46	639	1	0	0	9	53	177	162	155	79	164	158	34	239	58	28-Feb-02
2000	27	10	2	72	46	3	1	0	0	3	12	45	37	24	9	26	22	5	42	12	28-Feb-02
2000	27	10	2	72	46	2	1	0	0	3	12	44	31	24	9	26	19	5	36	11	28-Feb-02
2000	27	10	2	72	46	1	1	0	0	40	182	580	547	277	124	366	276	56	486	158	28-Feb-02
2000	27	10	1	72	46	639	9	0	0	0	0	0	0	0	0	0	55	45	23	0	28-Feb-02
2000	27	71	6	87	45	525	9	0	0	529	413	0	0	0	0	0	0	0	0	0	28-Feb-02
2000	27	71	6	87	45	525	1	0	0	0	580	589	1102	935	859	380	0	0	0	0	28-Feb-02
2000	27	71	6	87	45	514	1	0	0	0	45	54	76	0	0	0	0	0	0	0	28-Feb-02
2000	27	71	6	87	45	3	1	0	0	0	17	17	29	27	28	12	0	0	0	0	28-Feb-02
2000	27	51	4	53	45	462	1	0	0	0	2	44	44	37	0	0	0	0	12	0	28-Feb-02
2000	27	71	6	87	45	1	1	0	0	0	381	300	595	586	766	320	0	0	0	0	28-Feb-02
2000	27	62	0	71	45	610	9	0	0	0	0	0	0	26	65	0	0	0	0	0	28-Feb-02
2000	27	62	3	71	45	610	9	0	0	0	0	0	0	0	6	0	3	0	0	0	28-Feb-02
2000	27	62	3	71	45	610	1	0	0	0	0	0	0	65	83	40	12	2	0	0	28-Feb-02
2000	27	62	3	71	45	3	1	0	0	0	0	0	0	30	33	27	13	1	0	0	28-Feb-02
2000	27	62	3	71	45	2	1	0	0	0	0	0	0	26	24	19	10	1	0	0	28-Feb-02
2000	27	62	2	71	45	610	9	0	0	0	0	0	0	6	0	13	16	5	0	0	28-Feb-02
2000	27	62	2	71	45	610	1	0	0	0	0	0	0	542	556	316	130	77	33	6	28-Feb-02
2000	27	62	2	71	45	3	1	0	0	0	0	0	0	250	239	164	77	39	14	4	28-Feb-02
2000	27	62	2	71	45	2	1	0	0	0	0	0	0	171	151	111	49	24	12	3	28-Feb-02
2000	27	12	5	3	45	1	1	0	135	58	0	0	0	0	0	11	74	0	72	60	28-Feb-02
2000	27	71	6	87	45	2	1	0	0	0	14	17	28	27	27	11	0	0	0	0	28-Feb-02
2000	27	51	1	1	44	186	9	0	0	0	0	0	0	0	1	3	12	1	0	0	28-Feb-02
2000	27	51	2	1	44	101	9	0	0	0	0	0	0	0	0	6	7	0	0	0	28-Feb-02
2000	27	51	2	1	44	186	1	0	0	0	0	0	0	0	0	0	1	0	0	0	28-Feb-02
2000	27	51	2	1	44	101	1	0	0	0	0	0	0	0	0	0	1	3	0	0	28-Feb-02
2000	27	51	2	1	44	3	1	0	0	0	0	0	0	0	4	0	2	5	0	0	28-Feb-02
2000	27	51	2	1	44	2	1	0	0	0	0	0	0	0	2	0	1	2	0	0	28-Feb-02
2000	27	51	2	1	44	1	1	0	0	0	0	0	0	0	32	0	4	8	0	0	28-Feb-02
2000	27	51	1	21	44	186	9	0	0	0	0	0	16	6	10	4	12	0	0	0	28-Feb-02
2000	27	51	1	21	44	120	9	0	0	0	0	0	4	2	3	1	2	0	0	0	28-Feb-02
2000	27	41	0	30	44	202	9	0	0	0	0	47	1	1	0	0	1	0	0	0	28-Feb-02
2000	27	51	1	1	44	188	9	0	0	0	0	0	0	0	0	1	2	0	0	0	28-Feb-02
2000	27	51	2	21	44	3	1	0	0	0	0	0	15	2	0	0	3	0	0	0	28-Feb-02
2000	27	51	1	1	44	120	9	0	0	0	0	0	0	0	0	0	1	1	0	0	28-Feb-02
2000	27	51	1	1	44	112	9	0	0	0	0	0	0	0	0	4	2	0	0	0	28-Feb-02
2000	27	51	1	1	44	101	9	0	0	0	0	10	5	5	8	62	91	18	1	1	28-Feb-02
2000	27	42	1	30	44	202	9	0	0	0	0	0	0	0	0	0	0	22	0	0	28-Feb-02
2000	27	42	0	59	44	400	9	0	0	2	0	0	0	0	0	0	0	0	0	0	28-Feb-02
2000	27	41	1	31	44	204	9	0	0	0	0	0	3	3	5	3	17	2	7	0	28-Feb-02
2000	27	41	1	30	44	202	9	0	0	0	0	2	8	0	0	0	615	211	0	0	28-Feb-02
2000	27	41	0	50	44	302	9	0	0	0	0	0	14	5	0	0	0	0	0	0	28-Feb-02
2000	27	61	0	31	44	202	9	0	0	0	0	0	1	8	0	0	0	0	0	0	28-Feb-02
2000	27	51	1	21	44	101	9	0	0	0	0	0	3	1	2	2	5	0	0	0	28-Feb-02
2000	27	51	3	16	44	101	1	0	1	0	0	0	0	0	0	0	0	0	0	0	28-Feb-02
2000	27	12	5	3	45	3	1	0	11	6	0	0	0	0	0	2	8	0	14	11	28-Feb-02
2000	27	61	0	30	44	204	9	0	0	0	0	0	0	6	0	0	0	0	0	0	28-Feb-02
2000	27	61	0	30	44	202	9	0	0	0	0	0	17	8	0	0	0	0	0	0	28-Feb-02
2000	27	53	1	31	44	204	9	0	0	0	0	0	0	0	0	2	5	2	0	0	28-Feb-02
2000	27	51	4	53	44	462	1	0	0	0	0	0	0	0	0	0	0	0	17	0	28-Feb-02
2000	27	51	4	53	44	3	1	0	0	0	0	0	1	1	0	0	0	0	2	0	28-Feb-02
2000	27	51	4	53	44	2	1	0	0	0	0	0	1	1	0	0	0	0	1	0	28-Feb-02
2000	27	51	4	53	44	1	1	0	0	0	0	0	2	2	0	0	0	0	2	0	28-Feb-02
2000	27	51	3	16	44	186	1	0	1	0	0	0	0	0	0	0	0	0	0	0	28-Feb-02
2000	27	51	2	21	44	1	1	0	0	0	0	0	64	9	0	0	11	0	0	0	28-Feb-02
2000	27	51	3	16	44	120	1	0	6	0	0	0	0	0	0	0	0	0	0	0	28-Feb-02
2000	27	51	2	21	44	2	1	0	0	0	0	0	12	2	0	0	2	0	0	0	28-Feb-02
2000	27	51	3	16	44	3	1	0	9	0	0	0	0	0	0	0	0	0	0	0	28-Feb-02
2000	27	51	3	16	44	2	1	0	9	0	0	0	0	0	0	0	0	0	0	0	28-Feb-02
2000	27	51	3	16	44	1	1	0	2	0	0	0	0	0	0	0	0	0	0	0	28-Feb-02
2000	27	51	2	21	44	186	9	0	0	0	0	0	1	0	3	4	3	0	0	0	28-Feb-02
2000	27	51	2	21	44	101	9	0	0	0	0	0	0	0	0	1	1	0	0	0	28-Feb-02
2000	27	51	2	21	44	186	1	0	0	0	0	0	11	2	0	0	1	0	0	0	28-Feb-02
2000	27	51	2	21	44	120	1	0	0	0	0	0	2	0	0	0	0	0	0	0	28-Feb-02
2000	27	51	2	21	44	101	1	0	0	0	0	0	3	0	0	0	1	0	0	0	28-Feb-02
2000	27	22	1	11	44	114	1	0	0	0	0	0	4	0	0	0	0	0	0	0	28-Feb-02
2000	27	51	3	16	44	144	1	0	1	0	0	0	0	0	0	0	0	0	0	0	28-Feb-02
2000	27	21	2	10	44	1	1	0	0	0	0	0	336	34	54	100	30	0	24	0	28-Feb-02
2000	27	21	2	11	44	3	1	0	0	0	0	0	26	13	0	2	7	3	1	0	28-Feb-02
2000	27	21	2	11	44	2	1	0	0	0	0	0	25	13	0	2	6	3	1	0	28-Feb-02
2000	27	21	2	11	44	1	1	0	0	0	0	0	261	106	0	16	43	18	8	0	28-Feb-02
2000	27	21	2	10	44	112	9	0	0	0	0	0	0	0	0	6	0	0	0	0	28-Feb-02
2000	27	21	2	10	44	118	1	0	0	0	0	0	1	0	0	0	0	0	0	0	28-Feb-02
2000	27	21	2	10	44	114	1	0	0	0	0	0	17	3	2	3	0	0	1	0	28-Feb-02
2000	27	21	2	10	44	112	1	0	0	0	0	0	80	4	15	42	8	0	1	0	28-Feb-02
2000	27	21	2	10	44	101	1	0	0	0	0	0	2	0	0	0	0	0	0	0	28-Feb-02
2000	27	41	0	31	44	204	9	0	0	0	0	0	0	0	1	2	0	0	0	0	28-Feb-02
2000	27	21	2	10	44	2	1	0	0	0	0	0	38	3	8	15	4	0	2	0	28-Feb-02
2000	27	21	2	11	44	112	1	0	0	0	0	0	5	4	0	1	6	0	1	0	28-Feb-02
2000	27	21	1	11	44	186	9	0	0	0	0	0	1	0	0	0	0	0	0	0	28-Feb-02
2000	27	21	1	11	44	118	9	0	0	0	0	0	0	0	0	0	0	2	0	0	28-Feb-02
2000	27	21	1	11	44	114	9	0	0	0	0	0	11	5	3	0	7	20	0	0	28-Feb-02
2000	27	21	1	11	44	112	9	0	0	0	0	0	3	0	0	0	0	0	0	0	28-Feb-02
2000	27	21	1	10	44	118	9	0	0	0	0	0	1	1	1	1	0	0	0	0	28-Feb-02
2000	27	21	1	10	44	114	9	0	0	0	0	0	8	4	3	1	0	0	0	0	28-Feb-02
2000	27	21	1	10	44	112	9	0	0	0	0	0	25	5	10	4	1	0	0	0	28-Feb-02
2000	27	21	1	10	44	101	9	0	0	0	0	0	1	0	0	0	0	0	0	0	28-Feb-02
2000	27	10	6	72	1	1	1	0	0	0	0	0	0	0	0	84	55	0	0	0	28-Feb-02
2000	27	21	2	10	44	3	1	0	0	0	0	0	41	3	8	15	4	0	2	0	28-Feb-02
2000	27	21	2	19	44	114	1	0	0	0	0	0	3	0	0	0	0	0	0	0	28-Feb-02
2000	27	22	1	11	44	3	1	0	0	0	0	0	3	0	0	0	0	0	0	0	28-Feb-02
2000	27	22	1	11	44	2	1	0	0	0	0	0	3	0	0	0	0	0	0	0	28-Feb-02
2000	27	22	1	11	44	1	1	0	0	0	0	0	52	0	0	0	0	0	0	0	28-Feb-02
2000	27	21	3	3	44	103	1	0	0	0	0	0	0	0	0	47	0	0	0	0	28-Feb-02
2000	27	21	3	3	44	3	1	0	0	0	0	0	0	0	0	4	0	0	0	0	28-Feb-02
2000	27	21	3	3	44	2	1	0	0	0	0	0	0	0	0	4	0	0	0	0	28-Feb-02
2000	27	21	3	3	44	1	1	0	0	0	0	0	0	0	0	42	0	0	0	0	28-Feb-02
2000	27	21	3	1	44	114	9	0	0	0	0	0	0	0	0	0	0	2	0	0	28-Feb-02
2000	27	21	3	1	44	112	9	0	0	0	0	0	0	0	0	0	0	3	0	0	28-Feb-02
2000	27	21	2	11	44	101	1	0	0	0	0	0	3	0	0	0	0	0	0	0	28-Feb-02
2000	27	21	2	19	44	129	1	0	0	0	0	0	16	0	0	0	0	0	0	0	28-Feb-02
2000	27	21	2	11	44	103	1	0	0	0	0	0	0	0	0	0	1	0	0	0	28-Feb-02
2000	27	21	2	19	44	3	1	0	0	0	0	0	15	0	0	0	0	0	0	0	28-Feb-02
2000	27	21	2	19	44	2	1	0	0	0	0	0	11	0	0	0	0	0	0	0	28-Feb-02
2000	27	21	2	19	44	1	1	0	0	0	0	0	66	0	0	0	0	0	0	0	28-Feb-02
2000	27	21	2	11	44	114	9	0	0	0	0	0	5	0	0	0	0	24	0	0	28-Feb-02
2000	27	21	2	11	44	112	9	0	0	0	0	0	2	0	0	0	0	1	0	0	28-Feb-02
2000	27	21	2	11	44	186	1	0	0	0	0	0	2	0	0	0	0	0	0	0	28-Feb-02
2000	27	21	2	11	44	118	1	0	0	0	0	0	4	1	0	0	0	0	0	0	28-Feb-02
2000	27	21	2	11	44	114	1	0	0	0	0	0	44	16	0	6	10	12	1	0	28-Feb-02
2000	27	61	0	31	44	204	9	0	0	0	0	0	208	416	25	0	0	0	0	0	28-Feb-02
2000	27	21	3	1	44	101	9	0	0	0	0	0	0	0	0	0	0	9	0	0	28-Feb-02
2000	27	12	2	54	45	132	1	0	0	0	0	1	0	0	0	0	0	0	0	0	28-Feb-02
2000	27	12	3	10	45	112	1	0	0	45	13	0	0	16	0	0	0	0	17	0	28-Feb-02
2000	27	12	3	10	45	3	1	0	0	19	8	0	0	7	0	0	0	0	8	0	28-Feb-02
2000	27	12	3	10	45	2	1	0	0	18	8	0	0	6	0	0	0	0	8	0	28-Feb-02
2000	27	12	3	10	45	1	1	0	0	250	100	0	0	92	0	0	0	0	123	0	28-Feb-02
2000	27	12	3	3	45	103	1	0	0	0	0	0	0	0	7	25	81	0	0	0	28-Feb-02
2000	27	12	3	3	45	3	1	0	0	0	0	0	0	0	3	5	16	0	0	0	28-Feb-02
2000	27	12	3	3	45	2	1	0	0	0	0	0	0	0	2	4	12	0	0	0	28-Feb-02
2000	27	12	3	3	45	1	1	0	0	0	0	0	0	0	35	78	188	0	0	0	28-Feb-02
2000	27	12	2	10	45	118	1	0	1	2	4	0	2	0	0	0	0	0	0	0	28-Feb-02
2000	27	12	2	54	45	479	1	0	0	0	0	91	44	0	0	0	0	0	0	0	28-Feb-02
2000	27	12	3	10	45	112	9	0	0	0	0	0	0	0	3	0	0	0	0	0	28-Feb-02
2000	27	12	2	54	45	3	1	0	0	0	0	9	2	0	0	0	0	0	0	0	28-Feb-02
2000	27	12	2	54	45	2	1	0	0	0	0	9	2	0	0	0	0	0	0	0	28-Feb-02
2000	27	12	2	54	45	1	1	0	0	0	0	42	9	0	0	0	0	0	0	0	28-Feb-02
2000	27	12	2	19	45	129	1	0	0	0	16	0	40	7	0	0	0	0	0	0	28-Feb-02
2000	27	12	2	19	45	118	1	0	0	0	2	0	0	0	0	0	0	0	0	0	28-Feb-02
2000	27	12	2	19	45	102	1	0	0	0	0	0	1	0	0	0	0	0	0	0	28-Feb-02
2000	27	12	2	19	45	3	1	0	0	0	6	0	15	2	0	0	0	0	0	0	28-Feb-02
2000	27	12	2	19	45	2	1	0	0	0	6	0	10	2	0	0	0	0	0	0	28-Feb-02
2000	27	61	0	30	44	302	9	0	0	0	0	0	0	2	0	0	0	0	0	0	28-Feb-02
2000	27	12	2	54	45	479	9	0	0	0	0	26	0	0	0	0	0	0	0	0	28-Feb-02
2000	27	12	3	54	45	3	1	0	0	0	0	6	14	0	0	0	0	4	0	0	28-Feb-02
2000	27	12	5	1	45	106	1	0	0	3	1	0	0	0	0	0	0	0	0	0	28-Feb-02
2000	27	12	5	1	45	101	1	0	0	7	6	0	0	0	3	0	0	0	0	0	28-Feb-02
2000	27	12	5	1	45	3	1	0	0	1	2	0	0	0	1	0	0	0	0	0	28-Feb-02
2000	27	12	5	1	45	2	1	0	0	1	1	0	0	0	1	0	0	0	0	0	28-Feb-02
2000	27	12	5	1	45	1	1	0	0	2	2	0	0	0	7	0	0	0	0	0	28-Feb-02
2000	27	12	4	3	45	103	1	0	0	0	75	0	0	0	0	0	0	0	0	0	28-Feb-02
2000	27	12	4	3	45	3	1	0	0	0	3	0	0	0	0	0	0	0	0	0	28-Feb-02
2000	27	12	4	3	45	2	1	0	0	0	2	0	0	0	0	0	0	0	0	0	28-Feb-02
2000	27	12	4	3	45	1	1	0	0	0	15	0	0	0	0	0	0	0	0	0	28-Feb-02
2000	27	12	3	10	45	114	1	0	0	1	1	0	0	0	0	0	0	0	0	0	28-Feb-02
2000	27	12	3	54	45	479	1	0	0	0	0	69	96	0	0	0	0	27	0	0	28-Feb-02
2000	27	12	3	10	45	118	1	0	0	3	2	0	0	0	0	0	0	0	1	0	28-Feb-02
2000	27	12	3	54	45	2	1	0	0	0	0	6	10	0	0	0	0	4	0	0	28-Feb-02
2000	27	12	3	54	45	1	1	0	0	0	0	16	76	0	0	0	0	32	0	0	28-Feb-02
2000	27	12	3	19	45	129	1	0	0	0	0	0	21	16	14	28	18	24	8	0	28-Feb-02
2000	27	12	3	19	45	103	1	0	0	0	0	0	0	0	1	1	0	0	0	0	28-Feb-02
2000	27	12	3	19	45	101	1	0	0	0	0	0	1	1	0	0	0	0	1	0	28-Feb-02
2000	27	12	3	19	45	3	1	0	0	0	0	0	11	12	12	21	16	18	6	0	28-Feb-02
2000	27	12	3	19	45	2	1	0	0	0	0	0	9	10	10	18	13	16	5	0	28-Feb-02
2000	27	12	3	19	45	1	1	0	0	0	0	0	133	123	136	261	179	215	68	0	28-Feb-02
2000	27	12	2	10	45	114	1	0	0	0	1	0	0	0	0	0	0	0	0	0	28-Feb-02
2000	27	12	3	54	45	479	9	0	0	0	0	13	0	0	0	0	0	0	0	0	28-Feb-02
2000	27	62	2	71	44	2	1	0	0	0	0	0	0	8	18	18	4	1	0	0	28-Feb-02
2000	27	10	1	72	45	2	1	0	0	0	0	0	0	4	0	0	0	0	0	0	28-Feb-02
2000	27	10	1	72	45	1	1	0	0	0	0	0	0	59	0	0	0	0	0	0	28-Feb-02
2000	27	99	1	91	44	652	9	0	2	9	3	1	0	0	0	9	27	12	12	12	28-Feb-02
2000	27	99	0	87	44	518	9	0	0	0	0	0	0	0	4	0	0	0	0	0	28-Feb-02
2000	27	62	3	71	44	610	1	0	0	0	0	0	0	3	0	0	0	0	0	0	28-Feb-02
2000	27	62	3	71	44	3	1	0	0	0	0	0	0	1	0	0	0	0	0	0	28-Feb-02
2000	27	62	3	71	44	2	1	0	0	0	0	0	0	1	0	0	0	0	0	0	28-Feb-02
2000	27	62	2	71	44	610	9	0	0	0	0	0	0	0	0	0	2	0	0	0	28-Feb-02
2000	27	12	2	19	45	1	1	0	0	0	85	0	140	23	0	0	0	0	0	0	28-Feb-02
2000	27	62	2	71	44	3	1	0	0	0	0	0	0	12	28	29	6	1	0	0	28-Feb-02
2000	27	10	2	72	45	1	1	0	0	116	18	0	501	391	0	0	97	0	20	0	28-Feb-02
2000	27	62	1	71	44	610	9	0	0	0	0	0	0	83	809	264	17	0	0	0	28-Feb-02
2000	27	62	1	71	44	602	9	0	0	0	0	0	0	0	4	83	87	38	3	0	28-Feb-02
2000	27	62	1	70	44	622	9	0	0	0	0	2	596	662	145	0	0	0	0	12	28-Feb-02
2000	27	62	1	70	44	602	9	0	0	0	0	0	1	1	0	0	0	0	0	0	28-Feb-02
2000	27	62	0	71	44	610	9	0	0	0	0	0	0	9	0	0	0	0	0	0	28-Feb-02
2000	27	61	0	59	44	308	9	0	0	0	0	0	0	2	0	1	2	3	0	0	28-Feb-02
2000	27	61	0	50	44	302	9	0	0	0	0	0	13	49	1	0	0	0	0	0	28-Feb-02
2000	27	61	0	50	44	204	9	0	0	0	0	0	0	20	0	0	0	0	0	0	28-Feb-02
2000	27	61	0	31	44	302	9	0	0	0	0	0	0	15	0	0	0	0	0	0	28-Feb-02
2000	27	62	2	71	44	610	1	0	0	0	0	0	0	19	72	67	13	1	0	0	28-Feb-02
2000	27	10	3	72	45	639	9	0	0	0	0	45	85	84	0	0	0	0	19	0	28-Feb-02
2000	27	12	2	10	45	112	1	0	13	64	32	1	43	0	0	0	0	0	0	0	28-Feb-02
2000	27	12	2	10	45	102	1	0	0	0	0	0	2	0	0	0	0	0	0	0	28-Feb-02
2000	27	12	2	10	45	101	1	0	0	0	1	0	1	0	0	0	0	0	0	0	28-Feb-02
2000	27	12	2	10	45	3	1	0	4	28	19	3	13	0	0	0	0	0	0	0	28-Feb-02
2000	27	12	2	10	45	2	1	0	3	26	17	3	13	0	0	0	0	0	0	0	28-Feb-02
2000	27	12	2	10	45	1	1	0	47	367	219	21	138	0	0	0	0	0	0	0	28-Feb-02
2000	27	10	4	72	45	639	9	0	0	0	0	0	0	21	0	0	0	0	0	0	28-Feb-02
2000	27	10	4	72	45	639	1	0	0	0	0	0	82	25	21	0	0	0	0	0	28-Feb-02
2000	27	10	4	72	45	3	1	0	0	0	0	0	9	5	4	0	0	0	0	0	28-Feb-02
2000	27	10	1	72	45	3	1	0	0	0	0	0	0	4	0	0	0	0	0	0	28-Feb-02
2000	27	10	4	72	45	1	1	0	0	0	0	0	139	80	57	0	0	0	0	0	28-Feb-02
2000	27	10	1	72	45	639	1	0	0	0	0	0	0	34	0	0	0	0	0	0	28-Feb-02
2000	27	10	3	72	45	639	1	0	0	0	24	94	282	285	32	38	0	7	42	0	28-Feb-02
2000	27	10	3	72	45	3	1	0	0	0	5	25	62	44	5	20	0	3	11	0	28-Feb-02
2000	27	10	3	72	45	2	1	0	0	0	4	14	43	39	5	16	0	3	11	0	28-Feb-02
2000	27	10	3	72	45	1	1	0	0	0	71	109	422	399	70	210	0	44	196	0	28-Feb-02
2000	27	10	2	72	45	639	9	0	0	0	0	0	18	53	0	0	0	0	0	0	28-Feb-02
2000	27	10	2	72	45	639	1	0	0	28	5	0	234	184	0	0	42	0	7	0	28-Feb-02
2000	27	10	2	72	45	3	1	0	0	7	1	0	47	34	0	0	9	0	1	0	28-Feb-02
2000	27	10	2	72	45	2	1	0	0	7	1	0	45	34	0	0	7	0	1	0	28-Feb-02
2000	27	21	2	1	43	114	9	0	0	0	0	0	6	0	0	0	0	2	0	0	28-Feb-02
2000	27	10	4	72	45	2	1	0	0	0	0	0	8	4	4	0	0	0	0	0	28-Feb-02
2000	27	51	1	16	46	188	9	0	0	0	0	1	1	1	1	0	0	0	0	0	28-Feb-02
2000	27	51	1	41	46	278	9	0	0	0	0	0	0	2	0	0	1	0	0	0	28-Feb-02
2000	27	51	1	41	46	272	9	0	0	0	0	0	0	0	0	0	1	0	0	0	28-Feb-02
2000	27	51	1	41	46	264	9	0	0	0	0	0	0	5	11	38	5	0	0	0	28-Feb-02
2000	27	51	1	21	46	186	9	0	0	0	0	0	0	0	19	28	28	3	0	0	28-Feb-02
2000	27	51	1	21	46	144	9	0	0	0	0	0	0	0	1	2	1	0	0	0	28-Feb-02
2000	27	51	1	21	46	106	9	0	0	0	0	0	0	0	2	2	1	0	0	0	28-Feb-02
2000	27	51	1	21	46	102	9	0	0	0	0	0	0	0	1	2	1	0	0	0	28-Feb-02
2000	27	51	1	21	46	101	9	0	0	0	0	0	0	0	1	3	1	1	0	0	28-Feb-02
2000	27	51	1	2	46	188	9	0	0	0	0	0	0	2	0	0	0	0	0	0	28-Feb-02
2000	27	51	1	16	46	199	9	0	0	0	0	1	1	1	0	0	0	0	0	0	28-Feb-02
2000	27	51	1	41	46	462	9	0	0	0	0	0	0	0	0	1	0	0	0	0	28-Feb-02
2000	27	51	1	16	46	186	9	0	0	1	0	1	1	5	12	6	1	0	0	0	28-Feb-02
2000	27	51	1	16	46	144	9	0	0	3	3	3	3	4	12	4	1	0	0	0	28-Feb-02
2000	27	51	1	16	46	132	9	0	0	2	2	2	2	1	1	0	0	0	0	0	28-Feb-02
2000	27	51	1	16	46	120	9	0	0	3	3	3	5	8	15	7	3	0	0	0	28-Feb-02
2000	27	51	1	16	46	118	9	0	0	0	0	0	0	1	1	1	0	0	0	0	28-Feb-02
2000	27	51	1	16	46	106	9	0	0	0	0	1	1	4	2	1	0	1	0	0	28-Feb-02
2000	27	51	1	16	46	103	9	0	0	0	0	0	0	1	3	1	0	0	0	0	28-Feb-02
2000	27	51	1	16	46	102	9	0	0	0	0	1	3	5	2	1	0	0	0	0	28-Feb-02
2000	27	51	2	16	46	3	1	0	0	51	84	26	59	24	34	46	21	0	0	0	28-Feb-02
2000	27	51	1	16	46	452	9	0	0	0	0	1	0	2	0	0	0	0	0	0	28-Feb-02
2000	27	51	1	53	46	462	9	0	0	6	9	13	28	10	1	0	0	0	0	0	28-Feb-02
2000	27	21	2	1	43	101	9	0	0	0	0	0	8	32	82	0	0	14	5	0	28-Feb-02
2000	27	51	2	16	46	1	1	0	0	213	570	174	492	124	68	267	182	0	0	0	28-Feb-02
2000	27	51	2	6	46	106	1	0	0	0	0	0	0	2	0	0	0	0	0	0	28-Feb-02
2000	27	51	2	6	46	102	1	0	0	0	0	0	0	1	0	0	0	0	0	0	28-Feb-02
2000	27	51	2	6	46	101	1	0	0	0	0	0	0	1	0	0	0	0	0	0	28-Feb-02
2000	27	51	2	6	46	3	1	0	0	0	0	0	0	5	0	0	0	0	0	0	28-Feb-02
2000	27	51	2	6	46	2	1	0	0	0	0	0	0	5	0	0	0	0	0	0	28-Feb-02
2000	27	51	2	6	46	1	1	0	0	0	0	0	0	37	0	0	0	0	0	0	28-Feb-02
2000	27	51	1	56	46	452	9	0	0	0	0	0	0	5	0	0	0	0	0	0	28-Feb-02
2000	27	51	1	41	46	284	9	0	0	0	0	0	0	1	0	0	0	0	0	0	28-Feb-02
2000	27	51	1	53	46	468	9	0	0	0	0	0	0	0	1	0	0	0	0	0	28-Feb-02
2000	27	51	1	41	46	299	9	0	0	0	0	0	0	2	0	0	0	0	0	0	28-Feb-02
2000	27	51	1	42	46	464	9	0	0	0	0	0	0	2	2	1	0	0	0	0	28-Feb-02
2000	27	51	1	42	46	299	9	0	0	0	0	0	0	2	2	0	0	0	0	0	28-Feb-02
2000	27	51	1	42	46	284	9	0	0	0	0	0	0	3	6	1	2	0	0	0	28-Feb-02
2000	27	51	1	42	46	278	9	0	0	0	0	0	0	3	1	1	2	0	0	0	28-Feb-02
2000	27	51	1	42	46	272	9	0	0	0	0	0	0	1	2	3	4	0	0	0	28-Feb-02
2000	27	51	1	42	46	264	9	0	0	0	0	0	0	2	0	2	0	0	0	0	28-Feb-02
2000	27	51	1	41	46	469	9	0	0	0	0	0	0	0	1	1	0	0	0	0	28-Feb-02
2000	27	51	1	41	46	464	9	0	0	0	0	0	0	1	1	1	0	0	0	0	28-Feb-02
2000	27	51	1	2	46	186	9	0	0	0	0	0	0	1	0	0	0	0	0	0	28-Feb-02
2000	27	51	1	56	46	102	9	0	0	0	0	0	0	1	0	0	0	0	0	0	28-Feb-02
2000	27	41	1	30	46	202	9	0	0	0	0	0	0	0	0	0	85	296	0	0	28-Feb-02
2000	27	41	2	6	46	186	9	0	0	0	0	0	0	1	0	0	0	0	0	0	28-Feb-02
2000	27	41	2	6	46	106	9	0	0	0	0	0	0	1	1	0	0	0	0	0	28-Feb-02
2000	27	41	2	6	46	186	1	0	0	0	0	0	0	0	0	1	0	0	0	0	28-Feb-02
2000	27	41	2	6	46	106	1	0	0	0	0	0	1	1	0	2	0	0	0	0	28-Feb-02
2000	27	41	2	6	46	3	1	0	0	0	0	0	6	5	0	3	0	0	0	0	28-Feb-02
2000	27	41	2	6	46	2	1	0	0	0	0	0	5	5	0	3	0	0	0	0	28-Feb-02
2000	27	41	1	56	46	452	9	0	0	0	0	0	0	0	14	0	0	0	0	0	28-Feb-02
2000	27	41	1	56	46	186	9	0	0	0	0	0	0	0	1	0	0	0	0	0	28-Feb-02
2000	27	51	1	16	46	101	9	0	0	0	0	1	4	3	7	3	2	0	0	0	28-Feb-02
2000	27	41	1	31	46	204	9	0	0	0	0	0	19	0	0	0	4	3	3	0	28-Feb-02
2000	27	41	2	30	46	202	1	0	0	0	0	0	0	0	0	0	17	82	0	0	28-Feb-02
2000	27	41	1	21	46	186	9	0	0	0	0	0	0	0	2	13	0	0	0	0	28-Feb-02
2000	27	41	1	21	46	106	9	0	0	0	0	0	0	0	1	6	0	0	0	0	28-Feb-02
2000	27	41	1	6	46	186	9	0	0	0	0	0	0	0	1	6	1	0	0	0	28-Feb-02
2000	27	41	1	6	46	106	9	0	0	0	0	0	0	0	3	14	8	5	0	0	28-Feb-02
2000	27	41	0	59	46	400	9	0	1	1	0	0	0	0	0	0	0	0	0	1	28-Feb-02
2000	27	41	0	59	46	302	9	0	0	0	0	1	0	0	0	0	0	0	0	0	28-Feb-02
2000	27	31	4	30	46	202	9	0	493	0	0	0	0	219	0	0	0	0	0	10	28-Feb-02
2000	27	31	4	30	46	202	1	0	247	0	0	0	69	815	1	0	0	0	0	0	28-Feb-02
2000	27	31	4	30	46	3	1	0	2	0	0	0	3	22	4	0	0	0	0	0	28-Feb-02
2000	27	41	1	56	46	106	9	0	0	0	0	0	0	0	1	0	0	0	0	0	28-Feb-02
2000	27	51	1	1	46	101	9	8	0	0	0	0	0	1	1	7	8	1	1	0	28-Feb-02
2000	27	51	1	2	46	144	9	0	0	0	0	0	0	1	0	0	0	0	0	0	28-Feb-02
2000	27	51	1	2	46	120	9	0	0	0	0	0	0	1	0	0	0	0	0	0	28-Feb-02
2000	27	51	1	2	46	106	9	0	0	0	0	0	0	3	1	0	0	0	0	0	28-Feb-02
2000	27	51	1	2	46	103	9	0	0	0	0	0	0	2	1	0	0	0	0	0	28-Feb-02
2000	27	51	1	2	46	102	9	0	0	0	0	0	0	7	2	0	0	0	0	0	28-Feb-02
2000	27	51	1	2	46	101	9	0	0	0	0	0	0	4	1	0	0	0	0	0	28-Feb-02
2000	27	51	1	1	46	186	9	0	0	0	0	0	0	0	0	1	0	0	0	0	28-Feb-02
2000	27	51	1	1	46	144	9	0	0	0	0	0	0	0	0	1	1	0	0	0	28-Feb-02
2000	27	51	1	1	46	106	9	2	0	0	0	0	0	0	0	1	0	0	0	0	28-Feb-02
2000	27	41	2	30	46	2	1	0	0	0	0	0	0	0	0	0	1	9	0	0	28-Feb-02
2000	27	51	1	1	46	102	9	6	0	0	0	0	0	0	0	1	1	0	0	0	28-Feb-02
2000	27	41	2	30	46	3	1	0	0	0	0	0	0	0	0	0	1	9	0	0	28-Feb-02
2000	27	42	2	30	46	202	9	0	0	0	0	0	0	0	0	0	0	3	0	0	28-Feb-02
2000	27	42	2	30	46	202	1	0	0	0	0	0	0	0	0	0	62	41	0	0	28-Feb-02
2000	27	42	2	30	46	3	1	0	0	0	0	0	0	0	0	0	5	6	0	0	28-Feb-02
2000	27	42	2	30	46	2	1	0	0	0	0	0	0	0	0	0	5	6	0	0	28-Feb-02
2000	27	42	1	30	46	202	9	0	0	0	0	0	0	0	0	0	270	501	0	0	28-Feb-02
2000	27	41	2	31	46	204	1	0	0	0	0	0	3	1	0	0	0	0	0	0	28-Feb-02
2000	27	41	2	31	46	3	1	0	0	0	0	0	26	3	0	0	0	0	0	0	28-Feb-02
2000	27	41	2	31	46	2	1	0	0	0	0	0	5	3	0	0	0	0	0	0	28-Feb-02
2000	27	51	2	16	46	101	1	0	0	0	0	1	3	1	1	0	0	0	0	0	28-Feb-02
2000	27	51	1	1	46	103	9	5	0	0	0	0	0	0	0	1	1	0	0	0	28-Feb-02
2000	27	51	3	16	46	101	1	0	0	1	0	0	0	0	0	0	0	0	0	0	28-Feb-02
2000	27	51	3	21	46	2	1	0	0	0	0	0	0	0	0	0	0	0	0	5	28-Feb-02
2000	27	51	3	21	46	1	1	0	0	0	0	0	0	0	0	0	0	0	0	12	28-Feb-02
2000	27	51	3	16	46	186	9	0	0	3	0	0	1	0	0	0	0	0	0	0	28-Feb-02
2000	27	51	3	16	46	144	9	0	0	1	0	0	1	0	0	0	0	0	0	0	28-Feb-02
2000	27	51	3	16	46	120	9	0	0	8	0	0	2	0	0	0	0	0	0	0	28-Feb-02
2000	27	51	3	16	46	118	9	0	0	1	0	0	0	0	0	0	0	0	0	0	28-Feb-02
2000	27	51	3	16	46	186	1	0	10	18	10	0	0	0	0	0	0	0	0	0	28-Feb-02
2000	27	51	3	16	46	144	1	0	1	2	3	0	0	0	0	0	0	0	0	0	28-Feb-02
2000	27	51	2	42	46	264	9	0	0	0	0	0	0	1	0	0	0	0	0	0	28-Feb-02
2000	27	51	3	16	46	118	1	0	1	3	1	0	0	0	0	0	0	0	0	0	28-Feb-02
2000	27	62	2	70	46	622	9	0	2	2	0	0	2	0	0	0	0	0	0	10	28-Feb-02
2000	27	51	3	16	46	3	1	0	36	52	30	0	0	0	0	0	0	0	0	0	28-Feb-02
2000	27	51	3	16	46	2	1	0	30	46	25	0	0	0	0	0	0	0	0	0	28-Feb-02
2000	27	51	3	16	46	1	1	0	163	328	298	0	0	0	0	0	0	0	0	0	28-Feb-02
2000	27	51	2	53	46	462	9	0	0	0	0	10	0	0	0	0	0	0	0	0	28-Feb-02
2000	27	51	2	53	46	462	1	0	0	2	14	6	49	13	0	0	0	3	0	0	28-Feb-02
2000	27	51	2	53	46	3	1	0	0	3	11	5	22	7	2	0	0	6	0	0	28-Feb-02
2000	27	51	2	53	46	2	1	0	0	2	8	5	19	7	1	0	0	6	0	0	28-Feb-02
2000	27	51	2	53	46	1	1	0	0	2	6	5	19	7	4	0	0	4	0	0	28-Feb-02
2000	27	51	2	16	46	2	1	0	0	33	57	16	39	16	23	30	12	0	0	0	28-Feb-02
2000	27	51	3	16	46	120	1	0	22	30	16	0	0	0	0	0	0	0	0	0	28-Feb-02
2000	27	62	3	71	46	610	9	0	0	0	0	0	0	0	0	0	10	0	4	0	28-Feb-02
2000	27	99	0	87	46	518	9	0	3	2	14	37	31	44	62	55	27	1	0	0	28-Feb-02
2000	27	99	0	50	46	302	9	0	0	0	0	0	3	1	0	0	0	0	0	0	28-Feb-02
2000	27	81	3	41	46	264	9	0	0	0	0	0	0	0	1	0	0	0	0	0	28-Feb-02
2000	27	81	2	41	46	264	9	0	0	0	0	0	0	0	5	1	0	0	0	0	28-Feb-02
2000	27	81	1	41	46	264	9	0	0	0	0	0	0	0	13	2	0	0	0	0	28-Feb-02
2000	27	71	4	80	46	536	9	0	0	0	0	0	48	208	797	318	175	20	29	22	28-Feb-02
2000	27	71	4	80	46	132	9	0	0	0	0	0	0	2	18	2	1	0	0	0	28-Feb-02
2000	27	62	4	71	46	622	1	0	0	0	0	0	1	8	0	0	0	0	0	0	28-Feb-02
2000	27	62	4	71	46	608	1	0	0	0	21	22	15	12	0	0	0	0	0	0	28-Feb-02
2000	27	51	3	21	46	3	1	0	0	0	0	0	0	0	0	0	0	0	0	5	28-Feb-02
2000	27	62	4	71	46	2	1	0	0	0	14	12	12	13	0	0	0	0	0	0	28-Feb-02
2000	27	62	1	72	46	639	9	0	13	17	23	15	0	0	0	0	32	27	38	35	28-Feb-02
2000	27	62	3	71	46	612	1	0	0	0	6	0	0	0	0	0	0	0	0	0	28-Feb-02
2000	27	62	3	71	46	610	1	0	0	0	0	0	0	88	120	120	97	50	24	15	28-Feb-02
2000	27	62	3	71	46	3	1	0	0	0	9	2	1	40	50	54	34	24	8	5	28-Feb-02
2000	27	62	3	71	46	2	1	0	0	0	5	1	1	31	35	38	26	18	8	5	28-Feb-02
2000	27	62	2	71	46	610	9	0	0	0	0	0	0	16	31	6	14	32	15	0	28-Feb-02
2000	27	62	2	71	46	610	1	0	0	0	0	0	0	412	592	527	162	112	7	37	28-Feb-02
2000	27	62	2	71	46	3	1	0	0	0	0	0	0	130	203	197	77	41	6	16	28-Feb-02
2000	27	62	2	71	46	2	1	0	0	0	0	0	0	119	164	138	58	35	5	9	28-Feb-02
2000	27	51	2	42	46	464	1	0	0	0	0	0	0	1	0	0	1	0	0	0	28-Feb-02
2000	27	62	4	71	46	3	1	0	0	0	15	15	13	14	0	0	0	0	0	0	28-Feb-02
2000	27	51	2	16	46	144	9	0	0	0	3	0	0	0	0	1	0	0	0	0	28-Feb-02
2000	27	51	2	23	46	3	1	0	0	0	0	0	0	19	28	0	0	0	0	2	28-Feb-02
2000	27	51	2	23	46	2	1	0	0	0	0	0	0	10	12	0	0	0	0	1	28-Feb-02
2000	27	51	2	23	46	1	1	0	0	0	0	0	0	95	105	0	0	0	0	4	28-Feb-02
2000	27	51	2	21	46	186	1	0	0	0	0	0	1	5	3	1	0	0	0	0	28-Feb-02
2000	27	51	2	21	46	144	1	0	0	0	0	0	0	1	1	0	0	0	0	0	28-Feb-02
2000	27	51	2	21	46	118	1	0	0	0	0	0	0	1	0	0	0	0	0	0	28-Feb-02
2000	27	51	2	21	46	3	1	0	0	0	0	0	4	30	15	2	0	0	0	0	28-Feb-02
2000	27	51	2	21	46	2	1	0	0	0	0	0	2	18	7	1	0	0	0	0	28-Feb-02
2000	27	51	2	42	46	278	9	0	0	0	0	0	0	1	0	0	0	0	0	0	28-Feb-02
2000	27	51	2	16	46	186	9	0	0	0	4	0	0	0	0	1	0	0	0	0	28-Feb-02
2000	27	51	2	23	46	144	9	0	0	0	0	0	0	4	1	0	0	0	0	0	28-Feb-02
2000	27	51	2	16	46	120	9	0	0	1	2	0	0	1	0	2	0	0	0	0	28-Feb-02
2000	27	51	2	16	46	479	1	0	0	0	1	0	0	0	0	0	0	0	0	0	28-Feb-02
2000	27	51	2	16	46	452	1	0	0	0	0	0	8	0	0	0	0	0	0	0	28-Feb-02
2000	27	51	2	16	46	186	1	0	0	7	7	1	0	0	1	2	1	0	0	0	28-Feb-02
2000	27	51	2	16	46	144	1	0	0	4	6	1	2	2	1	4	1	0	0	0	28-Feb-02
2000	27	51	2	16	46	120	1	0	0	14	21	4	10	3	4	9	3	0	0	0	28-Feb-02
2000	27	51	2	16	46	118	1	0	0	1	1	0	0	0	0	1	0	0	0	0	28-Feb-02
2000	27	51	2	16	46	106	1	0	0	0	0	0	1	1	0	0	0	0	0	0	28-Feb-02
2000	27	51	2	16	46	102	1	0	0	0	0	0	2	0	0	0	0	0	0	0	28-Feb-02
2000	27	51	2	21	46	1	1	0	0	0	0	0	12	173	80	1	0	0	0	0	28-Feb-02
2000	27	51	2	41	46	299	1	0	0	0	0	0	0	0	0	2	0	0	0	0	28-Feb-02
2000	27	51	2	42	46	299	1	0	0	0	0	0	0	2	0	0	0	0	0	0	28-Feb-02
2000	27	51	2	42	46	284	1	0	0	0	0	0	2	7	1	4	2	0	0	0	28-Feb-02
2000	27	51	2	42	46	278	1	0	0	0	0	0	2	6	0	1	10	0	0	0	28-Feb-02
2000	27	51	2	42	46	272	1	0	0	0	0	0	2	2	0	0	10	0	0	0	28-Feb-02
2000	27	51	2	42	46	264	1	0	0	0	0	0	1	5	0	0	5	0	0	0	28-Feb-02
2000	27	51	2	42	46	3	1	0	0	0	0	0	13	33	10	17	58	0	0	0	28-Feb-02
2000	27	51	2	42	46	2	1	0	0	0	0	0	8	25	8	12	38	0	0	0	28-Feb-02
2000	27	51	2	42	46	1	1	0	0	0	0	0	10	26	4	7	32	0	0	0	28-Feb-02
2000	27	51	2	41	46	264	9	0	0	0	0	0	0	2	9	0	0	0	0	0	28-Feb-02
2000	27	51	2	23	46	144	1	0	0	0	0	0	0	4	6	0	0	0	0	0	28-Feb-02
2000	27	51	2	41	46	464	1	0	0	0	0	0	0	0	2	3	0	0	0	0	28-Feb-02
2000	27	51	2	23	46	186	1	0	0	0	0	0	0	1	2	0	0	0	0	0	28-Feb-02
2000	27	51	2	41	46	284	1	0	0	0	0	0	0	2	0	0	0	0	0	0	28-Feb-02
2000	27	51	2	41	46	278	1	0	0	0	0	0	0	1	1	0	1	0	0	0	28-Feb-02
2000	27	51	2	41	46	272	1	0	0	0	0	0	0	0	1	0	5	0	0	0	28-Feb-02
2000	27	51	2	41	46	264	1	0	0	0	0	0	0	6	65	67	11	0	0	0	28-Feb-02
2000	27	51	2	41	46	256	1	0	0	0	0	0	0	1	1	1	0	0	0	0	28-Feb-02
2000	27	51	2	41	46	3	1	0	0	0	0	0	0	24	172	134	24	0	0	0	28-Feb-02
2000	27	51	2	41	46	2	1	0	0	0	0	0	0	16	123	105	16	0	0	0	28-Feb-02
2000	27	51	2	41	46	1	1	0	0	0	0	0	0	12	123	101	16	0	0	0	28-Feb-02
2000	27	31	3	30	46	202	1	0	0	0	0	0	0	411	0	0	0	0	0	0	28-Feb-02
2000	27	51	2	41	46	468	1	0	0	0	0	0	0	1	0	0	0	0	0	0	28-Feb-02
2000	27	22	1	11	43	101	1	0	0	0	0	0	2	0	0	0	1	2	0	0	28-Feb-02
2000	27	22	2	1	43	186	1	0	0	0	0	0	0	6	0	0	0	0	0	0	28-Feb-02
2000	27	22	2	1	43	114	1	0	0	0	0	0	0	2	0	0	0	0	0	0	28-Feb-02
2000	27	22	2	1	43	112	1	0	0	0	0	0	0	1	0	0	0	3	0	0	28-Feb-02
2000	27	22	2	1	43	101	1	0	0	0	0	0	0	17	0	0	0	22	5	0	28-Feb-02
2000	27	22	2	1	43	3	1	0	0	0	0	0	0	8	0	0	0	9	7	0	28-Feb-02
2000	27	22	2	1	43	2	1	0	0	0	0	0	0	8	0	0	0	9	7	0	28-Feb-02
2000	27	22	2	1	43	1	1	0	0	0	0	0	0	80	0	0	0	65	56	0	28-Feb-02
2000	27	22	1	11	43	118	1	0	0	0	0	0	0	0	0	0	1	0	0	0	28-Feb-02
2000	27	22	1	10	43	1	1	0	0	0	0	0	16	0	10	10	27	52	24	0	28-Feb-02
2000	27	22	1	11	43	112	1	0	0	0	0	0	2	0	0	0	2	1	0	0	28-Feb-02
2000	27	22	2	10	43	2	1	0	0	0	0	0	0	1	1	3	8	1	0	0	28-Feb-02
2000	27	22	1	11	43	3	1	0	0	0	0	0	11	0	1	0	5	2	0	0	28-Feb-02
2000	27	22	1	11	43	2	1	0	0	0	0	0	11	0	1	0	5	2	0	0	28-Feb-02
2000	27	22	1	11	43	1	1	0	0	0	0	0	173	0	14	0	58	37	0	0	28-Feb-02
2000	27	22	1	10	43	112	9	0	0	0	0	0	0	0	0	3	0	0	0	0	28-Feb-02
2000	27	22	1	10	43	114	1	0	0	0	0	0	0	0	0	0	1	1	0	0	28-Feb-02
2000	27	22	1	10	43	112	1	0	0	0	0	0	4	0	3	2	3	9	1	0	28-Feb-02
2000	27	22	1	10	43	101	1	0	0	0	0	0	0	0	0	0	0	2	0	0	28-Feb-02
2000	27	22	1	10	43	3	1	0	0	0	0	0	2	0	1	1	3	3	2	0	28-Feb-02
2000	27	31	4	30	46	2	1	0	2	0	0	0	1	16	1	0	0	0	0	0	28-Feb-02
2000	27	22	1	11	43	114	1	0	0	0	0	0	18	0	1	0	10	8	0	0	28-Feb-02
2000	27	22	3	1	43	101	1	0	0	0	0	0	0	0	0	0	0	10	77	0	28-Feb-02
2000	27	41	1	31	43	202	9	0	0	0	0	0	0	2	0	0	0	0	0	0	28-Feb-02
2000	27	41	1	30	43	202	9	0	0	0	0	0	0	2	50	14	0	4	0	0	28-Feb-02
2000	27	41	1	21	43	459	9	0	0	0	0	0	0	0	0	0	1	0	0	0	28-Feb-02
2000	27	41	1	21	43	186	9	0	0	0	0	0	0	1	5	1	5	2	0	0	28-Feb-02
2000	27	41	1	21	43	101	9	0	0	0	0	0	0	0	3	0	1	1	0	0	28-Feb-02
2000	27	41	1	14	43	186	9	0	0	0	0	0	0	0	2	0	0	0	0	0	28-Feb-02
2000	27	41	1	14	43	122	9	0	0	0	0	0	58	18	8	1	5	0	0	0	28-Feb-02
2000	27	41	1	14	43	101	9	0	0	0	0	0	0	1	1	0	0	0	0	0	28-Feb-02
2000	27	41	1	1	43	469	9	0	0	0	0	0	0	0	2	0	1	0	0	0	28-Feb-02
2000	27	22	2	1	43	101	9	0	0	0	0	0	0	0	0	0	0	0	2	0	28-Feb-02
2000	27	22	3	1	43	106	1	0	0	0	0	0	0	0	0	0	0	0	1	0	28-Feb-02
2000	27	22	2	10	43	1	1	0	0	0	0	0	0	8	17	21	76	12	0	0	28-Feb-02
2000	27	22	3	1	43	3	1	0	0	0	0	0	0	0	0	0	0	3	8	0	28-Feb-02
2000	27	22	3	1	43	2	1	0	0	0	0	0	0	0	0	0	0	3	8	0	28-Feb-02
2000	27	22	3	1	43	1	1	0	0	0	0	0	0	0	0	0	0	32	76	0	28-Feb-02
2000	27	22	2	10	43	112	9	0	0	0	0	0	0	0	0	2	7	8	0	0	28-Feb-02
2000	27	22	2	10	43	114	1	0	0	0	0	0	0	0	0	0	3	0	0	0	28-Feb-02
2000	27	22	2	10	43	112	1	0	0	0	0	0	0	0	1	1	5	3	0	0	28-Feb-02
2000	27	22	2	10	43	101	1	0	0	0	0	0	0	1	1	1	1	0	0	0	28-Feb-02
2000	27	22	2	10	43	3	1	0	0	0	0	0	0	1	1	3	8	1	0	0	28-Feb-02
2000	27	21	3	11	43	118	9	0	0	0	0	0	0	0	0	2	1	0	0	0	28-Feb-02
2000	27	22	3	1	43	112	1	0	0	0	0	0	0	0	0	0	0	3	4	0	28-Feb-02
2000	27	21	2	10	43	112	9	0	0	0	0	0	0	2	0	1	18	11	0	0	28-Feb-02
2000	27	21	2	11	43	186	1	0	0	0	0	0	4	1	0	0	0	0	0	0	28-Feb-02
2000	27	21	2	11	43	118	1	0	0	0	0	0	2	0	0	0	3	1	0	0	28-Feb-02
2000	27	21	2	11	43	114	1	0	0	0	0	0	93	9	1	2	39	26	0	0	28-Feb-02
2000	27	21	2	11	43	112	1	0	0	0	0	0	19	3	0	0	13	13	0	0	28-Feb-02
2000	27	21	2	11	43	101	1	0	0	0	0	0	28	3	1	0	3	11	0	0	28-Feb-02
2000	27	21	2	11	43	3	1	0	0	0	0	0	49	10	2	2	24	13	0	0	28-Feb-02
2000	27	21	2	11	43	2	1	0	0	0	0	0	49	10	2	2	24	13	0	0	28-Feb-02
2000	27	21	2	11	43	1	1	0	0	0	0	0	603	125	18	22	268	151	0	0	28-Feb-02
2000	27	22	1	10	43	2	1	0	0	0	0	0	2	0	1	1	3	3	2	0	28-Feb-02
2000	27	21	2	10	43	114	9	0	0	0	0	0	0	0	0	0	3	4	0	0	28-Feb-02
2000	27	21	2	11	43	114	9	0	0	0	0	0	12	1	0	10	26	7	0	0	28-Feb-02
2000	27	21	2	10	43	101	9	0	0	0	0	0	0	0	0	0	1	3	0	0	28-Feb-02
2000	27	21	2	10	43	118	1	0	0	0	0	0	0	0	0	0	0	1	0	0	28-Feb-02
2000	27	21	2	10	43	114	1	0	0	0	0	4	8	3	0	0	6	11	0	0	28-Feb-02
2000	27	21	2	10	43	112	1	0	0	0	0	9	22	27	17	29	54	67	0	0	28-Feb-02
2000	27	21	2	10	43	101	1	0	0	0	0	5	6	6	10	1	2	19	0	0	28-Feb-02
2000	27	21	2	10	43	3	1	0	0	0	0	5	11	21	5	6	17	26	0	0	28-Feb-02
2000	27	21	2	10	43	2	1	0	0	0	0	5	11	21	5	6	17	26	0	0	28-Feb-02
2000	27	21	2	10	43	1	1	0	0	0	0	66	142	187	46	72	173	298	0	0	28-Feb-02
2000	27	15	3	3	44	2	1	0	0	0	0	0	0	0	0	4	0	0	0	0	28-Feb-02
2000	27	21	2	10	43	118	9	0	0	0	0	0	0	0	0	0	2	0	0	0	28-Feb-02
2000	27	21	3	1	43	112	9	0	0	0	0	0	0	0	1	0	0	0	0	0	28-Feb-02
2000	27	21	3	11	43	114	9	0	0	0	0	0	0	0	0	7	4	2	0	0	28-Feb-02
2000	27	21	3	11	43	112	9	0	0	0	0	0	0	0	0	1	2	0	0	0	28-Feb-02
2000	27	21	3	11	43	114	1	0	0	0	0	0	0	0	0	0	5	0	0	0	28-Feb-02
2000	27	21	3	11	43	112	1	0	0	0	0	0	0	0	0	0	2	0	0	0	28-Feb-02
2000	27	21	3	11	43	101	1	0	0	0	0	0	0	0	0	0	1	0	0	0	28-Feb-02
2000	27	21	3	11	43	3	1	0	0	0	0	0	0	0	0	0	6	0	0	0	28-Feb-02
2000	27	21	3	11	43	2	1	0	0	0	0	0	0	0	0	0	6	0	0	0	28-Feb-02
2000	27	21	3	11	43	1	1	0	0	0	0	0	0	0	0	0	35	0	0	0	28-Feb-02
2000	27	21	3	10	43	114	9	0	0	0	0	0	0	0	0	0	0	3	0	0	28-Feb-02
2000	27	21	2	11	43	101	9	0	0	0	0	0	3	0	0	1	1	0	0	0	28-Feb-02
2000	27	21	3	10	43	101	9	0	0	0	0	0	0	0	0	0	0	7	0	0	28-Feb-02
2000	27	21	2	11	43	112	9	0	0	0	0	0	2	0	0	3	5	0	0	0	28-Feb-02
2000	27	21	3	1	43	101	9	0	0	0	0	0	0	0	41	1	0	1	0	0	28-Feb-02
2000	27	21	3	1	43	112	1	0	0	0	0	0	0	0	2	4	7	1	0	0	28-Feb-02
2000	27	21	3	1	43	101	1	0	0	0	0	0	0	0	73	42	23	8	74	0	28-Feb-02
2000	27	21	3	1	43	3	1	0	0	0	0	0	0	0	9	10	16	5	7	0	28-Feb-02
2000	27	21	3	1	43	2	1	0	0	0	0	0	0	0	9	10	16	5	7	0	28-Feb-02
2000	27	21	3	1	43	1	1	0	0	0	0	0	0	0	110	95	170	59	62	0	28-Feb-02
2000	27	21	2	11	43	186	9	0	0	0	0	0	2	0	0	0	1	0	0	0	28-Feb-02
2000	27	21	2	11	43	118	9	0	0	0	0	0	1	0	0	1	2	0	0	0	28-Feb-02
2000	27	42	0	30	43	202	9	0	0	0	0	0	0	24	0	0	0	0	0	0	28-Feb-02
2000	27	21	3	10	43	112	9	0	0	0	0	0	0	0	0	0	1	14	0	0	28-Feb-02
2000	27	12	4	4	46	105	1	0	1	1	0	0	0	0	0	0	0	0	0	0	28-Feb-02
2000	27	12	5	3	46	3	1	0	0	0	0	1	11	0	4	0	0	0	0	0	28-Feb-02
2000	27	12	5	3	46	2	1	0	0	0	0	1	10	0	4	0	0	0	0	0	28-Feb-02
2000	27	12	5	3	46	1	1	0	0	0	0	7	132	0	22	0	0	0	0	0	28-Feb-02
2000	27	12	5	2	46	102	1	0	0	0	0	0	0	0	0	0	0	0	1	0	28-Feb-02
2000	27	12	5	2	46	3	1	0	0	0	0	0	0	1	0	0	0	0	1	0	28-Feb-02
2000	27	12	5	2	46	2	1	0	0	0	0	0	0	1	0	0	0	0	1	0	28-Feb-02
2000	27	12	5	2	46	1	1	0	0	0	0	0	0	1	0	0	0	0	2	0	28-Feb-02
2000	27	12	4	4	46	104	9	0	0	0	0	0	0	0	0	1	0	0	0	0	28-Feb-02
2000	27	41	1	31	43	204	9	0	0	0	0	0	0	104	2	12	0	4	0	0	28-Feb-02
2000	27	12	4	4	46	202	1	0	0	0	0	0	0	1	1	0	0	0	0	0	28-Feb-02
2000	27	12	5	3	46	132	1	0	0	0	0	0	3	0	0	0	0	0	0	0	28-Feb-02
2000	27	12	4	4	46	104	1	0	70	31	0	0	29	91	78	41	15	31	134	130	28-Feb-02
2000	27	12	4	4	46	3	1	0	7	3	0	0	5	11	13	8	7	5	17	11	28-Feb-02
2000	27	12	4	4	46	2	1	0	7	2	0	0	5	10	13	8	6	4	15	11	28-Feb-02
2000	27	12	4	4	46	1	1	0	62	36	0	0	57	96	161	126	73	50	197	89	28-Feb-02
2000	27	12	3	54	46	479	1	0	0	0	0	0	0	0	0	0	8	2	0	0	28-Feb-02
2000	27	12	3	54	46	3	1	0	0	0	0	0	0	0	0	0	3	1	0	0	28-Feb-02
2000	27	12	3	54	46	2	1	0	0	0	0	0	0	0	0	0	2	1	0	0	28-Feb-02
2000	27	12	3	54	46	1	1	0	0	0	0	0	0	0	0	0	16	2	0	0	28-Feb-02
2000	27	12	3	6	46	106	1	0	19	24	0	0	0	0	0	0	0	0	9	15	28-Feb-02
2000	27	12	4	4	46	504	1	0	0	0	0	0	0	0	0	1	0	0	1	0	28-Feb-02
2000	27	12	5	13	46	118	1	0	0	0	4	0	0	0	0	0	0	0	0	0	28-Feb-02
2000	27	21	2	1	43	112	9	0	0	0	0	0	1	1	7	0	0	3	0	0	28-Feb-02
2000	27	31	3	30	46	3	1	0	0	0	0	0	0	11	0	0	0	0	0	0	28-Feb-02
2000	27	31	3	30	46	2	1	0	0	0	0	0	0	9	0	0	0	0	0	0	28-Feb-02
2000	27	21	3	11	46	114	1	0	0	0	0	0	1	0	0	0	0	0	0	0	28-Feb-02
2000	27	21	3	11	46	3	1	0	0	0	0	0	1	0	0	0	0	1	0	0	28-Feb-02
2000	27	21	3	11	46	2	1	0	0	0	0	0	1	0	0	0	0	1	0	0	28-Feb-02
2000	27	21	3	11	46	1	1	0	0	0	0	0	6	0	0	0	0	11	0	0	28-Feb-02
2000	27	15	5	6	46	106	1	0	0	0	1	0	0	0	0	0	0	0	0	0	28-Feb-02
2000	27	15	5	6	46	3	1	0	0	0	1	0	0	0	0	0	0	0	0	0	28-Feb-02
2000	27	12	5	3	46	103	1	0	0	0	0	11	30	0	30	0	0	0	0	0	28-Feb-02
2000	27	15	5	6	46	1	1	0	0	0	3	0	0	0	0	0	0	0	0	0	28-Feb-02
2000	27	12	5	3	46	104	1	0	0	0	0	0	1	0	0	0	0	0	0	0	28-Feb-02
2000	27	12	5	13	46	3	1	0	0	0	4	0	0	0	0	0	0	0	0	0	28-Feb-02
2000	27	12	5	13	46	2	1	0	0	0	2	0	0	0	0	0	0	0	0	0	28-Feb-02
2000	27	12	5	13	46	1	1	0	0	0	4	0	0	0	0	0	0	0	0	0	28-Feb-02
2000	27	12	5	6	46	106	1	0	45	37	6	0	9	0	11	0	2	0	0	0	28-Feb-02
2000	27	12	5	6	46	102	1	0	2	1	1	0	0	0	0	0	0	0	0	0	28-Feb-02
2000	27	12	5	6	46	3	1	0	4	5	3	0	1	1	2	0	3	0	0	0	28-Feb-02
2000	27	12	5	6	46	2	1	0	4	5	2	0	1	1	2	0	3	0	0	0	28-Feb-02
2001	41	19	6	72	32	2	1	0	0	0	0	0	0	0	0	0	0	0	0	7	28-Sep-04
2003	41	15	7	3	35	103	1	0	0	0	0	0	0	0	0	0	1	0	0	0	28-Sep-04
2003	41	15	7	3	35	3	1	0	0	0	0	0	0	0	0	0	1	0	0	0	28-Sep-04
2003	41	15	7	3	35	2	1	0	0	0	0	0	0	0	0	0	1	0	0	0	28-Sep-04
2003	41	19	7	72	33	632	1	0	0	0	0	0	0	0	73	140	24	0	0	0	28-Sep-04
2003	41	19	7	72	33	499	1	0	0	0	0	0	0	0	0	1	0	0	0	0	28-Sep-04
2003	41	19	7	72	33	188	1	0	0	0	0	0	0	0	0	1	0	0	0	0	28-Sep-04
2003	41	19	7	72	33	103	1	0	0	0	0	0	0	0	1	4	0	0	0	0	28-Sep-04
2003	41	19	7	72	33	3	1	0	0	0	0	0	0	0	10	31	2	0	0	0	28-Sep-04
2003	41	19	7	72	33	2	1	0	0	0	0	0	0	0	10	28	2	0	0	0	28-Sep-04
2003	41	19	7	72	32	632	1	0	0	0	0	0	0	0	144	0	0	0	0	0	28-Sep-04
2003	41	19	7	72	32	3	1	0	0	0	0	0	0	0	13	0	0	0	0	0	28-Sep-04
2003	41	19	7	72	32	2	1	0	0	0	0	0	0	0	12	0	0	0	0	0	28-Sep-04
2003	16	15	7	3	23	103	1	0	0	0	0	0	0	0	0	0	305	0	0	0	28-Sep-04
2003	16	15	7	3	23	2	1	0	0	0	0	0	0	0	0	0	12	0	0	0	28-Sep-04
2003	16	15	7	3	16	103	1	0	0	0	0	0	0	0	0	341	130	0	0	0	28-Sep-04
2003	16	15	7	3	16	2	1	0	0	0	0	0	0	0	0	13	7	0	0	0	28-Sep-04
2002	14	12	4	3	33	118	1	0	0	7	0	5	0	0	0	0	0	0	0	0	28-May-03
2002	14	12	4	13	32	2	1	0	21	50	58	45	44	49	22	31	30	24	46	48	28-May-03
2002	14	12	4	13	32	3	1	0	21	50	58	45	44	49	22	31	30	24	49	50	28-May-03
2002	14	12	4	13	32	103	1	0	4	13	19	16	12	14	0	0	2	0	0	8	28-May-03
2002	14	12	4	13	32	112	1	0	4	12	19	15	13	5	0	0	0	0	1	9	28-May-03
2002	14	12	4	13	32	114	1	0	3	8	11	5	5	0	0	1	0	1	1	3	28-May-03
2002	14	12	4	13	32	118	1	0	84	298	412	302	297	356	162	159	143	97	126	209	28-May-03
2002	14	12	4	13	32	120	1	0	0	0	7	4	2	1	0	0	0	0	0	0	28-May-03
2002	14	12	4	13	32	168	1	0	3	5	7	7	10	16	4	0	4	6	13	17	28-May-03
2002	14	12	4	13	32	199	1	0	3	8	16	12	7	11	8	0	2	1	2	12	28-May-03
2002	14	12	4	13	32	479	1	0	2	9	6	6	8	1	0	0	0	1	1	0	28-May-03
2002	14	12	4	3	33	1	1	0	0	30	0	33	0	0	0	0	0	0	0	0	28-May-03
2002	14	12	4	3	33	2	1	0	0	2	0	2	0	0	0	0	0	0	0	0	28-May-03
2002	14	12	4	3	33	3	1	0	0	2	0	2	0	0	0	0	0	0	0	0	28-May-03
2002	14	12	4	13	32	1	1	0	290	787	1061	796	802	925	413	560	543	407	764	769	28-May-03
2002	14	12	4	13	33	112	1	0	0	0	0	0	4	0	0	0	0	0	0	0	28-May-03
2002	14	12	4	72	33	118	1	0	0	0	0	0	0	0	0	0	2	0	0	0	28-May-03
2002	14	12	4	72	33	3	1	0	0	0	0	0	0	0	0	0	10	31	0	0	28-May-03
2002	14	12	4	72	33	2	1	0	0	0	0	0	0	0	0	0	10	29	0	0	28-May-03
2002	14	12	4	72	33	1	1	0	0	0	0	0	0	0	0	0	103	263	0	0	28-May-03
2002	14	12	4	13	33	199	1	0	0	0	0	0	1	1	0	0	0	0	0	0	28-May-03
2002	14	12	4	3	33	103	1	0	0	12	0	22	0	0	0	0	0	0	0	0	28-May-03
2002	14	12	4	13	33	118	1	0	0	0	0	0	93	23	0	4	0	0	3	0	28-May-03
2002	14	12	4	3	33	112	1	0	0	0	0	1	0	0	0	0	0	0	0	0	28-May-03
2002	14	12	4	13	33	103	1	0	0	0	0	0	18	15	0	0	0	0	0	0	28-May-03
2002	14	12	4	13	33	3	1	0	0	0	0	0	21	6	0	3	0	0	2	0	28-May-03
2000	27	12	5	6	46	1	1	0	27	17	11	0	4	3	14	0	6	0	0	0	28-Feb-02
2000	27	12	3	6	46	3	1	0	4	6	0	0	0	0	0	0	0	1	4	3	28-Feb-02
2000	27	15	5	6	46	2	1	0	0	0	1	0	0	0	0	0	0	0	0	0	28-Feb-02
2000	27	51	1	1	43	186	9	0	0	0	0	0	1	1	2	4	6	2	0	0	28-Feb-02
2000	27	12	3	6	46	103	1	0	0	0	0	0	0	0	0	0	0	0	6	0	28-Feb-02
2000	27	51	2	1	43	101	9	0	0	0	0	0	0	0	0	0	12	0	0	0	28-Feb-02
2000	27	51	1	53	43	468	9	0	0	0	0	0	0	0	0	0	0	1	0	0	28-Feb-02
2000	27	51	1	53	43	462	9	0	0	0	0	0	0	0	0	0	1	10	0	0	28-Feb-02
2000	27	51	1	21	43	186	9	0	0	0	0	0	0	0	7	18	23	5	0	0	28-Feb-02
2000	27	51	1	21	43	120	9	0	0	0	0	0	0	0	0	1	0	0	0	0	28-Feb-02
2000	27	51	1	21	43	101	9	0	0	0	0	0	0	0	1	5	2	1	0	0	28-Feb-02
2000	27	51	1	16	43	120	9	0	0	0	0	0	5	2	12	1	1	0	0	0	28-Feb-02
2000	27	51	1	16	43	101	9	0	0	0	0	0	3	1	2	0	0	0	0	0	28-Feb-02
2000	27	51	2	1	43	120	9	0	0	0	0	0	0	0	0	0	1	0	0	0	28-Feb-02
2000	27	51	1	1	43	188	9	0	0	0	0	0	0	0	0	0	1	0	0	0	28-Feb-02
2000	27	51	2	21	43	1	1	0	0	0	0	0	0	0	0	7	0	0	0	0	28-Feb-02
2000	27	51	1	1	43	120	9	0	0	0	0	1	1	2	2	2	1	0	0	0	28-Feb-02
2001	15	19	1	72	33	632	1	0	246	198	146	471	737	1423	1426	879	1065	1613	851	420	05-Jul-04
2001	15	19	4	72	33	1	1	0	0	0	0	0	0	0	372	489	538	297	0	0	05-Jul-04
2001	15	19	4	72	33	2	1	0	0	0	0	0	0	0	21	27	30	16	0	0	05-Jul-04
2001	15	19	4	72	33	632	1	0	0	0	0	0	0	0	145	168	175	117	0	0	05-Jul-04
2001	15	19	5	72	33	1	1	0	0	0	427	546	491	428	246	0	0	0	0	0	05-Jul-04
2001	15	19	5	72	33	2	1	0	0	0	21	27	24	23	13	0	0	0	0	0	05-Jul-04
2001	15	19	5	72	33	632	1	0	0	0	221	290	203	138	91	0	0	0	0	0	05-Jul-04
2001	15	19	6	72	33	1	1	0	0	0	0	323	577	967	912	507	556	531	202	0	05-Jul-04
2001	15	19	1	72	33	1	1	0	358	371	317	942	1535	2866	3082	2175	2388	2931	1780	692	05-Jul-04
2001	15	19	6	72	33	632	1	0	0	0	0	187	229	417	428	181	198	239	70	0	05-Jul-04
2001	15	52	4	13	14	118	1	0	0	0	0	0	0	0	0	0	72	57	0	0	05-Jul-04
2001	15	10	1	13	14	2	1	0	0	0	0	0	0	0	0	0	0	15	23	0	05-Jul-04
2001	15	10	1	13	14	118	1	0	0	0	0	0	0	0	0	0	0	123	291	0	05-Jul-04
2001	15	10	5	13	14	1	1	0	0	0	0	0	0	0	0	0	924	265	402	101	05-Jul-04
2001	15	10	5	13	14	2	1	0	0	0	0	0	0	0	0	0	53	17	28	6	05-Jul-04
2001	15	10	5	13	14	169	1	0	0	0	0	0	0	0	0	0	1	0	0	0	05-Jul-04
2001	15	10	5	13	14	168	1	0	0	0	0	0	0	0	0	0	2	1	1	0	05-Jul-04
2001	15	10	5	13	14	118	1	0	0	0	0	0	0	0	0	0	672	108	170	57	05-Jul-04
2001	15	52	4	13	14	1	1	0	0	0	0	0	0	0	0	0	435	344	0	0	05-Jul-04
2001	15	52	4	13	14	2	1	0	0	0	0	0	0	0	0	0	29	27	0	0	05-Jul-04
2001	15	19	6	72	33	2	1	0	0	0	0	16	29	52	49	28	30	28	11	0	05-Jul-04
2001	41	19	6	72	33	632	1	0	0	0	0	0	0	0	0	0	21	188	95	44	28-Sep-04
2001	41	19	6	72	33	3	1	0	0	0	0	0	0	0	0	0	6	31	24	15	28-Sep-04
2001	41	19	6	72	33	2	1	0	0	0	0	0	0	0	0	0	6	31	20	10	28-Sep-04
2001	41	19	6	72	32	632	1	0	0	0	0	0	0	0	0	0	0	0	0	57	28-Sep-04
2001	41	19	6	72	32	3	1	0	0	0	0	0	0	0	0	0	0	0	0	7	28-Sep-04
2002	14	12	4	13	33	2	1	0	0	0	0	0	21	6	0	3	0	0	2	0	28-May-03
2002	14	12	4	13	33	1	1	0	0	0	0	0	374	111	0	22	0	0	38	0	28-May-03
2002	14	12	4	3	33	199	1	0	0	0	0	1	0	0	0	0	0	0	0	0	28-May-03
2002	14	12	4	72	33	632	1	0	0	0	0	0	0	0	0	0	30	70	0	0	28-May-03
2002	14	12	4	13	33	168	1	0	0	0	0	0	4	2	0	0	0	0	0	0	28-May-03
2001	28	62	1	71	42	602	1	0	0	0	0	0	0	0	7	0	4	5	0	0	25-Jun-03
2001	28	51	1	1	42	186	9	0	0	0	0	0	0	0	0	4	0	0	0	0	25-Jun-03
2001	28	51	3	1	42	2	1	0	0	0	0	0	6	0	1	19	7	0	0	0	25-Jun-03
2001	28	51	3	1	42	101	1	0	0	0	0	0	2	0	1	31	16	0	0	0	25-Jun-03
2001	28	51	3	1	42	120	1	0	0	0	0	0	2	0	0	0	0	0	0	0	25-Jun-03
2001	28	51	3	16	42	1	1	0	0	0	0	196	22	100	0	0	0	0	0	0	25-Jun-03
2001	28	51	3	16	42	2	1	0	0	0	0	7	1	6	0	0	0	0	0	0	25-Jun-03
2001	28	51	3	16	42	101	1	0	0	0	0	1	1	1	0	0	0	0	0	0	25-Jun-03
2001	28	51	3	16	42	118	1	0	0	0	0	1	0	0	0	0	0	0	0	0	25-Jun-03
2001	28	51	3	16	42	120	1	0	0	0	0	3	0	1	0	0	0	0	0	0	25-Jun-03
2001	28	61	1	1	42	101	9	0	0	0	0	0	0	0	5	0	0	0	0	0	25-Jun-03
2001	28	51	2	16	42	120	1	0	0	0	0	5	8	5	4	0	0	0	0	0	25-Jun-03
2000	27	51	1	1	43	102	9	0	0	0	0	0	0	0	0	0	1	0	0	0	28-Feb-02
2000	27	51	1	1	43	101	9	0	0	0	0	7	7	15	67	84	258	155	1	0	28-Feb-02
2000	27	51	0	21	43	186	9	0	0	0	0	0	0	0	1	2	1	0	0	0	28-Feb-02
2000	27	42	1	31	43	204	9	0	0	0	0	0	0	178	5	3	0	0	0	0	28-Feb-02
2000	27	42	1	31	43	202	9	0	0	0	0	0	0	5	0	0	0	0	0	0	28-Feb-02
2000	27	42	1	30	43	202	9	0	0	0	0	5	0	1	0	0	0	0	0	0	28-Feb-02
2000	27	42	0	30	43	204	9	0	0	0	0	0	0	3	0	0	0	0	0	0	28-Feb-02
2000	27	31	3	30	46	202	9	0	0	0	0	0	66	63	0	0	0	0	0	0	28-Feb-02
2000	27	51	1	1	43	459	9	0	0	0	0	0	0	0	0	0	29	20	0	0	28-Feb-02
2000	27	12	3	4	46	105	1	0	2	2	0	0	3	2	1	0	0	0	2	2	28-Feb-02
2000	27	41	1	59	43	400	9	0	0	1	0	0	0	0	0	0	0	1	1	0	28-Feb-02
2000	27	12	3	6	46	2	1	0	4	6	0	0	0	0	0	0	0	1	3	3	28-Feb-02
2000	27	12	3	6	46	1	1	0	46	10	0	0	0	0	0	0	0	5	13	25	28-Feb-02
2000	27	12	3	4	46	104	9	0	0	5	0	0	0	7	0	0	0	0	0	10	28-Feb-02
2000	27	12	3	4	46	504	1	0	0	0	0	0	0	0	0	0	0	1	2	1	28-Feb-02
2000	27	12	3	4	46	312	1	0	0	0	0	0	0	0	0	0	0	1	1	0	28-Feb-02
2000	27	12	3	4	46	302	1	0	0	0	0	0	2	0	0	0	0	0	0	0	28-Feb-02
2000	27	12	3	4	46	202	1	0	0	0	0	0	3	2	6	0	2	1	2	1	28-Feb-02
2000	27	12	3	4	46	186	1	0	0	0	0	0	0	0	0	0	0	1	0	1	28-Feb-02
2000	27	51	2	1	43	118	9	0	0	0	0	0	0	0	0	0	1	0	0	0	28-Feb-02
2000	27	12	3	4	46	114	1	0	0	0	0	0	1	1	0	0	1	0	1	1	28-Feb-02
2000	27	12	3	6	46	102	1	0	0	0	0	0	0	0	0	0	0	0	1	2	28-Feb-02
2000	27	53	0	59	43	400	9	0	1	1	0	0	0	0	0	0	0	1	2	1	28-Feb-02
2000	27	53	0	31	43	204	9	0	0	0	0	0	0	15	247	278	80	31	3	0	28-Feb-02
2000	27	53	0	21	43	186	9	0	0	0	0	0	0	2	61	66	15	0	0	0	28-Feb-02
2000	27	53	0	1	43	101	9	0	0	0	0	0	0	14	123	118	28	0	0	0	28-Feb-02
2000	27	52	1	42	43	280	9	0	0	0	0	0	0	0	0	6	0	0	0	0	28-Feb-02
2000	27	51	2	53	43	462	9	0	0	0	0	0	0	0	0	0	1	6	0	0	28-Feb-02
2000	27	51	2	21	43	186	1	0	0	0	0	0	0	0	0	3	0	0	0	0	28-Feb-02
2000	27	51	2	21	43	3	1	0	0	0	0	0	0	0	0	3	0	0	0	0	28-Feb-02
2000	27	51	2	21	43	2	1	0	0	0	0	0	0	0	0	2	0	0	0	0	28-Feb-02
2000	27	12	3	4	46	129	1	0	0	0	0	0	2	0	1	0	1	0	0	0	28-Feb-02
2000	27	12	3	3	37	3	1	0	0	0	14	58	0	0	1	19	2	0	0	0	28-Feb-02
2000	27	12	3	3	37	112	9	0	0	0	0	0	0	0	0	0	1	0	0	0	28-Feb-02
2000	27	12	3	3	37	106	9	0	0	0	0	0	0	0	0	3	10	0	0	0	28-Feb-02
2000	27	12	3	3	37	103	9	0	0	0	2	0	0	0	0	3	12	0	0	0	28-Feb-02
2000	27	12	3	3	37	186	1	0	0	0	1	3	0	0	0	1	0	0	0	0	28-Feb-02
2000	27	12	3	3	37	120	1	0	0	0	0	1	0	0	0	0	0	0	0	0	28-Feb-02
2000	27	12	3	3	37	118	1	0	0	0	1	7	0	0	0	0	0	0	0	0	28-Feb-02
2000	27	12	3	3	37	114	1	0	0	0	0	1	0	0	0	0	0	0	0	0	28-Feb-02
2000	27	12	3	3	37	106	1	0	0	0	0	0	0	0	0	5	2	0	0	0	28-Feb-02
2000	27	54	4	42	35	1	1	0	0	0	0	0	0	0	0	0	0	0	50	0	28-Feb-02
2000	27	12	3	3	37	101	1	0	0	0	3	2	0	0	0	0	0	0	0	0	28-Feb-02
2000	27	12	3	6	37	2	1	0	0	0	0	0	0	0	0	1	1	0	0	0	28-Feb-02
2000	27	12	3	3	37	2	1	0	0	0	11	43	0	0	1	15	1	0	0	0	28-Feb-02
2000	27	12	3	3	37	1	1	0	0	0	133	676	0	0	12	164	16	0	0	0	28-Feb-02
2000	27	12	5	3	36	103	1	0	0	0	0	0	0	1	0	2	1	0	0	0	28-Feb-02
[truncated: 55,124 more rows]
