# Supplementary material for: Signatures of the collapse and incipient recovery of an overexploited marine ecosystem
Source: R Soc Open Sci. 2017 Jul 5;4(7):170215. doi: 10.1098/rsos.170215 (PMC5541544; doi:10.1098/rsos.170215)
Supplement: Groundfish data for analysis [file rsos170215supp2.zip › NAFO effort data/NAFO21B-2010-14.csv]

Year	Country	Gear	Tonnage	MainSpecies	AreaCode	SpeciesEffort	Effort	Month_NK	Jan	Feb	Mar	Apr	May	Jun	Jul	Aug	Sep	Oct	Nov	Dec	DateCreated
2010	3	10	1	72	1	1	1	0	0	0	0	0	0	0	164	351	159	0	0	119	2-Sep-11
2010	3	10	1	72	1	2	1	0	0	0	0	0	0	0	13	18	9	0	0	7	2-Sep-11
2010	3	10	1	72	1	3	1	0	0	0	0	0	0	0	14	18	9	0	0	9	2-Sep-11
2010	3	10	1	72	1	632	1	0	0	0	0	0	0	0	408	405	123	0	0	231	2-Sep-11
2010	3	10	1	72	2	1	1	0	0	0	0	0	0	0	1	21	118	0	168	0	2-Sep-11
2010	3	10	1	72	2	2	1	0	0	0	0	0	0	0	1	2	10	0	14	0	2-Sep-11
2010	3	10	1	72	2	3	1	0	0	0	0	0	0	0	1	2	10	0	14	0	2-Sep-11
2010	3	10	1	72	2	632	1	0	0	0	0	0	0	0	0	17	270	0	417	0	2-Sep-11
2010	3	10	1	72	2	633	1	0	0	0	0	0	0	0	0	0	25	0	37	0	2-Sep-11
2010	3	10	1	72	21	1	1	0	0	0	0	0	0	0	0	64	123	0	55	0	2-Sep-11
2010	3	10	1	72	21	2	1	0	0	0	0	0	0	0	0	7	11	0	9	0	2-Sep-11
2010	3	10	1	72	21	3	1	0	0	0	0	0	0	0	0	7	11	0	11	0	2-Sep-11
2010	3	10	1	72	21	632	1	0	0	0	0	0	0	0	0	267	564	0	346	0	2-Sep-11
2010	3	10	1	72	21	633	1	0	0	0	0	0	0	0	0	0	0	0	1	0	2-Sep-11
2010	3	10	1	72	22	1	1	0	493	59	54	119	0	14	20	154	56	0	108	0	2-Sep-11
2010	3	10	1	72	22	2	1	0	41	7	5	9	0	1	3	13	6	0	8	0	2-Sep-11
2010	3	10	1	72	22	3	1	0	41	7	5	12	0	1	3	14	6	0	8	0	2-Sep-11
2010	3	10	1	72	22	632	1	0	1435	376	235	425	0	11	0	567	35	0	160	0	2-Sep-11
2010	3	10	1	72	23	1	1	0	272	333	698	368	114	273	226	277	77	75	30	414	2-Sep-11
2010	3	10	1	72	23	2	1	0	19	30	46	23	8	21	21	26	9	7	2	25	2-Sep-11
2010	3	10	1	72	23	3	1	0	19	31	48	25	8	21	21	27	9	7	3	25	2-Sep-11
2010	3	10	1	72	23	632	9	0	0	0	0	0	0	0	0	27	0	60	0	0	2-Sep-11
2010	3	10	1	72	23	632	1	0	740	1148	1587	1071	143	282	150	155	42	18	11	862	2-Sep-11
2010	3	10	1	72	23	633	1	0	0	2	9	0	0	0	0	0	0	0	0	0	2-Sep-11
2010	3	10	1	72	31	1	1	0	11	0	105	3	294	2032	3035	4200	1803	2435	192	181	2-Sep-11
2010	3	10	1	72	31	2	1	0	2	0	8	1	17	130	218	295	123	158	14	12	2-Sep-11
2010	3	10	1	72	31	3	1	0	2	0	8	1	17	134	223	304	130	167	14	12	2-Sep-11
2010	3	10	1	72	31	632	9	0	0	0	0	0	0	0	238	190	64	69	0	0	2-Sep-11
2010	3	10	1	72	31	632	1	0	2	0	246	3	303	1312	1502	1775	962	1271	59	269	2-Sep-11
2010	3	10	1	72	32	1	1	0	0	0	0	0	42	213	959	1248	550	1233	706	201	2-Sep-11
2010	3	10	1	72	32	2	1	0	0	0	0	0	3	20	73	97	42	73	40	13	2-Sep-11
2010	3	10	1	72	32	3	1	0	0	0	0	0	3	21	76	98	43	73	41	19	2-Sep-11
2010	3	10	1	72	32	632	9	0	0	0	0	0	0	0	29	48	15	0	0	0	2-Sep-11
2010	3	10	1	72	32	632	1	0	0	0	0	0	14	108	514	582	189	935	299	114	2-Sep-11
2010	3	10	1	72	41	1	1	0	0	0	0	0	524	700	0	115	0	53	94	0	2-Sep-11
2010	3	10	1	72	41	2	1	0	0	0	0	0	35	48	0	8	0	3	8	0	2-Sep-11
2010	3	10	1	72	41	3	1	0	0	0	0	0	38	48	0	8	0	3	8	0	2-Sep-11
2010	3	10	1	72	41	632	9	0	0	0	0	0	19	0	28	46	0	0	0	0	2-Sep-11
2010	3	10	1	72	41	632	1	0	0	0	0	0	254	363	0	49	0	17	43	0	2-Sep-11
2010	3	10	1	72	42	1	1	0	0	0	0	0	0	4	0	0	0	0	0	0	2-Sep-11
2010	3	10	1	72	42	2	1	0	0	0	0	0	0	0	0	0	0	0	0	0	2-Sep-11
2010	3	10	1	72	42	3	1	0	0	0	0	0	0	0	0	0	0	0	0	0	2-Sep-11
2010	3	10	1	72	42	632	1	0	0	0	0	0	0	2	0	0	0	0	0	0	2-Sep-11
2010	3	10	2	72	23	1	1	0	0	0	0	0	0	141	187	621	399	35	5	0	2-Sep-11
2010	3	10	2	72	23	2	1	0	0	0	0	0	0	13	16	54	31	3	1	0	2-Sep-11
2010	3	10	2	72	23	3	1	0	0	0	0	0	0	13	16	54	31	3	1	0	2-Sep-11
2010	3	10	2	72	23	632	1	0	0	0	0	0	0	83	97	366	168	15	1	0	2-Sep-11
2010	3	10	2	72	31	1	1	0	0	0	0	0	0	862	3646	4222	749	780	15	0	2-Sep-11
2010	3	10	2	72	31	2	1	0	0	0	0	0	0	60	267	299	63	55	2	0	2-Sep-11
2010	3	10	2	72	31	3	1	0	0	0	0	0	0	60	270	306	64	57	2	0	2-Sep-11
2010	3	10	2	72	31	632	9	0	0	0	0	0	0	0	0	73	30	26	0	0	2-Sep-11
2010	3	10	2	72	31	632	1	0	0	0	0	0	0	368	1702	1719	312	297	5	0	2-Sep-11
2010	3	10	2	72	32	1	1	0	0	0	0	0	0	26	121	78	0	0	0	0	2-Sep-11
2010	3	10	2	72	32	2	1	0	0	0	0	0	0	2	9	7	0	0	0	0	2-Sep-11
2010	3	10	2	72	32	3	1	0	0	0	0	0	0	2	9	7	0	0	0	0	2-Sep-11
2010	3	10	2	72	32	632	9	0	0	0	0	0	0	0	40	12	0	0	0	0	2-Sep-11
2010	3	10	2	72	32	632	1	0	0	0	0	0	0	8	48	21	0	0	0	0	2-Sep-11
2010	3	10	2	72	41	1	1	0	0	0	0	0	542	1244	164	0	0	0	0	0	2-Sep-11
2010	3	10	2	72	41	2	1	0	0	0	0	0	45	89	10	0	0	0	0	0	2-Sep-11
2010	3	10	2	72	41	3	1	0	0	0	0	0	45	89	10	0	0	0	0	0	2-Sep-11
2010	3	10	2	72	41	632	9	0	0	0	0	0	0	6	0	0	0	0	0	0	2-Sep-11
2010	3	10	2	72	41	632	1	0	0	0	0	0	270	633	67	0	0	0	0	0	2-Sep-11
2010	3	10	2	72	42	632	9	0	0	0	0	0	0	0	0	0	18	22	0	0	2-Sep-11
2010	3	10	3	71	31	1	1	0	0	0	0	0	0	0	0	0	8	0	0	0	2-Sep-11
2010	3	10	3	71	31	2	1	0	0	0	0	0	0	0	0	0	0	0	0	0	2-Sep-11
2010	3	10	3	71	31	3	1	0	0	0	0	0	0	0	0	0	1	0	0	0	2-Sep-11
2010	3	10	3	71	31	632	1	0	0	0	0	0	0	0	0	0	3	0	0	0	2-Sep-11
2010	3	10	3	72	23	1	1	0	0	0	0	0	0	776	860	1452	1403	366	28	0	2-Sep-11
2010	3	10	3	72	23	2	1	0	0	0	0	0	0	55	63	118	109	30	2	0	2-Sep-11
2010	3	10	3	72	23	3	1	0	0	0	0	0	0	55	63	122	115	30	3	0	2-Sep-11
2010	3	10	3	72	23	632	9	0	0	0	0	0	0	170	633	441	162	397	15	0	2-Sep-11
2010	3	10	3	72	23	632	1	0	0	0	0	0	0	377	496	958	668	138	11	0	2-Sep-11
2010	3	10	3	72	31	1	1	0	0	0	0	0	107	5660	14420	17331	4738	6287	505	0	2-Sep-11
2010	3	10	3	72	31	2	1	0	0	0	0	0	7	394	1025	1288	367	440	32	0	2-Sep-11
2010	3	10	3	72	31	3	1	0	0	0	0	0	7	404	1043	1316	384	465	33	0	2-Sep-11
2010	3	10	3	72	31	632	9	0	0	0	0	0	0	30	209	452	73	81	11	0	2-Sep-11
2010	3	10	3	72	31	632	1	0	0	0	0	0	69	2987	7226	7830	2139	2533	154	0	2-Sep-11
2010	3	10	3	72	32	1	1	0	0	0	0	0	110	740	3829	5741	1270	837	474	0	2-Sep-11
2010	3	10	3	72	32	2	1	0	0	0	0	0	11	64	304	436	98	54	30	0	2-Sep-11
2010	3	10	3	72	32	3	1	0	0	0	0	0	11	67	311	451	106	59	30	0	2-Sep-11
2010	3	10	3	72	32	632	9	0	0	0	0	0	0	0	1	131	0	0	28	0	2-Sep-11
2010	3	10	3	72	32	632	1	0	0	0	0	0	29	359	1843	2168	392	214	137	0	2-Sep-11
2010	3	10	3	72	41	1	1	0	0	0	0	0	3157	3871	729	863	466	0	0	0	2-Sep-11
2010	3	10	3	72	41	2	1	0	0	0	0	0	235	281	49	49	28	0	0	0	2-Sep-11
2010	3	10	3	72	41	3	1	0	0	0	0	0	237	281	49	49	28	0	0	0	2-Sep-11
2010	3	10	3	72	41	632	9	0	0	0	0	0	221	443	16	39	16	0	0	0	2-Sep-11
2010	3	10	3	72	41	632	1	0	0	0	0	0	1619	2070	318	286	113	0	0	0	2-Sep-11
2010	3	10	3	72	42	1	1	0	0	0	0	0	0	0	0	0	144	162	0	0	2-Sep-11
2010	3	10	3	72	42	2	1	0	0	0	0	0	0	0	0	0	7	7	0	0	2-Sep-11
2010	3	10	3	72	42	3	1	0	0	0	0	0	0	0	0	0	7	7	0	0	2-Sep-11
2010	3	10	3	72	42	632	9	0	0	0	0	0	131	152	0	0	0	0	0	0	2-Sep-11
2010	3	10	3	72	42	632	1	0	0	0	0	0	0	0	0	0	27	37	0	0	2-Sep-11
2010	3	10	3	72	43	1	1	0	0	0	0	0	0	0	0	0	25	0	0	0	2-Sep-11
2010	3	10	3	72	43	2	1	0	0	0	0	0	0	0	0	0	5	0	0	0	2-Sep-11
2010	3	10	3	72	43	3	1	0	0	0	0	0	0	0	0	0	5	0	0	0	2-Sep-11
2010	3	10	3	72	43	632	1	0	0	0	0	0	0	0	0	0	24	0	0	0	2-Sep-11
2010	3	10	4	72	23	1	1	0	0	0	0	0	0	0	0	0	55	0	0	0	2-Sep-11
2010	3	10	4	72	23	2	1	0	0	0	0	0	0	0	0	0	4	0	0	0	2-Sep-11
2010	3	10	4	72	23	3	1	0	0	0	0	0	0	0	0	0	5	0	0	0	2-Sep-11
2010	3	10	4	72	23	632	1	0	0	0	0	0	0	0	0	0	31	0	0	0	2-Sep-11
2010	3	10	4	72	31	1	1	0	0	0	0	0	0	46	270	593	425	299	0	0	2-Sep-11
2010	3	10	4	72	31	2	1	0	0	0	0	0	0	3	20	40	33	27	0	0	2-Sep-11
2010	3	10	4	72	31	3	1	0	0	0	0	0	0	3	20	41	34	30	0	0	2-Sep-11
2010	3	10	4	72	31	632	1	0	0	0	0	0	0	17	132	275	250	177	0	0	2-Sep-11
2010	3	10	4	72	32	1	1	0	0	0	0	0	14	58	187	351	255	330	325	0	2-Sep-11
2010	3	10	4	72	32	2	1	0	0	0	0	0	2	6	15	27	17	18	19	0	2-Sep-11
2010	3	10	4	72	32	3	1	0	0	0	0	0	2	7	15	28	17	19	20	0	2-Sep-11
2010	3	10	4	72	32	632	9	0	0	0	0	0	0	1	0	0	0	0	0	0	2-Sep-11
2010	3	10	4	72	32	632	1	0	0	0	0	0	20	51	93	137	75	96	106	0	2-Sep-11
2010	3	10	4	72	41	1	1	0	0	0	0	0	115	176	0	0	0	0	0	0	2-Sep-11
2010	3	10	4	72	41	2	1	0	0	0	0	0	9	13	0	0	0	0	0	0	2-Sep-11
2010	3	10	4	72	41	3	1	0	0	0	0	0	9	13	0	0	0	0	0	0	2-Sep-11
2010	3	10	4	72	41	632	1	0	0	0	0	0	48	88	0	0	0	0	0	0	2-Sep-11
2010	3	10	5	72	1	1	1	0	0	0	0	0	0	0	0	285	0	0	0	0	2-Sep-11
2010	3	10	5	72	1	2	1	0	0	0	0	0	0	0	0	18	0	0	0	0	2-Sep-11
2010	3	10	5	72	1	3	1	0	0	0	0	0	0	0	0	19	0	0	0	0	2-Sep-11
2010	3	10	5	72	1	632	1	0	0	0	0	0	0	0	0	406	0	0	0	0	2-Sep-11
2010	3	10	5	72	2	1	1	0	18	0	0	0	0	18	0	99	0	0	0	0	2-Sep-11
2010	3	10	5	72	2	2	1	0	2	0	0	0	0	2	0	10	0	0	0	0	2-Sep-11
2010	3	10	5	72	2	3	1	0	2	0	0	0	0	2	0	10	0	0	0	0	2-Sep-11
2010	3	10	5	72	2	632	1	0	25	0	0	0	0	1	0	312	0	0	0	0	2-Sep-11
2010	3	10	5	72	2	633	1	0	9	0	0	0	0	0	0	0	0	0	0	0	2-Sep-11
2010	3	10	5	72	21	1	1	0	81	0	0	0	0	118	0	2	19	0	0	0	2-Sep-11
2010	3	10	5	72	21	2	1	0	12	0	0	0	0	13	0	1	3	0	0	0	2-Sep-11
2010	3	10	5	72	21	3	1	0	12	0	0	0	0	13	0	1	3	0	0	0	2-Sep-11
2010	3	10	5	72	21	632	1	0	324	0	0	0	0	484	0	23	78	0	0	0	2-Sep-11
2010	3	10	5	72	21	633	1	0	59	0	0	0	0	0	0	0	0	0	0	0	2-Sep-11
2010	3	10	5	72	22	1	1	0	35	0	0	23	4	0	0	0	78	0	0	0	2-Sep-11
2010	3	10	5	72	22	2	1	0	3	0	0	3	0	0	0	0	5	0	0	0	2-Sep-11
2010	3	10	5	72	22	3	1	0	3	0	0	3	0	0	0	0	5	0	0	0	2-Sep-11
2010	3	10	5	72	22	632	1	0	90	0	0	113	13	0	0	0	202	0	0	0	2-Sep-11
2010	3	10	5	72	23	1	1	0	0	111	179	776	395	3	4	0	31	110	79	0	2-Sep-11
2010	3	10	5	72	23	2	1	0	0	12	14	50	28	1	0	0	3	7	5	0	2-Sep-11
2010	3	10	5	72	23	3	1	0	0	13	14	51	28	1	0	0	3	7	5	0	2-Sep-11
2010	3	10	5	72	23	632	1	0	0	507	498	2261	928	0	9	0	71	90	76	0	2-Sep-11
2010	3	10	5	72	23	633	1	0	0	4	12	0	1	0	0	0	0	0	0	0	2-Sep-11
2010	3	10	5	72	31	1	1	0	0	2	229	88	24	0	218	0	0	245	1	0	2-Sep-11
2010	3	10	5	72	31	2	1	0	0	1	13	7	3	0	13	0	0	14	0	0	2-Sep-11
2010	3	10	5	72	31	3	1	0	0	1	13	7	3	0	13	0	0	14	0	0	2-Sep-11
2010	3	10	5	72	31	632	1	0	0	0	430	207	30	0	480	0	0	118	0	0	2-Sep-11
2010	3	10	5	72	32	1	1	0	237	0	0	0	0	0	0	0	0	0	0	0	2-Sep-11
2010	3	10	5	72	32	2	1	0	17	0	0	0	0	0	0	0	0	0	0	0	2-Sep-11
2010	3	10	5	72	32	3	1	0	17	0	0	0	0	0	0	0	0	0	0	0	2-Sep-11
2010	3	10	5	72	32	632	1	0	511	0	0	0	0	0	0	0	0	0	0	0	2-Sep-11
2010	3	10	6	72	21	1	1	0	0	0	0	0	0	0	0	62	55	0	0	0	2-Sep-11
2010	3	10	6	72	21	2	1	0	0	0	0	0	0	0	0	7	6	0	0	0	2-Sep-11
2010	3	10	6	72	21	3	1	0	0	0	0	0	0	0	0	7	6	0	0	0	2-Sep-11
2010	3	10	6	72	21	632	1	0	0	0	0	0	0	0	0	239	215	0	0	0	2-Sep-11
2010	3	10	6	72	22	1	1	0	97	0	0	0	178	145	0	106	200	0	0	0	2-Sep-11
2010	3	10	6	72	22	2	1	0	12	0	0	0	12	10	0	11	17	0	0	0	2-Sep-11
2010	3	10	6	72	22	3	1	0	12	0	0	0	12	10	0	11	17	0	0	0	2-Sep-11
2010	3	10	6	72	22	632	1	0	364	0	0	0	352	294	0	325	539	0	0	0	2-Sep-11
2010	3	10	6	72	23	1	1	0	1	141	212	141	201	32	115	63	2	0	0	249	2-Sep-11
2010	3	10	6	72	23	2	1	0	1	13	12	9	13	4	11	5	0	0	0	14	2-Sep-11
2010	3	10	6	72	23	3	1	0	1	13	12	9	13	4	11	5	0	0	0	15	2-Sep-11
2010	3	10	6	72	23	632	1	0	2	369	362	296	284	6	335	94	1	0	0	358	2-Sep-11
2010	3	10	6	72	31	1	1	0	0	3	267	44	99	347	29	38	0	0	0	0	2-Sep-11
2010	3	10	6	72	31	2	1	0	0	0	17	3	6	19	2	3	0	0	0	0	2-Sep-11
2010	3	10	6	72	31	3	1	0	0	0	17	3	6	19	2	4	0	0	0	0	2-Sep-11
2010	3	10	6	72	31	632	1	0	0	4	385	76	111	415	27	52	0	0	0	0	2-Sep-11
2010	3	10	6	72	32	1	1	0	0	214	0	0	0	0	0	50	0	0	0	168	2-Sep-11
2010	3	10	6	72	32	2	1	0	0	13	0	0	0	0	0	3	0	0	0	11	2-Sep-11
2010	3	10	6	72	32	3	1	0	0	13	0	0	0	0	0	3	0	0	0	11	2-Sep-11
2010	3	10	6	72	32	632	1	0	0	371	0	0	0	0	0	27	0	0	0	54	2-Sep-11
2010	3	10	7	72	1	1	1	0	0	0	0	0	0	0	0	170	0	0	0	52	2-Sep-11
2010	3	10	7	72	1	2	1	0	0	0	0	0	0	0	0	12	0	0	0	3	2-Sep-11
2010	3	10	7	72	1	3	1	0	0	0	0	0	0	0	0	12	0	0	0	3	2-Sep-11
2010	3	10	7	72	1	632	1	0	0	0	0	0	0	0	0	422	0	0	0	532	2-Sep-11
2010	3	10	7	72	2	1	1	0	0	0	0	0	0	0	0	97	152	231	333	102	2-Sep-11
2010	3	10	7	72	2	2	1	0	0	0	0	0	0	0	0	8	10	17	25	12	2-Sep-11
2010	3	10	7	72	2	3	1	0	0	0	0	0	0	0	0	8	10	17	25	12	2-Sep-11
2010	3	10	7	72	2	632	1	0	0	0	0	0	0	0	0	154	233	556	820	378	2-Sep-11
2010	3	10	7	72	2	633	1	0	0	0	0	0	0	0	0	0	6	11	65	41	2-Sep-11
2010	3	10	7	72	21	1	1	0	32	0	87	0	0	0	0	555	209	122	114	173	2-Sep-11
2010	3	10	7	72	21	2	1	0	4	0	9	0	0	0	0	51	22	14	15	20	2-Sep-11
2010	3	10	7	72	21	3	1	0	4	0	9	0	0	0	0	51	22	14	15	20	2-Sep-11
2010	3	10	7	72	21	632	1	0	153	0	497	0	0	0	0	2141	955	579	581	778	2-Sep-11
2010	3	10	7	72	21	633	1	0	0	0	0	0	0	0	0	1	5	16	3	55	2-Sep-11
2010	3	10	7	72	22	1	1	0	471	0	143	0	311	249	0	8	170	63	94	87	2-Sep-11
2010	3	10	7	72	22	2	1	0	36	0	12	0	22	17	0	2	13	7	6	7	2-Sep-11
2010	3	10	7	72	22	3	1	0	38	0	12	0	22	17	0	2	13	7	6	7	2-Sep-11
2010	3	10	7	72	22	632	1	0	1551	0	435	0	844	677	0	30	556	94	178	201	2-Sep-11
2010	3	10	7	72	22	633	1	0	0	0	1	0	0	0	0	0	0	0	1	0	2-Sep-11
2010	3	10	7	72	23	1	1	0	376	257	1047	760	326	135	0	13	10	28	3	139	2-Sep-11
2010	3	10	7	72	23	2	1	0	33	26	83	48	22	10	0	2	2	3	1	10	2-Sep-11
2010	3	10	7	72	23	3	1	0	33	26	84	52	22	10	0	2	2	3	1	11	2-Sep-11
2010	3	10	7	72	23	632	1	0	1805	1330	2745	1737	720	131	0	22	4	17	0	163	2-Sep-11
2010	3	10	7	72	23	633	1	0	0	2	26	0	0	0	0	0	0	0	0	0	2-Sep-11
2010	3	10	7	72	31	1	1	0	0	10	268	147	38	64	372	44	116	330	0	67	2-Sep-11
2010	3	10	7	72	31	2	1	0	0	1	17	10	3	5	22	4	8	19	0	4	2-Sep-11
2010	3	10	7	72	31	3	1	0	0	1	17	11	3	5	22	4	8	19	0	4	2-Sep-11
2010	3	10	7	72	31	632	1	0	2	8	632	254	47	80	770	58	159	466	0	100	2-Sep-11
2010	3	10	7	72	32	1	1	0	176	0	0	0	0	524	114	0	0	0	0	7	2-Sep-11
2010	3	10	7	72	32	2	1	0	11	0	0	0	0	32	7	0	0	0	0	1	2-Sep-11
2010	3	10	7	72	32	3	1	0	11	0	0	0	0	34	17	0	0	0	0	1	2-Sep-11
2010	3	10	7	72	32	632	1	0	192	0	0	0	0	854	175	0	0	0	0	1	2-Sep-11
2010	3	12	1	1	37	1	1	0	16	0	0	0	0	0	0	0	0	0	0	80	2-Sep-11
2010	3	12	1	1	37	2	1	0	4	0	0	0	0	0	0	0	0	0	0	6	2-Sep-11
2010	3	12	1	1	37	3	1	0	4	0	0	0	0	0	0	0	0	0	0	6	2-Sep-11
2010	3	12	1	1	37	101	1	0	109	0	0	0	0	0	0	0	0	0	0	109	2-Sep-11
2010	3	12	1	1	37	102	1	0	0	0	0	0	0	0	0	0	0	0	0	6	2-Sep-11
2010	3	12	1	1	37	103	1	0	0	0	0	0	0	0	0	0	0	0	0	0	2-Sep-11
2010	3	12	1	1	37	106	1	0	0	0	0	0	0	0	0	0	0	0	0	3	2-Sep-11
2010	3	12	1	1	37	112	1	0	0	0	0	0	0	0	0	0	0	0	0	1	2-Sep-11
2010	3	12	1	1	37	114	1	0	0	0	0	0	0	0	0	0	0	0	0	0	2-Sep-11
2010	3	12	1	1	37	120	1	0	0	0	0	0	0	0	0	0	0	0	0	1	2-Sep-11
2010	3	12	1	1	37	186	1	0	1	0	0	0	0	0	0	0	0	0	0	0	2-Sep-11
2010	3	12	1	13	2	1	1	0	0	0	0	0	0	486	891	0	0	0	0	0	2-Sep-11
2010	3	12	1	13	2	2	1	0	0	0	0	0	0	30	47	0	0	0	0	0	2-Sep-11
2010	3	12	1	13	2	3	1	0	0	0	0	0	0	31	47	0	0	0	0	0	2-Sep-11
2010	3	12	1	13	2	118	1	0	0	0	0	0	0	1077	904	0	0	0	0	0	2-Sep-11
2010	3	12	1	13	23	1	1	0	0	0	0	0	0	136	0	0	0	98	0	0	2-Sep-11
2010	3	12	1	13	23	2	1	0	0	0	0	0	0	8	0	0	0	6	0	0	2-Sep-11
2010	3	12	1	13	23	3	1	0	0	0	0	0	0	8	0	0	0	7	0	0	2-Sep-11
2010	3	12	1	13	23	118	1	0	0	0	0	0	0	183	0	0	0	8	0	0	2-Sep-11
2010	3	12	1	13	31	1	1	0	0	0	0	0	0	19	0	0	35	0	0	0	2-Sep-11
2010	3	12	1	13	31	2	1	0	0	0	0	0	0	1	0	0	3	0	0	0	2-Sep-11
2010	3	12	1	13	31	3	1	0	0	0	0	0	0	1	0	0	3	0	0	0	2-Sep-11
2010	3	12	1	13	31	114	1	0	0	0	0	0	0	0	0	0	1	0	0	0	2-Sep-11
2010	3	12	1	13	31	118	1	0	0	0	0	0	0	16	0	0	1	0	0	0	2-Sep-11
2010	3	12	3	1	37	1	1	0	0	0	0	0	0	0	0	0	0	4	105	81	2-Sep-11
2010	3	12	3	1	37	2	1	0	0	0	0	0	0	0	0	0	0	2	12	9	2-Sep-11
2010	3	12	3	1	37	3	1	0	0	0	0	0	0	0	0	0	0	2	13	9	2-Sep-11
2010	3	12	3	1	37	101	1	0	0	0	0	0	0	0	0	0	0	0	86	66	2-Sep-11
2010	3	12	3	1	37	102	1	0	0	0	0	0	0	0	0	0	0	0	2	1	2-Sep-11
2010	3	12	3	1	37	103	1	0	0	0	0	0	0	0	0	0	0	0	0	0	2-Sep-11
2010	3	12	3	1	37	106	1	0	0	0	0	0	0	0	0	0	0	0	1	0	2-Sep-11
2010	3	12	3	1	37	112	1	0	0	0	0	0	0	0	0	0	0	0	4	1	2-Sep-11
2010	3	12	3	1	37	114	1	0	0	0	0	0	0	0	0	0	0	0	0	0	2-Sep-11
2010	3	12	3	1	37	116	1	0	0	0	0	0	0	0	0	0	0	0	3	0	2-Sep-11
2010	3	12	3	1	37	120	1	0	0	0	0	0	0	0	0	0	0	0	0	0	2-Sep-11
2010	3	12	3	1	37	186	1	0	0	0	0	0	0	0	0	0	0	0	0	0	2-Sep-11
2010	3	12	3	1	37	479	1	0	0	0	0	0	0	0	0	0	0	0	1	1	2-Sep-11
2010	3	12	3	3	35	1	1	0	0	0	0	0	0	0	0	0	0	0	32	0	2-Sep-11
2010	3	12	3	3	35	2	1	0	0	0	0	0	0	0	0	0	0	0	6	0	2-Sep-11
2010	3	12	3	3	35	3	1	0	0	0	0	0	0	0	0	0	0	0	6	0	2-Sep-11
2010	3	12	3	3	35	103	1	0	0	0	0	0	0	0	0	0	0	0	42	0	2-Sep-11
2010	3	12	3	3	35	120	1	0	0	0	0	0	0	0	0	0	0	0	0	0	2-Sep-11
2010	3	12	3	3	35	132	1	0	0	0	0	0	0	0	0	0	0	0	0	0	2-Sep-11
2010	3	12	3	3	35	479	1	0	0	0	0	0	0	0	0	0	0	0	1	0	2-Sep-11
2010	3	12	3	3	36	1	1	0	0	0	0	0	0	0	105	0	0	0	0	0	2-Sep-11
2010	3	12	3	3	36	2	1	0	0	0	0	0	0	0	15	0	0	0	0	0	2-Sep-11
2010	3	12	3	3	36	3	1	0	0	0	0	0	0	0	15	0	0	0	0	0	2-Sep-11
2010	3	12	3	3	36	101	1	0	0	0	0	0	0	0	0	0	0	0	0	0	2-Sep-11
2010	3	12	3	3	36	103	1	0	0	0	0	0	0	0	51	0	0	0	0	0	2-Sep-11
2010	3	12	3	3	36	106	1	0	0	0	0	0	0	0	1	0	0	0	0	0	2-Sep-11
2010	3	12	3	3	36	112	1	0	0	0	0	0	0	0	0	0	0	0	0	0	2-Sep-11
2010	3	12	3	3	36	114	1	0	0	0	0	0	0	0	0	0	0	0	0	0	2-Sep-11
2010	3	12	3	3	36	118	1	0	0	0	0	0	0	0	0	0	0	0	0	0	2-Sep-11
2010	3	12	3	3	36	132	1	0	0	0	0	0	0	0	0	0	0	0	0	0	2-Sep-11
2010	3	12	3	3	36	144	1	0	0	0	0	0	0	0	0	0	0	0	0	0	2-Sep-11
2010	3	12	3	3	36	186	1	0	0	0	0	0	0	0	0	0	0	0	0	0	2-Sep-11
2010	3	12	3	3	37	1	1	0	0	0	0	0	0	0	45	0	0	0	0	0	2-Sep-11
2010	3	12	3	3	37	2	1	0	0	0	0	0	0	0	4	0	0	0	0	0	2-Sep-11
2010	3	12	3	3	37	3	1	0	0	0	0	0	0	0	4	0	0	0	0	0	2-Sep-11
2010	3	12	3	3	37	103	1	0	0	0	0	0	0	0	19	0	0	0	0	0	2-Sep-11
2010	3	12	3	3	37	114	1	0	0	0	0	0	0	0	0	0	0	0	0	0	2-Sep-11
2010	3	12	3	3	37	118	1	0	0	0	0	0	0	0	0	0	0	0	0	0	2-Sep-11
2010	3	12	3	3	37	120	1	0	0	0	0	0	0	0	0	0	0	0	0	0	2-Sep-11
2010	3	12	3	3	37	132	1	0	0	0	0	0	0	0	0	0	0	0	0	0	2-Sep-11
2010	3	12	3	3	37	186	1	0	0	0	0	0	0	0	0	0	0	0	0	0	2-Sep-11
2010	3	12	3	3	41	1	1	0	0	0	0	0	0	19	9	66	56	0	0	0	2-Sep-11
2010	3	12	3	3	41	2	1	0	0	0	0	0	0	2	1	10	8	0	0	0	2-Sep-11
2010	3	12	3	3	41	3	1	0	0	0	0	0	0	2	1	10	8	0	0	0	2-Sep-11
2010	3	12	3	3	41	101	9	0	0	0	0	0	0	0	0	0	0	0	0	0	2-Sep-11
2010	3	12	3	3	41	101	1	0	0	0	0	0	0	0	0	0	0	0	0	0	2-Sep-11
2010	3	12	3	3	41	103	9	0	0	0	0	0	0	0	12	0	0	0	0	0	2-Sep-11
2010	3	12	3	3	41	103	1	0	0	0	0	0	0	15	3	31	19	0	0	0	2-Sep-11
2010	3	12	3	3	41	106	9	0	0	0	0	0	0	0	0	0	0	0	0	0	2-Sep-11
2010	3	12	3	3	41	106	1	0	0	0	0	0	0	0	0	0	0	0	0	0	2-Sep-11
2010	3	12	3	3	41	112	1	0	0	0	0	0	0	0	0	0	0	0	0	0	2-Sep-11
2010	3	12	3	3	41	114	9	0	0	0	0	0	0	0	0	0	0	0	0	0	2-Sep-11
2010	3	12	3	3	41	114	1	0	0	0	0	0	0	0	0	0	0	0	0	0	2-Sep-11
2010	3	12	3	3	41	118	9	0	0	0	0	0	0	0	0	0	0	0	0	0	2-Sep-11
2010	3	12	3	3	41	118	1	0	0	0	0	0	0	0	0	0	0	0	0	0	2-Sep-11
2010	3	12	3	3	41	120	9	0	0	0	0	0	0	0	0	0	0	0	0	0	2-Sep-11
2010	3	12	3	3	41	120	1	0	0	0	0	0	0	0	0	0	0	0	0	0	2-Sep-11
2010	3	12	3	3	41	132	9	0	0	0	0	0	0	0	0	0	0	0	0	0	2-Sep-11
2010	3	12	3	3	41	132	1	0	0	0	0	0	0	0	0	0	0	0	0	0	2-Sep-11
2010	3	12	3	3	41	144	1	0	0	0	0	0	0	0	0	0	0	0	0	0	2-Sep-11
2010	3	12	3	3	41	186	9	0	0	0	0	0	0	0	0	0	0	0	0	0	2-Sep-11
2010	3	12	3	3	41	186	1	0	0	0	0	0	0	0	0	0	0	0	0	0	2-Sep-11
2010	3	12	3	3	41	479	1	0	0	0	0	0	0	0	0	0	0	0	0	0	2-Sep-11
2010	3	12	3	3	43	1	1	0	0	0	0	0	0	20	0	0	0	0	0	0	2-Sep-11
2010	3	12	3	3	43	2	1	0	0	0	0	0	0	2	0	0	0	0	0	0	2-Sep-11
2010	3	12	3	3	43	3	1	0	0	0	0	0	0	2	0	0	0	0	0	0	2-Sep-11
2010	3	12	3	3	43	103	1	0	0	0	0	0	0	7	0	0	0	0	0	0	2-Sep-11
2010	3	12	3	3	43	106	1	0	0	0	0	0	0	0	0	0	0	0	0	0	2-Sep-11
2010	3	12	3	3	43	112	1	0	0	0	0	0	0	0	0	0	0	0	0	0	2-Sep-11
2010	3	12	3	3	43	114	1	0	0	0	0	0	0	0	0	0	0	0	0	0	2-Sep-11
2010	3	12	3	3	43	118	1	0	0	0	0	0	0	0	0	0	0	0	0	0	2-Sep-11
2010	3	12	3	3	43	120	1	0	0	0	0	0	0	0	0	0	0	0	0	0	2-Sep-11
2010	3	12	3	3	43	132	1	0	0	0	0	0	0	0	0	0	0	0	0	0	2-Sep-11
2010	3	12	3	3	43	144	1	0	0	0	0	0	0	0	0	0	0	0	0	0	2-Sep-11
2010	3	12	3	3	43	186	1	0	0	0	0	0	0	0	0	0	0	0	0	0	2-Sep-11
2010	3	12	3	13	23	1	1	0	0	0	0	0	0	0	0	0	102	91	0	0	2-Sep-11
2010	3	12	3	13	23	2	1	0	0	0	0	0	0	0	0	0	8	7	0	0	2-Sep-11
2010	3	12	3	13	23	3	1	0	0	0	0	0	0	0	0	0	9	9	0	0	2-Sep-11
2010	3	12	3	13	23	103	1	0	0	0	0	0	0	0	0	0	3	0	0	0	2-Sep-11
2010	3	12	3	13	23	114	1	0	0	0	0	0	0	0	0	0	0	0	0	0	2-Sep-11
2010	3	12	3	13	23	118	1	0	0	0	0	0	0	0	0	0	27	16	0	0	2-Sep-11
2010	3	12	3	13	31	1	1	0	0	0	0	0	0	0	0	0	0	25	0	0	2-Sep-11
2010	3	12	3	13	31	2	1	0	0	0	0	0	0	0	0	0	0	2	0	0	2-Sep-11
2010	3	12	3	13	31	3	1	0	0	0	0	0	0	0	0	0	0	2	0	0	2-Sep-11
2010	3	12	3	13	31	114	1	0	0	0	0	0	0	0	0	0	0	0	0	0	2-Sep-11
2010	3	12	3	13	31	118	1	0	0	0	0	0	0	0	0	0	0	0	0	0	2-Sep-11
2010	3	12	3	13	32	1	1	0	0	0	0	0	0	0	0	0	0	13	0	0	2-Sep-11
2010	3	12	3	13	32	2	1	0	0	0	0	0	0	0	0	0	0	1	0	0	2-Sep-11
2010	3	12	3	13	32	3	1	0	0	0	0	0	0	0	0	0	0	1	0	0	2-Sep-11
2010	3	12	3	13	32	118	1	0	0	0	0	0	0	0	0	0	0	3	0	0	2-Sep-11
2010	3	12	4	54	37	1	1	0	0	0	119	60	0	0	0	0	0	0	0	0	2-Sep-11
2010	3	12	4	54	37	2	1	0	0	0	10	6	0	0	0	0	0	0	0	0	2-Sep-11
2010	3	12	4	54	37	3	1	0	0	0	10	7	0	0	0	0	0	0	0	0	2-Sep-11
2010	3	12	4	54	37	101	1	0	0	0	2	0	0	0	0	0	0	0	0	0	2-Sep-11
2010	3	12	4	54	37	102	1	0	0	0	0	0	0	0	0	0	0	0	0	0	2-Sep-11
2010	3	12	4	54	37	106	1	0	0	0	17	0	0	0	0	0	0	0	0	0	2-Sep-11
2010	3	12	4	54	37	112	1	0	0	0	3	0	0	0	0	0	0	0	0	0	2-Sep-11
2010	3	12	4	54	37	120	1	0	0	0	0	0	0	0	0	0	0	0	0	0	2-Sep-11
2010	3	12	4	54	37	132	1	0	0	0	0	0	0	0	0	0	0	0	0	0	2-Sep-11
2010	3	12	4	54	37	186	1	0	0	0	0	0	0	0	0	0	0	0	0	0	2-Sep-11
2010	3	12	4	54	37	479	1	0	0	0	119	49	0	0	0	0	0	0	0	0	2-Sep-11
2010	3	12	5	1	33	1	1	0	0	0	0	0	0	0	0	0	0	0	27	0	2-Sep-11
2010	3	12	5	1	33	2	1	0	0	0	0	0	0	0	0	0	0	0	3	0	2-Sep-11
2010	3	12	5	1	33	3	1	0	0	0	0	0	0	0	0	0	0	0	3	0	2-Sep-11
2010	3	12	5	1	33	101	1	0	0	0	0	0	0	0	0	0	0	0	4	0	2-Sep-11
2010	3	12	5	1	33	103	1	0	0	0	0	0	0	0	0	0	0	0	0	0	2-Sep-11
2010	3	12	5	1	33	112	1	0	0	0	0	0	0	0	0	0	0	0	0	0	2-Sep-11
2010	3	12	5	1	33	114	1	0	0	0	0	0	0	0	0	0	0	0	0	0	2-Sep-11
2010	3	12	5	1	37	1	1	0	0	0	0	0	0	0	0	0	0	0	30	0	2-Sep-11
2010	3	12	5	1	37	2	1	0	0	0	0	0	0	0	0	0	0	0	2	0	2-Sep-11
2010	3	12	5	1	37	3	1	0	0	0	0	0	0	0	0	0	0	0	3	0	2-Sep-11
2010	3	12	5	1	37	101	1	0	309	155	0	0	0	0	0	0	0	0	25	0	2-Sep-11
2010	3	12	5	1	37	102	1	0	30	6	0	0	0	0	0	0	0	0	2	0	2-Sep-11
2010	3	12	5	1	37	103	1	0	14	5	0	0	0	0	0	0	0	0	21	0	2-Sep-11
2010	3	12	5	1	37	106	1	0	28	1	0	0	0	0	0	0	0	0	2	0	2-Sep-11
2010	3	12	5	1	37	112	1	0	9	9	0	0	0	0	0	0	0	0	0	0	2-Sep-11
2010	3	12	5	1	37	114	1	0	20	4	0	0	0	0	0	0	0	0	0	0	2-Sep-11
2010	3	12	5	1	37	120	1	0	4	1	0	0	0	0	0	0	0	0	0	0	2-Sep-11
2010	3	12	5	1	37	132	1	0	0	0	0	0	0	0	0	0	0	0	0	0	2-Sep-11
2010	3	12	5	1	37	186	1	0	0	0	0	0	0	0	0	0	0	0	0	0	2-Sep-11
2010	3	12	5	3	32	1	1	0	0	0	0	0	0	0	100	0	0	0	0	0	2-Sep-11
2010	3	12	5	3	32	2	1	0	0	0	0	0	0	0	7	0	0	0	0	0	2-Sep-11
2010	3	12	5	3	32	3	1	0	0	0	0	0	0	0	7	0	0	0	0	0	2-Sep-11
2010	3	12	5	3	32	101	1	0	0	0	0	0	0	0	0	0	0	0	0	0	2-Sep-11
2010	3	12	5	3	32	103	1	0	0	0	0	0	0	0	102	0	0	0	0	0	2-Sep-11
2010	3	12	5	3	32	112	1	0	0	0	0	0	0	0	1	0	0	0	0	0	2-Sep-11
2010	3	12	5	3	32	114	1	0	0	0	0	0	0	0	1	0	0	0	0	0	2-Sep-11
2010	3	12	5	3	32	118	1	0	0	0	0	0	0	0	8	0	0	0	0	0	2-Sep-11
2010	3	12	5	3	37	1	1	0	0	0	0	0	0	0	30	0	0	0	0	0	2-Sep-11
2010	3	12	5	3	37	2	1	0	0	0	0	0	0	0	2	0	0	0	0	0	2-Sep-11
2010	3	12	5	3	37	3	1	0	0	0	0	0	0	0	2	0	0	0	0	0	2-Sep-11
2010	3	12	5	3	37	103	1	0	0	0	0	0	0	0	52	0	0	0	0	0	2-Sep-11
2010	3	12	5	3	37	114	1	0	0	0	0	0	0	0	0	0	0	0	0	0	2-Sep-11
2010	3	12	5	3	37	118	1	0	0	0	0	0	0	0	0	0	0	0	0	0	2-Sep-11
2010	3	12	5	3	37	120	1	0	0	0	0	0	0	0	0	0	0	0	0	0	2-Sep-11
2010	3	12	5	3	45	1	1	0	0	0	0	0	0	0	82	0	0	0	0	0	2-Sep-11
2010	3	12	5	3	45	2	1	0	0	0	0	0	0	0	7	0	0	0	0	0	2-Sep-11
2010	3	12	5	3	45	3	1	0	0	0	0	0	0	0	8	0	0	0	0	0	2-Sep-11
2010	3	12	5	3	45	101	1	0	0	0	0	0	0	0	1	0	0	0	0	0	2-Sep-11
2010	3	12	5	3	45	103	1	0	0	0	0	0	0	0	124	0	0	0	0	0	2-Sep-11
2010	3	12	5	3	45	106	1	0	0	0	0	0	0	0	0	0	0	0	0	0	2-Sep-11
2010	3	12	5	3	45	118	1	0	0	0	0	0	0	0	0	0	0	0	0	0	2-Sep-11
2010	3	12	5	3	45	120	1	0	0	0	0	0	0	0	1	0	0	0	0	0	2-Sep-11
2010	3	12	5	11	37	1	1	0	0	0	135	0	0	10	0	0	0	0	0	0	2-Sep-11
2010	3	12	5	11	37	2	1	0	0	0	13	0	0	1	0	0	0	0	0	0	2-Sep-11
2010	3	12	5	11	37	3	1	0	0	0	14	0	0	1	0	0	0	0	0	0	2-Sep-11
2010	3	12	5	11	37	101	1	0	0	25	66	0	0	0	0	0	0	0	0	0	2-Sep-11
2010	3	12	5	11	37	102	1	0	0	0	0	0	0	0	0	0	0	0	0	0	2-Sep-11
2010	3	12	5	11	37	103	1	0	0	14	11	0	0	1	0	0	0	0	0	0	2-Sep-11
2010	3	12	5	11	37	106	1	0	0	0	0	0	0	0	0	0	0	0	0	0	2-Sep-11
2010	3	12	5	11	37	112	1	0	0	41	61	0	0	0	0	0	0	0	0	0	2-Sep-11
2010	3	12	5	11	37	114	1	0	0	26	125	0	0	0	0	0	0	0	0	0	2-Sep-11
2010	3	12	5	11	37	118	1	0	0	0	0	0	0	0	0	0	0	0	0	0	2-Sep-11
2010	3	12	5	11	37	120	1	0	0	1	1	0	0	0	0	0	0	0	0	0	2-Sep-11
2010	3	12	5	11	37	132	1	0	0	1	1	0	0	0	0	0	0	0	0	0	2-Sep-11
2010	3	12	5	11	37	186	1	0	0	0	1	0	0	0	0	0	0	0	0	0	2-Sep-11
2010	3	12	5	12	34	1	1	0	0	411	843	370	717	95	0	0	0	177	338	216	2-Sep-11
2010	3	12	5	12	34	2	1	0	0	22	41	21	42	8	0	0	0	10	19	12	2-Sep-11
2010	3	12	5	12	34	3	1	0	0	22	42	24	42	8	0	0	0	11	19	12	2-Sep-11
2010	3	12	5	12	34	101	1	0	0	0	0	0	1	0	0	0	0	6	8	8	2-Sep-11
2010	3	12	5	12	34	102	1	0	0	0	0	0	0	0	0	0	0	1	3	7	2-Sep-11
2010	3	12	5	12	34	106	1	0	0	0	0	0	0	0	0	0	0	0	0	0	2-Sep-11
2010	3	12	5	12	34	112	1	0	0	14	36	18	165	32	0	0	0	17	13	70	2-Sep-11
2010	3	12	5	12	34	114	1	0	0	0	0	0	0	0	0	0	0	3	3	2	2-Sep-11
2010	3	12	5	12	34	116	1	0	0	270	617	426	714	134	0	0	0	141	289	341	2-Sep-11
2010	3	12	5	12	34	120	1	0	0	0	0	0	0	0	0	0	0	1	1	2	2-Sep-11
2010	3	12	5	12	34	186	1	0	0	0	0	0	0	0	0	0	0	0	0	1	2-Sep-11
2010	3	12	5	12	35	1	1	0	0	42	13	0	12	527	0	0	0	182	353	99	2-Sep-11
2010	3	12	5	12	35	2	1	0	0	3	1	0	1	31	0	0	0	12	21	8	2-Sep-11
2010	3	12	5	12	35	3	1	0	0	3	1	0	1	31	0	0	0	13	21	9	2-Sep-11
2010	3	12	5	12	35	101	1	0	0	0	0	0	0	0	0	0	0	7	6	2	2-Sep-11
2010	3	12	5	12	35	102	1	0	0	0	0	0	0	0	0	0	0	2	1	0	2-Sep-11
2010	3	12	5	12	35	106	1	0	0	0	0	0	0	0	0	0	0	0	0	0	2-Sep-11
2010	3	12	5	12	35	112	1	0	0	1	0	0	0	72	0	0	0	9	35	53	2-Sep-11
2010	3	12	5	12	35	114	1	0	0	0	0	0	0	0	0	0	0	2	5	3	2-Sep-11
2010	3	12	5	12	35	116	1	0	0	19	4	0	7	587	0	0	0	144	311	310	2-Sep-11
2010	3	12	5	12	35	120	1	0	0	0	0	0	0	0	0	0	0	0	0	0	2-Sep-11
2010	3	12	5	13	23	1	1	0	0	0	0	0	0	0	0	0	0	0	0	505	2-Sep-11
2010	3	12	5	13	23	2	1	0	0	0	0	0	0	0	0	0	0	0	0	30	2-Sep-11
2010	3	12	5	13	23	3	1	0	0	0	0	0	0	0	0	0	0	0	0	32	2-Sep-11
2010	3	12	5	13	23	103	1	0	0	0	0	0	0	0	0	0	0	0	0	0	2-Sep-11
2010	3	12	5	13	23	118	1	0	0	0	0	0	0	0	0	0	0	0	0	532	2-Sep-11
2010	3	12	6	1	37	101	1	0	182	112	0	0	0	0	0	0	0	0	0	0	2-Sep-11
2010	3	12	6	1	37	102	1	0	30	22	0	0	0	0	0	0	0	0	0	0	2-Sep-11
2010	3	12	6	1	37	103	1	0	3	1	0	0	0	0	0	0	0	0	0	0	2-Sep-11
2010	3	12	6	1	37	106	1	0	28	0	0	0	0	0	0	0	0	0	0	0	2-Sep-11
2010	3	12	6	1	37	112	1	0	7	5	0	0	0	0	0	0	0	0	0	0	2-Sep-11
2010	3	12	6	1	37	114	1	0	35	2	0	0	0	0	0	0	0	0	0	0	2-Sep-11
2010	3	12	6	1	37	120	1	0	1	1	0	0	0	0	0	0	0	0	0	0	2-Sep-11
2010	3	12	6	1	37	132	1	0	1	0	0	0	0	0	0	0	0	0	0	0	2-Sep-11
2010	3	12	6	1	37	169	1	0	0	0	0	0	0	0	0	0	0	0	0	0	2-Sep-11
2010	3	12	6	1	37	186	1	0	2	0	0	0	0	0	0	0	0	0	0	0	2-Sep-11
2010	3	12	6	3	37	1	1	0	29	156	0	44	0	0	54	95	0	0	0	0	2-Sep-11
2010	3	12	6	3	37	2	1	0	2	9	0	3	0	0	4	9	0	0	0	0	2-Sep-11
2010	3	12	6	3	37	3	1	0	2	9	0	3	0	0	4	9	0	0	0	0	2-Sep-11
2010	3	12	6	3	37	101	1	0	0	14	0	8	0	0	0	0	0	0	0	0	2-Sep-11
2010	3	12	6	3	37	102	1	0	0	0	0	0	0	0	0	0	0	0	0	0	2-Sep-11
2010	3	12	6	3	37	103	1	0	15	54	0	21	0	0	47	118	0	0	0	0	2-Sep-11
2010	3	12	6	3	37	106	1	0	0	0	0	0	0	0	0	0	0	0	0	0	2-Sep-11
2010	3	12	6	3	37	112	1	0	0	0	0	0	0	0	0	0	0	0	0	0	2-Sep-11
2010	3	12	6	3	37	114	1	0	0	7	0	1	0	0	0	0	0	0	0	0	2-Sep-11
2010	3	12	6	3	37	118	1	0	7	21	0	3	0	0	0	0	0	0	0	0	2-Sep-11
2010	3	12	6	3	37	120	1	0	0	1	0	2	0	0	0	1	0	0	0	0	2-Sep-11
2010	3	12	6	3	37	186	1	0	0	1	0	0	0	0	0	0	0	0	0	0	2-Sep-11
2010	3	12	6	3	44	1	1	0	0	0	0	0	0	0	16	12	0	0	0	0	2-Sep-11
2010	3	12	6	3	44	2	1	0	0	0	0	0	0	0	1	1	0	0	0	0	2-Sep-11
2010	3	12	6	3	44	3	1	0	0	0	0	0	0	0	1	1	0	0	0	0	2-Sep-11
2010	3	12	6	3	44	103	1	0	0	0	0	0	0	0	2	8	0	0	0	0	2-Sep-11
2010	3	12	6	3	44	118	1	0	0	0	0	0	0	0	0	0	0	0	0	0	2-Sep-11
2010	3	12	6	3	45	1	1	0	317	216	193	146	0	0	324	274	0	0	0	0	2-Sep-11
2010	3	12	6	3	45	2	1	0	23	15	16	10	0	0	19	19	0	0	0	0	2-Sep-11
2010	3	12	6	3	45	3	1	0	24	17	17	10	0	0	19	19	0	0	0	0	2-Sep-11
2010	3	12	6	3	45	101	1	0	3	2	1	1	0	0	0	1	0	0	0	0	2-Sep-11
2010	3	12	6	3	45	102	1	0	0	0	0	0	0	0	0	0	0	0	0	0	2-Sep-11
2010	3	12	6	3	45	103	1	0	293	156	219	136	0	0	449	313	0	0	0	0	2-Sep-11
2010	3	12	6	3	45	106	1	0	0	0	0	0	0	0	0	0	0	0	0	0	2-Sep-11
2010	3	12	6	3	45	112	1	0	0	0	0	0	0	0	0	0	0	0	0	0	2-Sep-11
2010	3	12	6	3	45	114	1	0	0	0	0	0	0	0	0	0	0	0	0	0	2-Sep-11
2010	3	12	6	3	45	118	1	0	3	2	1	1	0	0	0	0	0	0	0	0	2-Sep-11
2010	3	12	6	3	45	120	1	0	8	3	2	0	0	0	3	4	0	0	0	0	2-Sep-11
2010	3	12	6	3	45	186	1	0	1	3	2	2	0	0	0	0	0	0	0	0	2-Sep-11
2010	3	12	6	11	37	1	1	0	0	34	130	7	0	0	0	0	0	0	0	0	2-Sep-11
2010	3	12	6	11	37	2	1	0	0	4	10	1	0	0	0	0	0	0	0	0	2-Sep-11
2010	3	12	6	11	37	3	1	0	0	4	10	1	0	0	0	0	0	0	0	0	2-Sep-11
2010	3	12	6	11	37	101	1	0	0	130	103	9	0	0	0	0	0	0	0	0	2-Sep-11
2010	3	12	6	11	37	102	1	0	0	0	0	0	0	0	0	0	0	0	0	0	2-Sep-11
2010	3	12	6	11	37	103	1	0	0	7	6	0	0	0	0	0	0	0	0	0	2-Sep-11
2010	3	12	6	11	37	106	1	0	0	0	0	0	0	0	0	0	0	0	0	0	2-Sep-11
2010	3	12	6	11	37	112	1	0	0	35	64	0	0	0	0	0	0	0	0	0	2-Sep-11
2010	3	12	6	11	37	114	1	0	0	94	110	1	0	0	0	0	0	0	0	0	2-Sep-11
2010	3	12	6	11	37	116	1	0	0	0	1	0	0	0	0	0	0	0	0	0	2-Sep-11
2010	3	12	6	11	37	118	1	0	0	0	1	0	0	0	0	0	0	0	0	0	2-Sep-11
2010	3	12	6	11	37	120	1	0	0	2	0	0	0	0	0	0	0	0	0	0	2-Sep-11
2010	3	12	6	11	37	132	1	0	0	1	1	0	0	0	0	0	0	0	0	0	2-Sep-11
2010	3	12	6	11	37	186	1	0	0	0	1	0	0	0	0	0	0	0	0	0	2-Sep-11
2010	3	12	6	12	32	1	1	0	0	0	0	3	26	83	0	0	0	0	0	0	2-Sep-11
2010	3	12	6	12	32	2	1	0	0	0	0	0	1	5	0	0	0	0	0	0	2-Sep-11
2010	3	12	6	12	32	3	1	0	0	0	0	0	1	5	0	0	0	0	0	0	2-Sep-11
2010	3	12	6	12	32	101	1	0	0	0	0	0	0	0	0	0	0	0	0	0	2-Sep-11
2010	3	12	6	12	32	112	1	0	0	0	0	0	2	8	0	0	0	0	0	0	2-Sep-11
2010	3	12	6	12	32	116	1	0	0	0	0	5	20	89	0	0	0	0	0	0	2-Sep-11
2010	3	12	6	12	34	1	1	0	0	0	0	444	791	247	0	0	342	406	205	350	2-Sep-11
2010	3	12	6	12	34	2	1	0	0	0	0	26	49	20	0	0	20	17	11	21	2-Sep-11
2010	3	12	6	12	34	3	1	0	0	0	0	28	49	20	0	0	20	18	11	21	2-Sep-11
2010	3	12	6	12	34	101	1	0	0	0	0	0	1	0	0	0	10	9	5	7	2-Sep-11
2010	3	12	6	12	34	102	1	0	0	0	0	0	0	0	0	0	2	1	2	4	2-Sep-11
2010	3	12	6	12	34	106	1	0	0	0	0	0	0	0	0	0	0	0	0	0	2-Sep-11
2010	3	12	6	12	34	112	1	0	0	0	0	28	169	87	0	0	52	6	21	75	2-Sep-11
2010	3	12	6	12	34	114	1	0	0	0	0	0	0	0	0	0	1	1	2	1	2-Sep-11
2010	3	12	6	12	34	116	1	0	0	0	0	449	779	281	0	0	240	306	135	219	2-Sep-11
2010	3	12	6	12	34	120	1	0	0	0	0	0	0	0	0	0	0	1	0	1	2-Sep-11
2010	3	12	6	12	34	186	1	0	0	0	0	0	0	0	0	0	0	0	0	0	2-Sep-11
2010	3	12	6	12	35	1	1	0	0	0	0	6	29	491	0	0	169	10	196	262	2-Sep-11
2010	3	12	6	12	35	2	1	0	0	0	0	1	2	31	0	0	10	1	12	18	2-Sep-11
2010	3	12	6	12	35	3	1	0	0	0	0	1	2	31	0	0	10	1	12	18	2-Sep-11
2010	3	12	6	12	35	101	1	0	0	0	0	0	0	0	0	0	12	0	6	3	2-Sep-11
2010	3	12	6	12	35	102	1	0	0	0	0	0	0	0	0	0	0	0	0	1	2-Sep-11
2010	3	12	6	12	35	112	1	0	0	0	0	0	2	55	0	0	10	0	17	43	2-Sep-11
2010	3	12	6	12	35	114	1	0	0	0	0	0	0	1	0	0	4	0	4	5	2-Sep-11
2010	3	12	6	12	35	116	1	0	0	0	0	1	27	474	0	0	81	4	145	259	2-Sep-11
2010	3	12	6	12	35	120	1	0	0	0	0	0	0	0	0	0	0	0	0	0	2-Sep-11
2010	3	12	6	12	35	186	1	0	0	0	0	0	0	0	0	0	0	0	0	0	2-Sep-11
2010	3	12	6	12	45	1	1	0	0	0	0	19	0	0	0	0	0	0	0	0	2-Sep-11
2010	3	12	6	12	45	2	1	0	0	0	0	1	0	0	0	0	0	0	0	0	2-Sep-11
2010	3	12	6	12	45	3	1	0	0	0	0	1	0	0	0	0	0	0	0	0	2-Sep-11
2010	3	12	6	12	45	101	1	0	0	0	0	0	0	0	0	0	0	0	0	0	2-Sep-11
2010	3	12	6	12	45	103	1	0	0	0	0	15	0	0	0	0	0	0	0	0	2-Sep-11
2010	3	12	6	12	45	118	1	0	0	0	0	0	0	0	0	0	0	0	0	0	2-Sep-11
2010	3	12	6	12	45	120	1	0	0	0	0	0	0	0	0	0	0	0	0	0	2-Sep-11
2010	3	12	6	12	45	186	1	0	0	0	0	0	0	0	0	0	0	0	0	0	2-Sep-11
2010	3	12	7	12	34	1	1	0	0	0	0	0	0	0	0	0	0	254	0	0	2-Sep-11
2010	3	12	7	12	34	2	1	0	0	0	0	0	0	0	0	0	0	13	0	0	2-Sep-11
2010	3	12	7	12	34	3	1	0	0	0	0	0	0	0	0	0	0	14	0	0	2-Sep-11
2010	3	12	7	12	34	101	1	0	0	0	0	0	0	0	0	0	0	7	0	0	2-Sep-11
2010	3	12	7	12	34	102	1	0	0	0	0	0	0	0	0	0	0	1	0	0	2-Sep-11
2010	3	12	7	12	34	112	1	0	0	0	0	0	0	0	0	0	0	11	0	0	2-Sep-11
2010	3	12	7	12	34	114	1	0	0	0	0	0	0	0	0	0	0	1	0	0	2-Sep-11
2010	3	12	7	12	34	116	1	0	0	0	0	0	0	0	0	0	0	240	0	0	2-Sep-11
2010	3	12	7	12	34	120	1	0	0	0	0	0	0	0	0	0	0	0	0	0	2-Sep-11
2010	3	12	7	13	2	1	1	0	0	0	0	0	0	0	20	48	0	0	0	0	2-Sep-11
2010	3	12	7	13	2	2	1	0	0	0	0	0	0	0	2	3	0	0	0	0	2-Sep-11
2010	3	12	7	13	2	3	1	0	0	0	0	0	0	0	3	3	0	0	0	0	2-Sep-11
2010	3	12	7	13	2	118	1	0	0	0	0	0	0	0	10	24	0	0	0	0	2-Sep-11
2010	3	12	7	13	22	1	1	0	0	0	0	0	0	0	0	13	0	0	0	0	2-Sep-11
2010	3	12	7	13	22	2	1	0	0	0	0	0	0	0	0	2	0	0	0	0	2-Sep-11
2010	3	12	7	13	22	3	1	0	0	0	0	0	0	0	0	3	0	0	0	0	2-Sep-11
2010	3	12	7	13	22	118	1	0	0	0	0	0	0	0	0	5	0	0	0	0	2-Sep-11
2010	3	12	7	13	23	1	1	0	0	0	0	393	0	141	251	133	0	0	123	349	2-Sep-11
2010	3	12	7	13	23	2	1	0	0	0	0	23	0	9	15	8	0	0	8	20	2-Sep-11
2010	3	12	7	13	23	3	1	0	0	0	0	23	0	9	15	8	0	0	8	22	2-Sep-11
2010	3	12	7	13	23	103	1	0	0	0	0	0	0	0	0	0	0	0	0	1	2-Sep-11
2010	3	12	7	13	23	114	1	0	0	0	0	46	0	1	0	0	0	0	0	0	2-Sep-11
2010	3	12	7	13	23	118	1	0	0	0	0	501	0	224	252	72	0	0	39	243	2-Sep-11
2010	3	12	7	13	23	169	1	0	0	0	0	0	0	0	0	0	0	0	0	1	2-Sep-11
2010	3	12	7	13	31	1	1	0	0	0	0	186	0	325	352	0	0	8	24	38	2-Sep-11
2010	3	12	7	13	31	2	1	0	0	0	0	11	0	18	21	0	0	1	2	2	2-Sep-11
2010	3	12	7	13	31	3	1	0	0	0	0	11	0	18	21	0	0	1	2	2	2-Sep-11
2010	3	12	7	13	31	103	1	0	0	0	0	7	0	4	18	0	0	0	1	0	2-Sep-11
2010	3	12	7	13	31	112	1	0	0	0	0	4	0	4	0	0	0	0	0	13	2-Sep-11
2010	3	12	7	13	31	114	1	0	0	0	0	12	0	60	2	0	0	0	0	3	2-Sep-11
2010	3	12	7	13	31	118	1	0	0	0	0	239	0	356	344	0	0	2	6	13	2-Sep-11
2010	3	12	7	13	32	1	1	0	0	0	0	10	0	85	31	0	0	12	0	31	2-Sep-11
2010	3	12	7	13	32	2	1	0	0	0	0	1	0	5	3	0	0	1	0	2	2-Sep-11
2010	3	12	7	13	32	3	1	0	0	0	0	1	0	5	4	0	0	1	0	2	2-Sep-11
2010	3	12	7	13	32	112	1	0	0	0	0	3	0	4	0	0	0	0	0	23	2-Sep-11
2010	3	12	7	13	32	114	1	0	0	0	0	1	0	27	0	0	0	0	0	3	2-Sep-11
2010	3	12	7	13	32	118	1	0	0	0	0	7	0	128	34	0	0	2	0	14	2-Sep-11
2010	3	21	2	11	41	1	1	0	0	0	0	0	0	0	0	142	126	138	54	0	2-Sep-11
2010	3	21	2	11	41	2	1	0	0	0	0	0	0	0	0	9	8	11	5	0	2-Sep-11
2010	3	21	2	11	41	3	1	0	0	0	0	0	0	0	0	9	8	11	5	0	2-Sep-11
2010	3	21	2	11	41	101	1	0	0	0	0	0	0	0	0	3	3	3	1	0	2-Sep-11
2010	3	21	2	11	41	102	1	0	0	0	0	0	0	0	0	0	0	0	0	0	2-Sep-11
2010	3	21	2	11	41	103	1	0	0	0	0	0	0	0	0	0	0	1	0	0	2-Sep-11
2010	3	21	2	11	41	112	1	0	0	0	0	0	0	0	0	2	2	6	4	0	2-Sep-11
2010	3	21	2	11	41	114	1	0	0	0	0	0	0	0	0	25	28	23	10	0	2-Sep-11
2010	3	21	2	11	41	118	1	0	0	0	0	0	0	0	0	0	0	0	0	0	2-Sep-11
2010	3	21	2	11	41	186	1	0	0	0	0	0	0	0	0	0	0	0	0	0	2-Sep-11
2010	3	21	3	11	37	1	1	0	0	0	0	0	0	0	0	32	0	0	0	0	2-Sep-11
2010	3	21	3	11	37	2	1	0	0	0	0	0	0	0	0	3	0	0	0	0	2-Sep-11
2010	3	21	3	11	37	3	1	0	0	0	0	0	0	0	0	3	0	0	0	0	2-Sep-11
2010	3	21	3	11	37	103	1	0	0	0	0	0	0	0	0	1	0	0	0	0	2-Sep-11
2010	3	21	3	11	37	114	1	0	0	0	0	0	0	0	0	9	0	0	0	0	2-Sep-11
2010	3	21	3	11	37	118	1	0	0	0	0	0	0	0	0	0	0	0	0	0	2-Sep-11
2010	3	21	3	11	37	186	1	0	0	0	0	0	0	0	0	0	0	0	0	0	2-Sep-11
2010	3	21	3	11	41	1	1	0	0	0	0	0	0	0	0	32	84	42	0	0	2-Sep-11
2010	3	21	3	11	41	2	1	0	0	0	0	0	0	0	0	3	8	5	0	0	2-Sep-11
2010	3	21	3	11	41	3	1	0	0	0	0	0	0	0	0	3	8	5	0	0	2-Sep-11
2010	3	21	3	11	41	101	9	0	0	0	0	0	0	0	0	0	0	0	0	0	2-Sep-11
2010	3	21	3	11	41	101	1	0	0	0	0	0	0	0	0	0	1	1	0	0	2-Sep-11
2010	3	21	3	11	41	112	9	0	0	0	0	0	0	0	0	0	0	0	0	0	2-Sep-11
2010	3	21	3	11	41	112	1	0	0	0	0	0	0	0	0	0	3	2	0	0	2-Sep-11
2010	3	21	3	11	41	114	9	0	0	0	0	0	0	0	0	0	0	0	1	0	2-Sep-11
2010	3	21	3	11	41	114	1	0	0	0	0	0	0	0	0	5	12	4	0	0	2-Sep-11
2010	3	21	3	11	41	118	1	0	0	0	0	0	0	0	0	0	0	0	0	0	2-Sep-11
2010	3	24	1	30	31	202	9	0	0	0	0	0	0	0	0	0	0	0	21	0	2-Sep-11
2010	3	24	1	30	32	1	1	0	0	0	0	8	93	0	0	0	0	56	1	0	2-Sep-11
2010	3	24	1	30	32	2	1	0	0	0	0	2	27	0	0	0	0	13	1	0	2-Sep-11
2010	3	24	1	30	32	3	1	0	0	0	0	2	27	0	0	0	0	13	1	0	2-Sep-11
2010	3	24	1	30	32	202	9	0	0	0	0	65	247	3	0	0	0	48	10	0	2-Sep-11
2010	3	24	1	30	32	202	1	0	0	0	0	23	379	0	0	0	0	133	15	0	2-Sep-11
2010	3	24	1	30	37	1	1	0	0	0	0	325	0	0	0	0	0	0	0	0	2-Sep-11
2010	3	24	1	30	37	2	1	0	0	0	0	26	0	0	0	0	0	0	0	0	2-Sep-11
2010	3	24	1	30	37	3	1	0	0	0	0	26	0	0	0	0	0	0	0	0	2-Sep-11
2010	3	24	1	30	37	202	9	0	0	0	0	216	0	0	0	0	0	0	0	0	2-Sep-11
2010	3	24	1	30	37	202	1	0	0	0	0	472	0	0	0	0	0	0	0	0	2-Sep-11
2010	3	24	1	30	41	1	1	0	0	0	0	0	1	0	0	0	0	11	76	32	2-Sep-11
2010	3	24	1	30	41	2	1	0	0	0	0	0	1	0	0	0	0	7	32	11	2-Sep-11
2010	3	24	1	30	41	3	1	0	0	0	0	0	1	0	0	0	0	7	32	11	2-Sep-11
2010	3	24	1	30	41	202	9	0	0	0	0	0	0	0	0	0	0	0	253	45	2-Sep-11
2010	3	24	1	30	41	202	1	0	0	0	0	0	25	0	0	0	0	191	676	306	2-Sep-11
2010	3	24	1	31	31	1	1	0	0	0	0	0	0	0	0	6	7	6	1	1	2-Sep-11
2010	3	24	1	31	31	2	1	0	0	0	0	0	0	0	0	3	7	6	1	1	2-Sep-11
2010	3	24	1	31	31	3	1	0	0	0	0	0	0	0	0	3	7	6	1	1	2-Sep-11
2010	3	24	1	31	31	204	9	0	0	0	0	0	0	0	0	420	534	1373	80	0	2-Sep-11
2010	3	24	1	31	31	204	1	0	0	0	0	0	0	0	0	8	52	59	19	5	2-Sep-11
2010	3	24	1	31	32	1	1	0	0	0	0	0	0	0	0	14	63	25	0	0	2-Sep-11
2010	3	24	1	31	32	2	1	0	0	0	0	0	0	0	0	5	14	2	0	0	2-Sep-11
2010	3	24	1	31	32	3	1	0	0	0	0	0	0	0	0	5	14	2	0	0	2-Sep-11
2010	3	24	1	31	32	202	9	0	0	0	0	0	0	0	0	0	0	0	0	0	2-Sep-11
2010	3	24	1	31	32	202	1	0	0	0	0	0	0	0	0	0	2	0	0	0	2-Sep-11
2010	3	24	1	31	32	204	9	0	0	0	0	0	0	0	0	0	109	13	0	0	2-Sep-11
2010	3	24	1	31	32	204	1	0	0	0	0	0	0	0	0	29	140	30	0	0	2-Sep-11
2010	3	24	1	31	41	1	1	0	0	0	0	0	0	0	0	1	13	13	15	0	2-Sep-11
2010	3	24	1	31	41	2	1	0	0	0	0	0	0	0	0	1	9	7	10	0	2-Sep-11
2010	3	24	1	31	41	3	1	0	0	0	0	0	0	0	0	1	9	7	10	0	2-Sep-11
2010	3	24	1	31	41	202	1	0	0	0	0	0	0	0	0	0	0	8	0	0	2-Sep-11
2010	3	24	1	31	41	204	9	0	0	0	0	0	0	0	0	0	0	50	50	0	2-Sep-11
2010	3	24	1	31	41	204	1	0	0	0	0	0	0	0	0	3	188	204	223	0	2-Sep-11
2010	3	24	1	52	31	1	1	0	0	0	0	0	0	0	27	0	0	0	0	0	2-Sep-11
2010	3	24	1	52	31	2	1	0	0	0	0	0	0	0	12	0	0	0	0	0	2-Sep-11
2010	3	24	1	52	31	3	1	0	0	0	0	0	0	0	12	0	0	0	0	0	2-Sep-11
2010	3	24	1	52	31	340	9	0	0	0	0	0	0	0	951	0	0	0	0	0	2-Sep-11
2010	3	24	1	52	31	340	1	0	0	0	0	0	0	0	237	0	0	0	0	0	2-Sep-11
2010	3	24	1	52	32	1	1	0	0	0	0	0	0	0	647	0	0	0	0	0	2-Sep-11
2010	3	24	1	52	32	2	1	0	0	0	0	0	0	0	190	0	0	0	0	0	2-Sep-11
2010	3	24	1	52	32	3	1	0	0	0	0	0	0	0	190	0	0	0	0	0	2-Sep-11
2010	3	24	1	52	32	340	9	0	0	0	0	0	0	0	2110	0	0	0	0	0	2-Sep-11
2010	3	24	1	52	32	340	1	0	0	0	0	0	0	0	3177	0	0	0	0	0	2-Sep-11
2010	3	24	1	52	41	1	1	0	0	0	0	0	0	36	69	0	0	0	0	0	2-Sep-11
2010	3	24	1	52	41	2	1	0	0	0	0	0	0	13	10	0	0	0	0	0	2-Sep-11
2010	3	24	1	52	41	3	1	0	0	0	0	0	0	13	10	0	0	0	0	0	2-Sep-11
2010	3	24	1	52	41	340	9	0	0	0	0	0	0	225	0	0	0	0	0	0	2-Sep-11
2010	3	24	1	52	41	340	1	0	0	0	0	0	0	360	372	0	0	0	0	0	2-Sep-11
2010	3	24	2	30	37	1	1	0	0	0	0	312	0	0	0	0	0	0	0	0	2-Sep-11
2010	3	24	2	30	37	2	1	0	0	0	0	17	0	0	0	0	0	0	0	0	2-Sep-11
2010	3	24	2	30	37	3	1	0	0	0	0	17	0	0	0	0	0	0	0	0	2-Sep-11
2010	3	24	2	30	37	202	1	0	0	0	0	607	0	0	0	0	0	0	0	0	2-Sep-11
2010	3	24	2	30	41	1	1	0	0	0	0	0	2	0	0	0	0	40	49	4	2-Sep-11
2010	3	24	2	30	41	2	1	0	0	0	0	0	1	0	0	0	0	6	18	2	2-Sep-11
2010	3	24	2	30	41	3	1	0	0	0	0	0	1	0	0	0	0	6	18	2	2-Sep-11
2010	3	24	2	30	41	202	9	0	0	0	0	0	67	0	0	0	10	156	290	0	2-Sep-11
2010	3	24	2	30	41	202	1	0	0	0	0	0	23	0	0	0	0	142	462	36	2-Sep-11
2010	3	24	2	31	31	1	1	0	0	0	0	0	0	0	0	0	4	4	0	0	2-Sep-11
2010	3	24	2	31	31	2	1	0	0	0	0	0	0	0	0	0	1	1	0	0	2-Sep-11
2010	3	24	2	31	31	3	1	0	0	0	0	0	0	0	0	0	1	1	0	0	2-Sep-11
2010	3	24	2	31	31	204	1	0	0	0	0	0	0	0	0	0	17	10	0	0	2-Sep-11
2010	3	24	2	31	41	1	1	0	0	0	0	0	0	1	0	2	25	35	43	0	2-Sep-11
2010	3	24	2	31	41	2	1	0	0	0	0	0	0	1	0	1	10	6	7	0	2-Sep-11
2010	3	24	2	31	41	3	1	0	0	0	0	0	0	1	0	1	10	6	7	0	2-Sep-11
2010	3	24	2	31	41	202	1	0	0	0	0	0	0	0	0	0	1	0	0	0	2-Sep-11
2010	3	24	2	31	41	204	9	0	0	0	0	0	0	0	0	0	8	156	94	0	2-Sep-11
2010	3	24	2	31	41	204	1	0	0	0	0	0	0	0	0	19	222	115	155	0	2-Sep-11
2010	3	24	2	31	41	340	1	0	0	0	0	0	0	9	0	0	0	0	0	0	2-Sep-11
2010	3	24	2	52	31	1	1	0	0	0	0	0	0	0	7	0	0	0	0	0	2-Sep-11
2010	3	24	2	52	31	2	1	0	0	0	0	0	0	0	2	0	0	0	0	0	2-Sep-11
2010	3	24	2	52	31	3	1	0	0	0	0	0	0	0	2	0	0	0	0	0	2-Sep-11
2010	3	24	2	52	31	340	1	0	0	0	0	0	0	0	41	0	0	0	0	0	2-Sep-11
2010	3	24	2	52	32	1	1	0	0	0	0	0	0	0	37	0	0	0	0	0	2-Sep-11
2010	3	24	2	52	32	2	1	0	0	0	0	0	0	0	24	0	0	0	0	0	2-Sep-11
2010	3	24	2	52	32	3	1	0	0	0	0	0	0	0	24	0	0	0	0	0	2-Sep-11
2010	3	24	2	52	32	340	9	0	0	0	0	0	0	0	135	0	0	0	0	0	2-Sep-11
2010	3	24	2	52	32	340	1	0	0	0	0	0	0	0	324	0	0	0	0	0	2-Sep-11
2010	3	24	2	52	41	1	1	0	0	0	0	0	0	86	9	0	0	0	0	0	2-Sep-11
2010	3	24	2	52	41	2	1	0	0	0	0	0	0	16	3	0	0	0	0	0	2-Sep-11
2010	3	24	2	52	41	3	1	0	0	0	0	0	0	16	3	0	0	0	0	0	2-Sep-11
2010	3	24	2	52	41	340	9	0	0	0	0	0	0	93	0	0	0	0	0	0	2-Sep-11
2010	3	24	2	52	41	340	1	0	0	0	0	0	0	415	84	0	0	0	0	0	2-Sep-11
2010	3	24	3	30	37	1	1	0	0	0	0	330	0	0	0	0	0	0	0	0	2-Sep-11
2010	3	24	3	30	37	2	1	0	0	0	0	7	0	0	0	0	0	0	0	0	2-Sep-11
2010	3	24	3	30	37	3	1	0	0	0	0	7	0	0	0	0	0	0	0	0	2-Sep-11
2010	3	24	3	30	37	202	9	0	0	0	0	5	0	0	0	0	0	0	0	0	2-Sep-11
2010	3	24	3	30	37	202	1	0	0	0	0	407	0	0	0	0	0	0	0	0	2-Sep-11
2010	3	24	3	30	41	1	1	0	0	0	0	0	0	0	0	0	0	0	22	0	2-Sep-11
2010	3	24	3	30	41	2	1	0	0	0	0	0	0	0	0	0	0	0	8	0	2-Sep-11
2010	3	24	3	30	41	3	1	0	0	0	0	0	0	0	0	0	0	0	8	0	2-Sep-11
2010	3	24	3	30	41	202	9	0	0	0	0	0	0	0	0	0	0	0	24	13	2-Sep-11
2010	3	24	3	30	41	202	1	0	0	0	0	0	0	0	0	0	0	0	225	0	2-Sep-11
2010	3	24	3	31	31	1	1	0	0	0	0	0	0	0	0	0	0	1	0	0	2-Sep-11
2010	3	24	3	31	31	2	1	0	0	0	0	0	0	0	0	0	0	1	0	0	2-Sep-11
2010	3	24	3	31	31	3	1	0	0	0	0	0	0	0	0	0	0	1	0	0	2-Sep-11
2010	3	24	3	31	31	204	1	0	0	0	0	0	0	0	0	0	0	32	0	0	2-Sep-11
2010	3	24	3	31	41	1	1	0	0	0	0	0	0	0	0	0	12	0	2	0	2-Sep-11
2010	3	24	3	31	41	2	1	0	0	0	0	0	0	0	0	0	1	0	1	0	2-Sep-11
2010	3	24	3	31	41	3	1	0	0	0	0	0	0	0	0	0	1	0	1	0	2-Sep-11
2010	3	24	3	31	41	204	1	0	0	0	0	0	0	0	0	0	86	0	20	0	2-Sep-11
2010	3	24	3	52	31	1	1	0	0	0	0	0	0	0	6	0	0	0	0	0	2-Sep-11
2010	3	24	3	52	31	2	1	0	0	0	0	0	0	0	1	0	0	0	0	0	2-Sep-11
2010	3	24	3	52	31	3	1	0	0	0	0	0	0	0	1	0	0	0	0	0	2-Sep-11
2010	3	24	3	52	31	340	1	0	0	0	0	0	0	0	18	0	0	0	0	0	2-Sep-11
2010	3	24	3	52	32	1	1	0	0	0	0	0	0	0	73	0	0	0	0	0	2-Sep-11
2010	3	24	3	52	32	2	1	0	0	0	0	0	0	0	18	0	0	0	0	0	2-Sep-11
2010	3	24	3	52	32	3	1	0	0	0	0	0	0	0	18	0	0	0	0	0	2-Sep-11
2010	3	24	3	52	32	340	1	0	0	0	0	0	0	0	389	0	0	0	0	0	2-Sep-11
2010	3	31	1	30	31	1	1	0	0	0	0	0	0	0	0	0	0	1	8	0	2-Sep-11
2010	3	31	1	30	31	2	1	0	0	0	0	0	0	0	0	0	0	1	4	0	2-Sep-11
2010	3	31	1	30	31	3	1	0	0	0	0	0	0	0	0	0	0	1	4	0	2-Sep-11
2010	3	31	1	30	31	202	9	0	0	0	0	0	0	0	0	0	0	2	0	0	2-Sep-11
2010	3	31	1	30	31	202	1	0	0	0	0	0	0	0	0	0	0	23	138	0	2-Sep-11
2010	3	31	1	30	32	1	1	0	0	0	0	0	0	0	0	0	0	0	65	0	2-Sep-11
2010	3	31	1	30	32	2	1	0	0	0	0	0	0	0	0	0	0	0	33	0	2-Sep-11
2010	3	31	1	30	32	3	1	0	0	0	0	0	0	0	0	0	0	0	34	0	2-Sep-11
2010	3	31	1	30	32	202	1	0	0	0	0	0	0	0	0	0	0	0	714	0	2-Sep-11
2010	3	31	1	30	37	1	1	0	0	0	0	20	0	0	0	0	0	0	0	2	2-Sep-11
2010	3	31	1	30	37	2	1	0	0	0	0	3	0	0	0	0	0	0	0	1	2-Sep-11
2010	3	31	1	30	37	3	1	0	0	0	0	3	0	0	0	0	0	0	0	1	2-Sep-11
2010	3	31	1	30	37	202	1	0	0	0	0	97	0	0	0	0	0	0	0	15	2-Sep-11
2010	3	31	1	30	41	1	1	0	0	0	0	0	21	10	0	0	0	24	109	10	2-Sep-11
2010	3	31	1	30	41	2	1	0	0	0	0	0	6	5	0	0	0	13	38	4	2-Sep-11
2010	3	31	1	30	41	3	1	0	0	0	0	0	6	5	0	0	0	13	38	4	2-Sep-11
2010	3	31	1	30	41	202	1	0	0	0	0	0	243	249	0	0	0	765	2075	403	2-Sep-11
2010	3	31	1	31	31	1	1	0	0	0	0	0	0	0	0	34	65	158	30	0	2-Sep-11
2010	3	31	1	31	31	2	1	0	0	0	0	0	0	0	0	19	32	71	9	0	2-Sep-11
2010	3	31	1	31	31	3	1	0	0	0	0	0	0	0	0	19	32	71	9	0	2-Sep-11
2010	3	31	1	31	31	204	9	0	0	0	0	0	0	0	0	45	173	529	100	0	2-Sep-11
2010	3	31	1	31	31	204	1	0	0	0	0	0	0	0	0	455	671	1987	207	0	2-Sep-11
2010	3	31	1	31	32	1	1	0	0	0	0	0	0	0	0	1	12	2	0	0	2-Sep-11
2010	3	31	1	31	32	2	1	0	0	0	0	0	0	0	0	1	16	2	0	0	2-Sep-11
2010	3	31	1	31	32	3	1	0	0	0	0	0	0	0	0	1	16	2	0	0	2-Sep-11
2010	3	31	1	31	32	202	1	0	0	0	0	0	0	0	0	0	0	0	0	0	2-Sep-11
2010	3	31	1	31	32	204	1	0	0	0	0	0	0	0	0	5	255	36	0	0	2-Sep-11
2010	3	31	1	31	36	1	1	0	0	0	0	0	0	0	0	0	0	0	72	0	2-Sep-11
2010	3	31	1	31	36	2	1	0	0	0	0	0	0	0	0	0	0	0	33	0	2-Sep-11
2010	3	31	1	31	36	3	1	0	0	0	0	0	0	0	0	0	0	0	33	0	2-Sep-11
2010	3	31	1	31	36	204	9	0	0	0	0	0	0	0	0	0	0	0	222	0	2-Sep-11
2010	3	31	1	31	36	204	1	0	0	0	0	0	0	0	0	0	0	0	1737	0	2-Sep-11
2010	3	31	1	31	37	1	1	0	0	0	0	0	0	0	0	0	0	0	6	0	2-Sep-11
2010	3	31	1	31	37	2	1	0	0	0	0	0	0	0	0	0	0	0	4	0	2-Sep-11
2010	3	31	1	31	37	3	1	0	0	0	0	0	0	0	0	0	0	0	4	0	2-Sep-11
2010	3	31	1	31	37	204	9	0	0	0	0	0	0	0	0	0	0	0	44	0	2-Sep-11
2010	3	31	1	31	37	204	1	0	0	0	0	0	0	0	0	0	0	0	153	0	2-Sep-11
2010	3	31	1	31	41	1	1	0	0	0	0	0	0	0	0	1	58	103	55	0	2-Sep-11
2010	3	31	1	31	41	2	1	0	0	0	0	0	0	0	0	1	30	31	26	0	2-Sep-11
2010	3	31	1	31	41	3	1	0	0	0	0	0	0	0	0	1	30	31	26	0	2-Sep-11
2010	3	31	1	31	41	202	1	0	0	0	0	0	0	0	0	0	2	0	49	0	2-Sep-11
2010	3	31	1	31	41	204	9	0	0	0	0	0	0	0	0	11	297	204	304	0	2-Sep-11
2010	3	31	1	31	41	204	1	0	0	0	0	0	0	0	0	11	1094	1230	1445	0	2-Sep-11
2010	3	31	1	52	31	1	1	0	0	0	0	0	0	0	78	1	0	0	0	0	2-Sep-11
2010	3	31	1	52	31	2	1	0	0	0	0	0	0	0	35	1	0	0	0	0	2-Sep-11
2010	3	31	1	52	31	3	1	0	0	0	0	0	0	0	35	1	0	0	0	0	2-Sep-11
2010	3	31	1	52	31	204	1	0	0	0	0	0	0	0	0	7	0	0	0	0	2-Sep-11
2010	3	31	1	52	31	340	9	0	0	0	0	0	0	0	140	0	0	0	0	0	2-Sep-11
2010	3	31	1	52	31	340	1	0	0	0	0	0	0	0	886	0	0	0	0	0	2-Sep-11
2010	3	31	1	52	32	1	1	0	0	0	0	0	0	0	230	0	0	0	0	0	2-Sep-11
2010	3	31	1	52	32	2	1	0	0	0	0	0	0	0	74	0	0	0	0	0	2-Sep-11
2010	3	31	1	52	32	3	1	0	0	0	0	0	0	0	74	0	0	0	0	0	2-Sep-11
2010	3	31	1	52	32	340	9	0	0	0	0	0	0	0	185	0	0	0	0	0	2-Sep-11
2010	3	31	1	52	32	340	1	0	0	0	0	0	0	0	1821	0	0	0	0	0	2-Sep-11
2010	3	31	1	52	41	1	1	0	0	0	0	0	0	121	0	0	0	0	0	0	2-Sep-11
2010	3	31	1	52	41	2	1	0	0	0	0	0	0	47	0	0	0	0	0	0	2-Sep-11
2010	3	31	1	52	41	3	1	0	0	0	0	0	0	47	0	0	0	0	0	0	2-Sep-11
2010	3	31	1	52	41	340	1	0	0	0	0	0	0	2526	0	0	0	0	0	0	2-Sep-11
2010	3	31	2	30	31	1	1	0	0	0	0	0	0	0	0	0	0	3	9	0	2-Sep-11
2010	3	31	2	30	31	2	1	0	0	0	0	0	0	0	0	0	0	2	5	0	2-Sep-11
2010	3	31	2	30	31	3	1	0	0	0	0	0	0	0	0	0	0	2	5	0	2-Sep-11
2010	3	31	2	30	31	202	1	0	0	0	0	0	0	0	0	0	0	28	121	0	2-Sep-11
2010	3	31	2	30	32	1	1	0	0	0	0	0	0	19	0	0	0	2	24	0	2-Sep-11
2010	3	31	2	30	32	2	1	0	0	0	0	0	0	5	0	0	0	1	4	0	2-Sep-11
2010	3	31	2	30	32	3	1	0	0	0	0	0	0	5	0	0	0	1	4	0	2-Sep-11
2010	3	31	2	30	32	202	9	0	0	0	0	0	0	0	0	0	0	0	25	0	2-Sep-11
2010	3	31	2	30	32	202	1	0	0	0	0	0	0	175	0	0	0	14	50	0	2-Sep-11
2010	3	31	2	31	31	1	1	0	0	0	0	0	0	0	0	31	54	180	61	0	2-Sep-11
2010	3	31	2	31	31	2	1	0	0	0	0	0	0	0	0	14	20	38	10	0	2-Sep-11
2010	3	31	2	31	31	3	1	0	0	0	0	0	0	0	0	14	20	38	10	0	2-Sep-11
2010	3	31	2	31	31	202	1	0	0	0	0	0	0	0	0	0	2	0	0	0	2-Sep-11
2010	3	31	2	31	31	204	9	0	0	0	0	0	0	0	0	0	17	223	63	0	2-Sep-11
2010	3	31	2	31	31	204	1	0	0	0	0	0	0	0	0	360	399	856	191	0	2-Sep-11
2010	3	31	2	31	32	1	1	0	0	0	0	0	0	0	0	0	2	0	0	0	2-Sep-11
2010	3	31	2	31	32	2	1	0	0	0	0	0	0	0	0	0	1	0	0	0	2-Sep-11
2010	3	31	2	31	32	3	1	0	0	0	0	0	0	0	0	0	1	0	0	0	2-Sep-11
2010	3	31	2	31	32	204	1	0	0	0	0	0	0	0	0	0	23	0	0	0	2-Sep-11
2010	3	31	2	31	37	1	1	0	0	0	0	0	0	0	0	0	0	0	18	0	2-Sep-11
2010	3	31	2	31	37	2	1	0	0	0	0	0	0	0	0	0	0	0	6	0	2-Sep-11
2010	3	31	2	31	37	3	1	0	0	0	0	0	0	0	0	0	0	0	7	0	2-Sep-11
2010	3	31	2	31	37	204	1	0	0	0	0	0	0	0	0	0	0	0	125	0	2-Sep-11
2010	3	31	2	31	41	204	9	0	0	0	0	0	0	0	0	0	0	47	156	0	2-Sep-11
2010	3	31	2	49	31	299	9	0	0	0	0	0	0	0	0	0	0	31	0	0	2-Sep-11
2010	3	31	2	52	31	1	1	0	0	0	0	0	0	0	74	0	0	0	0	0	2-Sep-11
2010	3	31	2	52	31	2	1	0	0	0	0	0	0	0	31	0	0	0	0	0	2-Sep-11
2010	3	31	2	52	31	3	1	0	0	0	0	0	0	0	31	0	0	0	0	0	2-Sep-11
2010	3	31	2	52	31	340	1	0	0	0	0	0	0	0	837	0	0	0	0	0	2-Sep-11
2010	3	31	2	52	32	1	1	0	0	0	0	0	0	0	128	0	0	0	2	0	2-Sep-11
2010	3	31	2	52	32	2	1	0	0	0	0	0	0	0	36	0	0	0	1	0	2-Sep-11
2010	3	31	2	52	32	3	1	0	0	0	0	0	0	0	36	0	0	0	1	0	2-Sep-11
2010	3	31	2	52	32	202	1	0	0	0	0	0	0	0	0	0	0	0	16	0	2-Sep-11
2010	3	31	2	52	32	340	9	0	0	0	0	0	0	0	164	0	0	0	0	0	2-Sep-11
2010	3	31	2	52	32	340	1	0	0	0	0	0	0	0	1076	0	0	0	0	0	2-Sep-11
2010	3	31	3	30	31	1	1	0	0	0	0	0	0	0	0	0	0	2	6	0	2-Sep-11
2010	3	31	3	30	31	2	1	0	0	0	0	0	0	0	0	0	0	1	4	0	2-Sep-11
2010	3	31	3	30	31	3	1	0	0	0	0	0	0	0	0	0	0	1	4	0	2-Sep-11
2010	3	31	3	30	31	202	1	0	0	0	0	0	0	0	0	0	0	17	148	0	2-Sep-11
2010	3	31	3	30	32	1	1	0	0	0	0	0	0	4	0	0	0	0	64	0	2-Sep-11
2010	3	31	3	30	32	2	1	0	0	0	0	0	0	2	0	0	0	0	16	0	2-Sep-11
2010	3	31	3	30	32	3	1	0	0	0	0	0	0	2	0	0	0	0	16	0	2-Sep-11
2010	3	31	3	30	32	202	9	0	0	0	0	0	0	0	0	0	0	0	0	19	2-Sep-11
2010	3	31	3	30	32	202	1	0	0	0	0	0	0	89	0	0	0	0	257	0	2-Sep-11
2010	3	31	3	30	37	1	1	0	0	0	0	0	0	0	0	0	0	0	3	14	2-Sep-11
2010	3	31	3	30	37	2	1	0	0	0	0	0	0	0	0	0	0	0	2	11	2-Sep-11
2010	3	31	3	30	37	3	1	0	0	0	0	0	0	0	0	0	0	0	2	11	2-Sep-11
2010	3	31	3	30	37	202	1	0	0	0	0	0	0	0	0	0	0	0	51	578	2-Sep-11
2010	3	31	3	30	41	1	1	0	0	0	0	0	0	0	1	0	0	0	18	11	2-Sep-11
2010	3	31	3	30	41	2	1	0	0	0	0	0	0	0	1	0	0	0	13	6	2-Sep-11
2010	3	31	3	30	41	3	1	0	0	0	0	0	0	0	1	0	0	0	13	6	2-Sep-11
2010	3	31	3	30	41	202	9	0	0	0	0	0	0	0	0	0	0	0	271	0	2-Sep-11
2010	3	31	3	30	41	202	1	0	0	0	0	0	0	0	7	0	0	0	562	311	2-Sep-11
2010	3	31	3	31	31	1	1	0	0	0	0	0	0	0	0	30	44	209	78	0	2-Sep-11
2010	3	31	3	31	31	2	1	0	0	0	0	0	0	0	0	14	20	65	20	0	2-Sep-11
2010	3	31	3	31	31	3	1	0	0	0	0	0	0	0	0	14	20	66	21	0	2-Sep-11
2010	3	31	3	31	31	202	1	0	0	0	0	0	0	0	0	0	9	0	0	0	2-Sep-11
2010	3	31	3	31	31	204	9	0	0	0	0	0	0	0	0	14	53	169	0	0	2-Sep-11
2010	3	31	3	31	31	204	1	0	0	0	0	0	0	0	0	367	374	2214	625	0	2-Sep-11
2010	3	31	3	31	32	1	1	0	0	0	0	0	0	0	0	0	2	0	0	0	2-Sep-11
2010	3	31	3	31	32	2	1	0	0	0	0	0	0	0	0	0	2	0	0	0	2-Sep-11
2010	3	31	3	31	32	3	1	0	0	0	0	0	0	0	0	0	2	0	0	0	2-Sep-11
2010	3	31	3	31	32	204	1	0	0	0	0	0	0	0	0	0	44	0	0	0	2-Sep-11
2010	3	31	3	31	36	1	1	0	0	0	0	0	0	0	0	0	0	0	53	0	2-Sep-11
2010	3	31	3	31	36	2	1	0	0	0	0	0	0	0	0	0	0	0	16	0	2-Sep-11
2010	3	31	3	31	36	3	1	0	0	0	0	0	0	0	0	0	0	0	16	0	2-Sep-11
2010	3	31	3	31	36	204	9	0	0	0	0	0	0	0	0	0	0	0	66	0	2-Sep-11
2010	3	31	3	31	36	204	1	0	0	0	0	0	0	0	0	0	0	0	711	0	2-Sep-11
2010	3	31	3	31	37	1	1	0	0	0	0	0	0	0	0	0	0	0	70	0	2-Sep-11
2010	3	31	3	31	37	2	1	0	0	0	0	0	0	0	0	0	0	0	17	0	2-Sep-11
2010	3	31	3	31	37	3	1	0	0	0	0	0	0	0	0	0	0	0	17	0	2-Sep-11
2010	3	31	3	31	37	204	9	0	0	0	0	0	0	0	0	0	0	0	79	0	2-Sep-11
2010	3	31	3	31	37	204	1	0	0	0	0	0	0	0	0	0	0	0	648	0	2-Sep-11
2010	3	31	3	31	41	1	1	0	0	0	0	0	0	0	0	0	22	49	44	0	2-Sep-11
2010	3	31	3	31	41	2	1	0	0	0	0	0	0	0	0	0	9	16	17	0	2-Sep-11
2010	3	31	3	31	41	3	1	0	0	0	0	0	0	0	0	0	9	16	17	0	2-Sep-11
2010	3	31	3	31	41	202	1	0	0	0	0	0	0	0	0	0	0	14	0	0	2-Sep-11
2010	3	31	3	31	41	204	9	0	0	0	0	0	0	0	0	0	28	0	0	0	2-Sep-11
2010	3	31	3	31	41	204	1	0	0	0	0	0	0	0	0	0	285	535	651	0	2-Sep-11
2010	3	31	3	52	31	1	1	0	0	0	0	0	0	0	17	0	0	0	0	0	2-Sep-11
2010	3	31	3	52	31	2	1	0	0	0	0	0	0	0	9	0	0	0	0	0	2-Sep-11
2010	3	31	3	52	31	3	1	0	0	0	0	0	0	0	9	0	0	0	0	0	2-Sep-11
2010	3	31	3	52	31	340	9	0	0	0	0	0	0	0	62	0	0	0	0	0	2-Sep-11
2010	3	31	3	52	31	340	1	0	0	0	0	0	0	0	251	0	0	0	0	0	2-Sep-11
2010	3	31	3	52	32	1	1	0	0	0	0	0	0	0	89	0	0	0	0	0	2-Sep-11
2010	3	31	3	52	32	2	1	0	0	0	0	0	0	0	17	0	0	0	0	0	2-Sep-11
2010	3	31	3	52	32	3	1	0	0	0	0	0	0	0	17	0	0	0	0	0	2-Sep-11
2010	3	31	3	52	32	340	1	0	0	0	0	0	0	0	507	0	0	0	0	0	2-Sep-11
2010	3	31	3	52	41	1	1	0	0	0	0	0	0	37	4	0	0	0	0	0	2-Sep-11
2010	3	31	3	52	41	2	1	0	0	0	0	0	0	12	3	0	0	0	0	0	2-Sep-11
2010	3	31	3	52	41	3	1	0	0	0	0	0	0	12	3	0	0	0	0	0	2-Sep-11
2010	3	31	3	52	41	340	1	0	0	0	0	0	0	420	81	0	0	0	0	0	2-Sep-11
2010	3	31	4	30	32	1	1	0	0	0	0	0	0	0	0	0	0	0	32	0	2-Sep-11
2010	3	31	4	30	32	2	1	0	0	0	0	0	0	0	0	0	0	0	3	0	2-Sep-11
2010	3	31	4	30	32	3	1	0	0	0	0	0	0	0	0	0	0	0	3	0	2-Sep-11
2010	3	31	4	30	32	202	1	0	0	0	0	0	0	0	0	0	0	0	54	0	2-Sep-11
2010	3	31	4	30	41	1	1	0	0	0	0	0	19	38	0	0	2	19	55	67	2-Sep-11
2010	3	31	4	30	41	2	1	0	0	0	0	0	8	21	0	0	1	7	22	27	2-Sep-11
2010	3	31	4	30	41	3	1	0	0	0	0	0	8	21	0	0	1	7	22	27	2-Sep-11
2010	3	31	4	30	41	202	1	0	0	0	0	0	799	2052	0	0	42	699	2624	3978	2-Sep-11
2010	3	31	4	30	43	1	1	0	0	0	0	0	8	0	0	0	0	0	0	0	2-Sep-11
2010	3	31	4	30	43	2	1	0	0	0	0	0	5	0	0	0	0	0	0	0	2-Sep-11
2010	3	31	4	30	43	3	1	0	0	0	0	0	5	0	0	0	0	0	0	0	2-Sep-11
2010	3	31	4	30	43	202	1	0	0	0	0	0	302	0	0	0	0	0	0	0	2-Sep-11
2010	3	31	4	31	32	1	1	0	0	0	0	0	0	0	0	0	10	5	0	0	2-Sep-11
2010	3	31	4	31	32	2	1	0	0	0	0	0	0	0	0	0	1	1	0	0	2-Sep-11
2010	3	31	4	31	32	3	1	0	0	0	0	0	0	0	0	0	1	1	0	0	2-Sep-11
2010	3	31	4	31	32	204	1	0	0	0	0	0	0	0	0	0	23	9	0	0	2-Sep-11
2010	3	31	4	31	36	1	1	0	0	0	0	0	0	0	0	0	0	0	26	0	2-Sep-11
2010	3	31	4	31	36	2	1	0	0	0	0	0	0	0	0	0	0	0	14	0	2-Sep-11
2010	3	31	4	31	36	3	1	0	0	0	0	0	0	0	0	0	0	0	14	0	2-Sep-11
2010	3	31	4	31	36	204	1	0	0	0	0	0	0	0	0	0	0	0	1606	0	2-Sep-11
2010	3	31	4	31	41	1	1	0	0	0	0	0	0	0	0	2	41	74	44	0	2-Sep-11
2010	3	31	4	31	41	2	1	0	0	0	0	0	0	0	0	1	21	33	17	0	2-Sep-11
2010	3	31	4	31	41	3	1	0	0	0	0	0	0	0	0	1	21	33	17	0	2-Sep-11
2010	3	31	4	31	41	202	1	0	0	0	0	0	0	0	0	0	22	1	0	0	2-Sep-11
2010	3	31	4	31	41	204	1	0	0	0	0	0	0	0	0	1	1356	2158	1903	0	2-Sep-11
2010	3	31	4	52	32	1	1	0	0	0	0	0	0	0	17	0	0	0	0	0	2-Sep-11
2010	3	31	4	52	32	2	1	0	0	0	0	0	0	0	4	0	0	0	0	0	2-Sep-11
2010	3	31	4	52	32	3	1	0	0	0	0	0	0	0	4	0	0	0	0	0	2-Sep-11
2010	3	31	4	52	32	340	1	0	0	0	0	0	0	0	125	0	0	0	0	0	2-Sep-11
2010	3	31	4	52	41	1	1	0	0	0	0	0	0	46	0	0	0	0	0	0	2-Sep-11
2010	3	31	4	52	41	2	1	0	0	0	0	0	0	24	1	0	0	0	0	0	2-Sep-11
2010	3	31	4	52	41	3	1	0	0	0	0	0	0	24	1	0	0	0	0	0	2-Sep-11
2010	3	31	4	52	41	340	9	0	0	0	0	0	0	67	0	0	0	0	0	0	2-Sep-11
2010	3	31	4	52	41	340	1	0	0	0	0	0	0	2685	160	0	0	0	0	0	2-Sep-11
2010	3	31	5	30	32	1	1	0	0	0	0	0	0	0	0	0	0	0	3	0	2-Sep-11
2010	3	31	5	30	32	2	1	0	0	0	0	0	0	0	0	0	0	0	1	0	2-Sep-11
2010	3	31	5	30	32	3	1	0	0	0	0	0	0	0	0	0	0	0	1	0	2-Sep-11
2010	3	31	5	30	32	202	1	0	0	0	0	0	0	0	0	0	0	0	15	0	2-Sep-11
2010	3	31	5	31	31	1	1	0	0	0	0	0	0	0	0	0	0	8	0	0	2-Sep-11
2010	3	31	5	31	31	2	1	0	0	0	0	0	0	0	0	0	0	1	0	0	2-Sep-11
2010	3	31	5	31	31	3	1	0	0	0	0	0	0	0	0	0	0	1	0	0	2-Sep-11
2010	3	31	5	31	31	204	1	0	0	0	0	0	0	0	0	0	0	41	0	0	2-Sep-11
2010	3	41	1	1	23	101	9	0	0	0	0	0	0	0	0	0	22	3	0	0	2-Sep-11
2010	3	41	1	1	31	1	1	0	0	0	0	0	0	0	116	468	182	0	0	0	2-Sep-11
2010	3	41	1	1	31	2	1	0	0	0	0	0	0	0	6	13	7	0	0	0	2-Sep-11
2010	3	41	1	1	31	3	1	0	0	0	0	0	0	0	6	13	7	0	0	0	2-Sep-11
2010	3	41	1	1	31	101	9	0	0	0	0	0	0	3	27	323	372	4	4	0	2-Sep-11
2010	3	41	1	1	31	101	1	0	0	0	0	0	0	0	1	7	2	0	0	0	2-Sep-11
2010	3	41	1	1	31	103	9	0	0	0	0	0	0	0	0	0	0	0	0	0	2-Sep-11
2010	3	41	1	1	31	112	9	0	0	0	0	0	0	0	0	0	0	0	0	0	2-Sep-11
2010	3	41	1	1	31	118	9	0	0	0	0	0	0	0	0	0	0	0	0	0	2-Sep-11
2010	3	41	1	1	31	122	9	0	0	0	0	0	0	0	0	0	0	0	0	0	2-Sep-11
2010	3	41	1	1	31	174	9	0	0	0	0	0	0	0	0	0	0	0	0	0	2-Sep-11
2010	3	41	1	1	31	204	9	0	0	0	0	0	0	0	0	0	0	0	0	0	2-Sep-11
2010	3	41	1	1	32	1	1	0	0	0	0	0	0	249	88	1006	4655	174	0	0	2-Sep-11
2010	3	41	1	1	32	2	1	0	0	0	0	0	0	10	8	39	174	8	0	0	2-Sep-11
2010	3	41	1	1	32	3	1	0	0	0	0	0	0	10	8	39	174	8	0	0	2-Sep-11
2010	3	41	1	1	32	101	9	0	0	0	0	0	0	10	28	422	618	19	3	0	2-Sep-11
2010	3	41	1	1	32	101	1	0	0	0	0	0	0	1	1	24	49	4	0	0	2-Sep-11
2010	3	41	1	1	32	103	9	0	0	0	0	0	0	0	0	0	0	0	0	0	2-Sep-11
2010	3	41	1	1	32	112	9	0	0	0	0	0	0	0	0	0	0	0	0	0	2-Sep-11
2010	3	41	1	1	32	116	9	0	0	0	0	0	0	0	0	0	0	0	0	0	2-Sep-11
2010	3	41	1	1	32	118	9	0	0	0	0	0	0	0	0	0	0	0	0	0	2-Sep-11
2010	3	41	1	1	32	122	9	0	0	0	0	0	0	0	0	0	0	0	0	0	2-Sep-11
2010	3	41	1	1	32	174	9	0	0	0	0	0	0	0	0	0	0	0	0	0	2-Sep-11
2010	3	41	1	1	32	186	9	0	0	0	0	0	0	0	0	0	0	0	0	0	2-Sep-11
2010	3	41	1	1	32	189	9	0	0	0	0	0	0	0	0	0	0	0	0	0	2-Sep-11
2010	3	41	1	1	32	202	9	0	0	0	0	0	0	0	0	0	0	0	0	0	2-Sep-11
2010	3	41	1	1	32	204	9	0	0	0	0	0	0	0	0	0	0	0	0	0	2-Sep-11
2010	3	41	1	1	36	101	9	0	0	0	0	0	0	0	0	0	0	2	0	0	2-Sep-11
2010	3	41	1	1	36	106	9	0	0	0	0	0	0	0	0	0	0	0	0	0	2-Sep-11
2010	3	41	1	1	36	112	9	0	0	0	0	0	0	0	0	0	0	0	0	0	2-Sep-11
2010	3	41	1	1	36	186	9	0	0	0	0	0	0	0	0	0	0	0	0	0	2-Sep-11
2010	3	41	1	1	36	479	9	0	0	0	0	0	0	0	0	0	0	0	0	0	2-Sep-11
2010	3	41	1	1	37	1	1	0	2686	3192	0	0	136	5275	7835	1189	487	1157	1457	655	2-Sep-11
2010	3	41	1	1	37	2	1	0	46	47	0	0	7	161	247	48	21	60	45	19	2-Sep-11
2010	3	41	1	1	37	3	1	0	47	48	0	0	7	163	253	49	21	69	48	20	2-Sep-11
2010	3	41	1	1	37	101	9	0	89	89	0	0	50	984	785	54	24	95	140	63	2-Sep-11
2010	3	41	1	1	37	101	1	0	23	19	0	0	1	101	177	55	32	152	100	5	2-Sep-11
2010	3	41	1	1	37	102	9	0	0	0	0	0	0	1	1	1	0	0	0	0	2-Sep-11
2010	3	41	1	1	37	102	1	0	0	0	0	0	0	0	0	0	0	0	0	0	2-Sep-11
2010	3	41	1	1	37	103	9	0	3	2	0	0	1	8	13	5	3	6	9	6	2-Sep-11
2010	3	41	1	1	37	103	1	0	0	0	0	0	0	0	0	0	0	0	2	2	2-Sep-11
2010	3	41	1	1	37	106	9	0	0	0	0	0	0	10	8	1	0	0	1	0	2-Sep-11
2010	3	41	1	1	37	106	1	0	0	0	0	0	0	0	0	0	0	0	0	0	2-Sep-11
2010	3	41	1	1	37	112	9	0	1	0	0	0	1	24	44	12	3	3	3	1	2-Sep-11
2010	3	41	1	1	37	112	1	0	0	0	0	0	0	2	2	1	3	5	1	0	2-Sep-11
2010	3	41	1	1	37	114	9	0	0	0	0	0	0	2	5	2	0	0	0	0	2-Sep-11
2010	3	41	1	1	37	114	1	0	0	0	0	0	0	0	0	0	0	0	0	0	2-Sep-11
2010	3	41	1	1	37	116	9	0	0	0	0	0	0	0	0	1	0	0	0	0	2-Sep-11
2010	3	41	1	1	37	116	1	0	0	0	0	0	0	0	0	1	0	0	0	0	2-Sep-11
2010	3	41	1	1	37	118	9	0	0	0	0	0	0	2	4	1	0	0	0	0	2-Sep-11
2010	3	41	1	1	37	118	1	0	0	0	0	0	0	0	0	0	0	0	0	0	2-Sep-11
2010	3	41	1	1	37	120	9	0	0	0	0	0	0	2	3	0	0	0	0	0	2-Sep-11
2010	3	41	1	1	37	120	1	0	0	0	0	0	0	0	0	0	0	0	0	0	2-Sep-11
2010	3	41	1	1	37	122	9	0	0	0	0	0	0	14	12	2	0	0	0	0	2-Sep-11
2010	3	41	1	1	37	122	1	0	0	0	0	0	0	0	0	0	0	0	0	0	2-Sep-11
2010	3	41	1	1	37	132	9	0	0	0	0	0	0	0	1	0	0	0	0	0	2-Sep-11
2010	3	41	1	1	37	132	1	0	0	0	0	0	0	0	0	0	0	0	0	0	2-Sep-11
2010	3	41	1	1	37	144	9	0	0	0	0	0	0	0	0	0	0	0	0	0	2-Sep-11
2010	3	41	1	1	37	186	9	0	0	0	0	0	0	4	11	4	1	2	1	0	2-Sep-11
2010	3	41	1	1	37	186	1	0	0	0	0	0	0	0	0	0	0	0	0	0	2-Sep-11
2010	3	41	1	1	37	189	9	0	0	0	0	0	0	0	0	0	0	0	0	0	2-Sep-11
2010	3	41	1	1	37	204	9	0	0	0	0	0	0	0	0	0	0	0	0	0	2-Sep-11
2010	3	41	1	1	37	422	9	0	0	0	0	0	0	0	0	0	0	0	0	0	2-Sep-11
2010	3	41	1	1	37	462	9	0	0	0	0	0	0	0	0	0	0	0	0	0	2-Sep-11
2010	3	41	1	1	37	464	9	0	0	0	0	0	0	0	0	0	0	0	0	0	2-Sep-11
2010	3	41	1	1	37	469	1	0	0	0	0	0	0	0	0	0	0	0	0	0	2-Sep-11
2010	3	41	1	1	37	479	9	0	0	0	0	0	0	2	3	0	0	0	0	0	2-Sep-11
2010	3	41	1	1	37	479	1	0	0	0	0	0	0	1	0	0	0	2	0	0	2-Sep-11
2010	3	41	1	1	41	1	1	0	0	0	0	0	0	162	5330	2798	2417	1681	0	0	2-Sep-11
2010	3	41	1	1	41	2	1	0	0	0	0	0	0	7	193	115	85	46	0	0	2-Sep-11
2010	3	41	1	1	41	3	1	0	0	0	0	0	0	7	193	115	85	46	0	0	2-Sep-11
2010	3	41	1	1	41	101	9	0	0	0	0	0	0	17	513	361	129	29	6	0	2-Sep-11
2010	3	41	1	1	41	101	1	0	0	0	0	0	0	2	45	30	26	8	0	0	2-Sep-11
2010	3	41	1	1	41	102	9	0	0	0	0	0	0	0	0	0	0	0	0	0	2-Sep-11
2010	3	41	1	1	41	102	1	0	0	0	0	0	0	0	0	0	0	0	0	0	2-Sep-11
2010	3	41	1	1	41	103	9	0	0	0	0	0	0	0	1	1	0	0	0	0	2-Sep-11
2010	3	41	1	1	41	103	1	0	0	0	0	0	0	0	0	0	0	0	0	0	2-Sep-11
2010	3	41	1	1	41	106	9	0	0	0	0	0	0	0	0	0	0	0	0	0	2-Sep-11
2010	3	41	1	1	41	106	1	0	0	0	0	0	0	0	0	0	0	0	0	0	2-Sep-11
2010	3	41	1	1	41	112	9	0	0	0	0	0	0	0	9	2	1	1	0	0	2-Sep-11
2010	3	41	1	1	41	112	1	0	0	0	0	0	0	0	2	1	0	1	0	0	2-Sep-11
2010	3	41	1	1	41	114	9	0	0	0	0	0	0	0	0	0	0	0	0	0	2-Sep-11
2010	3	41	1	1	41	116	9	0	0	0	0	0	0	0	0	0	0	0	0	0	2-Sep-11
2010	3	41	1	1	41	118	9	0	0	0	0	0	0	0	7	5	3	2	0	0	2-Sep-11
2010	3	41	1	1	41	118	1	0	0	0	0	0	0	2	1	1	0	0	0	0	2-Sep-11
2010	3	41	1	1	41	120	9	0	0	0	0	0	0	0	0	0	0	0	0	0	2-Sep-11
2010	3	41	1	1	41	120	1	0	0	0	0	0	0	0	0	0	0	0	0	0	2-Sep-11
2010	3	41	1	1	41	122	9	0	0	0	0	0	0	0	1	0	0	0	0	0	2-Sep-11
2010	3	41	1	1	41	122	1	0	0	0	0	0	0	0	0	0	0	0	0	0	2-Sep-11
2010	3	41	1	1	41	186	9	0	0	0	0	0	0	0	1	0	0	0	0	0	2-Sep-11
2010	3	41	1	1	41	186	1	0	0	0	0	0	0	0	0	0	0	0	0	0	2-Sep-11
2010	3	41	1	1	41	189	9	0	0	0	0	0	0	0	1	0	0	0	0	0	2-Sep-11
2010	3	41	1	1	41	189	1	0	0	0	0	0	0	0	0	0	0	0	0	0	2-Sep-11
2010	3	41	1	1	41	202	9	0	0	0	0	0	0	0	0	0	0	0	0	0	2-Sep-11
2010	3	41	1	1	41	464	9	0	0	0	0	0	0	0	0	0	0	0	0	0	2-Sep-11
2010	3	41	1	1	41	479	9	0	0	0	0	0	0	1	0	0	0	0	0	0	2-Sep-11
2010	3	41	1	1	42	1	1	0	0	0	0	0	0	0	8	12	0	0	0	0	2-Sep-11
2010	3	41	1	1	42	2	1	0	0	0	0	0	0	0	1	1	0	0	0	0	2-Sep-11
2010	3	41	1	1	42	3	1	0	0	0	0	0	0	0	1	1	0	0	0	0	2-Sep-11
2010	3	41	1	1	42	101	9	0	0	0	0	0	0	0	10	0	0	0	0	0	2-Sep-11
2010	3	41	1	1	42	101	1	0	0	0	0	0	0	0	1	1	0	0	0	0	2-Sep-11
2010	3	41	1	3	37	101	9	0	0	0	0	0	0	0	0	0	0	0	0	0	2-Sep-11
2010	3	41	1	3	37	102	9	0	0	0	0	0	0	0	0	0	0	0	0	0	2-Sep-11
2010	3	41	1	3	37	103	9	0	0	0	0	0	0	0	1	1	0	1	0	0	2-Sep-11
2010	3	41	1	3	37	106	9	0	0	0	0	0	0	0	1	0	0	0	0	0	2-Sep-11
2010	3	41	1	3	37	112	9	0	0	0	0	0	0	0	0	0	0	0	0	0	2-Sep-11
2010	3	41	1	3	37	114	9	0	0	0	0	0	0	0	0	0	0	0	0	0	2-Sep-11
2010	3	41	1	3	37	118	9	0	0	0	0	0	0	0	0	0	0	0	0	0	2-Sep-11
2010	3	41	1	3	37	120	9	0	0	0	0	0	0	0	0	0	0	0	0	0	2-Sep-11
2010	3	41	1	3	37	132	9	0	0	0	0	0	0	0	0	0	0	0	0	0	2-Sep-11
2010	3	41	1	3	37	144	9	0	0	0	0	0	0	0	0	0	0	0	0	0	2-Sep-11
2010	3	41	1	3	37	186	9	0	0	0	0	0	0	0	1	0	0	0	0	0	2-Sep-11
2010	3	41	1	3	37	479	9	0	0	0	0	0	0	0	0	0	0	0	0	0	2-Sep-11
2010	3	41	1	10	37	101	9	0	0	0	0	0	0	0	0	0	0	0	0	0	2-Sep-11
2010	3	41	1	10	37	112	9	0	0	0	0	0	0	0	0	0	0	0	0	0	2-Sep-11
2010	3	41	1	10	41	101	9	0	0	0	0	0	0	0	1	1	0	0	0	0	2-Sep-11
2010	3	41	1	10	41	106	9	0	0	0	0	0	0	0	0	0	0	0	0	0	2-Sep-11
2010	3	41	1	10	41	112	9	0	0	0	0	0	0	0	17	10	2	0	0	0	2-Sep-11
2010	3	41	1	10	41	118	9	0	0	0	0	0	0	0	0	0	0	0	0	0	2-Sep-11
2010	3	41	1	10	41	120	9	0	0	0	0	0	0	0	0	0	0	0	0	0	2-Sep-11
2010	3	41	1	10	41	132	9	0	0	0	0	0	0	0	0	0	0	0	0	0	2-Sep-11
2010	3	41	1	10	41	186	9	0	0	0	0	0	0	0	0	0	0	0	0	0	2-Sep-11
2010	3	41	1	10	41	189	9	0	0	0	0	0	0	0	1	1	0	0	0	0	2-Sep-11
2010	3	41	1	10	41	464	9	0	0	0	0	0	0	0	0	0	0	0	0	0	2-Sep-11
2010	3	41	1	10	41	479	9	0	0	0	0	0	0	0	0	0	0	0	0	0	2-Sep-11
2010	3	41	1	12	32	122	9	0	0	0	0	0	0	0	0	0	0	0	0	0	2-Sep-11
2010	3	41	1	13	21	1	1	0	0	0	0	0	0	0	0	661	0	0	0	0	2-Sep-11
2010	3	41	1	13	21	2	1	0	0	0	0	0	0	0	0	7	0	0	0	0	2-Sep-11
2010	3	41	1	13	21	3	1	0	0	0	0	0	0	0	0	8	0	0	0	0	2-Sep-11
2010	3	41	1	13	21	118	1	0	0	0	0	0	0	0	0	16	0	0	0	0	2-Sep-11
2010	3	41	1	13	22	1	1	0	0	0	0	0	0	0	0	624	0	0	0	0	2-Sep-11
2010	3	41	1	13	22	2	1	0	0	0	0	0	0	0	0	3	0	0	0	0	2-Sep-11
2010	3	41	1	13	22	3	1	0	0	0	0	0	0	0	0	3	0	0	0	0	2-Sep-11
2010	3	41	1	13	22	118	9	0	0	0	0	0	0	0	0	4	0	0	0	0	2-Sep-11
2010	3	41	1	13	22	118	1	0	0	0	0	0	0	0	0	8	0	0	0	0	2-Sep-11
2010	3	41	1	13	23	1	1	0	0	0	0	0	0	2496	6783	5887	2272	2023	1704	0	2-Sep-11
2010	3	41	1	13	23	2	1	0	0	0	0	0	0	18	45	32	6	11	8	0	2-Sep-11
2010	3	41	1	13	23	3	1	0	0	0	0	0	0	22	55	32	7	17	12	0	2-Sep-11
2010	3	41	1	13	23	118	9	0	0	0	0	0	0	0	0	19	0	0	0	0	2-Sep-11
2010	3	41	1	13	23	118	1	0	0	0	0	0	0	71	144	106	22	41	20	0	2-Sep-11
2010	3	41	1	13	23	169	1	0	0	0	0	0	0	0	0	0	0	2	0	0	2-Sep-11
2010	3	41	1	13	31	1	1	0	0	0	0	0	0	3164	10578	6963	574	0	0	0	2-Sep-11
2010	3	41	1	13	31	2	1	0	0	0	0	0	0	24	69	40	3	0	0	0	2-Sep-11
2010	3	41	1	13	31	3	1	0	0	0	0	0	0	31	90	44	4	0	0	0	2-Sep-11
2010	3	41	1	13	31	103	1	0	0	0	0	0	0	2	2	1	0	0	0	0	2-Sep-11
2010	3	41	1	13	31	112	1	0	0	0	0	0	0	0	0	0	0	0	0	0	2-Sep-11
2010	3	41	1	13	31	114	1	0	0	0	0	0	0	0	0	0	0	0	0	0	2-Sep-11
2010	3	41	1	13	31	118	9	0	0	0	0	0	0	0	0	5	0	0	0	0	2-Sep-11
2010	3	41	1	13	31	118	1	0	0	0	0	0	0	34	143	121	6	0	0	0	2-Sep-11
2010	3	41	1	13	31	120	1	0	0	0	0	0	0	0	0	0	0	0	0	0	2-Sep-11
2010	3	41	1	13	31	169	1	0	0	0	0	0	0	0	1	1	0	0	0	0	2-Sep-11
2010	3	41	1	13	31	479	1	0	0	0	0	0	0	0	0	0	0	0	0	0	2-Sep-11
2010	3	41	1	13	32	1	1	0	0	0	0	0	0	0	2962	8746	0	0	0	0	2-Sep-11
2010	3	41	1	13	32	2	1	0	0	0	0	0	0	0	18	61	0	0	0	0	2-Sep-11
2010	3	41	1	13	32	3	1	0	0	0	0	0	0	0	28	61	0	0	0	0	2-Sep-11
2010	3	41	1	13	32	101	9	0	0	0	0	0	0	0	0	1	0	0	0	0	2-Sep-11
2010	3	41	1	13	32	101	1	0	0	0	0	0	0	0	0	8	0	0	0	0	2-Sep-11
2010	3	41	1	13	32	103	1	0	0	0	0	0	0	0	2	4	0	0	0	0	2-Sep-11
2010	3	41	1	13	32	112	1	0	0	0	0	0	0	0	0	1	0	0	0	0	2-Sep-11
2010	3	41	1	13	32	114	9	0	0	0	0	0	0	0	0	0	0	0	0	0	2-Sep-11
2010	3	41	1	13	32	114	1	0	0	0	0	0	0	0	0	1	0	0	0	0	2-Sep-11
2010	3	41	1	13	32	118	9	0	0	0	0	0	0	0	0	3	0	0	0	0	2-Sep-11
2010	3	41	1	13	32	118	1	0	0	0	0	0	0	0	59	158	0	0	0	0	2-Sep-11
2010	3	41	1	13	32	120	1	0	0	0	0	0	0	0	0	0	0	0	0	0	2-Sep-11
2010	3	41	1	13	32	169	1	0	0	0	0	0	0	0	3	4	0	0	0	0	2-Sep-11
2010	3	41	1	13	32	479	1	0	0	0	0	0	0	0	0	0	0	0	0	0	2-Sep-11
2010	3	41	1	13	37	1	1	0	0	0	0	0	0	0	406	624	548	0	0	0	2-Sep-11
2010	3	41	1	13	37	2	1	0	0	0	0	0	0	0	12	14	7	0	0	0	2-Sep-11
2010	3	41	1	13	37	3	1	0	0	0	0	0	0	0	12	14	7	0	0	0	2-Sep-11
2010	3	41	1	13	37	101	9	0	0	0	0	0	0	0	1	3	2	0	0	0	2-Sep-11
2010	3	41	1	13	37	101	1	0	0	0	0	0	0	0	0	1	0	0	0	0	2-Sep-11
2010	3	41	1	13	37	103	9	0	0	0	0	0	0	0	0	0	0	0	0	0	2-Sep-11
2010	3	41	1	13	37	103	1	0	0	0	0	0	0	0	0	1	0	0	0	0	2-Sep-11
2010	3	41	1	13	37	106	9	0	0	0	0	0	0	0	0	0	0	0	0	0	2-Sep-11
2010	3	41	1	13	37	112	9	0	0	0	0	0	0	0	2	1	1	0	0	0	2-Sep-11
2010	3	41	1	13	37	112	1	0	0	0	0	0	0	0	1	0	0	0	0	0	2-Sep-11
2010	3	41	1	13	37	114	9	0	0	0	0	0	0	0	0	0	0	0	0	0	2-Sep-11
2010	3	41	1	13	37	118	9	0	0	0	0	0	0	2	17	27	10	0	0	0	2-Sep-11
2010	3	41	1	13	37	118	1	0	0	0	0	0	0	0	4	7	3	0	0	0	2-Sep-11
2010	3	41	1	13	37	120	9	0	0	0	0	0	0	0	0	0	0	0	0	0	2-Sep-11
2010	3	41	1	13	37	122	9	0	0	0	0	0	0	0	0	0	0	0	0	0	2-Sep-11
2010	3	41	1	13	37	479	9	0	0	0	0	0	0	0	0	0	0	0	0	0	2-Sep-11
2010	3	41	1	13	37	479	1	0	0	0	0	0	0	0	0	0	0	0	0	0	2-Sep-11
2010	3	41	1	13	41	1	1	0	0	0	0	0	72	7293	120	0	0	0	0	0	2-Sep-11
2010	3	41	1	13	41	2	1	0	0	0	0	0	2	112	2	0	0	0	0	0	2-Sep-11
2010	3	41	1	13	41	3	1	0	0	0	0	0	2	125	2	0	0	0	0	0	2-Sep-11
2010	3	41	1	13	41	101	9	0	0	0	0	0	0	1	0	0	0	0	0	0	2-Sep-11
2010	3	41	1	13	41	101	1	0	0	0	0	0	0	1	0	0	0	0	0	0	2-Sep-11
2010	3	41	1	13	41	103	9	0	0	0	0	0	0	0	0	0	0	0	0	0	2-Sep-11
2010	3	41	1	13	41	103	1	0	0	0	0	0	0	0	0	0	0	0	0	0	2-Sep-11
2010	3	41	1	13	41	112	9	0	0	0	0	0	0	1	0	0	0	0	0	0	2-Sep-11
2010	3	41	1	13	41	112	1	0	0	0	0	0	0	0	0	0	0	0	0	0	2-Sep-11
2010	3	41	1	13	41	114	1	0	0	0	0	0	0	0	0	0	0	0	0	0	2-Sep-11
2010	3	41	1	13	41	116	9	0	0	0	0	0	0	0	0	0	0	0	0	0	2-Sep-11
2010	3	41	1	13	41	116	1	0	0	0	0	0	0	0	0	0	0	0	0	0	2-Sep-11
2010	3	41	1	13	41	118	9	0	0	0	0	0	4	222	0	0	0	0	0	0	2-Sep-11
2010	3	41	1	13	41	118	1	0	0	0	0	0	5	430	5	0	0	0	0	0	2-Sep-11
2010	3	41	1	13	41	120	9	0	0	0	0	0	0	5	0	0	0	0	0	0	2-Sep-11
2010	3	41	1	13	41	120	1	0	0	0	0	0	0	6	0	0	0	0	0	0	2-Sep-11
2010	3	41	1	13	41	132	9	0	0	0	0	0	0	0	0	0	0	0	0	0	2-Sep-11
2010	3	41	1	13	41	132	1	0	0	0	0	0	0	0	0	0	0	0	0	0	2-Sep-11
2010	3	41	1	13	41	186	1	0	0	0	0	0	0	0	0	0	0	0	0	0	2-Sep-11
2010	3	41	1	13	41	479	9	0	0	0	0	0	0	0	0	0	0	0	0	0	2-Sep-11
2010	3	41	1	13	41	479	1	0	0	0	0	0	0	0	0	0	0	0	0	0	2-Sep-11
2010	3	41	1	14	31	101	9	0	0	0	0	0	0	0	0	4	0	0	0	0	2-Sep-11
2010	3	41	1	14	31	122	9	0	0	0	0	0	0	0	0	23	0	0	0	0	2-Sep-11
2010	3	41	1	14	31	174	9	0	0	0	0	0	0	0	0	11	0	0	0	0	2-Sep-11
2010	3	41	1	14	31	204	9	0	0	0	0	0	0	0	0	0	0	0	0	0	2-Sep-11
2010	3	41	1	14	31	479	9	0	0	0	0	0	0	0	0	0	0	0	0	0	2-Sep-11
2010	3	41	1	14	32	1	1	0	0	0	0	0	0	0	0	224	0	0	0	0	2-Sep-11
2010	3	41	1	14	32	2	1	0	0	0	0	0	0	0	0	11	0	0	0	0	2-Sep-11
2010	3	41	1	14	32	3	1	0	0	0	0	0	0	0	0	11	0	0	0	0	2-Sep-11
2010	3	41	1	14	32	101	9	0	0	0	0	0	0	0	0	25	0	0	0	0	2-Sep-11
2010	3	41	1	14	32	101	1	0	0	0	0	0	0	0	0	0	0	0	0	0	2-Sep-11
2010	3	41	1	14	32	112	9	0	0	0	0	0	0	0	0	0	0	0	0	0	2-Sep-11
2010	3	41	1	14	32	116	9	0	0	0	0	0	0	0	0	1	0	0	0	0	2-Sep-11
2010	3	41	1	14	32	122	9	0	0	0	0	0	0	0	0	212	0	0	0	0	2-Sep-11
2010	3	41	1	14	32	122	1	0	0	0	0	0	0	0	0	1	0	0	0	0	2-Sep-11
2010	3	41	1	14	32	174	9	0	0	0	0	0	0	0	0	5	0	0	0	0	2-Sep-11
2010	3	41	1	14	32	479	9	0	0	0	0	0	0	0	0	4	0	0	0	0	2-Sep-11
2010	3	41	1	14	37	101	9	0	0	0	0	0	0	1	1	0	0	0	0	0	2-Sep-11
2010	3	41	1	14	37	106	9	0	0	0	0	0	0	0	0	0	0	0	0	0	2-Sep-11
2010	3	41	1	14	37	112	9	0	0	0	0	0	0	0	1	0	0	0	0	0	2-Sep-11
2010	3	41	1	14	37	114	9	0	0	0	0	0	0	0	0	0	0	0	0	0	2-Sep-11
2010	3	41	1	14	37	116	9	0	0	0	0	0	0	0	0	0	0	0	0	0	2-Sep-11
2010	3	41	1	14	37	120	9	0	0	0	0	0	0	0	0	0	0	0	0	0	2-Sep-11
2010	3	41	1	14	37	122	9	0	0	0	0	0	0	25	50	4	0	0	0	0	2-Sep-11
2010	3	41	1	14	37	479	9	0	0	0	0	0	0	0	1	0	0	0	0	0	2-Sep-11
2010	3	41	1	14	41	101	9	0	0	0	0	0	0	0	0	0	0	0	0	0	2-Sep-11
2010	3	41	1	14	41	122	9	0	0	0	0	0	0	0	0	14	6	0	0	0	2-Sep-11
2010	3	41	1	14	41	189	9	0	0	0	0	0	0	0	0	0	0	0	0	0	2-Sep-11
2010	3	41	1	14	41	204	9	0	0	0	0	0	0	0	0	1	0	0	0	0	2-Sep-11
2010	3	41	1	14	41	479	9	0	0	0	0	0	0	0	0	0	0	0	0	0	2-Sep-11
2010	3	41	1	16	36	103	9	0	0	0	0	0	0	0	0	0	0	0	0	0	2-Sep-11
2010	3	41	1	16	36	186	9	0	0	0	0	0	0	0	0	0	0	0	0	0	2-Sep-11
2010	3	41	1	16	37	112	9	0	0	0	0	0	0	0	0	0	0	0	0	0	2-Sep-11
2010	3	41	1	16	37	118	9	0	0	0	0	0	0	0	0	0	0	0	0	0	2-Sep-11
2010	3	41	1	16	37	120	9	0	0	0	0	0	0	0	0	0	0	0	0	0	2-Sep-11
2010	3	41	1	16	37	132	9	0	0	0	0	0	0	0	0	0	0	0	0	0	2-Sep-11
2010	3	41	1	16	37	186	9	0	0	0	0	0	0	0	0	0	0	0	0	0	2-Sep-11
2010	3	41	1	16	37	479	9	0	0	0	0	0	0	0	0	0	0	0	0	0	2-Sep-11
2010	3	41	1	16	41	1	1	0	0	0	0	0	0	11	0	0	0	0	0	0	2-Sep-11
2010	3	41	1	16	41	2	1	0	0	0	0	0	0	1	0	0	0	0	0	0	2-Sep-11
2010	3	41	1	16	41	3	1	0	0	0	0	0	0	1	0	0	0	0	0	0	2-Sep-11
2010	3	41	1	16	41	101	9	0	0	0	0	0	0	0	0	0	0	0	0	0	2-Sep-11
2010	3	41	1	16	41	101	1	0	0	0	0	0	0	0	0	0	0	0	0	0	2-Sep-11
2010	3	41	1	16	41	112	9	0	0	0	0	0	0	0	0	0	0	0	0	0	2-Sep-11
2010	3	41	1	16	41	112	1	0	0	0	0	0	0	0	0	0	0	0	0	0	2-Sep-11
2010	3	41	1	16	41	479	9	0	0	0	0	0	0	1	0	0	0	0	0	0	2-Sep-11
2010	3	41	1	21	37	101	9	0	0	0	0	0	0	0	0	0	0	0	0	0	2-Sep-11
2010	3	41	1	21	37	103	9	0	0	0	0	0	0	0	0	0	0	0	0	0	2-Sep-11
2010	3	41	1	21	37	118	9	0	0	0	0	0	0	0	0	0	0	0	0	0	2-Sep-11
2010	3	41	1	21	37	120	9	0	0	0	0	0	0	0	0	0	0	0	0	0	2-Sep-11
2010	3	41	1	21	37	186	9	0	0	0	0	0	0	0	0	0	0	0	0	0	2-Sep-11
2010	3	41	1	29	31	101	9	0	0	0	0	0	0	0	1	0	0	0	0	0	2-Sep-11
2010	3	41	1	29	31	112	9	0	0	0	0	0	0	0	0	0	0	0	0	0	2-Sep-11
2010	3	41	1	29	31	174	9	0	0	0	0	0	0	0	0	0	0	0	0	0	2-Sep-11
2010	3	41	1	29	31	479	9	0	0	0	0	0	0	1	0	0	0	0	0	0	2-Sep-11
2010	3	41	1	29	32	101	9	0	0	0	0	0	0	0	1	0	0	0	0	0	2-Sep-11
2010	3	41	1	29	32	112	9	0	0	0	0	0	0	0	0	0	0	0	0	0	2-Sep-11
2010	3	41	1	29	32	116	9	0	0	0	0	0	0	0	0	0	0	0	0	0	2-Sep-11
2010	3	41	1	29	32	174	9	0	0	0	0	0	0	0	0	0	0	0	0	0	2-Sep-11
2010	3	41	1	29	32	479	9	0	0	0	0	0	0	1	1	0	0	0	0	0	2-Sep-11
2010	3	41	1	29	36	101	9	0	0	0	0	0	0	0	0	0	0	0	0	0	2-Sep-11
2010	3	41	1	29	36	112	9	0	0	0	0	0	0	0	0	0	0	0	0	0	2-Sep-11
2010	3	41	1	29	36	120	9	0	0	0	0	0	0	0	0	0	0	0	0	0	2-Sep-11
2010	3	41	1	29	36	479	9	0	0	0	0	0	0	3	0	0	0	0	0	0	2-Sep-11
2010	3	41	1	29	37	1	1	0	0	0	0	0	48	0	0	0	0	0	0	0	2-Sep-11
2010	3	41	1	29	37	2	1	0	0	0	0	0	1	0	0	0	0	0	0	0	2-Sep-11
2010	3	41	1	29	37	3	1	0	0	0	0	0	1	0	0	0	0	0	0	0	2-Sep-11
2010	3	41	1	29	37	101	9	0	0	0	0	0	0	0	0	0	0	0	0	0	2-Sep-11
2010	3	41	1	29	37	102	9	0	0	0	0	0	0	0	0	0	0	0	0	0	2-Sep-11
2010	3	41	1	29	37	103	9	0	0	0	0	0	0	0	0	0	0	0	0	0	2-Sep-11
2010	3	41	1	29	37	106	9	0	0	0	0	0	0	0	1	0	0	0	0	0	2-Sep-11
2010	3	41	1	29	37	112	9	0	0	0	0	0	1	2	0	0	0	0	0	0	2-Sep-11
2010	3	41	1	29	37	112	1	0	0	0	0	0	0	0	0	0	0	0	0	0	2-Sep-11
2010	3	41	1	29	37	114	9	0	0	0	0	0	0	0	0	0	0	0	0	0	2-Sep-11
2010	3	41	1	29	37	118	9	0	0	0	0	0	0	0	0	0	0	0	0	0	2-Sep-11
2010	3	41	1	29	37	120	9	0	0	0	0	0	0	0	3	1	0	0	0	0	2-Sep-11
2010	3	41	1	29	37	122	9	0	0	0	0	0	0	0	0	0	0	0	0	0	2-Sep-11
2010	3	41	1	29	37	132	9	0	0	0	0	0	0	1	5	1	0	0	0	0	2-Sep-11
2010	3	41	1	29	37	144	9	0	0	0	0	0	0	0	0	0	0	0	0	0	2-Sep-11
2010	3	41	1	29	37	186	9	0	0	0	0	0	0	0	0	0	0	0	0	0	2-Sep-11
2010	3	41	1	29	37	189	9	0	0	0	0	0	0	0	0	0	0	0	0	0	2-Sep-11
2010	3	41	1	29	37	479	9	0	0	0	0	0	1	1	1	0	0	0	0	0	2-Sep-11
2010	3	41	1	29	41	101	9	0	0	0	0	0	0	0	0	0	0	0	0	0	2-Sep-11
2010	3	41	1	29	41	112	9	0	0	0	0	0	0	0	0	0	0	0	0	0	2-Sep-11
2010	3	41	1	29	41	120	9	0	0	0	0	0	2	4	0	0	0	0	0	0	2-Sep-11
2010	3	41	1	29	41	479	9	0	0	0	0	0	1	3	0	0	0	0	0	0	2-Sep-11
2010	3	41	1	30	31	202	9	0	0	0	0	0	2	0	0	0	0	0	0	0	2-Sep-11
2010	3	41	1	30	32	1	1	0	0	0	0	0	0	0	0	0	0	0	208	0	2-Sep-11
2010	3	41	3	21	37	103	9	0	0	0	0	0	0	0	0	1	0	0	0	0	2-Sep-11
2010	3	41	3	21	37	103	1	0	0	0	0	0	0	0	0	0	0	0	0	0	2-Sep-11
2010	3	41	3	21	37	106	9	0	0	0	0	0	0	0	2	18	4	26	0	0	2-Sep-11
2010	3	41	3	21	37	106	1	0	0	0	0	0	0	14	14	34	34	29	0	0	2-Sep-11
2010	3	41	3	21	37	112	9	0	0	0	0	0	0	0	0	0	0	0	0	0	2-Sep-11
2010	3	41	3	21	37	112	1	0	0	0	0	0	0	0	0	0	0	0	0	0	2-Sep-11
2010	3	41	3	21	37	116	9	0	0	0	0	0	0	0	0	0	0	0	0	0	2-Sep-11
2010	3	41	3	21	37	118	9	0	0	0	0	0	0	0	0	0	0	0	0	0	2-Sep-11
2010	3	41	3	21	37	118	1	0	0	0	0	0	0	0	0	0	0	0	0	0	2-Sep-11
2010	3	41	3	21	37	120	9	0	0	0	0	0	0	0	0	0	0	0	0	0	2-Sep-11
2010	3	41	3	21	37	120	1	0	0	0	0	0	0	3	1	2	1	1	0	0	2-Sep-11
2010	3	41	3	21	37	132	9	0	0	0	0	0	0	0	0	0	0	0	0	0	2-Sep-11
2010	3	41	3	21	37	132	1	0	0	0	0	0	0	2	0	1	1	0	0	0	2-Sep-11
2010	3	41	3	21	37	186	9	0	0	0	0	0	0	0	1	3	1	7	0	0	2-Sep-11
2010	3	41	3	21	37	186	1	0	0	0	0	0	0	36	7	25	14	19	0	0	2-Sep-11
2010	3	41	3	21	37	464	1	0	0	0	0	0	0	0	0	0	0	0	0	0	2-Sep-11
2010	3	41	3	21	37	479	9	0	0	0	0	0	0	0	0	0	0	1	0	0	2-Sep-11
2010	3	41	3	21	37	479	1	0	0	0	0	0	0	1	0	0	0	0	0	0	2-Sep-11
2010	3	41	3	29	35	1	1	0	0	0	0	0	0	670	1092	0	0	0	0	0	2-Sep-11
2010	3	41	3	29	35	2	1	0	0	0	0	0	0	8	22	0	0	0	0	0	2-Sep-11
2010	3	41	3	29	35	3	1	0	0	0	0	0	0	8	24	0	0	0	0	0	2-Sep-11
2010	3	41	3	29	35	101	1	0	0	0	0	0	0	0	0	0	0	0	0	0	2-Sep-11
2010	3	41	3	29	35	103	1	0	0	0	0	0	0	0	0	0	0	0	0	0	2-Sep-11
2010	3	41	3	29	35	106	1	0	0	0	0	0	0	0	0	0	0	0	0	0	2-Sep-11
2010	3	41	3	29	35	118	1	0	0	0	0	0	0	0	0	0	0	0	0	0	2-Sep-11
2010	3	41	3	29	35	120	1	0	0	0	0	0	0	2	7	0	0	0	0	0	2-Sep-11
2010	3	41	3	29	35	132	1	0	0	0	0	0	0	19	62	0	0	0	0	0	2-Sep-11
2010	3	41	3	29	35	144	1	0	0	0	0	0	0	0	0	0	0	0	0	0	2-Sep-11
2010	3	41	3	29	35	186	1	0	0	0	0	0	0	2	2	0	0	0	0	0	2-Sep-11
2010	3	41	3	29	35	479	1	0	0	0	0	0	0	2	12	0	0	0	0	0	2-Sep-11
2010	3	41	3	29	37	1	1	0	0	0	0	0	0	152	390	341	0	0	0	0	2-Sep-11
2010	3	41	3	29	37	2	1	0	0	0	0	0	0	2	8	4	0	0	0	0	2-Sep-11
2010	3	41	3	29	37	3	1	0	0	0	0	0	0	2	9	4	0	0	0	0	2-Sep-11
2010	3	41	3	29	37	101	1	0	0	0	0	0	0	0	0	0	0	0	0	0	2-Sep-11
2010	3	41	3	29	37	102	1	0	0	0	0	0	0	0	0	0	0	0	0	0	2-Sep-11
2010	3	41	3	29	37	103	1	0	0	0	0	0	0	0	0	0	0	0	0	0	2-Sep-11
2010	3	41	3	29	37	106	1	0	0	0	0	0	0	0	0	0	0	0	0	0	2-Sep-11
2010	3	41	3	29	37	112	1	0	0	0	0	0	0	0	0	0	0	0	0	0	2-Sep-11
2010	3	41	3	29	37	118	1	0	0	0	0	0	0	0	0	0	0	0	0	0	2-Sep-11
2010	3	41	3	29	37	120	1	0	0	0	0	0	0	1	2	1	0	0	0	0	2-Sep-11
2010	3	41	3	29	37	132	1	0	0	0	0	0	0	1	9	5	0	0	0	0	2-Sep-11
2010	3	41	3	29	37	186	1	0	0	0	0	0	0	0	0	0	0	0	0	0	2-Sep-11
2010	3	41	3	29	37	479	1	0	0	0	0	0	0	2	1	1	0	0	0	0	2-Sep-11
2010	3	41	3	54	37	1	1	0	0	0	0	0	0	100	144	36	0	0	0	0	2-Sep-11
2010	3	41	3	54	37	2	1	0	0	0	0	0	0	2	3	0	0	0	0	0	2-Sep-11
2010	3	41	3	54	37	3	1	0	0	0	0	0	0	2	3	0	0	0	0	0	2-Sep-11
2010	3	41	3	54	37	101	1	0	0	0	0	0	0	0	1	0	0	0	0	0	2-Sep-11
2010	3	41	3	54	37	112	1	0	0	0	0	0	0	0	0	0	0	0	0	0	2-Sep-11
2010	3	41	3	54	37	120	1	0	0	0	0	0	0	1	0	0	0	0	0	0	2-Sep-11
2010	3	41	3	54	37	132	1	0	0	0	0	0	0	1	4	0	0	0	0	0	2-Sep-11
2010	3	41	3	54	37	186	1	0	0	0	0	0	0	0	9	0	0	0	0	0	2-Sep-11
2010	3	41	3	54	37	479	1	0	0	0	0	0	0	7	11	3	0	0	0	0	2-Sep-11
2010	3	41	4	1	32	1	1	0	0	0	0	0	0	0	0	0	180	30	0	0	2-Sep-11
2010	3	41	4	1	32	2	1	0	0	0	0	0	0	0	0	0	6	1	0	0	2-Sep-11
2010	3	41	4	1	32	3	1	0	0	0	0	0	0	0	0	0	6	1	0	0	2-Sep-11
2010	3	41	4	1	32	101	1	0	0	0	0	0	0	0	0	0	1	0	0	0	2-Sep-11
2010	3	41	4	13	2	1	1	0	0	0	0	0	12417	15338	23823	1230	2211	0	0	0	2-Sep-11
2010	3	41	4	13	2	2	1	0	0	0	0	0	57	63	103	10	16	0	0	0	2-Sep-11
2010	3	41	4	13	2	3	1	0	0	0	0	0	63	63	108	12	17	0	0	0	2-Sep-11
2010	3	41	4	13	2	118	1	0	0	0	0	0	408	383	500	58	78	0	0	0	2-Sep-11
2010	3	41	4	13	2	120	1	0	0	0	0	0	0	0	0	0	0	0	0	0	2-Sep-11
2010	3	41	4	13	2	169	1	0	0	0	0	0	2	0	1	0	0	0	0	0	2-Sep-11
2010	3	41	1	30	32	2	1	0	0	0	0	0	0	0	0	0	0	0	9	0	2-Sep-11
2010	3	41	1	30	32	3	1	0	0	0	0	0	0	0	0	0	0	0	9	0	2-Sep-11
2010	3	41	1	30	32	202	9	0	0	0	0	22	10	0	0	0	1	1	1	0	2-Sep-11
2010	3	41	1	30	32	202	1	0	0	0	0	0	0	0	0	0	0	0	0	0	2-Sep-11
2010	3	41	1	30	32	204	9	0	0	0	0	0	0	0	0	0	0	2	0	0	2-Sep-11
2010	3	41	1	30	32	204	1	0	0	0	0	0	0	0	0	0	0	0	0	0	2-Sep-11
2010	3	41	1	30	36	202	9	0	0	0	0	0	0	0	1	0	0	9	0	0	2-Sep-11
2010	3	41	1	30	36	204	9	0	0	0	0	0	0	0	0	0	0	0	0	0	2-Sep-11
2010	3	41	1	30	37	202	9	0	0	0	0	9	0	0	0	0	0	0	0	0	2-Sep-11
2010	3	41	1	30	41	202	9	0	0	0	0	0	2	268	242	13	0	0	0	0	2-Sep-11
2010	3	41	1	30	41	204	9	0	0	0	0	0	0	0	0	0	0	0	0	0	2-Sep-11
2010	3	41	1	31	31	202	9	0	0	0	0	0	0	0	0	0	0	1	0	0	2-Sep-11
2010	3	41	1	31	31	204	9	0	0	0	0	0	0	0	0	4	7	33	4	0	2-Sep-11
2010	3	41	1	31	32	202	9	0	0	0	0	0	0	0	0	0	0	0	0	0	2-Sep-11
2010	3	41	1	31	32	204	9	0	0	0	0	0	0	0	0	6	20	18	3	0	2-Sep-11
2010	3	41	1	31	32	504	9	0	0	0	0	0	0	0	0	0	0	0	0	0	2-Sep-11
2010	3	41	1	31	36	202	9	0	0	0	0	0	0	0	0	0	0	0	0	0	2-Sep-11
2010	3	41	1	31	36	204	9	0	0	0	0	0	0	0	0	0	0	0	0	0	2-Sep-11
2010	3	41	1	31	37	103	9	0	0	0	0	0	0	0	0	0	0	0	0	0	2-Sep-11
2010	3	41	1	31	41	204	9	0	0	0	0	0	0	0	0	1	1	0	0	0	2-Sep-11
2010	3	41	1	54	32	479	9	0	0	0	0	0	0	0	0	0	0	0	0	0	2-Sep-11
2010	3	41	1	54	37	1	1	0	0	0	0	0	0	0	0	0	0	48	0	0	2-Sep-11
2010	3	41	1	54	37	2	1	0	0	0	0	0	0	0	0	0	0	1	0	0	2-Sep-11
2010	3	41	1	54	37	3	1	0	0	0	0	0	0	0	0	0	0	1	0	0	2-Sep-11
2010	3	41	1	54	37	112	1	0	0	0	0	0	0	0	0	0	0	0	0	0	2-Sep-11
2010	3	41	1	54	37	120	1	0	0	0	0	0	0	0	0	0	0	0	0	0	2-Sep-11
2010	3	41	1	54	37	479	9	0	0	0	0	0	0	2	0	0	0	0	0	0	2-Sep-11
2010	3	41	1	54	37	479	1	0	0	0	0	0	0	0	0	0	0	3	0	0	2-Sep-11
2010	3	41	1	59	22	342	9	0	0	0	0	0	0	0	6	5	0	0	0	0	2-Sep-11
2010	3	41	1	71	37	101	9	0	0	0	0	0	0	0	0	0	0	0	0	0	2-Sep-11
2010	3	41	1	81	31	504	9	0	0	0	0	0	0	0	0	0	0	0	0	0	2-Sep-11
2010	3	41	1	99	32	479	9	0	0	0	0	0	0	0	0	0	0	0	0	0	2-Sep-11
2010	3	41	1	99	36	112	9	0	0	0	0	0	0	0	0	0	0	0	0	0	2-Sep-11
2010	3	41	2	1	31	1	1	0	0	0	0	0	0	96	0	0	16	0	0	0	2-Sep-11
2010	3	41	2	1	31	2	1	0	0	0	0	0	0	1	0	0	1	0	0	0	2-Sep-11
2010	3	41	2	1	31	3	1	0	0	0	0	0	0	2	0	0	1	0	0	0	2-Sep-11
2010	3	41	2	1	31	101	9	0	0	0	0	0	0	0	0	2	2	0	0	0	2-Sep-11
2010	3	41	2	1	31	101	1	0	0	0	0	0	0	0	0	0	1	0	0	0	2-Sep-11
2010	3	41	2	1	31	118	1	0	0	0	0	0	0	2	0	0	0	0	0	0	2-Sep-11
2010	3	41	2	1	32	1	1	0	0	0	0	0	0	0	0	39	426	0	0	0	2-Sep-11
2010	3	41	2	1	32	2	1	0	0	0	0	0	0	0	0	2	18	0	0	0	2-Sep-11
2010	3	41	2	1	32	3	1	0	0	0	0	0	0	0	0	2	19	0	0	0	2-Sep-11
2010	3	41	2	1	32	101	9	0	0	0	0	0	0	1	2	1	3	0	0	0	2-Sep-11
2010	3	41	2	1	32	101	1	0	0	0	0	0	0	0	0	2	12	0	0	0	2-Sep-11
2010	3	41	2	1	37	1	1	0	647	584	0	0	0	792	1109	527	470	524	756	767	2-Sep-11
2010	3	41	2	1	37	2	1	0	21	13	0	0	0	30	38	23	36	36	42	23	2-Sep-11
2010	3	41	2	1	37	3	1	0	22	13	0	0	0	30	39	23	37	41	44	24	2-Sep-11
2010	3	41	2	1	37	101	9	0	0	3	0	0	0	0	0	0	0	3	24	1	2-Sep-11
2010	3	41	2	1	37	101	1	0	21	10	0	0	0	23	27	11	91	103	111	6	2-Sep-11
2010	3	41	2	1	37	102	9	0	0	0	0	0	0	0	0	0	0	0	0	0	2-Sep-11
2010	3	41	2	1	37	102	1	0	0	0	0	0	0	0	0	0	0	0	0	0	2-Sep-11
2010	3	41	2	1	37	103	9	0	0	0	0	0	0	0	0	0	0	0	0	0	2-Sep-11
2010	3	41	2	1	37	103	1	0	0	0	0	0	0	0	0	0	0	0	0	0	2-Sep-11
2010	3	41	2	1	37	112	9	0	0	0	0	0	0	0	0	0	0	0	1	0	2-Sep-11
2010	3	41	2	1	37	112	1	0	0	0	0	0	0	0	0	0	0	1	4	0	2-Sep-11
2010	3	41	2	1	37	114	1	0	0	0	0	0	0	0	0	0	0	0	0	0	2-Sep-11
2010	3	41	2	1	37	116	9	0	0	0	0	0	0	0	0	0	0	0	0	0	2-Sep-11
2010	3	41	2	1	37	116	1	0	0	0	0	0	0	0	0	0	0	0	0	0	2-Sep-11
2010	3	41	2	1	37	120	1	0	0	0	0	0	0	0	0	0	0	0	0	0	2-Sep-11
2010	3	41	2	1	37	122	1	0	0	0	0	0	0	0	0	0	0	0	0	0	2-Sep-11
2010	3	41	2	1	37	132	1	0	0	0	0	0	0	0	0	0	1	0	0	0	2-Sep-11
2010	3	41	2	1	37	479	9	0	0	0	0	0	0	0	0	0	0	0	0	0	2-Sep-11
2010	3	41	2	1	37	479	1	0	0	0	0	0	0	0	0	0	3	0	1	0	2-Sep-11
2010	3	41	2	1	41	1	1	0	0	0	0	0	0	16	440	310	54	0	0	0	2-Sep-11
2010	3	41	2	1	41	2	1	0	0	0	0	0	0	1	20	14	5	0	0	0	2-Sep-11
2010	3	41	2	1	41	3	1	0	0	0	0	0	0	1	20	14	5	0	0	0	2-Sep-11
2010	3	41	2	1	41	101	9	0	0	0	0	0	0	1	9	1	0	0	0	0	2-Sep-11
2010	3	41	2	1	41	101	1	0	0	0	0	0	0	0	3	4	2	0	0	0	2-Sep-11
2010	3	41	2	1	41	103	1	0	0	0	0	0	0	0	0	0	0	0	0	0	2-Sep-11
2010	3	41	2	1	41	112	9	0	0	0	0	0	0	0	0	0	0	0	0	0	2-Sep-11
2010	3	41	2	1	41	112	1	0	0	0	0	0	0	0	0	0	0	0	0	0	2-Sep-11
2010	3	41	2	1	41	116	9	0	0	0	0	0	0	0	0	0	0	0	0	0	2-Sep-11
2010	3	41	2	1	41	118	9	0	0	0	0	0	0	0	0	0	0	0	0	0	2-Sep-11
2010	3	41	2	1	41	118	1	0	0	0	0	0	0	0	0	0	0	0	0	0	2-Sep-11
2010	3	41	2	1	41	186	9	0	0	0	0	0	0	0	0	0	0	0	0	0	2-Sep-11
2010	3	41	2	1	41	186	1	0	0	0	0	0	0	0	0	0	0	0	0	0	2-Sep-11
2010	3	41	2	1	41	189	1	0	0	0	0	0	0	0	0	0	0	0	0	0	2-Sep-11
2010	3	41	2	6	37	1	1	0	0	0	0	0	0	0	0	0	30	0	0	0	2-Sep-11
2010	3	41	2	6	37	2	1	0	0	0	0	0	0	0	0	0	2	0	0	0	2-Sep-11
2010	3	41	2	6	37	3	1	0	0	0	0	0	0	0	0	0	2	0	0	0	2-Sep-11
2010	3	41	2	6	37	101	1	0	0	0	0	0	0	0	0	0	0	0	0	0	2-Sep-11
2010	3	41	2	6	37	102	1	0	0	0	0	0	0	0	0	0	0	0	0	0	2-Sep-11
2010	3	41	2	6	37	106	1	0	0	0	0	0	0	0	0	0	1	0	0	0	2-Sep-11
2010	3	41	2	6	37	186	1	0	0	0	0	0	0	0	0	0	1	0	0	0	2-Sep-11
2010	3	41	2	10	37	1	1	0	0	0	0	0	0	0	12	0	0	0	0	0	2-Sep-11
2010	3	41	2	10	37	2	1	0	0	0	0	0	0	0	1	0	0	0	0	0	2-Sep-11
2010	3	41	2	10	37	3	1	0	0	0	0	0	0	0	1	0	0	0	0	0	2-Sep-11
2010	3	41	2	10	37	112	1	0	0	0	0	0	0	0	0	0	0	0	0	0	2-Sep-11
2010	3	41	2	10	37	120	1	0	0	0	0	0	0	0	0	0	0	0	0	0	2-Sep-11
2010	3	41	2	13	21	1	1	0	0	0	0	0	0	0	0	864	0	0	0	0	2-Sep-11
2010	3	41	2	13	21	2	1	0	0	0	0	0	0	0	0	6	0	0	0	0	2-Sep-11
2010	3	41	2	13	21	3	1	0	0	0	0	0	0	0	0	6	0	0	0	0	2-Sep-11
2010	3	41	2	13	21	118	1	0	0	0	0	0	0	0	0	15	0	0	0	0	2-Sep-11
2010	3	41	2	13	22	1	1	0	0	0	0	0	0	0	0	960	0	0	0	0	2-Sep-11
2010	3	41	2	13	22	2	1	0	0	0	0	0	0	0	0	7	0	0	0	0	2-Sep-11
2010	3	41	2	13	22	3	1	0	0	0	0	0	0	0	0	8	0	0	0	0	2-Sep-11
2010	3	41	2	13	22	118	1	0	0	0	0	0	0	0	0	12	0	0	0	0	2-Sep-11
2010	3	41	2	13	23	1	1	0	0	0	0	0	0	0	288	0	0	0	0	0	2-Sep-11
2010	3	41	2	13	23	2	1	0	0	0	0	0	0	0	2	0	0	0	0	0	2-Sep-11
2010	3	41	2	13	23	3	1	0	0	0	0	0	0	0	3	0	0	0	0	0	2-Sep-11
2010	3	41	2	13	23	118	1	0	0	0	0	0	0	0	4	0	0	0	0	0	2-Sep-11
2010	3	41	2	13	31	1	1	0	0	0	0	0	0	4023	11805	4960	2254	0	0	0	2-Sep-11
2010	3	41	2	13	31	2	1	0	0	0	0	0	0	24	69	39	16	0	0	0	2-Sep-11
2010	3	41	2	13	31	3	1	0	0	0	0	0	0	29	80	41	18	0	0	0	2-Sep-11
2010	3	41	2	13	31	103	1	0	0	0	0	0	0	3	5	1	0	0	0	0	2-Sep-11
2010	3	41	2	13	31	114	9	0	0	0	0	0	0	0	0	0	0	0	0	0	2-Sep-11
2010	3	41	2	13	31	114	1	0	0	0	0	0	0	0	0	0	0	0	0	0	2-Sep-11
2010	3	41	2	13	31	118	9	0	0	0	0	0	0	0	0	8	0	0	0	0	2-Sep-11
2010	3	41	2	13	31	118	1	0	0	0	0	0	0	30	110	67	26	0	0	0	2-Sep-11
2010	3	41	2	13	31	120	1	0	0	0	0	0	0	0	0	0	0	0	0	0	2-Sep-11
2010	3	41	2	13	31	169	9	0	0	0	0	0	0	0	0	3	0	0	0	0	2-Sep-11
2010	3	41	2	13	31	169	1	0	0	0	0	0	0	0	2	5	2	0	0	0	2-Sep-11
2010	3	41	2	13	31	479	9	0	0	0	0	0	0	0	0	0	0	0	0	0	2-Sep-11
2010	3	41	2	13	31	479	1	0	0	0	0	0	0	0	1	1	0	0	0	0	2-Sep-11
2010	3	41	2	13	32	1	1	0	0	0	0	0	0	796	6498	11002	0	0	0	0	2-Sep-11
2010	3	41	2	13	32	2	1	0	0	0	0	0	0	7	34	60	0	0	0	0	2-Sep-11
2010	3	41	2	13	32	3	1	0	0	0	0	0	0	8	35	68	0	0	0	0	2-Sep-11
2010	3	41	2	13	32	101	1	0	0	0	0	0	0	0	0	3	0	0	0	0	2-Sep-11
2010	3	41	2	13	32	103	9	0	0	0	0	0	0	0	0	0	0	0	0	0	2-Sep-11
2010	3	41	2	13	32	103	1	0	0	0	0	0	0	0	1	1	0	0	0	0	2-Sep-11
2010	3	41	2	13	32	112	9	0	0	0	0	0	0	0	0	0	0	0	0	0	2-Sep-11
2010	3	41	2	13	32	112	1	0	0	0	0	0	0	0	0	0	0	0	0	0	2-Sep-11
2010	3	41	2	13	32	114	9	0	0	0	0	0	0	0	0	0	0	0	0	0	2-Sep-11
2010	3	41	2	13	32	114	1	0	0	0	0	0	0	0	0	0	0	0	0	0	2-Sep-11
2010	3	41	2	13	32	118	9	0	0	0	0	0	0	0	0	20	0	0	0	0	2-Sep-11
2010	3	41	2	13	32	118	1	0	0	0	0	0	0	9	106	166	0	0	0	0	2-Sep-11
2010	3	41	2	13	32	120	1	0	0	0	0	0	0	0	0	0	0	0	0	0	2-Sep-11
2010	3	41	2	13	32	169	1	0	0	0	0	0	0	0	0	1	0	0	0	0	2-Sep-11
2010	3	41	2	13	32	479	9	0	0	0	0	0	0	0	0	0	0	0	0	0	2-Sep-11
2010	3	41	2	13	32	479	1	0	0	0	0	0	0	0	0	1	0	0	0	0	2-Sep-11
2010	3	41	2	13	41	1	1	0	0	0	0	0	0	1482	24	0	0	0	0	0	2-Sep-11
2010	3	41	2	13	41	2	1	0	0	0	0	0	0	28	1	0	0	0	0	0	2-Sep-11
2010	3	41	2	13	41	3	1	0	0	0	0	0	0	30	1	0	0	0	0	0	2-Sep-11
2010	3	41	2	13	41	101	1	0	0	0	0	0	0	0	0	0	0	0	0	0	2-Sep-11
2010	3	41	2	13	41	103	1	0	0	0	0	0	0	0	0	0	0	0	0	0	2-Sep-11
2010	3	41	2	13	41	112	1	0	0	0	0	0	0	0	0	0	0	0	0	0	2-Sep-11
2010	3	41	2	13	41	118	9	0	0	0	0	0	0	22	0	0	0	0	0	0	2-Sep-11
2010	3	41	2	13	41	118	1	0	0	0	0	0	0	100	0	0	0	0	0	0	2-Sep-11
2010	3	41	2	13	41	120	9	0	0	0	0	0	0	0	0	0	0	0	0	0	2-Sep-11
2010	3	41	2	13	41	120	1	0	0	0	0	0	0	1	0	0	0	0	0	0	2-Sep-11
2010	3	41	2	13	41	186	1	0	0	0	0	0	0	0	0	0	0	0	0	0	2-Sep-11
2010	3	41	2	13	41	189	1	0	0	0	0	0	0	0	0	0	0	0	0	0	2-Sep-11
2010	3	41	2	21	35	1	1	0	0	0	0	0	0	0	162	12	0	0	0	0	2-Sep-11
2010	3	41	2	21	35	2	1	0	0	0	0	0	0	0	3	1	0	0	0	0	2-Sep-11
2010	3	41	2	21	35	3	1	0	0	0	0	0	0	0	4	1	0	0	0	0	2-Sep-11
2010	3	41	2	21	35	120	1	0	0	0	0	0	0	0	1	0	0	0	0	0	2-Sep-11
2010	3	41	2	21	35	186	1	0	0	0	0	0	0	0	11	0	0	0	0	0	2-Sep-11
2010	3	41	2	21	37	1	1	0	0	0	0	0	0	0	0	162	301	0	0	32	2-Sep-11
2010	3	41	2	21	37	2	1	0	0	0	0	0	0	0	0	10	21	0	0	3	2-Sep-11
2010	3	41	2	21	37	3	1	0	0	0	0	0	0	0	0	11	25	0	0	4	2-Sep-11
2010	3	41	2	21	37	101	1	0	0	0	0	0	0	0	0	1	1	0	0	1	2-Sep-11
2010	3	41	2	21	37	102	1	0	0	0	0	0	0	0	0	1	3	0	0	2	2-Sep-11
2010	3	41	2	21	37	103	1	0	0	0	0	0	0	0	0	0	0	0	0	0	2-Sep-11
2010	3	41	2	21	37	106	1	0	0	0	0	0	0	0	0	17	29	0	0	0	2-Sep-11
2010	3	41	2	21	37	112	1	0	0	0	0	0	0	0	0	0	0	0	0	0	2-Sep-11
2010	3	41	2	21	37	120	9	0	0	0	0	0	0	0	0	0	0	0	0	0	2-Sep-11
2010	3	41	2	21	37	120	1	0	0	0	0	0	0	0	0	0	1	0	0	0	2-Sep-11
2010	3	41	2	21	37	132	1	0	0	0	0	0	0	0	0	0	1	0	0	0	2-Sep-11
2010	3	41	2	21	37	186	1	0	0	0	0	0	0	0	0	10	25	0	0	4	2-Sep-11
2010	3	41	2	21	37	469	1	0	0	0	0	0	0	0	0	0	0	0	0	0	2-Sep-11
2010	3	41	2	21	37	479	1	0	0	0	0	0	0	0	0	0	6	0	0	0	2-Sep-11
2010	3	41	2	29	34	1	1	0	0	0	0	0	0	0	0	0	14	0	0	0	2-Sep-11
2010	3	41	2	29	34	2	1	0	0	0	0	0	0	0	0	0	1	0	0	0	2-Sep-11
2010	3	41	2	29	34	3	1	0	0	0	0	0	0	0	0	0	1	0	0	0	2-Sep-11
2010	3	41	2	29	34	106	1	0	0	0	0	0	0	0	0	0	3	0	0	0	2-Sep-11
2010	3	41	2	29	34	132	1	0	0	0	0	0	0	0	0	0	0	0	0	0	2-Sep-11
2010	3	41	2	29	34	186	1	0	0	0	0	0	0	0	0	0	1	0	0	0	2-Sep-11
2010	3	41	2	29	35	1	1	0	0	0	0	0	0	366	834	0	0	0	0	0	2-Sep-11
2010	3	41	2	29	35	2	1	0	0	0	0	0	0	8	17	0	0	0	0	0	2-Sep-11
2010	3	41	2	29	35	3	1	0	0	0	0	0	0	9	22	0	0	0	0	0	2-Sep-11
2010	3	41	2	29	35	120	9	0	0	0	0	0	0	0	0	0	0	0	0	0	2-Sep-11
2010	3	41	2	29	35	120	1	0	0	0	0	0	0	2	4	0	0	0	0	0	2-Sep-11
2010	3	41	2	29	35	132	1	0	0	0	0	0	0	26	54	0	0	0	0	0	2-Sep-11
2010	3	41	2	29	35	186	1	0	0	0	0	0	0	0	0	0	0	0	0	0	2-Sep-11
2010	3	41	2	29	35	479	1	0	0	0	0	0	0	3	5	0	0	0	0	0	2-Sep-11
2010	3	41	2	29	37	1	1	0	0	0	0	0	0	0	240	256	0	0	0	0	2-Sep-11
2010	3	41	2	29	37	2	1	0	0	0	0	0	0	0	4	4	0	0	0	0	2-Sep-11
2010	3	41	2	29	37	3	1	0	0	0	0	0	0	0	4	4	0	0	0	0	2-Sep-11
2010	3	41	2	29	37	112	1	0	0	0	0	0	0	0	0	0	0	0	0	0	2-Sep-11
2010	3	41	2	29	37	120	1	0	0	0	0	0	0	0	0	0	0	0	0	0	2-Sep-11
2010	3	41	2	29	37	132	1	0	0	0	0	0	0	0	6	3	0	0	0	0	2-Sep-11
2010	3	41	2	29	37	479	1	0	0	0	0	0	0	0	0	3	0	0	0	0	2-Sep-11
2010	3	41	2	54	32	1	1	0	0	0	0	0	0	0	672	432	72	0	0	0	2-Sep-11
2010	3	41	2	54	32	2	1	0	0	0	0	0	0	0	11	6	1	0	0	0	2-Sep-11
2010	3	41	2	54	32	3	1	0	0	0	0	0	0	0	16	7	1	0	0	0	2-Sep-11
2010	3	41	2	54	32	101	1	0	0	0	0	0	0	0	0	0	0	0	0	0	2-Sep-11
2010	3	41	2	54	32	112	1	0	0	0	0	0	0	0	0	0	0	0	0	0	2-Sep-11
2010	3	41	2	54	32	120	1	0	0	0	0	0	0	0	0	0	0	0	0	0	2-Sep-11
2010	3	41	2	54	32	479	1	0	0	0	0	0	0	0	6	3	1	0	0	0	2-Sep-11
2010	3	41	2	54	37	1	1	0	0	0	0	0	0	144	550	48	0	0	0	0	2-Sep-11
2010	3	41	2	54	37	2	1	0	0	0	0	0	0	2	7	1	0	0	0	0	2-Sep-11
2010	3	41	2	54	37	3	1	0	0	0	0	0	0	2	7	1	0	0	0	0	2-Sep-11
2010	3	41	2	54	37	112	1	0	0	0	0	0	0	0	1	0	0	0	0	0	2-Sep-11
2010	3	41	2	54	37	120	1	0	0	0	0	0	0	0	0	0	0	0	0	0	2-Sep-11
2010	3	41	2	54	37	132	1	0	0	0	0	0	0	0	0	0	0	0	0	0	2-Sep-11
2010	3	41	2	54	37	479	1	0	0	0	0	0	0	3	10	2	0	0	0	0	2-Sep-11
2010	3	41	3	1	32	1	1	0	0	0	0	0	0	0	312	380	74	0	0	0	2-Sep-11
2010	3	41	3	1	32	2	1	0	0	0	0	0	0	0	7	4	4	0	0	0	2-Sep-11
2010	3	41	3	1	32	3	1	0	0	0	0	0	0	0	7	4	4	0	0	0	2-Sep-11
2010	3	41	3	1	32	101	9	0	0	0	0	0	0	0	0	1	3	0	0	0	2-Sep-11
2010	3	41	3	1	32	101	1	0	0	0	0	0	0	0	0	1	1	0	0	0	2-Sep-11
2010	3	41	3	1	32	103	1	0	0	0	0	0	0	0	0	0	0	0	0	0	2-Sep-11
2010	3	41	3	1	32	118	1	0	0	0	0	0	0	0	0	7	0	0	0	0	2-Sep-11
2010	3	41	3	1	37	1	1	0	0	0	0	0	0	52	12	0	290	320	394	70	2-Sep-11
2010	3	41	3	1	37	2	1	0	0	0	0	0	0	2	1	0	17	26	35	7	2-Sep-11
2010	3	41	3	1	37	3	1	0	0	0	0	0	0	2	1	0	19	28	39	9	2-Sep-11
2010	3	41	3	1	37	101	9	0	0	0	0	0	0	0	0	0	0	4	5	0	2-Sep-11
2010	3	41	3	1	37	101	1	0	0	0	0	0	0	1	2	0	98	96	154	3	2-Sep-11
2010	3	41	3	1	37	102	1	0	0	0	0	0	0	0	0	0	0	0	1	0	2-Sep-11
2010	3	41	3	1	37	103	1	0	0	0	0	0	0	0	0	0	0	0	0	0	2-Sep-11
2010	3	41	3	1	37	112	9	0	0	0	0	0	0	0	0	0	0	0	0	0	2-Sep-11
2010	3	41	3	1	37	112	1	0	0	0	0	0	0	0	0	0	1	1	2	0	2-Sep-11
2010	3	41	3	1	37	120	1	0	0	0	0	0	0	0	0	0	0	0	1	0	2-Sep-11
2010	3	41	3	1	37	132	1	0	0	0	0	0	0	0	0	0	0	0	0	0	2-Sep-11
2010	3	41	3	1	37	186	1	0	0	0	0	0	0	3	0	0	0	0	0	0	2-Sep-11
2010	3	41	3	1	37	479	1	0	0	0	0	0	0	0	0	0	0	0	2	0	2-Sep-11
2010	3	41	3	1	41	1	1	0	0	0	0	0	0	0	10	14	0	0	0	0	2-Sep-11
2010	3	41	3	1	41	2	1	0	0	0	0	0	0	0	1	2	0	0	0	0	2-Sep-11
2010	3	41	3	1	41	3	1	0	0	0	0	0	0	0	1	2	0	0	0	0	2-Sep-11
2010	3	41	3	1	41	101	9	0	0	0	0	0	0	0	0	2	1	0	0	0	2-Sep-11
2010	3	41	3	1	41	101	1	0	0	0	0	0	0	0	0	2	0	0	0	0	2-Sep-11
2010	3	41	3	3	41	112	9	0	0	0	0	0	0	0	0	0	0	0	0	0	2-Sep-11
2010	3	41	3	13	2	1	1	0	0	0	0	0	0	0	3967	5021	2456	0	0	0	2-Sep-11
2010	3	41	3	13	2	2	1	0	0	0	0	0	0	0	35	36	20	0	0	0	2-Sep-11
2010	3	41	3	13	2	3	1	0	0	0	0	0	0	0	36	41	23	0	0	0	2-Sep-11
2010	3	41	3	13	2	118	1	0	0	0	0	0	0	0	179	148	93	0	0	0	2-Sep-11
2010	3	41	3	13	2	120	1	0	0	0	0	0	0	0	0	0	0	0	0	0	2-Sep-11
2010	3	41	3	13	23	1	1	0	0	0	0	0	0	1001	2228	1299	706	0	0	0	2-Sep-11
2010	3	41	3	13	23	2	1	0	0	0	0	0	0	17	31	17	5	0	0	0	2-Sep-11
2010	3	41	3	13	23	3	1	0	0	0	0	0	0	24	32	19	5	0	0	0	2-Sep-11
2010	3	41	3	13	23	103	1	0	0	0	0	0	0	0	0	0	0	0	0	0	2-Sep-11
2010	3	41	3	13	23	118	9	0	0	0	0	0	0	0	19	0	0	0	0	0	2-Sep-11
2010	3	41	3	13	23	118	1	0	0	0	0	0	0	76	144	102	28	0	0	0	2-Sep-11
2010	3	41	3	13	23	169	1	0	0	0	0	0	0	1	2	1	0	0	0	0	2-Sep-11
2010	3	41	3	13	31	1	1	0	0	0	0	0	0	3472	14202	7094	1627	0	0	0	2-Sep-11
2010	3	41	3	13	31	2	1	0	0	0	0	0	0	50	108	54	10	0	0	0	2-Sep-11
2010	3	41	3	13	31	3	1	0	0	0	0	0	0	65	118	58	13	0	0	0	2-Sep-11
2010	3	41	3	13	31	103	9	0	0	0	0	0	0	0	0	1	0	0	0	0	2-Sep-11
2010	3	41	3	13	31	103	1	0	0	0	0	0	0	3	6	3	0	0	0	0	2-Sep-11
2010	3	41	3	13	31	112	1	0	0	0	0	0	0	0	0	0	0	0	0	0	2-Sep-11
2010	3	41	3	13	31	114	9	0	0	0	0	0	0	0	0	0	0	0	0	0	2-Sep-11
2010	3	41	3	13	31	114	1	0	0	0	0	0	0	0	0	0	0	0	0	0	2-Sep-11
2010	3	41	3	13	31	118	9	0	0	0	0	0	0	0	22	78	6	0	0	0	2-Sep-11
2010	3	41	3	13	31	118	1	0	0	0	0	0	0	87	340	165	39	0	0	0	2-Sep-11
2010	3	41	3	13	31	169	9	0	0	0	0	0	0	0	0	0	0	0	0	0	2-Sep-11
2010	3	41	3	13	31	169	1	0	0	0	0	0	0	0	5	2	0	0	0	0	2-Sep-11
2010	3	41	3	13	31	479	1	0	0	0	0	0	0	0	0	0	0	0	0	0	2-Sep-11
2010	3	41	3	13	32	1	1	0	0	0	0	0	0	1506	13977	8162	0	0	0	0	2-Sep-11
2010	3	41	3	13	32	2	1	0	0	0	0	0	0	13	85	61	0	0	0	0	2-Sep-11
2010	3	41	3	13	32	3	1	0	0	0	0	0	0	16	89	63	0	0	0	0	2-Sep-11
2010	3	41	3	13	32	103	1	0	0	0	0	0	0	0	1	2	0	0	0	0	2-Sep-11
2010	3	41	3	13	32	114	9	0	0	0	0	0	0	0	0	0	0	0	0	0	2-Sep-11
2010	3	41	3	13	32	118	9	0	0	0	0	0	0	0	14	71	0	0	0	0	2-Sep-11
2010	3	41	3	13	32	118	1	0	0	0	0	0	0	34	257	202	0	0	0	0	2-Sep-11
2010	3	41	3	13	32	120	1	0	0	0	0	0	0	0	0	0	0	0	0	0	2-Sep-11
2010	3	41	3	13	32	169	1	0	0	0	0	0	0	0	4	0	0	0	0	0	2-Sep-11
2010	3	41	3	13	32	479	1	0	0	0	0	0	0	0	0	0	0	0	0	0	2-Sep-11
2010	3	41	3	13	35	1	1	0	0	0	0	0	0	0	24	0	0	0	0	0	2-Sep-11
2010	3	41	3	13	35	2	1	0	0	0	0	0	0	0	1	0	0	0	0	0	2-Sep-11
2010	3	41	3	13	35	3	1	0	0	0	0	0	0	0	2	0	0	0	0	0	2-Sep-11
2010	3	41	3	13	35	118	1	0	0	0	0	0	0	0	0	0	0	0	0	0	2-Sep-11
2010	3	41	3	13	35	120	1	0	0	0	0	0	0	0	0	0	0	0	0	0	2-Sep-11
2010	3	41	3	13	35	132	1	0	0	0	0	0	0	0	4	0	0	0	0	0	2-Sep-11
2010	3	41	3	13	35	479	1	0	0	0	0	0	0	0	1	0	0	0	0	0	2-Sep-11
2010	3	41	3	13	37	1	1	0	0	0	0	0	0	48	2568	2880	0	0	0	0	2-Sep-11
2010	3	41	3	13	37	2	1	0	0	0	0	0	0	0	14	15	0	0	0	0	2-Sep-11
2010	3	41	3	13	37	3	1	0	0	0	0	0	0	0	14	15	0	0	0	0	2-Sep-11
2010	3	41	3	13	37	103	1	0	0	0	0	0	0	0	0	0	0	0	0	0	2-Sep-11
2010	3	41	3	13	37	118	1	0	0	0	0	0	0	0	25	21	0	0	0	0	2-Sep-11
2010	3	41	3	13	37	120	1	0	0	0	0	0	0	0	2	3	0	0	0	0	2-Sep-11
2010	3	41	3	13	37	479	1	0	0	0	0	0	0	0	0	0	0	0	0	0	2-Sep-11
2010	3	41	3	13	41	1	1	0	0	0	0	0	0	2008	0	0	0	0	0	0	2-Sep-11
2010	3	41	3	13	41	2	1	0	0	0	0	0	0	43	0	0	0	0	0	0	2-Sep-11
2010	3	41	3	13	41	3	1	0	0	0	0	0	0	49	0	0	0	0	0	0	2-Sep-11
2010	3	41	3	13	41	103	1	0	0	0	0	0	0	0	0	0	0	0	0	0	2-Sep-11
2010	3	41	3	13	41	118	1	0	0	0	0	0	0	146	0	0	0	0	0	0	2-Sep-11
2010	3	41	3	13	41	120	1	0	0	0	0	0	0	1	0	0	0	0	0	0	2-Sep-11
2010	3	41	3	14	32	101	9	0	0	0	0	0	0	0	0	1	0	0	0	0	2-Sep-11
2010	3	41	3	14	32	116	9	0	0	0	0	0	0	0	0	0	0	0	0	0	2-Sep-11
2010	3	41	3	14	32	122	9	0	0	0	0	0	0	0	0	6	0	0	0	0	2-Sep-11
2010	3	41	3	14	32	479	9	0	0	0	0	0	0	0	0	0	0	0	0	0	2-Sep-11
2010	3	41	3	16	41	118	9	0	0	0	0	0	0	0	0	0	0	0	0	0	2-Sep-11
2010	3	41	3	21	35	1	1	0	0	0	0	0	0	445	426	160	0	0	0	0	2-Sep-11
2010	3	41	3	21	35	2	1	0	0	0	0	0	0	8	10	5	0	0	0	0	2-Sep-11
2010	3	41	3	21	35	3	1	0	0	0	0	0	0	9	12	5	0	0	0	0	2-Sep-11
2010	3	41	3	21	35	101	1	0	0	0	0	0	0	0	0	0	0	0	0	0	2-Sep-11
2010	3	41	3	21	35	102	1	0	0	0	0	0	0	0	0	0	0	0	0	0	2-Sep-11
2010	3	41	3	21	35	106	1	0	0	0	0	0	0	0	0	5	0	0	0	0	2-Sep-11
2010	3	41	3	21	35	118	1	0	0	0	0	0	0	0	0	0	0	0	0	0	2-Sep-11
2010	3	41	3	21	35	120	1	0	0	0	0	0	0	1	2	1	0	0	0	0	2-Sep-11
2010	3	41	3	21	35	132	1	0	0	0	0	0	0	5	7	0	0	0	0	0	2-Sep-11
2010	3	41	3	21	35	144	1	0	0	0	0	0	0	0	0	0	0	0	0	0	2-Sep-11
2010	3	41	3	21	35	186	1	0	0	0	0	0	0	36	30	10	0	0	0	0	2-Sep-11
2010	3	41	3	21	35	479	1	0	0	0	0	0	0	0	1	0	0	0	0	0	2-Sep-11
2010	3	41	3	21	37	1	1	0	0	0	0	0	0	444	110	322	143	216	0	0	2-Sep-11
2010	3	41	3	21	37	2	1	0	0	0	0	0	0	16	7	17	11	15	0	0	2-Sep-11
2010	3	41	3	21	37	3	1	0	0	0	0	0	0	20	7	17	11	16	0	0	2-Sep-11
2010	3	41	3	21	37	101	9	0	0	0	0	0	0	0	0	1	3	1	0	0	2-Sep-11
2010	3	41	3	21	37	101	1	0	0	0	0	0	0	3	0	2	1	2	0	0	2-Sep-11
2010	3	41	3	21	37	102	9	0	0	0	0	0	0	0	0	5	0	2	0	0	2-Sep-11
2010	3	41	3	21	37	102	1	0	0	0	0	0	0	1	1	7	2	0	0	0	2-Sep-11
2010	3	51	1	1	23	101	9	0	0	0	0	0	0	0	0	0	1	0	0	0	2-Sep-11
2010	3	51	1	1	31	101	9	0	0	0	0	0	0	0	0	3	9	0	0	0	2-Sep-11
2010	3	51	1	1	32	101	9	0	0	0	0	0	0	0	0	9	16	1	0	0	2-Sep-11
2010	3	51	1	1	36	1	1	0	0	0	0	0	0	10	106	76	142	155	66	0	2-Sep-11
2010	3	51	1	1	36	2	1	0	0	0	0	0	0	1	16	12	27	31	14	0	2-Sep-11
2010	3	51	1	1	36	3	1	0	0	0	0	0	0	1	16	12	27	31	14	0	2-Sep-11
2010	3	51	1	1	36	101	9	0	1	0	2	1	2	5	39	27	122	274	109	1	2-Sep-11
2010	3	51	1	1	36	101	1	0	0	0	0	0	0	0	3	4	16	23	11	0	2-Sep-11
2010	3	51	1	1	36	102	9	0	0	0	0	0	0	0	0	0	0	0	0	0	2-Sep-11
2010	3	51	1	1	36	102	1	0	0	0	0	0	0	0	0	0	0	0	0	0	2-Sep-11
2010	3	51	1	1	36	103	9	0	0	0	0	0	0	0	0	0	1	1	0	0	2-Sep-11
2010	3	51	1	1	36	103	1	0	0	0	0	0	0	0	0	0	0	1	0	0	2-Sep-11
2010	3	51	1	1	36	106	9	0	0	0	0	0	0	0	0	0	1	0	0	0	2-Sep-11
2010	3	51	1	1	36	106	1	0	0	0	0	0	0	0	0	0	0	0	0	0	2-Sep-11
2010	3	51	1	1	36	112	9	0	0	0	0	0	0	0	1	1	2	1	0	0	2-Sep-11
2010	3	51	1	1	36	112	1	0	0	0	0	0	0	0	0	0	0	0	0	0	2-Sep-11
2010	3	51	1	1	36	114	9	0	0	0	0	0	0	0	0	0	0	0	0	0	2-Sep-11
2010	3	51	1	1	36	116	9	0	0	0	0	0	0	0	0	0	0	0	0	0	2-Sep-11
2010	3	51	1	1	36	118	9	0	0	0	0	0	0	0	0	0	0	0	0	0	2-Sep-11
2010	3	51	1	1	36	118	1	0	0	0	0	0	0	0	0	0	0	0	0	0	2-Sep-11
2010	3	51	1	1	36	120	9	0	0	0	0	0	0	0	7	1	2	1	0	0	2-Sep-11
2010	3	51	1	1	36	120	1	0	0	0	0	0	0	0	3	1	0	0	0	0	2-Sep-11
2010	3	51	1	1	36	132	9	0	0	0	0	0	0	0	0	0	0	0	0	0	2-Sep-11
2010	3	51	1	1	36	144	9	0	0	0	0	0	0	0	0	0	0	0	0	0	2-Sep-11
2010	3	51	1	1	36	186	9	0	0	0	0	0	0	0	3	1	1	1	0	0	2-Sep-11
2010	3	51	1	1	36	186	1	0	0	0	0	0	0	0	0	1	0	1	0	0	2-Sep-11
2010	3	51	1	1	36	189	9	0	0	0	0	0	0	0	1	1	1	1	0	0	2-Sep-11
2010	3	51	1	1	36	189	1	0	0	0	0	0	0	0	0	0	0	0	0	0	2-Sep-11
2010	3	51	1	1	36	462	9	0	0	0	0	0	0	0	0	0	0	0	0	0	2-Sep-11
2010	3	51	1	1	36	462	1	0	0	0	0	0	0	0	0	0	0	0	0	0	2-Sep-11
2010	3	51	1	1	36	464	9	0	0	0	0	0	0	0	0	0	0	0	0	0	2-Sep-11
2010	3	51	1	1	36	464	1	0	0	0	0	0	0	0	0	0	0	0	0	0	2-Sep-11
2010	3	51	1	1	36	469	9	0	0	0	0	0	0	0	0	0	0	0	0	0	2-Sep-11
2010	3	51	1	1	36	469	1	0	0	0	0	0	0	0	0	0	0	0	0	0	2-Sep-11
2010	3	51	1	1	36	479	9	0	0	0	0	0	0	0	0	0	1	1	0	0	2-Sep-11
2010	3	51	1	1	36	479	1	0	0	0	0	0	0	0	0	0	0	0	0	0	2-Sep-11
2010	3	51	1	1	37	1	1	0	209	10	0	0	0	100	105	41	17	47	482	173	2-Sep-11
2010	3	51	1	1	37	2	1	0	23	2	0	0	0	3	6	5	3	9	48	34	2-Sep-11
2010	3	51	1	1	37	3	1	0	23	2	0	0	0	3	6	5	3	9	48	34	2-Sep-11
2010	3	51	1	1	37	101	9	0	61	55	0	0	2	35	66	45	33	137	202	82	2-Sep-11
2010	3	51	1	1	37	101	1	0	19	2	0	0	0	1	8	2	2	8	32	24	2-Sep-11
2010	3	51	1	1	37	102	9	0	0	0	0	0	0	0	0	0	0	0	0	0	2-Sep-11
2010	3	51	1	1	37	102	1	0	0	0	0	0	0	0	0	0	0	0	0	0	2-Sep-11
2010	3	51	1	1	37	103	9	0	2	2	0	0	0	1	4	2	2	4	6	2	2-Sep-11
2010	3	51	1	1	37	103	1	0	0	0	0	0	0	0	0	0	0	0	0	0	2-Sep-11
2010	3	51	1	1	37	106	9	0	0	0	0	0	0	0	0	0	0	0	0	0	2-Sep-11
2010	3	51	1	1	37	106	1	0	0	0	0	0	0	0	0	0	0	0	0	0	2-Sep-11
2010	3	51	1	1	37	112	9	0	0	0	0	0	0	3	5	6	2	4	6	1	2-Sep-11
2010	3	51	1	1	37	112	1	0	0	0	0	0	0	0	0	0	0	1	1	0	2-Sep-11
2010	3	51	1	1	37	114	9	0	0	0	0	0	0	0	0	0	0	0	0	0	2-Sep-11
2010	3	51	1	1	37	116	9	0	0	0	0	0	0	0	0	0	0	0	0	0	2-Sep-11
2010	3	51	1	1	37	118	9	0	0	0	0	0	0	0	1	0	0	0	0	0	2-Sep-11
2010	3	51	1	1	37	118	1	0	0	0	0	0	0	0	0	0	0	0	0	0	2-Sep-11
2010	3	51	1	1	37	120	9	0	0	0	0	0	0	5	6	5	1	1	1	0	2-Sep-11
2010	3	51	1	1	37	120	1	0	0	0	0	0	0	0	0	0	0	0	0	0	2-Sep-11
2010	3	51	1	1	37	122	9	0	0	0	0	0	0	0	0	0	0	0	0	0	2-Sep-11
2010	3	51	1	1	37	132	9	0	0	0	0	0	0	0	0	0	0	0	0	0	2-Sep-11
2010	3	51	1	1	37	144	9	0	0	0	0	0	0	0	0	0	0	0	0	0	2-Sep-11
2010	3	51	1	1	37	186	9	0	0	0	0	0	0	0	1	5	2	2	0	0	2-Sep-11
2010	3	51	1	1	37	186	1	0	0	0	0	0	0	0	0	0	0	0	0	0	2-Sep-11
2010	3	51	1	1	37	189	9	0	0	0	0	0	0	2	4	2	0	1	0	0	2-Sep-11
2010	3	51	1	1	37	189	1	0	0	0	0	0	0	0	0	0	0	0	0	0	2-Sep-11
2010	3	51	1	1	37	464	9	0	0	0	0	0	0	0	0	0	0	0	0	0	2-Sep-11
2010	3	51	1	1	37	464	1	0	0	0	0	0	0	0	0	0	0	0	0	0	2-Sep-11
2010	3	51	1	1	37	469	9	0	0	0	0	0	0	0	0	0	0	0	0	0	2-Sep-11
2010	3	51	1	1	37	479	9	0	0	0	0	0	0	2	2	2	0	2	1	0	2-Sep-11
2010	3	51	1	1	37	479	1	0	0	0	0	0	0	0	0	0	0	0	0	0	2-Sep-11
2010	3	51	1	1	41	1	1	0	0	0	0	0	0	4	519	233	38	117	42	0	2-Sep-11
2010	3	51	1	1	41	2	1	0	0	0	0	0	0	1	34	13	9	17	6	0	2-Sep-11
2010	3	51	1	1	41	3	1	0	0	0	0	0	0	1	34	13	9	17	6	0	2-Sep-11
2010	3	51	1	1	41	101	9	0	0	0	0	1	0	1	166	72	40	76	22	0	2-Sep-11
2010	3	51	1	1	41	101	1	0	0	0	0	0	0	0	10	4	6	13	5	0	2-Sep-11
2010	3	51	1	1	41	102	9	0	0	0	0	0	0	0	0	0	0	0	0	0	2-Sep-11
2010	3	51	1	1	41	102	1	0	0	0	0	0	0	0	0	0	0	0	0	0	2-Sep-11
2010	3	51	1	1	41	103	9	0	0	0	0	0	0	0	0	0	0	0	0	0	2-Sep-11
2010	3	51	1	1	41	112	9	0	0	0	0	0	0	0	9	6	1	1	0	0	2-Sep-11
2010	3	51	1	1	41	112	1	0	0	0	0	0	0	0	1	0	0	0	0	0	2-Sep-11
2010	3	51	1	1	41	114	9	0	0	0	0	0	0	0	0	0	0	0	0	0	2-Sep-11
2010	3	51	1	1	41	118	9	0	0	0	0	0	0	0	0	0	0	0	0	0	2-Sep-11
2010	3	51	1	1	41	118	1	0	0	0	0	0	0	0	0	0	0	0	0	0	2-Sep-11
2010	3	51	1	1	41	186	9	0	0	0	0	0	0	0	0	0	0	0	0	0	2-Sep-11
2010	3	51	1	1	41	189	9	0	0	0	0	0	0	0	9	6	0	1	0	0	2-Sep-11
2010	3	51	1	1	41	189	1	0	0	0	0	0	0	0	0	0	0	0	0	0	2-Sep-11
2010	3	51	1	1	41	464	9	0	0	0	0	0	0	0	0	0	0	0	0	0	2-Sep-11
2010	3	51	1	1	41	479	9	0	0	0	0	0	0	0	0	0	0	0	0	0	2-Sep-11
2010	3	51	1	1	41	479	1	0	0	0	0	0	0	0	0	0	0	0	0	0	2-Sep-11
2010	3	51	1	10	37	112	9	0	0	0	0	0	0	0	0	0	0	0	0	0	2-Sep-11
2010	3	51	1	10	37	118	9	0	0	0	0	0	0	0	0	0	0	0	0	0	2-Sep-11
2010	3	51	1	10	37	186	9	0	0	0	0	0	0	0	0	0	0	0	0	0	2-Sep-11
2010	3	51	1	13	37	1	1	0	0	0	0	0	0	0	0	0	0	0	0	0	2-Sep-11
2010	3	51	1	13	37	2	1	0	0	0	0	0	0	0	0	0	0	0	0	0	2-Sep-11
2010	3	51	1	13	37	3	1	0	0	0	0	0	0	0	0	0	0	0	0	0	2-Sep-11
2010	3	51	1	13	37	101	1	0	0	0	0	0	0	0	0	0	1	0	0	0	2-Sep-11
2010	3	51	1	13	37	118	9	0	0	0	0	0	0	0	0	0	0	0	0	0	2-Sep-11
2010	3	51	1	13	37	118	1	0	0	0	0	0	0	0	29	0	29	0	0	0	2-Sep-11
2010	3	51	1	13	37	120	1	0	0	0	0	0	0	0	5	0	5	0	0	0	2-Sep-11
2010	3	51	1	13	37	479	1	0	0	0	0	0	0	0	0	0	0	0	0	0	2-Sep-11
2010	3	51	1	13	41	120	9	0	0	0	0	0	0	0	0	0	0	0	0	0	2-Sep-11
2010	3	51	1	16	35	101	9	0	0	0	0	0	0	0	0	0	0	0	0	0	2-Sep-11
2010	3	51	1	16	35	102	9	0	0	0	0	0	0	0	0	0	0	0	0	0	2-Sep-11
2010	3	51	1	16	35	118	9	0	0	0	0	0	0	0	0	0	0	0	0	0	2-Sep-11
2010	3	51	1	16	35	120	9	0	0	0	0	0	0	0	0	0	0	0	0	0	2-Sep-11
2010	3	51	1	16	35	144	9	0	0	0	0	0	0	0	0	0	0	0	0	0	2-Sep-11
2010	3	51	1	16	35	186	9	0	0	0	0	0	0	0	0	0	0	0	0	0	2-Sep-11
2010	3	51	1	16	36	1	1	0	0	0	0	0	60	79	51	0	0	0	0	0	2-Sep-11
2010	3	51	1	16	36	2	1	0	0	0	0	0	4	8	5	0	0	0	0	0	2-Sep-11
2010	3	51	1	16	36	3	1	0	0	0	0	0	4	14	6	0	0	0	0	0	2-Sep-11
2010	3	51	1	16	36	101	9	0	0	0	0	0	1	1	4	0	0	0	0	0	2-Sep-11
2010	3	51	1	16	36	101	1	0	0	0	0	0	0	0	1	0	0	0	0	0	2-Sep-11
2010	3	51	1	16	36	102	9	0	0	0	0	0	0	0	0	0	0	0	0	0	2-Sep-11
2010	3	51	1	16	36	102	1	0	0	0	0	0	0	0	0	0	0	0	0	0	2-Sep-11
2010	3	51	1	16	36	103	9	0	0	0	0	0	0	0	0	0	0	0	0	0	2-Sep-11
2010	3	51	1	16	36	103	1	0	0	0	0	0	0	0	0	0	0	0	0	0	2-Sep-11
2010	3	51	1	16	36	106	9	0	0	0	0	0	0	0	0	0	0	0	0	0	2-Sep-11
2010	3	51	1	16	36	106	1	0	0	0	0	0	0	0	0	0	0	0	0	0	2-Sep-11
2010	3	51	1	16	36	112	9	0	0	0	0	0	0	0	0	0	0	0	0	0	2-Sep-11
2010	3	51	1	16	36	120	9	0	0	0	0	0	7	10	5	0	0	0	0	0	2-Sep-11
2010	3	51	1	16	36	120	1	0	0	0	0	0	1	2	2	0	0	0	0	0	2-Sep-11
2010	3	51	1	16	36	144	9	0	0	0	0	0	0	0	0	0	0	0	0	0	2-Sep-11
2010	3	51	1	16	36	186	9	0	0	0	0	0	1	2	3	0	0	0	0	0	2-Sep-11
2010	3	51	1	16	36	186	1	0	0	0	0	0	0	0	1	0	0	0	0	0	2-Sep-11
2010	3	51	1	16	36	189	9	0	0	0	0	0	0	0	0	0	0	0	0	0	2-Sep-11
2010	3	51	1	16	36	189	1	0	0	0	0	0	0	0	0	0	0	0	0	0	2-Sep-11
2010	3	51	1	16	36	464	9	0	0	0	0	0	0	0	0	0	0	0	0	0	2-Sep-11
2010	3	51	1	16	36	479	9	0	0	0	0	0	0	0	0	0	0	0	0	0	2-Sep-11
2010	3	51	1	16	37	1	1	0	0	0	0	0	50	0	0	0	0	0	0	0	2-Sep-11
2010	3	51	1	16	37	2	1	0	0	0	0	0	4	0	0	0	0	0	0	0	2-Sep-11
2010	3	51	1	16	37	3	1	0	0	0	0	0	4	0	0	0	0	0	0	0	2-Sep-11
2010	3	51	1	16	37	101	9	0	0	0	0	0	5	3	0	0	0	0	0	0	2-Sep-11
2010	3	51	1	16	37	101	1	0	0	0	0	0	1	0	0	0	0	0	0	0	2-Sep-11
2010	3	51	1	16	37	102	9	0	0	0	0	0	0	0	0	0	0	0	0	0	2-Sep-11
2010	3	51	1	16	37	103	9	0	0	0	0	0	0	0	0	0	0	0	0	0	2-Sep-11
2010	3	51	1	16	37	106	9	0	0	0	0	0	0	0	0	0	0	0	0	0	2-Sep-11
2010	3	51	1	16	37	112	9	0	0	0	0	0	0	0	0	0	0	0	0	0	2-Sep-11
2010	3	51	1	16	37	118	9	0	0	0	0	0	0	0	0	0	0	0	0	0	2-Sep-11
2010	3	51	1	16	37	120	9	0	0	0	0	0	15	10	0	0	0	0	0	0	2-Sep-11
2010	3	51	1	16	37	120	1	0	0	0	0	0	1	0	0	0	0	0	0	0	2-Sep-11
2010	3	51	1	16	37	132	9	0	0	0	0	0	0	0	0	0	0	0	0	0	2-Sep-11
2010	3	51	1	16	37	144	9	0	0	0	0	0	0	0	0	0	0	0	0	0	2-Sep-11
2010	3	51	1	16	37	186	9	0	0	0	0	0	1	1	0	0	0	0	0	0	2-Sep-11
2010	3	51	1	16	37	186	1	0	0	0	0	0	0	0	0	0	0	0	0	0	2-Sep-11
2010	3	51	1	16	37	189	9	0	0	0	0	0	0	0	0	0	0	0	0	0	2-Sep-11
2010	3	51	1	16	37	189	1	0	0	0	0	0	0	0	0	0	0	0	0	0	2-Sep-11
2010	3	51	1	16	37	479	9	0	0	0	0	0	0	1	0	0	0	0	0	0	2-Sep-11
2010	3	51	1	16	37	479	1	0	0	0	0	0	0	0	0	0	0	0	0	0	2-Sep-11
2010	3	51	1	16	41	1	1	0	0	0	0	0	0	455	0	0	0	0	0	0	2-Sep-11
2010	3	51	1	16	41	2	1	0	0	0	0	0	0	31	0	0	0	0	0	0	2-Sep-11
2010	3	51	1	16	41	3	1	0	0	0	0	0	0	36	0	0	0	0	0	0	2-Sep-11
2010	3	51	1	16	41	101	9	0	0	0	0	0	0	7	0	0	0	0	0	0	2-Sep-11
2010	3	51	1	16	41	101	1	0	0	0	0	0	0	1	0	0	0	0	0	0	2-Sep-11
2010	3	51	1	16	41	103	9	0	0	0	0	0	0	0	0	0	0	0	0	0	2-Sep-11
2010	3	51	1	16	41	103	1	0	0	0	0	0	0	0	0	0	0	0	0	0	2-Sep-11
2010	3	51	1	16	41	106	1	0	0	0	0	0	0	0	0	0	0	0	0	0	2-Sep-11
2010	3	51	1	16	41	112	9	0	0	0	0	0	0	0	0	0	0	0	0	0	2-Sep-11
2010	3	51	1	16	41	112	1	0	0	0	0	0	0	0	0	0	0	0	0	0	2-Sep-11
2010	3	51	1	16	41	116	9	0	0	0	0	0	0	0	0	0	0	0	0	0	2-Sep-11
2010	3	51	1	16	41	118	9	0	0	0	0	0	0	2	0	0	0	0	0	0	2-Sep-11
2010	3	51	1	16	41	118	1	0	0	0	0	0	0	3	0	0	0	0	0	0	2-Sep-11
2010	3	51	1	16	41	120	9	0	0	0	0	0	0	93	0	0	0	0	0	0	2-Sep-11
2010	3	51	1	16	41	120	1	0	0	0	0	0	0	32	0	0	0	0	0	0	2-Sep-11
2010	3	51	1	16	41	144	1	0	0	0	0	0	0	0	0	0	0	0	0	0	2-Sep-11
2010	3	51	1	16	41	186	9	0	0	0	0	0	0	2	0	0	0	0	0	0	2-Sep-11
2010	3	51	1	16	41	186	1	0	0	0	0	0	0	0	0	0	0	0	0	0	2-Sep-11
2010	3	51	1	16	41	189	9	0	0	0	0	0	0	0	0	0	0	0	0	0	2-Sep-11
2010	3	51	1	16	41	479	9	0	0	0	0	0	0	0	0	0	0	0	0	0	2-Sep-11
2010	3	51	1	16	42	1	1	0	0	0	0	0	0	40	0	0	0	0	0	0	2-Sep-11
2010	3	51	1	16	42	2	1	0	0	0	0	0	0	2	0	0	0	0	0	0	2-Sep-11
2010	3	51	1	16	42	3	1	0	0	0	0	0	0	2	0	0	0	0	0	0	2-Sep-11
2010	3	51	1	16	42	101	1	0	0	0	0	0	0	0	0	0	0	0	0	0	2-Sep-11
2010	3	51	1	16	42	118	1	0	0	0	0	0	0	0	0	0	0	0	0	0	2-Sep-11
2010	3	51	1	16	42	120	1	0	0	0	0	0	12	4	0	0	0	0	0	0	2-Sep-11
2010	3	51	1	16	45	101	9	0	0	0	0	0	0	0	0	0	0	0	0	0	2-Sep-11
2010	3	51	1	16	45	120	9	0	0	0	0	0	0	1	0	0	0	0	0	0	2-Sep-11
2010	3	51	1	21	35	1	1	0	0	0	0	0	0	0	0	0	0	0	0	0	2-Sep-11
2010	3	51	1	21	35	2	1	0	0	0	0	0	0	0	0	0	0	0	0	0	2-Sep-11
2010	3	51	1	21	35	3	1	0	0	0	0	0	0	0	0	0	0	0	0	0	2-Sep-11
2010	3	51	1	21	35	101	1	0	0	0	0	0	0	0	0	0	0	0	0	0	2-Sep-11
2010	3	51	1	21	35	102	1	0	0	0	0	0	0	0	0	1	0	0	0	0	2-Sep-11
2010	3	51	1	21	35	118	1	0	0	0	0	0	0	0	0	0	0	0	0	0	2-Sep-11
2010	3	51	1	21	35	120	1	0	0	0	0	0	0	0	1	1	0	0	0	0	2-Sep-11
2010	3	51	1	21	35	144	1	0	0	0	0	0	0	0	0	0	0	0	0	0	2-Sep-11
2010	3	51	1	21	35	186	1	0	0	0	0	0	0	0	36	35	0	0	0	0	2-Sep-11
2010	3	51	1	21	36	101	9	0	0	0	0	0	0	0	0	0	0	0	0	0	2-Sep-11
2010	3	51	1	21	36	103	9	0	0	0	0	0	0	0	0	0	0	0	0	0	2-Sep-11
2010	3	51	1	21	36	186	9	0	0	0	0	0	0	0	0	3	1	0	0	0	2-Sep-11
2010	3	51	1	21	37	1	1	0	0	0	0	0	0	14	7	12	0	0	0	0	2-Sep-11
2010	3	51	1	21	37	2	1	0	0	0	0	0	0	2	1	1	0	0	0	0	2-Sep-11
2010	3	51	1	21	37	3	1	0	0	0	0	0	0	2	1	1	0	0	0	0	2-Sep-11
2010	3	51	1	21	37	101	9	0	0	0	0	0	0	1	2	3	0	0	0	0	2-Sep-11
2010	3	51	1	21	37	101	1	0	0	0	0	0	0	2	0	0	0	0	0	0	2-Sep-11
2010	3	51	1	21	37	102	9	0	0	0	0	0	0	0	0	0	0	0	0	0	2-Sep-11
2010	3	51	1	21	37	102	1	0	0	0	0	0	0	0	0	0	0	0	0	0	2-Sep-11
2010	3	51	1	21	37	103	9	0	0	0	0	0	0	0	0	0	0	0	0	0	2-Sep-11
2010	3	51	1	21	37	103	1	0	0	0	0	0	0	0	0	0	0	0	0	0	2-Sep-11
2010	3	51	1	21	37	106	9	0	0	0	0	0	0	0	0	0	0	0	0	0	2-Sep-11
2010	3	51	1	21	37	106	1	0	0	0	0	0	0	0	0	0	0	0	0	0	2-Sep-11
2010	3	51	1	21	37	112	9	0	0	0	0	0	0	0	0	0	0	0	0	0	2-Sep-11
2010	3	51	1	21	37	118	9	0	0	0	0	0	0	0	0	0	0	0	0	0	2-Sep-11
2010	3	51	1	21	37	118	1	0	0	0	0	0	0	2	0	0	0	0	0	0	2-Sep-11
2010	3	51	1	21	37	120	9	0	0	0	0	0	0	2	2	1	0	0	0	0	2-Sep-11
2010	3	51	1	21	37	120	1	0	0	0	0	0	0	7	0	0	0	0	0	0	2-Sep-11
2010	3	51	1	21	37	122	9	0	0	0	0	0	0	0	0	0	0	0	0	0	2-Sep-11
2010	3	51	1	21	37	144	9	0	0	0	0	0	0	0	0	0	0	0	0	0	2-Sep-11
2010	3	51	1	21	37	144	1	0	0	0	0	0	0	1	0	0	0	0	0	0	2-Sep-11
2010	3	51	1	21	37	186	9	0	0	0	0	0	0	4	2	5	2	0	0	0	2-Sep-11
2010	3	51	1	21	37	186	1	0	0	0	0	0	0	28	0	1	0	0	0	0	2-Sep-11
2010	3	51	1	21	37	189	9	0	0	0	0	0	0	0	0	0	0	0	0	0	2-Sep-11
2010	3	51	1	21	37	189	1	0	0	0	0	0	0	0	0	0	0	0	0	0	2-Sep-11
2010	3	51	1	21	37	464	9	0	0	0	0	0	0	0	0	0	0	0	0	0	2-Sep-11
2010	3	51	1	21	37	479	9	0	0	0	0	0	0	0	0	0	0	0	0	0	2-Sep-11
2010	3	51	1	21	37	479	1	0	0	0	0	0	0	0	0	0	0	0	0	0	2-Sep-11
2010	3	51	1	21	41	1	1	0	0	0	0	0	0	0	4	8	0	0	0	0	2-Sep-11
2010	3	51	1	21	41	2	1	0	0	0	0	0	0	0	1	2	0	0	0	0	2-Sep-11
2010	3	51	1	21	41	3	1	0	0	0	0	0	0	0	1	2	0	0	0	0	2-Sep-11
2010	3	51	1	21	41	101	1	0	0	0	0	0	0	0	0	1	0	0	0	0	2-Sep-11
2010	3	51	1	21	41	112	1	0	0	0	0	0	0	0	0	0	0	0	0	0	2-Sep-11
2010	3	51	1	21	41	189	1	0	0	0	0	0	0	0	0	0	0	0	0	0	2-Sep-11
2010	3	51	1	21	41	479	1	0	0	0	0	0	0	0	0	0	0	0	0	0	2-Sep-11
2010	3	51	1	29	41	101	9	0	0	0	0	0	0	0	0	0	0	0	0	0	2-Sep-11
2010	3	51	1	29	41	120	9	0	0	0	0	0	0	0	0	0	0	0	0	0	2-Sep-11
2010	3	51	1	30	41	1	1	0	0	0	0	0	0	0	0	3	0	0	0	0	2-Sep-11
2010	3	51	1	30	41	2	1	0	0	0	0	0	0	0	0	0	0	0	0	0	2-Sep-11
2010	3	51	1	30	41	3	1	0	0	0	0	0	0	0	0	0	0	0	0	0	2-Sep-11
2010	3	51	1	31	41	1	1	0	0	0	0	0	0	0	0	18	0	0	0	0	2-Sep-11
2010	3	51	1	31	41	2	1	0	0	0	0	0	0	0	0	0	0	0	0	0	2-Sep-11
2010	3	51	1	31	41	3	1	0	0	0	0	0	0	0	0	0	0	0	0	0	2-Sep-11
2010	3	51	1	54	37	1	1	0	0	0	0	0	0	12	0	0	0	0	0	0	2-Sep-11
2010	3	51	1	54	37	2	1	0	0	0	0	0	0	1	0	0	0	0	0	0	2-Sep-11
2010	3	51	1	54	37	3	1	0	0	0	0	0	0	1	0	0	0	0	0	0	2-Sep-11
2010	3	51	1	54	37	120	1	0	0	0	0	0	0	0	0	0	0	0	0	0	2-Sep-11
2010	3	51	1	54	37	479	1	0	0	0	0	0	0	1	0	0	0	0	0	0	2-Sep-11
2010	3	51	2	1	31	101	9	0	0	0	0	0	0	0	0	0	0	0	0	0	2-Sep-11
2010	3	51	2	1	32	101	9	0	0	0	0	0	0	0	0	0	0	0	0	0	2-Sep-11
2010	3	51	2	1	36	1	1	0	0	0	0	0	0	0	126	9	72	61	69	0	2-Sep-11
2010	3	51	2	1	36	2	1	0	0	0	0	0	0	0	9	1	9	8	7	0	2-Sep-11
2010	3	51	2	1	36	3	1	0	0	0	0	0	0	0	9	1	9	8	7	0	2-Sep-11
2010	3	51	2	1	36	101	9	0	0	0	0	0	0	0	0	0	4	16	10	0	2-Sep-11
2010	3	51	2	1	36	101	1	0	0	0	0	0	0	0	1	0	5	6	6	0	2-Sep-11
2010	3	51	2	1	36	103	9	0	0	0	0	0	0	0	0	0	0	0	0	0	2-Sep-11
2010	3	51	2	1	36	103	1	0	0	0	0	0	0	0	0	0	0	0	0	0	2-Sep-11
2010	3	51	2	1	36	106	9	0	0	0	0	0	0	0	0	0	0	0	0	0	2-Sep-11
2010	3	51	2	1	36	106	1	0	0	0	0	0	0	0	0	0	0	0	0	0	2-Sep-11
2010	3	51	2	1	36	112	9	0	0	0	0	0	0	0	0	0	0	0	0	0	2-Sep-11
2010	3	51	2	1	36	112	1	0	0	0	0	0	0	0	0	0	0	0	0	0	2-Sep-11
2010	3	51	2	1	36	120	9	0	0	0	0	0	0	0	0	0	0	0	0	0	2-Sep-11
2010	3	51	2	1	36	120	1	0	0	0	0	0	0	0	0	0	0	0	0	0	2-Sep-11
2010	3	51	2	1	36	144	1	0	0	0	0	0	0	0	0	0	0	0	0	0	2-Sep-11
2010	3	51	2	1	36	186	9	0	0	0	0	0	0	0	0	0	0	0	0	0	2-Sep-11
2010	3	51	2	1	36	186	1	0	0	0	0	0	0	0	0	0	0	0	0	0	2-Sep-11
2010	3	51	2	1	36	189	9	0	0	0	0	0	0	0	0	0	0	0	0	0	2-Sep-11
2010	3	51	2	1	36	189	1	0	0	0	0	0	0	0	0	0	0	0	0	0	2-Sep-11
2010	3	51	2	1	36	464	9	0	0	0	0	0	0	0	0	0	0	0	0	0	2-Sep-11
2010	3	51	2	1	36	464	1	0	0	0	0	0	0	0	0	0	0	0	0	0	2-Sep-11
2010	3	51	2	1	36	479	9	0	0	0	0	0	0	0	0	0	0	0	0	0	2-Sep-11
2010	3	51	2	1	36	479	1	0	0	0	0	0	0	0	0	0	0	0	0	0	2-Sep-11
2010	3	51	2	1	37	1	1	0	10	10	0	0	0	0	0	0	0	0	165	152	2-Sep-11
2010	3	51	2	1	37	2	1	0	3	9	0	0	0	0	0	0	0	0	12	5	2-Sep-11
2010	3	51	2	1	37	3	1	0	3	9	0	0	0	0	0	0	0	0	12	5	2-Sep-11
2010	3	51	2	1	37	101	9	0	0	0	0	0	0	0	0	0	0	0	0	0	2-Sep-11
2010	3	51	2	1	37	101	1	0	4	9	0	0	0	0	0	0	0	0	22	2	2-Sep-11
2010	3	51	2	1	37	102	1	0	0	0	0	0	0	0	0	0	0	0	0	0	2-Sep-11
2010	3	51	2	1	37	103	9	0	0	0	0	0	0	0	0	0	0	0	0	0	2-Sep-11
2010	3	51	2	1	37	103	1	0	0	0	0	0	0	0	0	0	0	0	0	0	2-Sep-11
2010	3	51	2	1	37	112	1	0	0	0	0	0	0	0	0	0	0	0	0	0	2-Sep-11
2010	3	51	2	1	37	116	1	0	0	0	0	0	0	0	0	0	0	0	0	0	2-Sep-11
2010	3	51	2	1	37	118	1	0	0	0	0	0	0	0	0	0	0	0	0	0	2-Sep-11
2010	3	51	2	1	37	120	1	0	0	0	0	0	0	0	0	0	0	0	0	0	2-Sep-11
2010	3	51	2	1	41	1	1	0	0	0	0	0	0	0	0	0	24	35	15	0	2-Sep-11
2010	3	51	2	1	41	2	1	0	0	0	0	0	0	0	0	0	1	11	6	0	2-Sep-11
2010	3	51	2	1	41	3	1	0	0	0	0	0	0	0	0	0	1	11	6	0	2-Sep-11
2010	3	51	2	1	41	101	9	0	0	0	0	0	0	0	1	0	1	8	6	0	2-Sep-11
2010	3	51	2	1	41	101	1	0	0	0	0	0	0	0	0	0	1	8	5	0	2-Sep-11
2010	3	51	2	1	41	102	1	0	0	0	0	0	0	0	0	0	0	0	0	0	2-Sep-11
2010	3	51	2	1	41	103	1	0	0	0	0	0	0	0	0	0	0	0	0	0	2-Sep-11
2010	3	51	2	1	41	112	1	0	0	0	0	0	0	0	0	0	0	0	0	0	2-Sep-11
2010	3	51	2	1	41	186	1	0	0	0	0	0	0	0	0	0	0	0	0	0	2-Sep-11
2010	3	51	2	1	41	189	1	0	0	0	0	0	0	0	0	0	0	0	0	0	2-Sep-11
2010	3	51	2	1	41	479	1	0	0	0	0	0	0	0	0	0	0	0	0	0	2-Sep-11
2010	3	51	2	14	36	112	9	0	0	0	0	0	0	0	0	0	0	0	0	0	2-Sep-11
2010	3	51	2	16	36	1	1	0	0	0	0	0	39	37	23	0	0	0	0	0	2-Sep-11
2010	3	51	2	16	36	2	1	0	0	0	0	0	9	8	3	0	0	0	0	0	2-Sep-11
2010	3	51	2	16	36	3	1	0	0	0	0	0	9	9	3	0	0	0	0	0	2-Sep-11
2010	3	51	2	16	36	101	1	0	0	0	0	0	0	0	0	0	0	0	0	0	2-Sep-11
2010	3	51	2	16	36	103	1	0	0	0	0	0	0	0	0	0	0	0	0	0	2-Sep-11
2010	3	51	2	16	36	106	1	0	0	0	0	0	0	0	0	0	0	0	0	0	2-Sep-11
2010	3	51	2	16	36	120	1	0	0	0	0	0	1	1	0	0	0	0	0	0	2-Sep-11
2010	3	51	2	16	36	186	1	0	0	0	0	0	0	0	0	0	0	0	0	0	2-Sep-11
2010	3	51	2	16	37	1	1	0	0	0	0	0	29	0	0	0	0	0	0	0	2-Sep-11
2010	3	51	2	16	37	2	1	0	0	0	0	0	5	0	0	0	0	0	0	0	2-Sep-11
2010	3	51	2	16	37	3	1	0	0	0	0	0	5	0	0	0	0	0	0	0	2-Sep-11
2010	3	51	2	16	37	101	1	0	0	0	0	0	0	0	0	0	0	0	0	0	2-Sep-11
2010	3	51	2	16	37	120	1	0	0	0	0	0	1	0	0	0	0	0	0	0	2-Sep-11
2010	3	51	2	16	41	1	1	0	0	0	0	0	0	127	0	0	0	0	0	0	2-Sep-11
2010	3	51	2	16	41	2	1	0	0	0	0	0	0	9	0	0	0	0	0	0	2-Sep-11
2010	3	51	2	16	41	3	1	0	0	0	0	0	0	9	0	0	0	0	0	0	2-Sep-11
2010	3	51	2	16	41	101	9	0	0	0	0	0	0	0	0	0	0	0	0	0	2-Sep-11
2010	3	51	2	16	41	101	1	0	0	0	0	0	0	0	0	0	0	0	0	0	2-Sep-11
2010	3	51	2	16	41	103	1	0	0	0	0	0	0	0	0	0	0	0	0	0	2-Sep-11
2010	3	51	2	16	41	118	9	0	0	0	0	0	0	0	0	0	0	0	0	0	2-Sep-11
2010	3	51	2	16	41	118	1	0	0	0	0	0	0	0	0	0	0	0	0	0	2-Sep-11
2010	3	51	2	16	41	120	9	0	0	0	0	0	0	5	0	0	0	0	0	0	2-Sep-11
2010	3	51	2	16	41	120	1	0	0	0	0	0	0	11	0	0	0	0	0	0	2-Sep-11
2010	3	51	2	16	41	186	1	0	0	0	0	0	0	0	0	0	0	0	0	0	2-Sep-11
2010	3	51	2	16	41	479	1	0	0	0	0	0	0	0	0	0	0	0	0	0	2-Sep-11
2010	3	51	2	54	37	1	1	0	0	0	0	0	0	0	12	24	0	0	0	0	2-Sep-11
2010	3	51	2	54	37	2	1	0	0	0	0	0	0	0	1	1	0	0	0	0	2-Sep-11
2010	3	51	2	54	37	3	1	0	0	0	0	0	0	0	1	1	0	0	0	0	2-Sep-11
2010	3	51	2	54	37	120	1	0	0	0	0	0	0	0	0	0	0	0	0	0	2-Sep-11
2010	3	51	2	54	37	479	1	0	0	0	0	0	0	0	0	0	0	0	0	0	2-Sep-11
2010	3	51	3	1	37	1	1	0	0	0	0	0	0	0	75	0	0	100	8	0	2-Sep-11
2010	3	51	3	1	37	2	1	0	0	0	0	0	0	0	4	0	0	7	1	0	2-Sep-11
2010	3	51	3	1	37	3	1	0	0	0	0	0	0	0	4	0	0	8	1	0	2-Sep-11
2010	3	51	3	1	37	101	9	0	0	0	0	0	0	0	0	0	0	0	5	0	2-Sep-11
2010	3	51	3	1	37	101	1	0	0	105	0	0	0	0	2	0	0	6	15	0	2-Sep-11
2010	3	51	3	1	37	102	1	0	0	0	0	0	0	0	0	0	0	0	0	0	2-Sep-11
2010	3	51	3	1	37	112	9	0	0	0	0	0	0	0	0	0	0	0	0	0	2-Sep-11
2010	3	51	3	1	37	112	1	0	0	0	0	0	0	0	0	0	0	0	1	0	2-Sep-11
2010	3	51	3	1	37	120	1	0	0	0	0	0	0	0	0	0	0	3	0	0	2-Sep-11
2010	3	51	3	1	37	144	1	0	0	0	0	0	0	0	0	0	0	0	0	0	2-Sep-11
2010	3	51	3	1	37	186	1	0	0	21	0	0	0	0	0	0	0	0	0	0	2-Sep-11
2010	3	51	3	1	37	479	1	0	0	0	0	0	0	0	1	0	0	13	1	0	2-Sep-11
2010	3	51	3	1	41	1	1	0	0	0	0	0	0	0	0	54	35	23	9	0	2-Sep-11
2010	3	51	3	1	41	2	1	0	0	0	0	0	0	0	0	4	3	8	3	0	2-Sep-11
2010	3	51	3	1	41	3	1	0	0	0	0	0	0	0	0	4	3	8	3	0	2-Sep-11
2010	3	51	3	1	41	101	9	0	0	0	0	0	0	0	0	3	2	4	1	0	2-Sep-11
2010	3	51	3	1	41	101	1	0	0	0	0	0	0	0	0	3	2	5	2	0	2-Sep-11
2010	3	51	3	1	41	102	1	0	0	0	0	0	0	0	0	0	0	0	0	0	2-Sep-11
2010	3	51	3	1	41	103	1	0	0	0	0	0	0	0	0	0	0	0	0	0	2-Sep-11
2010	3	51	3	1	41	112	1	0	0	0	0	0	0	0	0	0	0	0	0	0	2-Sep-11
2010	3	51	3	1	41	118	9	0	0	0	0	0	0	0	0	0	0	0	0	0	2-Sep-11
2010	3	51	3	1	41	186	1	0	0	0	0	0	0	0	0	0	0	0	0	0	2-Sep-11
2010	3	51	3	1	41	479	1	0	0	0	0	0	0	0	0	0	0	0	0	0	2-Sep-11
2010	3	51	3	16	34	1	1	0	0	0	0	0	0	0	0	0	0	0	0	0	2-Sep-11
2010	3	51	3	16	34	2	1	0	0	0	0	0	0	0	0	0	0	0	0	0	2-Sep-11
2010	3	51	3	16	34	3	1	0	0	0	0	0	0	0	0	0	0	0	0	0	2-Sep-11
2010	3	51	3	16	34	101	1	0	0	0	0	1	0	0	0	0	0	0	0	0	2-Sep-11
2010	3	51	3	16	34	102	1	0	0	0	0	0	0	0	0	0	0	0	0	0	2-Sep-11
2010	3	51	3	16	34	118	1	0	0	0	0	0	0	0	0	0	0	0	0	0	2-Sep-11
2010	3	51	3	16	34	120	1	0	0	0	0	13	17	14	10	25	0	5	0	0	2-Sep-11
2010	3	51	3	16	34	144	1	0	0	0	0	0	0	0	0	0	0	0	0	0	2-Sep-11
2010	3	51	3	16	34	186	1	0	0	0	0	1	0	2	0	3	0	1	0	0	2-Sep-11
2010	3	51	3	16	35	1	1	0	0	0	0	0	0	0	0	0	0	0	0	0	2-Sep-11
2010	3	51	3	16	35	2	1	0	0	0	0	0	0	0	0	0	0	0	0	0	2-Sep-11
2010	3	51	3	16	35	3	1	0	0	0	0	0	0	0	0	0	0	0	0	0	2-Sep-11
2010	3	51	3	16	35	102	1	0	0	0	0	0	0	0	0	0	0	0	0	0	2-Sep-11
2010	3	51	3	16	35	118	1	0	0	0	0	0	0	0	0	1	0	1	0	0	2-Sep-11
2010	3	51	3	16	35	120	1	0	0	0	0	0	0	0	1	0	0	11	0	0	2-Sep-11
2010	3	51	3	16	35	144	1	0	0	0	0	0	0	0	0	0	0	0	0	0	2-Sep-11
2010	3	51	3	16	35	186	1	0	0	0	0	0	0	0	1	0	0	3	0	0	2-Sep-11
2010	3	51	3	16	36	1	1	0	0	0	0	0	0	0	21	0	0	0	0	0	2-Sep-11
2010	3	51	3	16	36	2	1	0	0	0	0	0	0	0	5	0	0	0	0	0	2-Sep-11
2010	3	51	3	16	36	3	1	0	0	0	0	0	0	0	5	0	0	0	0	0	2-Sep-11
2010	3	51	3	16	36	101	1	0	0	0	0	0	0	0	0	0	0	0	0	0	2-Sep-11
2010	3	51	3	16	36	103	1	0	0	0	0	0	0	0	0	0	0	0	0	0	2-Sep-11
2010	3	51	3	16	36	118	1	0	0	0	0	0	0	0	0	0	0	0	0	0	2-Sep-11
2010	3	51	3	16	36	120	1	0	0	0	0	0	0	0	0	0	0	0	0	0	2-Sep-11
2010	3	51	3	16	36	186	1	0	0	0	0	0	0	0	0	0	0	0	0	0	2-Sep-11
2010	3	51	3	16	36	479	1	0	0	0	0	0	0	0	0	0	0	0	0	0	2-Sep-11
2010	3	51	3	16	37	1	1	0	0	0	0	0	0	0	0	0	0	0	0	0	2-Sep-11
2010	3	51	3	16	37	2	1	0	0	0	0	0	0	0	0	0	0	0	0	0	2-Sep-11
2010	3	51	3	16	37	3	1	0	0	0	0	0	0	0	0	0	0	0	0	0	2-Sep-11
2010	3	51	3	16	37	120	1	0	0	0	0	0	0	0	1	0	0	0	0	0	2-Sep-11
2010	3	51	3	16	37	186	1	0	0	0	0	0	0	0	1	0	0	0	0	0	2-Sep-11
2010	3	51	3	16	41	1	1	0	0	0	0	0	0	74	0	0	0	0	0	0	2-Sep-11
2010	3	51	3	16	41	2	1	0	0	0	0	0	0	4	0	0	0	0	0	0	2-Sep-11
2010	3	51	3	16	41	3	1	0	0	0	0	0	0	4	0	0	0	0	0	0	2-Sep-11
2010	3	51	3	16	41	101	9	0	0	0	0	0	0	0	0	0	0	0	0	0	2-Sep-11
2010	3	51	3	16	41	101	1	0	0	0	0	0	0	0	0	0	0	0	0	0	2-Sep-11
2010	3	51	3	16	41	118	9	0	0	0	0	0	0	0	0	0	0	0	0	0	2-Sep-11
2010	3	51	3	16	41	118	1	0	0	0	0	0	0	0	0	0	0	0	0	0	2-Sep-11
2010	3	51	3	16	41	120	9	0	0	0	0	0	0	2	0	0	0	0	0	0	2-Sep-11
2010	3	51	3	16	41	120	1	0	0	0	0	0	0	5	0	0	0	0	0	0	2-Sep-11
2010	3	51	3	16	42	1	1	0	0	0	0	0	0	31	0	0	0	0	0	0	2-Sep-11
2010	3	51	3	16	42	2	1	0	0	0	0	0	0	2	0	0	0	0	0	0	2-Sep-11
2010	3	51	3	16	42	3	1	0	0	0	0	0	0	2	0	0	0	0	0	0	2-Sep-11
2010	3	51	3	16	42	101	1	0	0	0	0	0	0	0	0	0	0	0	0	0	2-Sep-11
2010	3	51	3	16	42	118	1	0	0	0	0	0	0	0	0	0	0	0	0	0	2-Sep-11
2010	3	51	3	16	42	120	1	0	0	0	0	0	0	7	0	0	0	0	0	0	2-Sep-11
2010	3	51	3	21	37	1	1	0	0	0	0	0	0	0	108	0	0	0	0	0	2-Sep-11
2010	3	51	3	21	37	2	1	0	0	0	0	0	0	0	6	0	0	0	0	0	2-Sep-11
2010	3	51	3	21	37	3	1	0	0	0	0	0	0	0	7	0	0	0	0	0	2-Sep-11
2010	3	51	3	21	37	101	1	0	0	0	0	0	0	0	0	0	0	0	0	0	2-Sep-11
2010	3	51	3	21	37	102	1	0	0	0	0	0	0	0	0	0	0	0	0	0	2-Sep-11
2010	3	51	3	21	37	103	1	0	0	0	0	0	0	0	0	0	0	0	0	0	2-Sep-11
2010	3	51	3	21	37	120	1	0	0	0	0	0	0	0	1	0	0	0	0	0	2-Sep-11
2010	3	51	3	21	37	144	1	0	0	0	0	0	0	0	1	0	0	0	0	0	2-Sep-11
2010	3	51	3	21	37	186	1	0	0	11	0	0	0	0	9	0	0	0	0	0	2-Sep-11
2010	3	51	3	54	37	1	1	0	0	0	0	0	0	0	16	0	0	0	0	0	2-Sep-11
2010	3	51	3	54	37	2	1	0	0	0	0	0	0	0	1	0	0	0	0	0	2-Sep-11
2010	3	51	3	54	37	3	1	0	0	0	0	0	0	0	1	0	0	0	0	0	2-Sep-11
2010	3	51	3	54	37	101	1	0	0	0	0	0	0	0	0	0	0	0	0	0	2-Sep-11
2010	3	51	3	54	37	102	1	0	0	0	0	0	0	0	0	0	0	0	0	0	2-Sep-11
2010	3	51	3	54	37	112	1	0	0	0	0	0	0	0	0	0	0	0	0	0	2-Sep-11
2010	3	51	3	54	37	120	1	0	0	0	0	0	0	0	0	0	0	0	0	0	2-Sep-11
2010	3	51	3	54	37	186	1	0	0	0	0	0	0	0	0	0	0	0	0	0	2-Sep-11
2010	3	51	3	54	37	479	1	0	0	0	0	0	0	0	5	0	0	0	0	0	2-Sep-11
2010	3	51	4	1	37	1	1	0	0	69	0	0	0	0	0	0	0	0	0	0	2-Sep-11
2010	3	51	4	1	37	2	1	0	0	10	0	0	0	0	0	0	0	0	0	0	2-Sep-11
2010	3	51	4	1	37	3	1	0	0	13	0	0	0	0	0	0	0	0	0	0	2-Sep-11
2010	3	51	4	1	37	101	1	0	0	55	0	0	0	0	0	0	0	0	0	0	2-Sep-11
2010	3	51	4	1	37	102	1	0	0	1	0	0	0	0	0	0	0	0	0	0	2-Sep-11
2010	3	51	4	1	37	118	1	0	0	0	0	0	0	0	0	0	0	0	0	0	2-Sep-11
2010	3	51	4	1	37	120	1	0	0	0	0	0	0	0	0	0	0	0	0	0	2-Sep-11
2010	3	51	4	1	37	186	1	0	0	10	0	0	0	0	0	0	0	0	0	0	2-Sep-11
2010	3	51	4	16	34	1	1	0	0	535	0	0	0	0	0	0	0	0	0	0	2-Sep-11
2010	3	51	4	16	34	2	1	0	0	3	0	0	0	0	0	0	0	0	0	0	2-Sep-11
2010	3	51	4	16	34	3	1	0	0	5	0	0	0	0	0	0	0	0	0	0	2-Sep-11
2010	3	51	4	16	34	101	1	0	0	1	0	0	0	0	0	0	0	0	0	0	2-Sep-11
2010	3	51	4	16	34	120	1	0	0	2	0	0	0	0	0	0	0	0	0	0	2-Sep-11
2010	3	51	4	16	34	479	1	0	0	1	0	0	0	0	0	0	0	0	0	0	2-Sep-11
2010	3	51	4	16	35	1	1	0	0	2481	306	0	0	0	0	0	0	0	0	0	2-Sep-11
2010	3	51	4	16	35	2	1	0	0	15	10	0	0	0	0	0	0	0	0	0	2-Sep-11
2010	3	51	4	16	35	3	1	0	0	17	11	0	0	0	0	0	0	0	0	0	2-Sep-11
2010	3	51	4	16	35	101	1	0	0	0	0	0	0	0	0	0	0	0	0	0	2-Sep-11
2010	3	51	4	16	35	102	1	0	0	0	0	0	0	0	0	0	0	0	0	0	2-Sep-11
2010	3	51	4	16	35	106	1	0	0	0	0	0	0	0	0	0	0	0	0	0	2-Sep-11
2010	3	51	4	16	35	118	1	0	0	1	0	0	0	0	0	0	0	0	0	0	2-Sep-11
2010	3	51	4	16	35	120	1	0	0	7	7	0	0	0	0	0	0	0	0	0	2-Sep-11
2010	3	51	4	16	35	144	1	0	0	0	0	0	0	0	0	0	0	0	0	0	2-Sep-11
2010	3	51	4	16	35	186	1	0	0	0	0	0	0	0	0	0	0	0	0	0	2-Sep-11
2010	3	51	4	16	35	479	1	0	0	7	0	0	0	0	0	0	0	0	0	0	2-Sep-11
2010	3	51	4	16	37	1	1	0	0	0	144	0	0	0	0	0	0	0	0	0	2-Sep-11
2010	3	51	4	16	37	2	1	0	0	0	5	0	0	0	0	0	0	0	0	0	2-Sep-11
2010	3	51	4	16	37	3	1	0	0	0	5	0	0	0	0	0	0	0	0	0	2-Sep-11
2010	3	51	4	16	37	101	1	0	0	0	0	0	0	0	0	0	0	0	0	0	2-Sep-11
2010	3	51	4	16	37	102	1	0	0	0	0	0	0	0	0	0	0	0	0	0	2-Sep-11
2010	3	51	4	16	37	120	1	0	0	0	2	0	0	0	0	0	0	0	0	0	2-Sep-11
2010	3	51	4	16	37	144	1	0	0	0	0	0	0	0	0	0	0	0	0	0	2-Sep-11
2010	3	51	4	16	37	186	1	0	0	0	1	0	0	0	0	0	0	0	0	0	2-Sep-11
2010	3	53	1	1	23	101	9	0	0	0	0	0	0	0	0	1	26	5	0	0	2-Sep-11
2010	3	53	1	1	31	1	1	0	0	0	0	0	0	0	0	32	78	0	0	0	2-Sep-11
2010	3	53	1	1	31	2	1	0	0	0	0	0	0	0	0	6	12	0	0	0	2-Sep-11
2010	3	53	1	1	31	3	1	0	0	0	0	0	0	0	0	6	12	0	0	0	2-Sep-11
2010	3	53	1	1	31	101	9	0	0	0	0	0	0	0	0	83	203	3	0	0	2-Sep-11
2010	3	53	1	1	31	101	1	0	0	0	0	0	0	0	0	3	4	0	0	0	2-Sep-11
2010	3	53	1	1	31	103	9	0	0	0	0	0	0	0	0	0	0	0	0	0	2-Sep-11
2010	3	53	1	1	32	1	1	0	0	0	0	0	0	0	0	28	254	16	0	0	2-Sep-11
2010	3	53	1	1	32	2	1	0	0	0	0	0	0	0	0	7	46	3	0	0	2-Sep-11
2010	3	53	1	1	32	3	1	0	0	0	0	0	0	0	0	7	46	3	0	0	2-Sep-11
2010	3	53	1	1	32	101	9	0	0	0	0	0	0	0	0	43	206	18	0	0	2-Sep-11
2010	3	53	1	1	32	101	1	0	0	0	0	0	0	0	0	1	10	2	0	0	2-Sep-11
2010	3	53	1	1	32	204	9	0	0	0	0	0	0	0	0	0	0	0	0	0	2-Sep-11
2010	3	53	1	1	36	101	9	0	0	0	0	0	0	0	2	0	1	1	0	0	2-Sep-11
2010	3	53	1	1	36	106	9	0	0	0	0	0	0	0	0	0	0	0	0	0	2-Sep-11
2010	3	53	1	1	37	1	1	0	6	93	0	0	0	177	164	20	3	82	82	20	2-Sep-11
2010	3	53	1	1	37	2	1	0	1	4	0	0	0	3	12	3	1	15	14	3	2-Sep-11
2010	3	53	1	1	37	3	1	0	1	4	0	0	0	3	12	3	1	15	14	3	2-Sep-11
2010	3	53	1	1	37	101	9	0	26	9	0	0	1	44	66	30	13	27	34	7	2-Sep-11
2010	3	53	1	1	37	101	1	0	3	5	0	0	0	3	9	1	0	5	4	0	2-Sep-11
2010	3	53	1	1	37	102	9	0	0	0	0	0	0	0	0	0	0	0	0	0	2-Sep-11
2010	3	53	1	1	37	103	9	0	0	0	0	0	0	0	0	0	0	0	0	0	2-Sep-11
2010	3	53	1	1	37	106	9	0	0	0	0	0	0	0	0	0	0	0	0	0	2-Sep-11
2010	3	53	1	1	37	112	9	0	0	0	0	0	0	1	0	0	0	0	0	0	2-Sep-11
2010	3	53	1	1	37	112	1	0	0	0	0	0	0	0	0	0	0	0	0	0	2-Sep-11
2010	3	53	1	1	37	114	9	0	0	0	0	0	0	0	0	0	0	0	0	0	2-Sep-11
2010	3	53	1	1	37	118	9	0	0	0	0	0	0	0	0	0	0	0	0	0	2-Sep-11
2010	3	53	1	1	37	120	9	0	0	0	0	0	0	0	0	0	0	0	0	0	2-Sep-11
2010	3	53	1	1	37	122	9	0	0	0	0	0	0	0	0	0	0	0	0	0	2-Sep-11
2010	3	53	1	1	37	132	9	0	0	0	0	0	0	0	0	0	0	0	0	0	2-Sep-11
2010	3	53	1	1	37	186	9	0	0	0	0	0	0	0	0	0	0	0	0	0	2-Sep-11
2010	3	53	1	1	37	189	9	0	0	0	0	0	0	0	0	0	0	0	0	0	2-Sep-11
2010	3	53	1	1	37	479	9	0	0	0	0	0	0	0	0	0	0	0	0	0	2-Sep-11
2010	3	53	1	1	41	1	1	0	0	0	0	0	0	0	18	12	2	2	0	0	2-Sep-11
2010	3	53	1	1	41	2	1	0	0	0	0	0	0	0	2	1	1	1	0	0	2-Sep-11
2010	3	53	1	1	41	3	1	0	0	0	0	0	0	0	2	1	1	1	0	0	2-Sep-11
2010	3	53	1	1	41	101	9	0	0	0	0	0	0	2	111	77	38	13	1	0	2-Sep-11
2010	3	53	1	1	41	101	1	0	0	0	0	0	0	0	1	1	0	0	0	0	2-Sep-11
2010	3	53	1	1	41	112	9	0	0	0	0	0	0	0	0	0	0	0	0	0	2-Sep-11
2010	3	53	1	1	41	189	9	0	0	0	0	0	0	0	0	0	0	0	0	0	2-Sep-11
2010	3	53	1	1	42	101	9	0	0	0	0	0	0	0	3	0	0	0	0	0	2-Sep-11
2010	3	53	1	14	32	101	9	0	0	0	0	0	0	0	0	0	0	0	0	0	2-Sep-11
2010	3	53	1	16	41	120	9	0	0	0	0	0	0	1	0	0	0	0	0	0	2-Sep-11
2010	3	53	1	30	31	202	9	0	0	0	0	0	0	0	0	0	0	0	0	0	2-Sep-11
2010	3	53	1	31	31	202	9	0	0	0	0	0	0	0	0	0	0	0	0	0	2-Sep-11
2010	3	53	1	31	31	204	9	0	0	0	0	0	0	0	0	20	28	2	0	0	2-Sep-11
2010	3	53	1	31	32	174	9	0	0	0	0	0	0	0	0	0	0	0	0	0	2-Sep-11
2010	3	53	1	31	32	204	9	0	0	0	0	0	0	0	0	8	9	1	4	0	2-Sep-11
2010	3	53	1	31	32	504	9	0	0	0	0	0	0	0	0	0	0	0	0	0	2-Sep-11
2010	3	53	1	31	41	1	1	0	0	0	0	0	0	0	0	22	0	0	0	0	2-Sep-11
2010	3	53	1	31	41	2	1	0	0	0	0	0	0	0	0	5	0	0	0	0	2-Sep-11
2010	3	53	1	31	41	3	1	0	0	0	0	0	0	0	0	5	0	0	0	0	2-Sep-11
2010	3	53	1	31	41	122	9	0	0	0	0	0	0	0	0	0	0	0	0	0	2-Sep-11
2010	3	53	1	31	41	202	9	0	0	0	0	0	0	0	0	0	0	0	0	0	2-Sep-11
2010	3	53	1	31	41	204	9	0	0	0	0	1	0	0	7	31	18	1	0	0	2-Sep-11
2010	3	53	1	31	41	204	1	0	0	0	0	0	0	0	0	7	0	0	0	0	2-Sep-11
2010	3	53	2	1	31	1	1	0	0	0	0	0	0	0	0	0	31	6	0	0	2-Sep-11
2010	3	53	2	1	31	2	1	0	0	0	0	0	0	0	0	0	4	1	0	0	2-Sep-11
2010	3	53	2	1	31	3	1	0	0	0	0	0	0	0	0	0	4	1	0	0	2-Sep-11
2010	3	53	2	1	31	101	9	0	0	0	0	0	0	0	0	0	0	0	0	0	2-Sep-11
2010	3	53	2	1	31	101	1	0	0	0	0	0	0	0	0	0	2	0	0	0	2-Sep-11
[truncated: 23,978 more rows]
