# Supplementary material for: Signatures of the collapse and incipient recovery of an overexploited marine ecosystem
Source: R Soc Open Sci. 2017 Jul 5;4(7):170215. doi: 10.1098/rsos.170215 (PMC5541544; doi:10.1098/rsos.170215)
Supplement: Groundfish data for analysis [file rsos170215supp2.zip › NAFO effort data/NAFO21B-80-89.txt]

Year	Country	GearCode	Tonnage	MainSpecies	Divcode	Code	Effort	Catches	Jan	Feb	Mar	Apr	May	Jun	Jul	Aug	Sep	Oct	Nov	Dec	DateCreated
1984	3	12	5	1	36	103	1	0	0	0	0	0	1	0	0	0	0	4	0	0	31/10/1996 0:00:00
1984	3	12	5	1	36	101	1	0	0	0	0	0	10	0	0	0	0	8	0	0	31/10/1996 0:00:00
1984	3	12	5	1	36	3	1	0	0	0	0	0	1	0	0	0	0	1	0	0	31/10/1996 0:00:00
1984	3	12	5	1	36	2	1	0	0	0	0	0	1	0	0	0	0	1	0	0	31/10/1996 0:00:00
1984	3	12	3	1	36	106	9	0	2	1	7	0	0	0	0	0	0	3	0	0	31/10/1996 0:00:00
1984	3	12	4	3	36	103	1	0	0	0	0	0	0	0	2	0	0	0	0	0	31/10/1996 0:00:00
1984	3	12	5	1	36	116	9	0	0	0	0	23	0	0	0	0	0	0	0	0	31/10/1996 0:00:00
1984	3	12	4	3	36	2	1	0	0	0	0	0	0	0	1	0	0	0	0	0	31/10/1996 0:00:00
1984	3	12	4	3	36	1	1	0	0	0	0	0	0	0	3	0	0	0	0	0	31/10/1996 0:00:00
1984	3	12	3	3	36	186	9	0	0	0	1	0	0	0	0	0	0	0	0	0	31/10/1996 0:00:00
1984	3	12	3	3	36	106	9	0	0	0	0	0	0	0	4	1	0	0	0	0	31/10/1996 0:00:00
1984	3	12	3	3	36	103	9	0	0	0	6	4	38	41	236	249	171	175	124	17	31/10/1996 0:00:00
1984	3	12	3	3	36	102	9	0	0	0	0	0	0	0	1	0	0	0	1	0	31/10/1996 0:00:00
1984	3	12	3	3	36	101	9	0	0	0	0	0	0	0	8	3	10	8	12	3	31/10/1996 0:00:00
1984	3	12	5	1	36	1	1	0	0	0	0	0	5	0	0	0	0	18	0	0	31/10/1996 0:00:00
1984	3	51	1	29	36	188	9	0	0	0	0	0	1	0	0	0	4	1	2	0	31/10/1996 0:00:00
1984	3	51	1	1	36	114	9	0	0	0	0	1	0	0	0	0	0	0	0	0	31/10/1996 0:00:00
1984	3	51	2	1	36	186	9	0	1	1	0	0	0	0	6	0	2	1	1	1	31/10/1996 0:00:00
1984	3	51	2	1	36	120	9	0	0	0	0	0	0	0	3	0	0	0	0	0	31/10/1996 0:00:00
1984	3	51	2	1	36	114	9	0	0	0	0	0	0	5	0	0	0	0	0	0	31/10/1996 0:00:00
1984	3	51	2	1	36	112	9	0	0	0	1	2	5	5	1	0	0	0	0	0	31/10/1996 0:00:00
1984	3	51	2	1	36	103	9	0	0	0	0	0	0	0	0	0	0	0	5	0	31/10/1996 0:00:00
1984	3	51	2	29	36	101	9	0	0	0	0	0	0	0	0	0	0	0	2	0	31/10/1996 0:00:00
1984	3	51	2	1	36	101	9	0	266	593	284	60	39	51	124	0	48	38	63	48	31/10/1996 0:00:00
1984	3	51	2	29	36	102	9	0	0	0	0	0	0	0	0	0	0	0	1	0	31/10/1996 0:00:00
1984	3	51	1	29	36	186	9	0	0	0	0	0	0	0	0	0	4	0	0	0	31/10/1996 0:00:00
1984	3	51	1	29	36	120	9	0	0	0	0	2	0	0	0	0	0	0	0	0	31/10/1996 0:00:00
1984	3	51	1	29	36	112	9	0	0	0	0	0	0	0	0	2	17	1	0	0	31/10/1996 0:00:00
1984	3	51	1	29	36	101	9	0	0	0	0	1	0	0	0	0	0	0	0	0	31/10/1996 0:00:00
1984	3	51	1	1	36	188	9	0	1	1	3	4	6	8	4	4	2	2	1	0	31/10/1996 0:00:00
1984	3	51	1	1	36	186	9	0	2	1	1	6	8	2	3	13	3	5	6	2	31/10/1996 0:00:00
1984	3	21	2	12	36	116	9	0	0	0	0	0	0	0	0	0	0	0	10	0	31/10/1996 0:00:00
1984	3	51	2	1	36	102	9	0	5	7	2	1	0	2	3	0	1	1	1	3	31/10/1996 0:00:00
1984	3	51	3	1	36	101	9	0	74	414	200	117	267	288	309	163	224	98	26	11	31/10/1996 0:00:00
1984	3	12	2	3	41	103	1	0	0	0	0	1	0	0	0	0	0	0	0	0	31/10/1996 0:00:00
1984	3	53	0	1	36	101	9	0	1	0	3	16	2	0	0	0	0	0	0	0	31/10/1996 0:00:00
1984	3	51	3	16	36	120	9	0	0	0	0	4	1	1	0	0	0	0	5	3	31/10/1996 0:00:00
1984	3	51	3	1	36	188	9	0	0	1	2	6	13	20	7	2	3	4	0	1	31/10/1996 0:00:00
1984	3	51	3	1	36	186	9	0	0	0	0	0	0	1	8	3	3	1	0	0	31/10/1996 0:00:00
1984	3	51	3	1	36	120	9	0	0	0	0	0	0	2	2	0	0	4	3	0	31/10/1996 0:00:00
1984	3	51	2	1	36	188	9	0	1	1	3	2	2	2	3	0	1	0	0	0	31/10/1996 0:00:00
1984	3	51	3	1	36	102	9	0	1	7	1	3	1	2	4	2	4	0	0	0	31/10/1996 0:00:00
1984	3	51	1	1	36	112	9	0	0	0	1	1	5	6	2	5	3	2	5	0	31/10/1996 0:00:00
1984	3	51	3	1	36	188	1	0	0	0	0	0	1	3	0	0	0	0	0	0	31/10/1996 0:00:00
1984	3	51	3	1	36	112	1	0	0	0	0	0	1	0	0	0	0	0	0	0	31/10/1996 0:00:00
1984	3	51	3	1	36	101	1	0	0	0	0	0	16	48	0	0	0	0	0	0	31/10/1996 0:00:00
1984	3	51	3	1	36	1	1	0	0	0	0	0	24	26	0	0	0	0	0	0	31/10/1996 0:00:00
1984	3	51	2	29	36	186	9	0	0	0	0	0	0	0	0	0	0	0	2	0	31/10/1996 0:00:00
1984	3	51	2	29	36	114	9	0	0	0	0	0	0	0	0	0	0	0	3	0	31/10/1996 0:00:00
1984	3	51	2	29	36	112	9	0	0	0	0	0	0	0	1	0	0	0	1	0	31/10/1996 0:00:00
1984	3	51	3	1	36	112	9	0	0	0	1	3	6	0	3	0	2	3	1	0	31/10/1996 0:00:00
1984	3	21	3	11	36	112	9	0	0	0	0	1	2	3	1	5	5	4	2	0	31/10/1996 0:00:00
1984	3	51	1	1	36	120	9	0	0	0	0	0	2	0	0	0	0	0	0	0	31/10/1996 0:00:00
1984	3	41	1	1	36	186	9	0	0	0	0	0	0	0	1	0	0	0	0	0	31/10/1996 0:00:00
1984	3	41	1	1	36	112	9	0	0	0	0	0	1	1	0	0	1	0	0	0	31/10/1996 0:00:00
1984	3	41	1	1	36	103	9	0	0	0	0	0	0	1	0	0	0	0	0	0	31/10/1996 0:00:00
1984	3	41	1	1	36	102	9	0	0	0	0	0	6	6	0	0	0	0	0	0	31/10/1996 0:00:00
1984	3	41	1	1	36	101	9	0	0	0	0	1	37	16	22	0	35	0	0	0	31/10/1996 0:00:00
1984	3	41	1	1	36	204	9	0	0	0	0	0	0	0	0	0	0	1	0	0	31/10/1996 0:00:00
1984	3	21	3	11	36	114	9	0	0	0	0	3	5	6	3	15	13	10	4	0	31/10/1996 0:00:00
1984	3	41	1	10	36	112	9	0	0	0	0	0	0	0	2	13	1	0	0	0	31/10/1996 0:00:00
1984	3	21	3	11	36	102	9	0	0	0	0	0	0	1	0	0	0	1	0	0	31/10/1996 0:00:00
1984	3	21	3	11	36	101	9	0	0	0	0	1	5	6	2	12	9	8	3	0	31/10/1996 0:00:00
1984	3	21	3	1	36	188	9	0	0	0	0	0	1	0	0	0	0	0	0	0	31/10/1996 0:00:00
1984	3	21	3	1	36	122	9	0	0	0	0	0	3	0	0	0	0	0	0	0	31/10/1996 0:00:00
1984	3	21	3	1	36	114	9	0	0	0	1	1	11	6	3	0	0	0	2	0	31/10/1996 0:00:00
1984	3	21	3	1	36	112	9	0	0	0	1	1	10	2	2	0	0	0	2	0	31/10/1996 0:00:00
1984	3	12	2	1	36	101	9	0	10	39	910	15	9	18	122	0	34	13	0	5	31/10/1996 0:00:00
1984	3	21	3	11	36	116	9	0	0	0	0	0	0	0	0	0	0	0	1	0	31/10/1996 0:00:00
1984	3	41	2	11	36	114	9	0	0	0	0	0	0	0	0	0	0	9	0	4	31/10/1996 0:00:00
1984	3	51	1	1	36	106	9	0	0	0	0	0	0	0	0	1	3	1	0	0	31/10/1996 0:00:00
1984	3	51	1	1	36	103	9	0	0	0	0	0	0	0	0	0	0	2	1	1	31/10/1996 0:00:00
1984	3	51	1	1	36	102	9	0	1	4	1	1	0	0	0	2	0	1	3	3	31/10/1996 0:00:00
1984	3	51	1	1	36	101	9	0	528	510	559	298	149	90	62	124	128	228	246	158	31/10/1996 0:00:00
1984	3	51	0	1	36	101	9	0	2	2	0	11	3	41	40	4	4	4	3	22	31/10/1996 0:00:00
1984	3	41	5	1	36	116	9	0	0	0	0	23	0	0	0	0	0	0	0	0	31/10/1996 0:00:00
1984	3	41	1	1	36	202	9	0	0	0	0	2	0	0	0	0	0	0	0	0	31/10/1996 0:00:00
1984	3	41	5	1	36	101	9	0	0	0	0	17	0	0	0	0	0	0	0	0	31/10/1996 0:00:00
1984	3	21	3	1	36	101	9	0	0	0	4	13	21	16	4	0	0	0	6	0	31/10/1996 0:00:00
1984	3	41	2	11	36	112	9	0	0	0	0	0	0	0	0	0	0	2	0	1	31/10/1996 0:00:00
1984	3	41	2	11	36	101	9	0	0	0	0	0	0	0	0	0	0	1	0	0	31/10/1996 0:00:00
1984	3	41	1	31	36	204	9	0	0	0	0	0	0	0	0	12	29	6	0	0	31/10/1996 0:00:00
1984	3	41	1	31	36	202	9	0	0	0	0	0	0	0	0	2	6	0	0	0	31/10/1996 0:00:00
1984	3	41	1	30	36	202	9	0	0	0	0	7	0	0	0	0	0	1	1	0	31/10/1996 0:00:00
1984	3	41	1	10	36	188	9	0	0	0	0	0	0	0	0	3	0	0	0	0	31/10/1996 0:00:00
1984	3	41	1	10	36	114	9	0	0	0	0	0	0	0	0	0	1	0	0	0	31/10/1996 0:00:00
1984	3	41	5	1	36	112	9	0	0	0	0	17	0	0	0	0	0	0	0	0	31/10/1996 0:00:00
1984	3	12	5	1	35	1	1	0	139	187	793	64	41	43	117	0	10	209	493	151	31/10/1996 0:00:00
1984	3	12	4	10	35	116	1	0	0	0	3	0	0	1	1	0	0	0	0	0	31/10/1996 0:00:00
1984	3	12	5	1	35	114	1	0	3	16	71	0	0	0	0	0	0	0	1	0	31/10/1996 0:00:00
1984	3	12	5	1	35	112	1	0	6	39	91	13	9	14	21	0	1	17	40	4	31/10/1996 0:00:00
1984	3	12	5	1	35	106	1	0	1	0	1	0	0	0	0	0	0	0	0	0	31/10/1996 0:00:00
1984	3	12	5	1	35	102	1	0	18	4	27	2	1	0	0	0	0	19	24	6	31/10/1996 0:00:00
1984	3	12	5	1	35	101	1	0	417	121	441	31	13	22	45	0	1	125	427	162	31/10/1996 0:00:00
1984	3	12	5	1	35	120	1	0	3	2	13	0	0	0	0	0	0	1	1	1	31/10/1996 0:00:00
1984	3	12	5	1	35	2	1	0	13	15	49	5	3	3	10	0	2	13	35	15	31/10/1996 0:00:00
1984	3	12	5	1	35	186	1	0	0	2	1	0	0	0	0	0	0	1	2	1	31/10/1996 0:00:00
1984	3	12	4	11	35	114	1	0	0	0	10	0	0	0	0	0	0	0	0	0	31/10/1996 0:00:00
1984	3	12	4	11	35	112	1	0	0	0	8	0	0	0	0	0	0	0	0	0	31/10/1996 0:00:00
1984	3	12	4	11	35	102	1	0	0	0	1	0	0	0	0	0	0	0	0	0	31/10/1996 0:00:00
1984	3	12	4	11	35	3	1	0	0	0	2	0	0	0	0	0	0	0	0	0	31/10/1996 0:00:00
1984	3	12	4	11	35	2	1	0	0	0	2	0	0	0	0	0	0	0	0	0	31/10/1996 0:00:00
1984	3	12	4	11	35	1	1	0	0	0	37	0	0	0	0	0	0	0	0	0	31/10/1996 0:00:00
1984	3	12	5	6	35	101	1	0	0	0	0	0	0	0	0	0	6	4	0	0	31/10/1996 0:00:00
1984	3	12	5	1	35	3	1	0	13	15	50	5	3	3	10	0	2	14	35	15	31/10/1996 0:00:00
1984	3	12	5	2	35	112	1	0	0	0	0	3	3	0	0	0	0	7	4	0	31/10/1996 0:00:00
1984	3	12	2	1	36	103	9	0	0	0	1	0	0	0	0	0	0	0	0	0	31/10/1996 0:00:00
1984	3	12	5	6	35	2	1	0	0	0	0	0	0	0	0	0	1	3	0	0	31/10/1996 0:00:00
1984	3	12	5	6	35	1	1	0	0	0	0	0	0	0	0	0	15	42	0	0	31/10/1996 0:00:00
1984	3	12	5	2	35	188	1	0	0	0	0	0	1	0	0	0	0	1	1	0	31/10/1996 0:00:00
1984	3	12	5	2	35	186	1	0	0	0	0	0	0	0	0	0	0	1	2	0	31/10/1996 0:00:00
1984	3	12	5	2	35	120	1	0	0	0	0	1	0	0	0	0	0	1	1	0	31/10/1996 0:00:00
1984	3	12	5	1	35	116	1	0	0	1	12	5	1	5	13	0	0	9	19	6	31/10/1996 0:00:00
1984	3	12	5	2	35	114	1	0	0	0	0	1	0	0	0	0	1	1	0	0	31/10/1996 0:00:00
1984	3	12	4	10	35	114	1	0	0	15	24	0	0	0	0	0	0	0	0	0	31/10/1996 0:00:00
1984	3	12	5	2	35	106	1	0	0	0	1	0	0	0	0	0	0	0	0	0	31/10/1996 0:00:00
1984	3	12	5	2	35	102	1	0	0	0	17	23	4	0	0	0	70	114	44	8	31/10/1996 0:00:00
1984	3	12	5	2	35	101	1	0	0	0	13	1	0	0	0	0	6	20	20	2	31/10/1996 0:00:00
1984	3	12	5	2	35	3	1	0	0	0	1	2	1	0	0	0	4	11	8	2	31/10/1996 0:00:00
1984	3	12	5	2	35	2	1	0	0	0	1	2	1	0	0	0	4	11	8	2	31/10/1996 0:00:00
1984	3	12	5	2	35	1	1	0	0	0	19	25	19	0	0	0	43	165	120	10	31/10/1996 0:00:00
1984	3	12	5	1	35	188	1	0	1	0	4	2	0	0	0	0	0	1	1	0	31/10/1996 0:00:00
1984	3	12	5	2	35	116	1	0	0	0	0	0	2	0	0	0	0	4	2	0	31/10/1996 0:00:00
1984	3	51	3	16	34	2	1	0	0	0	0	0	0	4	6	0	0	0	0	0	31/10/1996 0:00:00
1984	3	12	4	10	35	120	1	0	0	0	1	0	0	0	0	0	0	0	0	0	31/10/1996 0:00:00
1984	3	11	4	3	35	120	1	0	0	0	0	0	0	0	1	0	0	0	0	0	31/10/1996 0:00:00
1984	3	11	4	3	35	103	1	0	0	0	0	0	0	105	33	0	0	0	0	0	31/10/1996 0:00:00
1984	3	11	4	3	35	3	1	0	0	0	0	0	0	5	3	0	0	0	0	0	31/10/1996 0:00:00
1984	3	11	4	3	35	2	1	0	0	0	0	0	0	5	3	0	0	0	0	0	31/10/1996 0:00:00
1984	3	11	4	3	35	1	1	0	0	0	0	0	0	82	36	0	0	0	0	0	31/10/1996 0:00:00
1984	3	12	4	1	35	1	1	0	3	18	224	0	0	0	13	0	0	0	0	0	31/10/1996 0:00:00
1984	3	51	3	16	34	3	1	0	0	0	0	0	0	4	6	0	0	0	0	0	31/10/1996 0:00:00
1984	3	12	4	1	35	2	1	0	1	1	13	0	0	0	1	0	0	0	0	0	31/10/1996 0:00:00
1984	3	12	5	12	34	188	1	0	0	0	6	22	8	1	0	0	0	0	0	0	31/10/1996 0:00:00
1984	3	12	5	12	34	120	1	0	0	0	1	1	0	0	0	0	0	0	0	0	31/10/1996 0:00:00
1984	3	12	5	12	34	118	1	0	0	0	0	0	1	0	0	0	0	0	0	0	31/10/1996 0:00:00
1984	3	12	5	12	34	116	1	0	166	60	245	2072	1318	280	216	99	3	1	22	0	31/10/1996 0:00:00
1984	3	12	5	12	34	114	1	0	1	0	5	6	1	1	1	1	0	0	0	0	31/10/1996 0:00:00
1984	3	12	5	12	34	112	1	0	77	31	92	711	569	153	109	68	1	0	2	0	31/10/1996 0:00:00
1984	3	12	5	12	34	106	1	0	0	0	0	1	0	0	0	0	0	0	0	0	31/10/1996 0:00:00
1984	3	51	3	16	34	120	1	0	0	0	0	0	0	11	9	0	0	0	0	0	31/10/1996 0:00:00
1984	3	12	4	1	35	120	1	0	0	0	5	0	0	0	0	0	0	0	0	0	31/10/1996 0:00:00
1984	3	12	4	10	35	112	1	0	0	48	61	0	0	35	5	0	0	0	0	0	31/10/1996 0:00:00
1984	3	12	4	10	35	102	1	0	0	0	2	0	0	1	0	0	0	0	0	0	31/10/1996 0:00:00
1984	3	12	4	10	35	101	1	0	0	14	10	0	0	9	3	0	0	0	0	0	31/10/1996 0:00:00
1984	3	12	4	10	35	3	1	0	0	7	15	0	0	4	1	0	0	0	0	0	31/10/1996 0:00:00
1984	3	12	4	10	35	2	1	0	0	7	15	0	0	4	1	0	0	0	0	0	31/10/1996 0:00:00
1984	3	12	4	10	35	1	1	0	0	140	205	0	0	75	11	0	0	0	0	0	31/10/1996 0:00:00
1984	3	11	4	3	35	186	1	0	0	0	0	0	0	1	0	0	0	0	0	0	31/10/1996 0:00:00
1984	3	12	4	1	35	186	1	0	0	0	1	0	0	0	0	0	0	0	0	0	31/10/1996 0:00:00
1984	3	12	5	6	35	102	1	0	0	0	0	0	0	0	0	0	11	2	0	0	31/10/1996 0:00:00
1984	3	12	4	1	35	116	1	0	0	0	4	0	0	0	2	0	0	0	0	0	31/10/1996 0:00:00
1984	3	12	4	1	35	114	1	0	0	2	23	0	0	0	0	0	0	0	0	0	31/10/1996 0:00:00
1984	3	12	4	1	35	112	1	0	0	5	19	0	0	0	6	0	0	0	0	0	31/10/1996 0:00:00
1984	3	12	4	1	35	106	1	0	0	0	1	0	0	0	0	0	0	0	0	0	31/10/1996 0:00:00
1984	3	12	4	1	35	102	1	0	1	0	5	0	0	0	0	0	0	0	0	0	31/10/1996 0:00:00
1984	3	12	4	1	35	101	1	0	17	8	156	0	0	0	7	0	0	0	0	0	31/10/1996 0:00:00
1984	3	12	4	1	35	3	1	0	1	1	13	0	0	0	1	0	0	0	0	0	31/10/1996 0:00:00
1984	3	12	4	1	35	188	1	0	0	0	2	0	0	0	0	0	0	0	0	0	31/10/1996 0:00:00
1984	3	51	3	16	35	2	1	0	0	0	0	0	0	8	0	0	0	0	0	0	31/10/1996 0:00:00
1984	3	12	5	12	35	112	1	0	1	11	3	0	15	8	8	5	0	1	1	0	31/10/1996 0:00:00
1984	3	10	3	1	36	101	9	0	0	0	0	11	0	0	0	0	0	0	0	0	31/10/1996 0:00:00
1984	3	52	3	41	35	264	1	0	0	0	0	0	0	0	0	0	2	0	0	0	31/10/1996 0:00:00
1984	3	52	3	41	35	3	1	0	0	0	0	0	0	0	0	0	4	0	0	0	31/10/1996 0:00:00
1984	3	52	3	41	35	2	1	0	0	0	0	0	0	0	0	0	2	0	0	0	31/10/1996 0:00:00
1984	3	51	3	16	35	120	1	0	0	0	0	0	29	20	0	0	0	0	0	0	31/10/1996 0:00:00
1984	3	11	3	1	36	102	9	0	0	0	0	0	0	0	5	0	0	0	0	0	31/10/1996 0:00:00
1984	3	51	3	16	35	3	1	0	0	0	0	0	0	10	0	0	0	0	0	0	31/10/1996 0:00:00
1984	3	11	3	3	36	103	9	0	0	0	0	0	0	0	0	0	0	41	0	0	31/10/1996 0:00:00
1984	3	22	3	1	35	101	1	0	0	0	0	0	0	129	0	0	0	0	0	0	31/10/1996 0:00:00
1984	3	22	3	1	35	3	1	0	0	0	0	0	0	5	0	0	0	0	0	0	31/10/1996 0:00:00
1984	3	22	3	1	35	2	1	0	0	0	0	0	0	5	0	0	0	0	0	0	31/10/1996 0:00:00
1984	3	22	3	1	35	1	1	0	0	0	0	0	0	58	0	0	0	0	0	0	31/10/1996 0:00:00
1984	3	12	5	12	35	188	1	0	0	1	0	0	4	0	0	0	0	0	0	0	31/10/1996 0:00:00
1984	3	12	5	12	35	116	1	0	7	18	15	0	32	9	15	5	0	2	2	2	31/10/1996 0:00:00
1984	3	12	5	6	35	3	1	0	0	0	0	0	0	0	0	0	1	3	0	0	31/10/1996 0:00:00
1984	3	51	3	16	35	101	1	0	0	0	0	0	3	0	0	0	0	0	0	0	31/10/1996 0:00:00
1984	3	11	4	3	36	3	1	0	0	0	0	0	0	2	6	1	0	0	0	0	31/10/1996 0:00:00
1984	3	62	0	70	36	622	9	0	0	0	0	0	1	0	0	0	0	0	0	0	31/10/1996 0:00:00
1984	3	12	1	10	36	112	9	0	0	0	0	0	0	0	0	2	0	0	1	0	31/10/1996 0:00:00
1984	3	12	1	3	36	103	9	0	0	0	0	0	0	8	0	0	0	0	0	0	31/10/1996 0:00:00
1984	3	12	1	1	36	106	9	0	0	0	1	0	0	0	0	0	0	0	0	0	31/10/1996 0:00:00
1984	3	12	1	1	36	102	9	0	0	0	2	0	0	0	0	0	0	0	0	0	31/10/1996 0:00:00
1984	3	12	1	1	36	101	9	0	0	61	252	0	0	0	6	0	39	28	23	4	31/10/1996 0:00:00
1984	3	11	3	1	36	101	9	0	0	0	0	0	0	0	19	0	0	0	0	0	31/10/1996 0:00:00
1984	3	11	4	3	36	103	1	0	0	0	0	0	0	3	55	3	0	0	0	0	31/10/1996 0:00:00
1984	3	12	5	12	35	102	1	0	0	0	0	0	3	0	0	0	0	0	0	1	31/10/1996 0:00:00
1984	3	11	4	3	36	2	1	0	0	0	0	0	0	2	6	1	0	0	0	0	31/10/1996 0:00:00
1984	3	11	4	3	36	1	1	0	0	0	0	0	0	18	85	7	0	0	0	0	31/10/1996 0:00:00
1984	3	11	4	1	36	112	1	0	0	0	1	0	0	0	0	0	0	0	0	0	31/10/1996 0:00:00
1984	3	11	4	1	36	101	1	0	0	16	9	0	0	0	0	0	0	0	0	0	31/10/1996 0:00:00
1984	3	11	4	1	36	3	1	0	0	2	6	0	0	0	0	0	0	0	0	0	31/10/1996 0:00:00
1984	3	11	4	1	36	2	1	0	0	2	2	0	0	0	0	0	0	0	0	0	31/10/1996 0:00:00
1984	3	11	4	1	36	1	1	0	0	14	15	0	0	0	0	0	0	0	0	0	31/10/1996 0:00:00
1984	3	11	4	3	36	186	1	0	0	0	0	0	0	0	1	0	0	0	0	0	31/10/1996 0:00:00
1984	3	12	5	10	35	2	1	0	10	104	62	14	33	15	35	1	1	9	8	2	31/10/1996 0:00:00
1984	3	12	5	12	35	114	1	0	0	1	0	0	0	0	0	0	0	0	0	0	31/10/1996 0:00:00
1984	3	12	5	10	35	116	1	0	3	6	10	2	21	17	24	0	0	0	1	1	31/10/1996 0:00:00
1984	3	12	5	10	35	114	1	0	7	164	96	2	0	0	6	0	4	0	0	0	31/10/1996 0:00:00
1984	3	12	5	10	35	112	1	0	91	977	265	75	239	118	217	9	15	13	18	5	31/10/1996 0:00:00
1984	3	12	5	10	35	106	1	0	0	0	1	0	0	0	0	0	0	0	0	0	31/10/1996 0:00:00
1984	3	12	5	10	35	102	1	0	0	1	6	2	1	0	0	0	3	2	1	0	31/10/1996 0:00:00
1984	3	12	5	10	35	120	1	0	0	2	3	1	0	0	0	0	0	1	0	0	31/10/1996 0:00:00
1984	3	12	5	10	35	3	1	0	10	105	63	14	33	15	36	1	1	9	8	2	31/10/1996 0:00:00
1984	3	12	5	10	35	186	1	0	0	2	0	0	0	0	0	0	0	4	0	0	31/10/1996 0:00:00
1984	3	12	5	10	35	1	1	0	147	1859	954	167	472	220	443	14	16	80	74	15	31/10/1996 0:00:00
1984	3	12	5	6	35	188	1	0	0	0	0	0	0	0	0	0	1	0	0	0	31/10/1996 0:00:00
1984	3	12	5	6	35	186	1	0	0	0	0	0	0	0	0	0	0	1	0	0	31/10/1996 0:00:00
1984	3	12	5	6	35	120	1	0	0	0	0	0	0	0	0	0	0	1	0	0	31/10/1996 0:00:00
1984	3	12	5	6	35	114	1	0	0	0	0	0	0	0	0	0	2	1	0	0	31/10/1996 0:00:00
1984	3	12	5	6	35	112	1	0	0	0	0	0	0	0	0	0	7	3	0	0	31/10/1996 0:00:00
1984	3	12	5	6	35	106	1	0	0	0	0	0	0	0	0	0	24	29	0	0	31/10/1996 0:00:00
1984	3	12	5	10	35	101	1	0	20	211	60	9	47	38	60	0	0	2	5	2	31/10/1996 0:00:00
1984	3	12	5	11	35	112	1	0	0	10	74	3	0	0	0	0	0	0	0	0	31/10/1996 0:00:00
1984	3	12	5	12	35	101	1	0	1	3	1	0	11	3	4	3	0	1	1	1	31/10/1996 0:00:00
1984	3	12	5	12	35	3	1	0	1	2	2	0	6	2	2	1	0	1	1	1	31/10/1996 0:00:00
1984	3	12	5	12	35	2	1	0	1	2	2	0	6	2	2	1	0	1	1	1	31/10/1996 0:00:00
1984	3	12	5	12	35	1	1	0	6	33	29	0	74	22	22	15	0	3	9	4	31/10/1996 0:00:00
1984	3	12	5	11	35	188	1	0	0	0	1	0	0	0	0	0	0	0	0	0	31/10/1996 0:00:00
1984	3	12	5	11	35	120	1	0	0	0	4	0	0	0	0	0	0	0	0	0	31/10/1996 0:00:00
1984	3	12	5	10	35	118	1	0	0	1	0	0	0	0	0	0	0	0	0	0	31/10/1996 0:00:00
1984	3	12	5	11	35	114	1	0	0	11	126	6	0	0	0	0	0	0	0	0	31/10/1996 0:00:00
1984	3	12	2	1	36	102	9	0	1	0	4	0	0	0	0	0	0	0	0	0	31/10/1996 0:00:00
1984	3	12	5	11	35	106	1	0	0	0	1	0	0	0	0	0	0	0	0	0	31/10/1996 0:00:00
1984	3	12	5	11	35	102	1	0	0	0	7	0	0	0	0	0	0	0	0	0	31/10/1996 0:00:00
1984	3	12	5	11	35	101	1	0	0	4	34	3	0	0	0	0	0	0	0	0	31/10/1996 0:00:00
1984	3	12	5	11	35	3	1	0	0	4	23	2	0	0	0	0	0	0	0	0	31/10/1996 0:00:00
1984	3	12	5	11	35	2	1	0	0	4	23	2	0	0	0	0	0	0	0	0	31/10/1996 0:00:00
1984	3	12	5	11	35	1	1	0	0	47	376	30	0	0	0	0	0	0	0	0	31/10/1996 0:00:00
1984	3	12	5	10	35	188	1	0	0	1	3	0	0	0	0	0	0	0	0	0	31/10/1996 0:00:00
1984	3	12	5	11	35	116	1	0	0	0	1	0	0	0	0	0	0	0	0	0	31/10/1996 0:00:00
1984	3	10	1	72	41	101	1	0	0	0	0	15	6	2	4	0	1	12	0	0	31/10/1996 0:00:00
1984	3	10	1	72	41	639	9	0	0	0	3	8	0	0	0	1	3	3	1	0	31/10/1996 0:00:00
1984	3	10	1	72	41	118	9	0	0	0	0	0	0	0	0	0	0	1	0	0	31/10/1996 0:00:00
1984	3	10	1	72	41	112	9	0	0	0	0	3	0	0	0	0	0	1	0	0	31/10/1996 0:00:00
1984	3	10	1	72	41	101	9	0	0	0	0	10	0	0	0	1	2	7	2	0	31/10/1996 0:00:00
1984	3	10	1	72	41	639	1	0	0	0	0	10	12	9	7	0	0	9	0	0	31/10/1996 0:00:00
1984	3	10	1	72	41	118	1	0	0	0	0	1	1	2	1	0	0	1	0	0	31/10/1996 0:00:00
1984	3	53	1	1	36	101	9	0	0	0	0	1	1	2	5	10	4	0	0	0	31/10/1996 0:00:00
1984	3	10	1	72	41	112	1	0	0	0	0	2	0	0	0	0	0	0	0	0	31/10/1996 0:00:00
1984	3	10	2	72	41	103	1	0	0	0	0	0	0	1	0	5	0	2	0	0	31/10/1996 0:00:00
1984	3	10	1	72	41	1	1	0	0	0	0	100	107	65	36	0	16	112	0	0	31/10/1996 0:00:00
1984	3	71	4	80	37	536	1	0	0	0	9	0	0	0	0	43	81	21	25	0	31/10/1996 0:00:00
1984	3	71	4	80	37	3	1	0	0	0	3	0	0	0	0	0	24	7	11	0	31/10/1996 0:00:00
1984	3	71	4	80	37	2	1	0	0	0	3	0	0	0	0	0	20	7	10	0	31/10/1996 0:00:00
1984	3	71	4	80	37	1	1	0	0	0	14	0	0	0	0	0	130	27	78	0	31/10/1996 0:00:00
1984	3	71	1	80	37	536	9	0	0	0	0	0	1	1	11	30	39	34	10	7	31/10/1996 0:00:00
1984	3	10	1	72	41	114	1	0	0	0	0	1	0	0	0	0	0	0	0	0	31/10/1996 0:00:00
1984	3	10	2	72	41	101	9	0	0	0	0	17	10	7	18	7	10	37	9	13	31/10/1996 0:00:00
1984	3	10	3	3	41	103	1	0	0	0	0	0	0	3	0	0	0	0	0	0	31/10/1996 0:00:00
1984	3	10	3	3	41	1	1	0	0	0	0	0	0	16	0	0	0	0	0	0	31/10/1996 0:00:00
1984	3	10	2	72	41	639	9	0	0	0	0	20	24	23	27	17	19	40	14	2	31/10/1996 0:00:00
1984	3	10	2	72	41	188	9	0	0	0	0	1	0	0	0	0	0	0	0	0	31/10/1996 0:00:00
1984	3	10	2	72	41	118	9	0	0	0	0	1	2	5	4	2	2	3	1	0	31/10/1996 0:00:00
1984	3	10	2	72	41	114	9	0	0	0	0	1	0	0	0	0	0	0	0	1	31/10/1996 0:00:00
1984	3	10	2	72	41	1	1	0	0	0	24	813	418	569	72	512	339	738	223	68	31/10/1996 0:00:00
1984	3	10	2	72	41	103	9	0	0	0	0	0	0	1	2	2	1	1	0	0	31/10/1996 0:00:00
1984	3	10	2	72	41	101	1	0	0	0	0	77	22	12	2	27	12	30	7	3	31/10/1996 0:00:00
1984	3	10	2	72	41	639	1	0	0	0	2	92	44	33	4	35	16	31	13	6	31/10/1996 0:00:00
1984	3	10	2	72	41	188	1	0	0	0	0	0	1	0	0	0	0	0	0	0	31/10/1996 0:00:00
1984	3	10	2	72	41	120	1	0	0	0	0	1	0	0	0	0	0	0	0	0	31/10/1996 0:00:00
1984	3	10	2	72	41	118	1	0	0	0	0	3	4	9	1	4	3	3	1	0	31/10/1996 0:00:00
1984	3	10	2	72	41	114	1	0	0	0	0	3	0	0	0	0	0	0	1	0	31/10/1996 0:00:00
1984	3	10	2	72	41	112	1	0	0	0	0	11	0	1	0	1	0	1	2	2	31/10/1996 0:00:00
1984	3	61	1	99	37	340	9	0	0	0	0	0	0	929	27	0	0	0	0	0	31/10/1996 0:00:00
1984	3	10	2	72	41	112	9	0	0	0	0	3	1	0	1	0	0	1	0	1	31/10/1996 0:00:00
1984	3	51	2	1	37	186	9	0	0	2	0	0	0	0	0	0	0	0	1	1	31/10/1996 0:00:00
1984	3	62	1	70	37	622	9	0	0	0	0	118	342	205	8	0	0	0	0	0	31/10/1996 0:00:00
1984	3	52	3	41	37	3	1	0	0	0	0	0	0	0	0	0	11	0	0	0	31/10/1996 0:00:00
1984	3	52	3	41	37	2	1	0	0	0	0	0	0	0	0	0	6	0	0	0	31/10/1996 0:00:00
1984	3	51	3	1	37	101	1	0	0	0	0	0	0	4	0	0	0	0	0	0	31/10/1996 0:00:00
1984	3	51	3	1	37	3	1	0	0	0	0	0	0	1	0	0	0	0	0	0	31/10/1996 0:00:00
1984	3	51	3	1	37	2	1	0	0	0	0	0	0	1	0	0	0	0	0	0	31/10/1996 0:00:00
1984	3	53	1	1	37	101	9	0	8	5	9	34	282	340	331	952	611	192	175	3	31/10/1996 0:00:00
1984	3	51	2	1	37	188	9	0	0	0	0	0	1	1	0	0	0	0	0	0	31/10/1996 0:00:00
1984	3	53	1	1	37	103	9	0	0	0	0	0	0	1	0	0	0	0	0	0	31/10/1996 0:00:00
1984	3	51	2	1	37	102	9	0	0	1	0	0	0	0	0	0	0	0	0	0	31/10/1996 0:00:00
1984	3	51	2	1	37	101	9	0	19	41	27	16	6	10	0	0	6	4	14	6	31/10/1996 0:00:00
1984	3	51	1	1	37	188	9	0	0	4	5	6	7	15	2	3	4	3	2	0	31/10/1996 0:00:00
1984	3	51	1	1	37	186	9	0	6	13	10	14	36	38	9	27	17	15	9	13	31/10/1996 0:00:00
1984	3	51	1	1	37	120	9	0	0	1	1	2	0	1	0	0	0	0	0	0	31/10/1996 0:00:00
1984	3	51	1	1	37	118	9	0	0	0	0	0	0	0	12	0	1	1	1	0	31/10/1996 0:00:00
1984	3	51	1	1	37	112	9	0	0	2	2	7	9	12	5	19	20	11	3	1	31/10/1996 0:00:00
1984	3	51	2	21	37	186	9	0	0	0	0	0	0	0	0	0	0	0	1	0	31/10/1996 0:00:00
1984	3	55	1	81	37	504	9	0	0	0	0	0	0	0	0	1	2	0	0	0	31/10/1996 0:00:00
1984	3	10	3	72	41	103	1	0	0	0	0	2	0	18	1	7	1	9	3	4	31/10/1996 0:00:00
1984	3	61	1	99	37	318	9	0	0	0	0	0	0	0	1	0	0	0	0	0	31/10/1996 0:00:00
1984	3	61	1	99	37	204	9	0	0	0	0	0	0	0	4	1	0	0	0	0	31/10/1996 0:00:00
1984	3	61	1	99	37	118	9	0	0	0	0	0	0	2	2	1	0	0	0	0	31/10/1996 0:00:00
1984	3	61	1	99	37	112	9	0	0	0	0	0	0	0	1	0	0	0	0	0	31/10/1996 0:00:00
1984	3	61	1	99	37	106	9	0	0	0	0	0	8	7	14	1	0	0	0	0	31/10/1996 0:00:00
1984	3	52	3	41	37	264	1	0	0	0	0	0	0	0	0	0	8	0	0	0	31/10/1996 0:00:00
1984	3	61	1	99	37	101	9	0	0	0	0	8	309	1405	1379	85	3	0	3	0	31/10/1996 0:00:00
1984	3	61	2	1	37	101	9	0	0	0	0	0	0	62	17	0	0	0	0	0	31/10/1996 0:00:00
1984	3	53	2	13	37	118	9	0	0	0	0	0	0	0	0	0	1	0	0	0	31/10/1996 0:00:00
1984	3	53	2	13	37	101	9	0	0	0	0	0	0	0	0	0	1	0	0	0	31/10/1996 0:00:00
1984	3	53	1	1	37	188	9	0	0	0	0	0	0	2	0	1	1	0	0	0	31/10/1996 0:00:00
1984	3	53	1	1	37	118	9	0	0	0	0	0	0	0	1	1	0	0	0	0	31/10/1996 0:00:00
1984	3	53	1	1	37	114	9	0	0	0	0	0	0	0	0	1	1	0	0	0	31/10/1996 0:00:00
1984	3	53	1	1	37	112	9	0	0	0	0	0	0	1	0	6	4	2	0	0	31/10/1996 0:00:00
1984	3	53	1	1	37	106	9	0	0	0	0	0	0	0	1	1	1	0	0	0	31/10/1996 0:00:00
1984	3	61	1	99	37	102	9	0	0	0	0	0	1	2	2	1	0	0	0	0	31/10/1996 0:00:00
1984	3	11	4	3	41	186	1	0	0	0	0	0	1	0	2	0	0	0	0	0	31/10/1996 0:00:00
1984	3	11	4	3	41	1	1	0	0	0	13	0	306	713	658	137	0	0	0	0	31/10/1996 0:00:00
1984	3	12	1	1	41	188	1	0	0	0	0	0	0	0	1	0	0	0	0	0	31/10/1996 0:00:00
1984	3	12	1	1	41	112	1	0	0	0	0	0	1	2	3	1	0	0	0	0	31/10/1996 0:00:00
1984	3	12	1	1	41	101	1	0	0	0	0	1	36	32	29	24	4	0	0	0	31/10/1996 0:00:00
1984	3	12	1	1	41	1	1	0	0	0	0	4	93	230	230	406	66	0	0	0	31/10/1996 0:00:00
1984	3	12	0	99	41	120	9	0	0	0	0	0	0	0	0	0	0	0	1	0	31/10/1996 0:00:00
1984	3	12	1	1	41	112	9	0	0	0	0	0	2	4	3	4	1	0	0	0	31/10/1996 0:00:00
1984	3	11	4	3	41	188	1	0	0	0	0	0	0	0	1	0	0	0	0	0	31/10/1996 0:00:00
1984	3	12	1	1	41	114	9	0	0	0	0	0	0	0	1	0	0	0	0	0	31/10/1996 0:00:00
1984	3	11	4	3	41	120	1	0	0	0	0	0	0	1	0	0	0	0	0	0	31/10/1996 0:00:00
1984	3	11	4	3	41	114	1	0	0	0	0	0	1	1	1	0	0	0	0	0	31/10/1996 0:00:00
1984	3	11	4	3	41	106	1	0	0	0	0	0	1	1	1	0	0	0	0	0	31/10/1996 0:00:00
1984	3	11	4	3	41	103	1	0	0	0	2	0	172	617	534	108	0	0	0	0	31/10/1996 0:00:00
1984	3	11	4	3	41	101	1	0	0	0	1	0	2	9	6	0	0	0	0	0	31/10/1996 0:00:00
1984	3	11	4	3	41	3	1	0	0	0	1	0	22	53	46	8	0	0	0	0	31/10/1996 0:00:00
1984	3	10	3	72	41	1	1	0	0	0	44	1649	850	990	554	835	992	1641	421	262	31/10/1996 0:00:00
1984	3	12	0	99	41	101	9	0	0	0	0	0	0	0	0	0	0	0	0	1	31/10/1996 0:00:00
1984	3	12	2	1	41	114	1	0	0	0	0	0	1	1	0	0	0	0	0	0	31/10/1996 0:00:00
1984	3	41	1	99	21	101	9	0	0	0	0	0	0	0	0	30	0	0	0	0	31/10/1996 0:00:00
1984	3	12	2	1	41	188	9	0	0	0	0	0	3	1	1	0	0	0	0	0	31/10/1996 0:00:00
1984	3	12	2	1	41	114	9	0	0	0	0	0	0	0	2	0	0	0	0	0	31/10/1996 0:00:00
1984	3	12	2	1	41	112	9	0	0	0	0	4	17	17	15	10	11	2	1	0	31/10/1996 0:00:00
1984	3	12	2	1	41	103	9	0	0	0	0	0	2	0	0	1	2	1	0	0	31/10/1996 0:00:00
1984	3	12	2	1	41	102	9	0	0	0	1	0	0	0	0	0	0	0	0	0	31/10/1996 0:00:00
1984	3	12	1	1	41	101	9	0	0	0	0	47	258	176	495	435	96	13	5	6	31/10/1996 0:00:00
1984	3	12	2	1	41	188	1	0	0	0	0	0	1	1	3	0	0	0	0	0	31/10/1996 0:00:00
1984	3	11	4	1	41	188	1	0	0	1	1	0	1	0	0	0	0	0	0	0	31/10/1996 0:00:00
1984	3	12	2	1	41	112	1	0	0	0	0	2	8	7	3	2	1	0	0	0	31/10/1996 0:00:00
1984	3	12	2	1	41	103	1	0	0	0	0	0	2	0	0	0	0	0	0	0	31/10/1996 0:00:00
1984	3	12	2	1	41	101	1	0	0	11	112	208	736	293	198	75	16	0	0	0	31/10/1996 0:00:00
1984	3	12	2	1	41	1	1	0	0	5	39	325	1685	1149	562	547	316	0	0	0	31/10/1996 0:00:00
1984	3	12	1	10	41	188	9	0	0	0	0	0	0	0	0	0	0	1	0	0	31/10/1996 0:00:00
1984	3	12	1	10	41	112	9	0	0	0	0	0	0	0	0	0	0	3	0	0	31/10/1996 0:00:00
1984	3	12	1	1	41	188	9	0	0	0	0	0	0	1	0	1	0	0	0	0	31/10/1996 0:00:00
1984	3	12	2	1	41	101	9	0	0	20	135	454	2414	940	1925	1427	398	59	12	40	31/10/1996 0:00:00
1984	3	10	3	72	41	101	9	0	2	0	0	11	4	9	7	8	15	42	30	10	31/10/1996 0:00:00
1984	3	11	4	3	41	2	1	0	0	0	1	0	21	53	46	8	0	0	0	0	31/10/1996 0:00:00
1984	3	11	2	1	41	1	1	0	0	0	0	28	0	0	0	0	0	0	0	0	31/10/1996 0:00:00
1984	3	11	1	1	41	101	9	0	0	0	0	0	0	0	10	0	0	0	0	1	31/10/1996 0:00:00
1984	3	10	3	72	41	639	9	0	0	0	1	13	8	24	17	19	24	33	32	4	31/10/1996 0:00:00
1984	3	10	3	72	41	118	9	0	0	0	0	0	1	4	2	2	3	4	2	0	31/10/1996 0:00:00
1984	3	10	3	72	41	114	9	0	0	0	0	1	0	0	0	0	0	0	1	0	31/10/1996 0:00:00
1984	3	11	2	1	41	101	9	0	0	0	0	0	4	0	0	0	41	0	0	0	31/10/1996 0:00:00
1984	3	10	3	72	41	103	9	0	0	0	0	0	0	6	5	1	1	3	7	0	31/10/1996 0:00:00
1984	3	11	2	1	41	112	9	0	0	0	0	0	0	0	0	0	1	0	0	0	31/10/1996 0:00:00
1984	3	10	3	72	41	639	1	0	0	0	5	283	104	119	83	102	72	125	32	20	31/10/1996 0:00:00
1984	3	10	3	72	41	188	1	0	0	0	0	1	1	0	0	0	0	0	0	0	31/10/1996 0:00:00
1984	3	10	3	72	41	120	1	0	0	0	0	1	1	0	0	0	0	0	0	0	31/10/1996 0:00:00
1984	3	10	3	72	41	118	1	0	0	0	0	8	6	17	12	11	10	10	2	1	31/10/1996 0:00:00
1984	3	10	3	72	41	114	1	0	0	0	0	8	1	0	0	0	0	0	1	1	31/10/1996 0:00:00
1984	3	10	3	72	41	112	1	0	0	0	0	29	0	1	2	1	1	3	3	4	31/10/1996 0:00:00
1984	3	51	1	1	37	102	9	0	1	3	2	2	3	4	2	5	4	4	1	3	31/10/1996 0:00:00
1984	3	10	3	72	41	112	9	0	1	0	0	1	0	0	0	0	0	1	3	1	31/10/1996 0:00:00
1984	3	11	4	1	41	101	1	0	0	551	309	0	100	0	0	0	0	0	0	0	31/10/1996 0:00:00
1984	3	11	4	1	41	186	1	0	0	1	1	0	1	0	0	0	0	0	0	0	31/10/1996 0:00:00
1984	3	11	4	1	41	120	1	0	0	1	0	0	0	0	0	0	0	0	0	0	31/10/1996 0:00:00
1984	3	11	4	1	41	118	1	0	0	0	1	0	0	0	0	0	0	0	0	0	31/10/1996 0:00:00
1984	3	11	4	1	41	114	1	0	0	2	0	0	3	0	0	0	0	0	0	0	31/10/1996 0:00:00
1984	3	11	4	1	41	112	1	0	0	0	1	0	1	0	0	0	0	0	0	0	31/10/1996 0:00:00
1984	3	11	4	1	41	106	1	0	0	1	1	0	0	0	0	0	0	0	0	0	31/10/1996 0:00:00
1984	3	11	2	1	41	101	1	0	0	0	0	21	0	0	0	0	0	0	0	0	31/10/1996 0:00:00
1984	3	11	4	1	41	102	1	0	0	4	2	0	0	0	0	0	0	0	0	0	31/10/1996 0:00:00
1984	3	10	3	72	41	101	1	0	0	0	0	234	35	33	47	48	46	114	21	10	31/10/1996 0:00:00
1984	3	11	4	1	41	3	1	0	0	32	25	0	9	0	0	0	0	0	0	0	31/10/1996 0:00:00
1984	3	11	4	1	41	2	1	0	0	32	21	0	9	0	0	0	0	0	0	0	31/10/1996 0:00:00
1984	3	11	4	1	41	1	1	0	0	396	227	0	144	0	0	0	0	0	0	0	31/10/1996 0:00:00
1984	3	11	3	1	41	112	9	0	0	0	0	1	0	0	0	0	0	0	0	0	31/10/1996 0:00:00
1984	3	11	3	1	41	101	9	0	0	0	0	29	20	0	0	0	0	0	0	0	31/10/1996 0:00:00
1984	3	11	3	1	41	101	1	0	0	0	0	41	1	0	0	0	0	0	0	0	31/10/1996 0:00:00
1984	3	11	3	1	41	1	1	0	0	0	0	34	10	0	0	0	0	0	0	0	31/10/1996 0:00:00
1984	3	11	4	1	41	103	1	0	0	52	5	0	1	0	0	0	0	0	0	0	31/10/1996 0:00:00
1984	3	12	5	1	37	186	1	0	0	0	0	0	0	0	0	0	0	0	4	1	31/10/1996 0:00:00
1984	3	12	5	1	37	3	1	0	2	5	1	1	0	0	0	0	0	1	8	20	31/10/1996 0:00:00
1984	3	12	5	2	37	103	1	0	0	0	0	0	0	0	0	0	0	0	1	0	31/10/1996 0:00:00
1984	3	12	5	2	37	102	1	0	0	0	0	0	0	0	2	0	0	13	23	9	31/10/1996 0:00:00
1984	3	12	5	2	37	101	1	0	0	0	0	0	0	0	0	0	0	5	4	0	31/10/1996 0:00:00
1984	3	12	5	2	37	3	1	0	0	0	0	0	0	0	1	0	0	1	6	3	31/10/1996 0:00:00
1984	3	12	5	2	37	2	1	0	0	0	0	0	0	0	1	0	0	1	6	2	31/10/1996 0:00:00
1984	3	12	5	2	37	112	1	0	0	0	0	0	0	0	0	0	0	2	6	4	31/10/1996 0:00:00
1984	3	12	5	1	37	188	1	0	0	0	0	0	0	0	0	0	0	0	1	0	31/10/1996 0:00:00
1984	3	12	5	2	37	114	1	0	0	0	0	0	0	0	0	0	0	0	3	3	31/10/1996 0:00:00
1984	3	12	5	1	37	120	1	0	0	1	0	0	0	0	0	0	0	0	2	0	31/10/1996 0:00:00
1984	3	12	5	1	37	116	1	0	0	0	0	0	0	0	0	0	0	0	0	2	31/10/1996 0:00:00
1984	3	12	5	1	37	114	1	0	0	5	1	0	0	0	0	0	0	0	1	0	31/10/1996 0:00:00
1984	3	12	5	1	37	112	1	0	3	10	5	0	0	0	0	0	0	1	1	13	31/10/1996 0:00:00
1984	3	12	5	1	37	106	1	0	0	1	2	0	0	0	0	0	0	0	5	1	31/10/1996 0:00:00
1984	3	12	5	1	37	102	1	0	0	2	0	0	0	0	0	0	0	0	24	4	31/10/1996 0:00:00
1984	3	12	5	6	37	101	1	0	0	0	0	0	0	0	0	0	0	0	26	0	31/10/1996 0:00:00
1984	3	12	5	2	37	1	1	0	0	0	0	0	0	0	6	0	0	27	98	25	31/10/1996 0:00:00
1984	3	12	5	3	37	103	1	0	0	31	0	0	2	26	118	0	0	5	0	0	31/10/1996 0:00:00
1984	3	51	1	1	37	106	9	0	0	4	4	3	2	7	5	6	3	1	2	1	31/10/1996 0:00:00
1984	3	12	5	6	37	2	1	0	0	0	1	0	0	0	1	0	0	5	17	0	31/10/1996 0:00:00
1984	3	12	5	6	37	1	1	0	0	0	2	0	0	0	3	0	0	72	236	0	31/10/1996 0:00:00
1984	3	12	5	3	37	188	1	0	0	0	0	0	0	0	1	0	0	0	0	0	31/10/1996 0:00:00
1984	3	12	5	3	37	186	1	0	0	0	0	0	0	0	1	0	0	0	0	0	31/10/1996 0:00:00
1984	3	12	5	3	37	120	1	0	0	0	0	0	0	0	1	0	0	0	0	0	31/10/1996 0:00:00
1984	3	12	5	2	37	106	1	0	0	0	0	0	0	0	0	0	0	5	3	0	31/10/1996 0:00:00
1984	3	12	5	3	37	106	1	0	0	0	0	0	0	0	1	0	0	0	0	0	31/10/1996 0:00:00
1984	3	12	5	1	37	2	1	0	1	5	1	1	0	0	0	0	0	1	8	16	31/10/1996 0:00:00
1984	3	12	5	3	37	102	1	0	0	0	0	0	0	0	9	0	0	0	0	0	31/10/1996 0:00:00
1984	3	12	5	3	37	3	1	0	0	2	0	0	1	5	10	0	0	1	0	0	31/10/1996 0:00:00
1984	3	12	5	3	37	2	1	0	0	2	0	0	1	5	10	0	0	1	0	0	31/10/1996 0:00:00
1984	3	12	5	3	37	1	1	0	0	32	0	0	5	64	155	0	0	7	0	0	31/10/1996 0:00:00
1984	3	12	5	2	37	188	1	0	0	0	0	0	0	0	0	0	0	0	1	0	31/10/1996 0:00:00
1984	3	12	5	2	37	186	1	0	0	0	0	0	0	0	0	0	0	5	3	0	31/10/1996 0:00:00
1984	3	12	5	2	37	120	1	0	0	0	0	0	0	0	0	0	0	1	1	0	31/10/1996 0:00:00
1984	3	12	5	3	37	112	1	0	0	0	0	0	0	0	1	0	0	0	0	0	31/10/1996 0:00:00
1984	3	11	4	2	37	102	1	0	0	0	0	1	0	0	0	0	0	0	0	0	31/10/1996 0:00:00
1984	3	12	5	1	37	101	1	0	8	27	5	4	0	0	0	0	0	2	178	196	31/10/1996 0:00:00
1984	3	11	4	3	37	112	1	0	0	0	0	0	0	0	1	0	0	0	0	0	31/10/1996 0:00:00
1984	3	11	4	3	37	103	1	0	0	5	5	1	87	396	526	82	0	0	0	0	31/10/1996 0:00:00
1984	3	11	4	3	37	102	1	0	0	0	0	0	0	0	0	1	0	0	0	0	31/10/1996 0:00:00
1984	3	11	4	3	37	101	1	0	0	2	3	1	2	3	2	10	0	0	0	0	31/10/1996 0:00:00
1984	3	11	4	3	37	3	1	0	0	1	5	1	10	33	70	11	0	0	0	0	31/10/1996 0:00:00
1984	3	11	4	3	37	120	1	0	0	0	0	0	0	1	4	1	0	0	0	0	31/10/1996 0:00:00
1984	3	11	4	3	37	1	1	0	0	18	18	3	142	424	1095	175	0	0	0	0	31/10/1996 0:00:00
1984	3	11	4	3	37	186	1	0	0	0	0	0	1	2	2	1	0	0	0	0	31/10/1996 0:00:00
1984	3	11	4	2	37	3	1	0	0	0	0	1	0	0	0	0	0	0	0	0	31/10/1996 0:00:00
1984	3	11	4	2	37	2	1	0	0	0	0	1	0	0	0	0	0	0	0	0	31/10/1996 0:00:00
1984	3	11	4	2	37	1	1	0	0	0	0	5	0	0	0	0	0	0	0	0	31/10/1996 0:00:00
1984	3	81	3	41	36	264	9	0	0	0	0	0	0	0	0	5	12	2	0	0	31/10/1996 0:00:00
1984	3	81	1	41	36	264	9	0	0	0	0	0	0	0	0	0	0	1	0	0	31/10/1996 0:00:00
1984	3	71	1	80	36	536	9	0	0	1	3	0	0	0	17	0	0	2	5	0	31/10/1996 0:00:00
1984	3	62	1	70	36	622	9	0	0	0	0	3	22	12	0	0	0	0	0	0	31/10/1996 0:00:00
1984	3	11	4	3	37	2	1	0	0	1	1	1	10	32	66	11	0	0	0	0	31/10/1996 0:00:00
1984	3	12	4	10	37	1	1	0	18	27	33	0	0	40	0	0	0	0	0	0	31/10/1996 0:00:00
1984	3	12	5	1	37	1	1	0	4	74	19	8	0	0	0	0	0	12	96	172	31/10/1996 0:00:00
1984	3	12	4	10	37	120	1	0	0	0	0	0	0	1	0	0	0	0	0	0	31/10/1996 0:00:00
1984	3	12	4	10	37	114	1	0	0	2	2	0	0	0	0	0	0	0	0	0	31/10/1996 0:00:00
1984	3	12	4	10	37	112	1	0	5	13	7	0	0	27	0	0	0	0	0	0	31/10/1996 0:00:00
1984	3	12	4	10	37	102	1	0	0	2	0	0	0	0	0	0	0	0	0	0	31/10/1996 0:00:00
1984	3	12	4	10	37	101	1	0	0	0	3	0	0	2	0	0	0	0	0	0	31/10/1996 0:00:00
1984	3	11	4	3	37	114	1	0	0	0	0	0	0	0	1	1	0	0	0	0	31/10/1996 0:00:00
1984	3	12	4	10	37	2	1	0	1	2	3	0	0	3	0	0	0	0	0	0	31/10/1996 0:00:00
1984	3	12	5	6	37	102	1	0	0	0	0	0	0	0	0	0	0	5	64	0	31/10/1996 0:00:00
1984	3	12	1	16	37	120	9	0	0	0	0	0	1	0	0	0	0	0	0	0	31/10/1996 0:00:00
1984	3	11	4	10	37	112	1	0	0	0	1	0	0	0	0	0	0	0	0	0	31/10/1996 0:00:00
1984	3	21	1	11	36	101	9	0	0	0	0	0	0	0	0	2	0	1	0	0	31/10/1996 0:00:00
1984	3	21	2	1	36	114	9	0	0	0	0	6	29	16	2	0	0	0	0	0	31/10/1996 0:00:00
1984	3	21	2	1	36	112	9	0	0	0	0	10	19	7	1	0	0	0	0	0	31/10/1996 0:00:00
1984	3	21	2	1	36	102	9	0	0	0	0	11	6	9	0	0	0	0	0	0	31/10/1996 0:00:00
1984	3	21	2	1	36	101	9	0	0	0	0	42	85	59	4	0	0	0	0	0	31/10/1996 0:00:00
1984	3	21	1	11	36	186	9	0	0	0	0	0	0	0	0	0	0	2	0	0	31/10/1996 0:00:00
1984	3	21	1	11	36	114	9	0	0	0	0	0	0	0	0	6	0	34	0	0	31/10/1996 0:00:00
1984	3	61	1	1	36	101	9	0	0	0	0	0	0	0	2	0	0	0	0	0	31/10/1996 0:00:00
1984	3	21	1	11	36	103	9	0	0	0	0	0	0	0	0	0	0	1	0	0	31/10/1996 0:00:00
1984	3	21	2	10	36	101	9	0	0	0	0	0	0	0	0	0	0	0	13	1	31/10/1996 0:00:00
1984	3	12	5	3	36	186	1	0	0	0	0	0	0	0	0	0	0	1	0	0	31/10/1996 0:00:00
1984	3	12	5	3	36	114	1	0	0	0	0	0	0	0	0	0	0	1	0	0	31/10/1996 0:00:00
1984	3	12	5	3	36	103	1	0	0	64	0	0	11	34	2	0	0	202	0	0	31/10/1996 0:00:00
1984	3	12	5	3	36	101	1	0	0	0	0	0	8	0	0	0	0	2	0	0	31/10/1996 0:00:00
1984	3	12	5	3	36	3	1	0	0	6	0	0	1	3	1	0	0	16	0	0	31/10/1996 0:00:00
1984	3	12	5	3	36	2	1	0	0	6	0	0	1	3	1	0	0	16	0	0	31/10/1996 0:00:00
1984	3	21	1	11	36	112	9	0	0	0	0	0	0	0	0	1	0	4	0	0	31/10/1996 0:00:00
1985	3	12	5	16	35	102	1	0	0	2	0	13	0	0	0	0	0	0	0	0	31/10/1996 0:00:00
1985	3	22	3	1	35	1	1	0	0	0	0	0	0	48	0	0	0	0	0	0	31/10/1996 0:00:00
1985	3	12	5	10	35	116	1	0	0	7	0	49	108	89	15	14	15	14	3	3	31/10/1996 0:00:00
1985	3	12	5	10	35	114	1	0	0	154	5	21	22	2	0	1	24	5	0	0	31/10/1996 0:00:00
1985	3	12	5	10	35	112	1	0	0	417	32	170	317	234	53	113	307	76	171	27	31/10/1996 0:00:00
1985	3	12	5	10	35	106	1	0	0	1	0	0	0	0	0	0	0	0	0	0	31/10/1996 0:00:00
1985	3	12	5	10	35	186	1	0	0	1	0	0	0	0	0	0	0	0	0	0	31/10/1996 0:00:00
1985	3	12	5	10	35	101	1	0	0	112	7	53	136	115	6	13	42	12	23	1	31/10/1996 0:00:00
1985	3	12	5	10	35	188	1	0	0	1	0	2	4	1	0	0	2	0	1	0	31/10/1996 0:00:00
1985	3	12	5	10	35	2	1	0	0	74	6	32	58	35	7	15	38	20	23	9	31/10/1996 0:00:00
1985	3	12	5	10	35	1	1	0	0	1156	70	429	801	564	100	201	558	200	272	87	31/10/1996 0:00:00
1985	3	12	5	3	35	186	1	0	0	0	0	0	0	0	1	0	0	0	0	0	31/10/1996 0:00:00
1985	3	12	5	3	35	120	1	0	0	0	0	0	0	0	1	0	0	1	0	0	31/10/1996 0:00:00
1985	3	12	5	3	35	112	1	0	0	0	0	0	0	0	1	0	0	0	0	0	31/10/1996 0:00:00
1985	3	12	5	3	35	103	1	0	0	0	0	0	0	0	31	0	0	25	0	0	31/10/1996 0:00:00
1985	3	12	5	3	35	102	1	0	0	0	0	0	0	0	0	0	0	12	0	0	31/10/1996 0:00:00
1985	3	12	5	10	35	102	1	0	0	16	2	3	8	5	0	1	1	1	8	0	31/10/1996 0:00:00
1985	3	12	5	11	35	114	1	0	0	49	366	1117	135	0	0	0	0	0	2	0	31/10/1996 0:00:00
1985	3	51	3	21	35	2	1	0	0	0	0	0	5	23	0	0	0	1	0	0	31/10/1996 0:00:00
1985	3	12	5	12	35	3	1	0	0	1	0	6	12	16	5	3	2	1	0	1	31/10/1996 0:00:00
1985	3	12	5	12	35	2	1	0	0	1	0	6	12	16	5	3	2	1	0	1	31/10/1996 0:00:00
1985	3	12	5	12	35	1	1	0	0	6	0	84	195	250	78	51	26	3	0	2	31/10/1996 0:00:00
1985	3	12	5	11	35	188	1	0	0	0	1	9	3	0	0	0	0	0	0	0	31/10/1996 0:00:00
1985	3	12	5	11	35	186	1	0	0	0	1	3	0	0	0	0	0	0	1	0	31/10/1996 0:00:00
1985	3	12	5	10	35	120	1	0	0	8	1	3	10	0	0	0	0	0	0	0	31/10/1996 0:00:00
1985	3	12	5	11	35	116	1	0	0	0	0	1	0	0	0	0	0	0	0	0	31/10/1996 0:00:00
1985	3	12	5	12	35	112	1	0	0	0	0	16	51	50	19	10	2	0	0	0	31/10/1996 0:00:00
1985	3	12	5	11	35	112	1	0	0	8	63	240	38	0	0	0	0	0	1	0	31/10/1996 0:00:00
1985	3	12	5	11	35	106	1	0	0	0	0	1	0	0	0	0	0	0	0	0	31/10/1996 0:00:00
1985	3	12	5	11	35	102	1	0	0	5	5	58	12	0	0	0	0	0	1	0	31/10/1996 0:00:00
1985	3	12	5	11	35	101	1	0	0	6	134	175	6	0	0	0	0	0	0	0	31/10/1996 0:00:00
1985	3	12	5	11	35	3	1	0	0	6	46	116	12	0	0	0	0	0	1	0	31/10/1996 0:00:00
1985	3	12	5	11	35	2	1	0	0	6	46	116	12	0	0	0	0	0	1	0	31/10/1996 0:00:00
1985	3	12	5	11	35	1	1	0	0	98	727	1924	215	0	0	0	0	0	11	0	31/10/1996 0:00:00
1985	3	12	5	11	35	120	1	0	0	4	15	58	4	0	0	0	0	0	0	0	31/10/1996 0:00:00
1985	3	12	2	11	36	122	9	0	0	0	0	0	0	0	0	0	0	1	0	0	31/10/1996 0:00:00
1985	3	12	2	1	36	101	9	0	0	974	593	41	0	5	0	0	0	0	0	0	31/10/1996 0:00:00
1985	3	12	3	1	36	103	9	0	0	2	5	0	1	0	0	0	0	0	0	0	31/10/1996 0:00:00
1985	3	12	3	1	36	102	9	0	1	11	0	0	0	0	3	0	0	0	0	0	31/10/1996 0:00:00
1985	3	12	3	1	36	101	9	0	25	2241	1236	104	3	0	25	0	0	0	0	3	31/10/1996 0:00:00
1985	3	12	3	1	36	101	1	0	0	382	61	0	0	0	0	0	0	0	0	0	31/10/1996 0:00:00
1985	3	12	3	1	36	3	1	0	0	11	3	0	0	0	0	0	0	0	0	0	31/10/1996 0:00:00
1985	3	12	3	3	36	101	9	0	0	0	0	0	0	1	0	0	0	0	0	0	31/10/1996 0:00:00
1985	3	12	3	1	36	1	1	0	0	115	45	0	0	0	0	0	0	0	0	0	31/10/1996 0:00:00
1985	3	12	3	3	36	103	9	0	0	0	0	0	0	45	29	5	0	0	0	0	31/10/1996 0:00:00
1985	3	12	2	11	36	114	9	0	0	0	0	0	5	0	0	0	0	1	0	0	31/10/1996 0:00:00
1985	3	12	2	11	36	112	9	0	0	0	0	0	1	0	0	0	0	1	0	0	31/10/1996 0:00:00
1985	3	12	2	11	36	101	9	0	0	0	0	0	1	0	0	0	0	1	0	0	31/10/1996 0:00:00
1985	3	12	2	1	36	112	9	0	0	0	0	1	0	0	0	0	0	0	0	0	31/10/1996 0:00:00
1985	3	12	2	1	36	106	9	0	0	2	0	0	0	0	0	0	0	0	0	0	31/10/1996 0:00:00
1985	3	12	2	1	36	103	9	0	0	1	0	0	0	0	0	0	0	0	0	0	31/10/1996 0:00:00
1985	3	51	3	16	35	186	1	0	0	0	0	0	5	11	0	0	0	0	0	0	31/10/1996 0:00:00
1985	3	12	3	1	36	2	1	0	0	11	3	0	0	0	0	0	0	0	0	0	31/10/1996 0:00:00
1985	3	12	4	1	36	188	1	0	0	0	0	1	0	0	0	0	0	0	0	0	31/10/1996 0:00:00
1985	3	21	2	11	37	186	1	0	0	0	0	0	0	2	0	0	0	0	0	0	31/10/1996 0:00:00
1985	3	12	4	3	36	106	1	0	0	0	0	0	0	0	0	0	0	0	0	0	31/10/1996 0:00:00
1985	3	12	4	3	36	103	1	0	0	0	0	89	0	20	0	74	11	44	70	138	31/10/1996 0:00:00
1985	3	12	4	3	36	101	1	0	0	0	0	0	0	0	0	1	0	0	0	0	31/10/1996 0:00:00
1985	3	12	4	3	36	3	1	0	0	0	0	7	0	3	0	8	3	6	8	26	31/10/1996 0:00:00
1985	3	12	4	3	36	2	1	0	0	0	0	7	0	3	0	8	3	6	8	26	31/10/1996 0:00:00
1985	3	12	3	1	36	106	9	0	0	1	0	0	0	0	0	0	0	0	0	0	31/10/1996 0:00:00
1985	3	12	4	1	36	101	9	0	0	0	0	2	0	0	0	0	0	0	0	0	31/10/1996 0:00:00
1985	3	12	2	1	36	102	1	0	0	1	0	0	0	0	0	0	0	0	0	0	31/10/1996 0:00:00
1985	3	12	4	1	36	106	1	0	0	0	0	1	0	0	0	0	0	0	0	0	31/10/1996 0:00:00
1985	3	12	4	1	36	103	1	0	0	15	0	1	0	0	0	0	0	0	0	0	31/10/1996 0:00:00
1985	3	12	4	1	36	101	1	0	0	24	0	187	0	0	0	0	0	0	0	0	31/10/1996 0:00:00
1985	3	12	4	1	36	3	1	0	0	6	0	12	0	0	0	0	0	0	0	0	31/10/1996 0:00:00
1985	3	12	4	1	36	2	1	0	0	4	0	11	0	0	0	0	0	0	0	0	31/10/1996 0:00:00
1985	3	12	4	1	36	1	1	0	0	49	0	128	0	0	0	0	0	0	0	0	31/10/1996 0:00:00
1985	3	12	3	3	36	106	9	0	0	0	0	0	0	1	0	0	0	0	0	0	31/10/1996 0:00:00
1985	3	12	4	3	36	1	1	0	0	0	0	176	0	33	0	138	27	85	129	352	31/10/1996 0:00:00
1985	3	62	3	71	35	3	1	0	0	0	0	0	0	0	0	0	1	0	0	0	31/10/1996 0:00:00
1985	3	12	2	1	36	102	9	0	0	9	0	0	0	0	0	0	0	0	0	0	31/10/1996 0:00:00
1985	3	11	4	1	36	106	1	0	0	0	0	1	0	0	0	0	0	0	0	0	31/10/1996 0:00:00
1985	3	11	4	1	36	102	1	0	0	0	0	2	0	0	0	0	0	0	0	0	31/10/1996 0:00:00
1985	3	11	4	1	36	101	1	0	0	0	0	70	0	0	0	0	0	0	0	0	31/10/1996 0:00:00
1985	3	11	4	1	36	3	1	0	0	0	0	5	0	0	0	0	0	0	0	0	31/10/1996 0:00:00
1985	3	11	4	1	36	2	1	0	0	0	0	5	0	0	0	0	0	0	0	0	31/10/1996 0:00:00
1985	3	11	4	3	36	2	1	0	0	0	0	0	1	1	5	3	6	14	1	0	31/10/1996 0:00:00
1985	3	62	3	71	35	610	1	0	0	0	0	0	0	0	0	0	7	0	0	0	31/10/1996 0:00:00
1985	3	11	4	3	36	3	1	0	0	0	0	0	1	1	5	3	6	14	1	0	31/10/1996 0:00:00
1985	3	62	3	71	35	2	1	0	0	0	0	0	0	0	0	0	1	0	0	0	31/10/1996 0:00:00
1985	3	51	4	1	35	101	9	0	0	0	0	1	0	0	70	0	0	0	0	0	31/10/1996 0:00:00
1985	3	51	3	21	35	186	1	0	0	0	0	0	38	64	0	0	0	9	0	0	31/10/1996 0:00:00
1985	3	51	3	21	35	120	1	0	0	0	0	0	5	31	0	0	0	0	0	0	31/10/1996 0:00:00
1985	3	51	3	21	35	101	1	0	0	0	0	0	0	0	0	0	0	3	0	0	31/10/1996 0:00:00
1985	3	51	3	21	35	3	1	0	0	0	0	0	8	23	0	0	0	1	0	0	31/10/1996 0:00:00
1985	3	12	5	3	35	2	1	0	0	0	0	0	0	0	1	0	0	2	0	0	31/10/1996 0:00:00
1985	3	11	4	1	36	1	1	0	0	0	0	54	0	0	0	0	0	0	0	0	31/10/1996 0:00:00
1985	3	11	4	21	36	3	1	0	0	0	0	0	1	0	0	0	0	0	0	0	31/10/1996 0:00:00
1985	3	12	2	1	36	101	1	0	0	218	74	0	0	0	0	0	0	0	0	0	31/10/1996 0:00:00
1985	3	12	2	1	36	3	1	0	0	12	3	0	0	0	0	0	0	0	0	0	31/10/1996 0:00:00
1985	3	12	2	1	36	2	1	0	0	12	3	0	0	0	0	0	0	0	0	0	31/10/1996 0:00:00
1985	3	12	2	1	36	1	1	0	0	44	45	0	0	0	0	0	0	0	0	0	31/10/1996 0:00:00
1985	3	12	1	1	36	102	9	0	0	1	0	0	0	0	0	0	0	0	0	0	31/10/1996 0:00:00
1985	3	12	1	1	36	101	9	0	0	232	0	9	0	0	0	0	0	0	0	0	31/10/1996 0:00:00
1985	3	11	4	3	36	1	1	0	0	0	0	0	3	16	92	51	99	225	23	0	31/10/1996 0:00:00
1985	3	11	4	21	36	186	1	0	0	0	0	0	2	0	0	0	0	0	0	0	31/10/1996 0:00:00
1985	3	51	3	16	35	120	9	0	0	0	0	0	0	0	0	0	0	4	0	0	31/10/1996 0:00:00
1985	3	11	4	21	36	2	1	0	0	0	0	0	1	0	0	0	0	0	0	0	31/10/1996 0:00:00
1985	3	11	4	21	36	1	1	0	0	0	0	0	9	0	0	0	0	0	0	0	31/10/1996 0:00:00
1985	3	11	4	3	36	186	1	0	0	0	0	0	0	0	1	0	0	0	0	0	31/10/1996 0:00:00
1984	3	12	5	13	31	101	1	0	0	0	0	0	52	164	21	37	1	0	0	0	31/10/1996 0:00:00
1984	3	12	5	11	31	3	1	0	0	1	0	0	0	19	0	0	0	0	0	0	31/10/1996 0:00:00
1984	3	12	5	11	31	2	1	0	0	1	0	0	0	19	0	0	0	0	0	0	31/10/1996 0:00:00
1984	3	12	5	11	31	1	1	0	0	12	0	0	0	303	0	0	0	0	0	0	31/10/1996 0:00:00
1984	3	12	5	10	31	118	1	0	0	0	0	0	0	4	0	0	0	0	0	0	31/10/1996 0:00:00
1984	3	12	5	10	31	112	1	0	0	0	7	0	0	7	0	1	0	0	0	0	31/10/1996 0:00:00
1984	3	12	5	10	31	103	1	0	0	0	5	0	0	0	0	0	0	0	0	0	31/10/1996 0:00:00
1984	3	12	5	10	31	101	1	0	0	0	1	0	0	1	0	0	0	0	0	0	31/10/1996 0:00:00
1984	3	12	5	11	31	112	1	0	0	0	0	0	0	6	0	0	0	0	0	0	31/10/1996 0:00:00
1984	3	51	4	1	31	101	1	0	0	0	0	0	90	168	56	0	0	0	0	0	31/10/1996 0:00:00
1984	3	51	1	1	31	112	9	0	0	0	0	0	0	1	3	5	5	0	0	0	31/10/1996 0:00:00
1984	3	53	1	1	31	188	9	0	0	0	0	0	0	0	1	2	0	0	0	0	31/10/1996 0:00:00
1984	3	53	1	1	31	120	9	0	0	0	0	0	0	0	1	1	1	0	0	0	31/10/1996 0:00:00
1984	3	53	1	1	31	118	9	0	0	1	0	0	0	0	2	3	0	0	0	0	31/10/1996 0:00:00
1984	3	53	1	1	31	112	9	0	0	0	0	0	0	1	9	38	16	3	0	0	31/10/1996 0:00:00
1984	3	53	1	1	31	101	9	0	0	1	0	0	3	208	1584	3529	1909	910	77	6	31/10/1996 0:00:00
1984	3	53	2	1	31	112	9	0	0	0	0	0	0	0	0	2	0	0	0	0	31/10/1996 0:00:00
1984	3	51	4	1	31	112	1	0	0	0	0	0	0	1	0	0	0	0	0	0	31/10/1996 0:00:00
1984	3	53	2	1	31	118	9	0	0	0	0	0	0	0	0	1	0	0	0	0	31/10/1996 0:00:00
1984	3	51	4	1	31	3	1	0	0	0	0	0	13	17	7	0	0	0	0	0	31/10/1996 0:00:00
1984	3	51	4	1	31	2	1	0	0	0	0	0	13	16	7	0	0	0	0	0	31/10/1996 0:00:00
1984	3	51	2	1	31	101	9	0	0	0	0	0	0	0	0	47	69	13	0	0	31/10/1996 0:00:00
1984	3	51	1	1	31	188	9	0	0	0	0	0	0	0	0	1	0	0	0	0	31/10/1996 0:00:00
1984	3	51	1	1	31	120	9	0	0	0	0	0	0	0	0	1	1	0	0	0	31/10/1996 0:00:00
1984	3	51	1	1	31	118	9	0	0	0	0	0	0	0	4	0	7	0	0	0	31/10/1996 0:00:00
1984	3	41	2	1	31	188	9	0	0	0	0	0	1	1	2	3	3	0	0	0	31/10/1996 0:00:00
1984	3	51	4	1	31	188	1	0	0	0	0	0	7	1	0	0	0	0	0	0	31/10/1996 0:00:00
1984	3	61	1	99	31	202	9	0	0	0	0	0	0	0	0	0	0	4	0	0	31/10/1996 0:00:00
1984	3	61	3	1	31	101	9	0	0	0	0	0	0	0	3	0	0	0	0	0	31/10/1996 0:00:00
1984	3	61	2	52	31	340	9	0	0	0	0	0	0	62	11	0	0	0	0	0	31/10/1996 0:00:00
1984	3	61	2	1	31	118	9	0	0	0	0	0	0	0	3	0	0	0	0	0	31/10/1996 0:00:00
1984	3	61	2	1	31	112	9	0	0	0	0	0	0	0	3	0	0	0	0	0	31/10/1996 0:00:00
1984	3	61	2	1	31	101	9	0	0	0	0	0	0	0	195	28	6	0	0	0	31/10/1996 0:00:00
1984	3	61	1	99	31	340	9	0	0	0	0	0	0	425	621	0	0	0	0	0	31/10/1996 0:00:00
1984	3	53	2	1	31	101	9	0	0	0	0	0	0	0	0	48	43	6	0	0	31/10/1996 0:00:00
1984	3	61	1	99	31	204	9	0	0	0	0	0	0	0	1	13	24	7	0	0	31/10/1996 0:00:00
1984	3	51	1	1	31	101	9	0	0	0	0	0	0	75	239	503	509	668	62	0	31/10/1996 0:00:00
1984	3	61	1	99	31	188	9	0	0	0	0	0	0	0	1	1	0	0	0	0	31/10/1996 0:00:00
1984	3	61	1	99	31	118	9	0	0	0	0	0	0	2	2	3	0	0	0	0	31/10/1996 0:00:00
1984	3	61	1	99	31	112	9	0	0	0	0	0	0	1	3	0	0	0	0	0	31/10/1996 0:00:00
1984	3	61	1	99	31	101	9	0	0	0	0	0	18	657	6630	1759	635	26	0	0	31/10/1996 0:00:00
1984	3	55	1	81	31	504	9	0	0	0	0	0	0	0	0	0	26	13	2	0	31/10/1996 0:00:00
1984	3	53	2	13	31	118	9	0	0	0	0	0	0	0	0	8	0	2	0	0	31/10/1996 0:00:00
1984	3	53	2	13	31	101	9	0	0	0	0	0	0	0	0	0	0	1	0	0	31/10/1996 0:00:00
1984	3	61	1	99	31	318	9	0	0	0	0	0	0	0	1	0	0	0	0	0	31/10/1996 0:00:00
1984	3	41	2	11	31	114	9	0	0	0	0	0	0	0	3	21	10	0	0	0	31/10/1996 0:00:00
1984	3	51	1	1	31	114	9	0	0	0	0	0	0	0	0	0	1	0	0	0	31/10/1996 0:00:00
1984	3	41	2	13	31	120	9	0	0	0	0	0	0	0	1	1	1	0	0	0	31/10/1996 0:00:00
1984	3	41	2	13	31	118	9	0	0	0	0	0	75	275	458	729	433	165	0	0	31/10/1996 0:00:00
1984	3	41	2	13	31	114	9	0	0	0	0	0	0	2	12	37	31	6	0	0	31/10/1996 0:00:00
1984	3	41	2	13	31	112	9	0	0	0	0	0	2	7	22	34	9	2	0	0	31/10/1996 0:00:00
1984	3	41	2	13	31	103	9	0	0	0	0	0	1	4	7	7	5	0	0	0	31/10/1996 0:00:00
1984	3	41	2	31	31	204	9	0	0	0	0	0	0	0	0	0	47	39	0	0	31/10/1996 0:00:00
1984	3	41	2	11	31	118	9	0	0	0	0	0	0	0	1	10	5	0	0	0	31/10/1996 0:00:00
1984	3	41	3	1	31	101	9	0	0	0	0	0	0	61	42	13	0	0	0	0	31/10/1996 0:00:00
1984	3	41	2	11	31	112	9	0	0	0	0	0	0	0	3	3	1	0	0	0	31/10/1996 0:00:00
1984	3	41	2	11	31	101	9	0	0	0	0	0	0	0	1	5	3	0	0	0	31/10/1996 0:00:00
1984	3	41	2	10	31	610	9	0	0	0	0	0	0	1	0	0	0	0	0	0	31/10/1996 0:00:00
1984	3	41	2	10	31	188	9	0	0	0	0	0	0	0	0	1	1	0	0	0	31/10/1996 0:00:00
1984	3	41	2	10	31	118	9	0	0	0	0	0	0	0	1	1	0	1	0	0	31/10/1996 0:00:00
1984	3	41	2	10	31	114	9	0	0	0	0	0	0	1	2	3	0	0	0	0	31/10/1996 0:00:00
1984	3	12	5	1	31	103	1	0	101	147	209	359	243	112	122	25	28	27	3	112	31/10/1996 0:00:00
1984	3	41	2	13	31	101	9	0	0	0	0	0	44	124	174	154	96	42	0	0	31/10/1996 0:00:00
1984	3	41	3	13	31	118	9	0	0	0	0	0	0	49	114	116	137	10	0	0	31/10/1996 0:00:00
1984	3	41	4	13	31	118	9	0	0	0	0	0	0	0	7	71	77	0	0	0	31/10/1996 0:00:00
1984	3	41	4	13	31	103	9	0	0	0	0	0	0	0	2	2	1	0	0	0	31/10/1996 0:00:00
1984	3	41	4	13	31	101	9	0	0	0	0	0	0	0	1	5	1	0	0	0	31/10/1996 0:00:00
1984	3	41	4	1	31	118	9	0	0	0	0	0	0	0	3	0	0	0	0	0	31/10/1996 0:00:00
1984	3	41	4	1	31	112	9	0	0	0	0	0	0	0	1	0	0	0	0	0	31/10/1996 0:00:00
1984	3	41	4	1	31	103	9	0	0	0	0	0	0	0	3	0	0	0	0	0	31/10/1996 0:00:00
1984	3	41	2	13	31	188	9	0	0	0	0	0	0	0	1	3	2	1	0	0	31/10/1996 0:00:00
1984	3	41	3	13	31	188	9	0	0	0	0	0	0	0	0	1	1	0	0	0	31/10/1996 0:00:00
1984	3	41	2	10	31	101	9	0	0	0	0	0	0	2	1	2	1	1	0	0	31/10/1996 0:00:00
1984	3	41	3	13	31	114	9	0	0	0	0	0	0	0	0	1	1	0	0	0	31/10/1996 0:00:00
1984	3	41	3	13	31	112	9	0	0	0	0	0	0	0	1	8	7	0	0	0	31/10/1996 0:00:00
1984	3	41	3	13	31	103	9	0	0	0	0	0	0	8	5	4	3	0	0	0	31/10/1996 0:00:00
1984	3	41	3	13	31	101	9	0	0	0	0	0	0	32	32	32	16	3	0	0	31/10/1996 0:00:00
1984	3	41	3	1	31	118	9	0	0	0	0	0	0	6	22	1	0	0	0	0	31/10/1996 0:00:00
1984	3	41	3	1	31	112	9	0	0	0	0	0	0	1	1	0	0	0	0	0	31/10/1996 0:00:00
1984	3	41	3	1	31	103	9	0	0	0	0	0	0	12	4	0	0	0	0	0	31/10/1996 0:00:00
1984	3	41	4	1	31	101	9	0	0	0	0	0	0	0	6	0	0	0	0	0	31/10/1996 0:00:00
1984	3	12	2	1	23	112	9	0	0	0	0	0	0	0	2	0	0	0	0	0	31/10/1996 0:00:00
1984	3	71	2	80	22	536	9	0	0	0	0	0	0	0	8	10	14	0	0	0	31/10/1996 0:00:00
1984	3	12	5	1	23	103	1	0	0	0	20	6	2	0	9	0	0	0	0	0	31/10/1996 0:00:00
1984	3	12	5	1	23	101	1	0	26	0	2480	1248	172	44	420	0	0	0	0	0	31/10/1996 0:00:00
1984	3	12	5	1	23	3	1	0	2	0	57	39	6	3	23	0	0	0	0	0	31/10/1996 0:00:00
1984	3	12	5	1	23	2	1	0	2	0	55	37	6	3	23	0	0	0	0	0	31/10/1996 0:00:00
1984	3	12	5	1	23	1	1	0	4	0	398	232	89	21	291	0	0	0	0	0	31/10/1996 0:00:00
1984	3	12	5	1	23	114	1	0	0	0	0	1	0	1	2	0	0	0	0	0	31/10/1996 0:00:00
1984	3	12	2	1	23	114	9	0	0	0	0	0	0	0	1	0	0	0	0	0	31/10/1996 0:00:00
1984	3	12	5	1	23	118	1	0	0	0	0	0	0	0	6	0	0	0	0	0	31/10/1996 0:00:00
1984	3	12	2	1	23	101	9	0	0	0	0	0	0	0	141	0	0	0	0	0	31/10/1996 0:00:00
1984	3	12	2	1	23	101	1	0	0	0	0	0	0	0	19	0	0	0	0	0	31/10/1996 0:00:00
1984	3	12	2	1	23	1	1	0	0	0	0	0	0	0	48	0	0	0	0	0	31/10/1996 0:00:00
1984	3	12	1	1	23	101	9	0	0	0	0	0	0	3	28	0	0	0	0	0	31/10/1996 0:00:00
1984	3	12	1	1	23	101	1	0	0	0	0	0	0	3	0	0	0	0	0	0	31/10/1996 0:00:00
1984	3	12	1	1	23	1	1	0	0	0	0	0	0	10	0	0	0	0	0	0	31/10/1996 0:00:00
1984	3	41	1	99	23	101	9	0	0	0	0	0	0	3	626	2449	1295	172	0	0	31/10/1996 0:00:00
1984	3	12	3	1	23	101	9	0	0	0	0	0	0	25	101	0	0	0	0	0	31/10/1996 0:00:00
1984	3	12	5	13	23	2	1	0	0	0	0	0	0	0	4	58	50	0	0	0	31/10/1996 0:00:00
1984	3	12	5	1	31	114	1	0	12	42	3	10	29	327	26	0	0	1	0	7	31/10/1996 0:00:00
1984	3	24	1	52	23	340	9	0	0	0	0	0	0	0	1	0	0	0	0	0	31/10/1996 0:00:00
1984	3	12	5	13	23	120	1	0	0	0	0	0	0	0	0	1	0	0	0	0	31/10/1996 0:00:00
1984	3	12	5	13	23	118	1	0	0	0	0	0	0	0	33	1141	614	0	0	0	31/10/1996 0:00:00
1984	3	12	5	13	23	114	1	0	0	0	0	0	0	0	4	2	17	0	0	0	31/10/1996 0:00:00
1984	3	12	5	13	23	112	1	0	0	0	0	0	0	0	2	1	1	0	0	0	31/10/1996 0:00:00
1984	3	12	5	1	23	112	1	0	0	0	0	0	0	0	20	0	0	0	0	0	31/10/1996 0:00:00
1984	3	12	5	13	23	3	1	0	0	0	0	0	0	0	4	58	52	0	0	0	31/10/1996 0:00:00
1984	3	71	1	80	22	536	9	0	0	0	0	0	0	0	6	19	1	0	0	0	31/10/1996 0:00:00
1984	3	12	5	13	23	1	1	0	0	0	0	0	0	0	60	854	682	0	0	0	31/10/1996 0:00:00
1984	3	12	5	3	23	103	1	0	0	0	0	0	0	0	0	37	0	0	0	0	31/10/1996 0:00:00
1984	3	12	5	3	23	101	1	0	0	0	0	0	0	0	0	2	0	0	0	0	31/10/1996 0:00:00
1984	3	12	5	3	23	3	1	0	0	0	0	0	0	0	0	1	0	0	0	0	31/10/1996 0:00:00
1984	3	12	5	3	23	2	1	0	0	0	0	0	0	0	0	1	0	0	0	0	31/10/1996 0:00:00
1984	3	12	5	3	23	1	1	0	0	0	0	0	0	0	0	8	0	0	0	0	31/10/1996 0:00:00
1984	3	12	5	1	23	188	1	0	0	0	1	1	0	0	2	0	0	0	0	0	31/10/1996 0:00:00
1984	3	12	5	13	23	101	1	0	0	0	0	0	0	0	6	52	4	0	0	0	31/10/1996 0:00:00
1984	3	12	5	10	22	112	1	0	0	0	0	0	0	0	0	0	6	0	0	0	31/10/1996 0:00:00
1984	3	10	5	72	23	632	9	0	0	0	0	0	0	0	105	0	0	0	0	0	31/10/1996 0:00:00
1984	3	12	5	13	22	1	1	0	0	0	0	0	0	0	29	706	768	0	0	0	31/10/1996 0:00:00
1984	3	12	5	11	22	114	1	0	0	0	0	0	0	0	0	0	2	0	0	0	31/10/1996 0:00:00
1984	3	12	5	11	22	3	1	0	0	0	0	0	0	0	0	0	1	0	0	0	31/10/1996 0:00:00
1984	3	12	5	11	22	2	1	0	0	0	0	0	0	0	0	0	1	0	0	0	31/10/1996 0:00:00
1984	3	12	5	11	22	1	1	0	0	0	0	0	0	0	0	0	7	0	0	0	31/10/1996 0:00:00
1984	3	12	5	13	22	3	1	0	0	0	0	0	0	0	2	49	51	0	0	0	31/10/1996 0:00:00
1984	3	12	5	10	22	118	1	0	0	0	0	0	0	0	0	0	3	0	0	0	31/10/1996 0:00:00
1984	3	12	5	13	22	101	1	0	0	0	0	0	0	0	0	20	14	0	0	0	31/10/1996 0:00:00
1984	3	12	5	10	22	3	1	0	0	0	0	0	0	0	0	0	2	0	0	0	31/10/1996 0:00:00
1984	3	12	5	10	22	2	1	0	0	0	0	0	0	0	0	0	2	0	0	0	31/10/1996 0:00:00
1984	3	12	5	10	22	1	1	0	0	0	0	0	0	0	0	0	30	0	0	0	31/10/1996 0:00:00
1984	3	10	5	72	22	632	9	0	0	0	0	0	0	0	1	0	0	0	0	0	31/10/1996 0:00:00
1984	3	41	2	1	21	101	9	0	0	0	0	0	0	0	0	11	0	0	0	0	31/10/1996 0:00:00
1984	3	41	1	99	21	342	9	0	0	0	0	0	0	0	2	7	0	0	0	0	31/10/1996 0:00:00
1984	3	41	1	99	21	318	9	0	0	0	0	0	0	0	0	1	0	0	0	0	31/10/1996 0:00:00
1984	3	12	5	10	22	188	1	0	0	0	0	0	0	0	0	0	3	0	0	0	31/10/1996 0:00:00
1984	3	41	1	99	22	112	9	0	0	0	0	0	0	0	0	1	0	0	0	0	31/10/1996 0:00:00
1984	3	41	2	13	22	118	9	0	0	0	0	0	0	0	0	9	0	0	0	0	31/10/1996 0:00:00
1984	3	41	2	13	22	112	9	0	0	0	0	0	0	0	0	1	0	0	0	0	31/10/1996 0:00:00
1984	3	41	2	1	22	101	9	0	0	0	0	0	0	0	0	85	0	0	0	0	31/10/1996 0:00:00
1984	3	41	1	99	22	536	9	0	0	0	0	0	0	0	1	0	0	0	0	0	31/10/1996 0:00:00
1984	3	41	1	99	22	432	9	0	0	0	0	0	0	0	1	0	0	0	0	0	31/10/1996 0:00:00
1984	3	41	1	99	22	342	9	0	0	0	0	0	0	6	38	69	2	0	0	0	31/10/1996 0:00:00
1984	3	12	5	13	22	2	1	0	0	0	0	0	0	0	2	45	51	0	0	0	31/10/1996 0:00:00
1984	3	41	1	99	22	118	9	0	0	0	0	0	0	0	0	7	0	0	0	0	31/10/1996 0:00:00
1984	3	41	1	99	23	112	9	0	0	0	0	0	0	0	0	6	2	0	0	0	31/10/1996 0:00:00
1984	3	41	1	99	22	101	9	0	0	0	0	0	0	0	0	69	7	0	0	0	31/10/1996 0:00:00
1984	3	12	5	13	22	188	1	0	0	0	0	0	0	0	0	0	1	0	0	0	31/10/1996 0:00:00
1984	3	12	5	13	22	120	1	0	0	0	0	0	0	0	0	0	1	0	0	0	31/10/1996 0:00:00
1984	3	12	5	13	22	118	1	0	0	0	0	0	0	0	14	927	699	0	0	0	31/10/1996 0:00:00
1984	3	12	5	13	22	114	1	0	0	0	0	0	0	0	0	0	6	0	0	0	31/10/1996 0:00:00
1984	3	12	5	13	22	112	1	0	0	0	0	0	0	0	0	6	3	0	0	0	31/10/1996 0:00:00
1984	3	12	5	13	22	103	1	0	0	0	0	0	0	0	0	0	6	0	0	0	31/10/1996 0:00:00
1984	3	41	1	99	22	318	9	0	0	0	0	0	0	0	3	15	1	0	0	0	31/10/1996 0:00:00
1984	3	12	3	1	31	1	1	0	0	0	0	0	0	24	0	45	0	0	0	0	31/10/1996 0:00:00
1984	3	12	1	1	31	101	9	0	0	0	0	0	0	0	64	27	0	0	0	0	31/10/1996 0:00:00
1984	3	12	4	1	31	1	1	0	65	28	14	0	42	0	0	0	0	0	0	0	31/10/1996 0:00:00
1984	3	12	3	1	31	118	9	0	0	0	0	0	0	0	3	0	0	0	0	0	31/10/1996 0:00:00
1984	3	12	3	1	31	114	9	0	0	0	0	0	0	0	7	0	0	0	0	0	31/10/1996 0:00:00
1984	3	12	3	1	31	112	9	0	0	0	0	0	0	1	9	0	0	0	0	0	31/10/1996 0:00:00
1984	3	12	3	1	31	103	9	0	0	0	0	0	0	0	2	0	0	0	0	0	31/10/1996 0:00:00
1984	3	12	4	1	31	3	1	0	9	3	2	0	3	0	0	0	0	0	0	0	31/10/1996 0:00:00
1984	3	12	3	1	31	101	1	0	0	0	0	0	0	2	0	9	0	0	0	0	31/10/1996 0:00:00
1984	3	12	4	1	31	101	1	0	291	110	4	0	29	0	0	0	0	0	0	0	31/10/1996 0:00:00
1984	3	12	2	1	31	118	9	0	0	0	0	0	0	0	2	0	0	0	0	0	31/10/1996 0:00:00
1984	3	12	2	1	31	114	9	0	0	0	0	0	0	0	3	0	0	0	0	0	31/10/1996 0:00:00
1984	3	12	2	1	31	112	9	0	0	0	0	0	0	0	8	0	0	0	0	0	31/10/1996 0:00:00
1984	3	12	2	1	31	101	9	0	0	0	0	0	0	12	402	29	0	0	0	0	31/10/1996 0:00:00
1984	3	12	2	1	31	101	1	0	0	0	0	0	0	0	18	0	0	0	0	0	31/10/1996 0:00:00
1984	3	12	2	1	31	1	1	0	0	0	0	0	0	0	44	0	0	0	0	0	31/10/1996 0:00:00
1984	3	41	1	1	23	101	9	0	0	0	0	0	0	0	3	20	18	0	0	0	31/10/1996 0:00:00
1984	3	12	3	1	31	101	9	0	0	0	0	0	14	24	517	34	0	0	0	0	31/10/1996 0:00:00
1984	3	12	4	3	31	101	1	0	0	8	0	0	3	0	0	0	0	0	0	0	31/10/1996 0:00:00
1984	3	62	1	71	31	610	1	0	0	0	0	0	20	313	461	258	239	279	67	0	31/10/1996 0:00:00
1984	3	12	5	1	31	101	1	0	3304	8409	3795	3221	2012	2772	1349	73	67	108	5	273	31/10/1996 0:00:00
1984	3	12	5	1	31	3	1	0	95	235	121	150	63	133	58	7	6	6	1	19	31/10/1996 0:00:00
1984	3	12	5	1	31	2	1	0	87	222	121	143	62	133	58	7	6	6	1	19	31/10/1996 0:00:00
1984	3	12	5	1	31	1	1	0	600	1539	993	1330	707	1892	777	100	89	98	15	236	31/10/1996 0:00:00
1984	3	12	4	3	31	114	1	0	0	1	0	0	0	0	0	0	0	0	0	0	31/10/1996 0:00:00
1984	3	12	4	1	31	2	1	0	9	3	2	0	3	0	0	0	0	0	0	0	31/10/1996 0:00:00
1984	3	12	4	3	31	103	1	0	0	8	0	0	51	0	0	0	0	0	0	0	31/10/1996 0:00:00
1984	3	11	2	1	31	101	9	0	0	0	0	0	0	0	19	0	0	0	0	0	31/10/1996 0:00:00
1984	3	12	4	3	31	3	1	0	0	1	0	0	2	0	0	0	0	0	0	0	31/10/1996 0:00:00
1984	3	12	4	3	31	2	1	0	0	1	0	0	2	0	0	0	0	0	0	0	31/10/1996 0:00:00
1984	3	12	4	3	31	1	1	0	0	8	0	0	27	0	0	0	0	0	0	0	31/10/1996 0:00:00
1984	3	12	4	1	31	188	1	0	2	0	1	0	0	0	0	0	0	0	0	0	31/10/1996 0:00:00
1984	3	12	4	1	31	114	1	0	2	2	0	0	0	0	0	0	0	0	0	0	31/10/1996 0:00:00
1984	3	12	4	1	31	112	1	0	1	1	0	0	1	0	0	0	0	0	0	0	31/10/1996 0:00:00
1984	3	12	4	1	31	103	1	0	8	1	2	0	4	0	0	0	0	0	0	0	31/10/1996 0:00:00
1984	3	12	4	3	31	112	1	0	0	0	0	0	1	0	0	0	0	0	0	0	31/10/1996 0:00:00
1984	3	41	2	1	23	118	9	0	0	0	0	0	0	0	0	0	1	0	0	0	31/10/1996 0:00:00
1984	3	12	1	1	31	112	9	0	0	0	0	0	0	0	1	0	0	0	0	0	31/10/1996 0:00:00
1984	3	41	3	13	23	112	9	0	0	0	0	0	0	0	0	0	1	0	0	0	31/10/1996 0:00:00
1984	3	41	3	13	23	101	9	0	0	0	0	0	0	0	0	0	8	15	10	0	31/10/1996 0:00:00
1984	3	41	3	1	23	118	9	0	0	0	0	0	0	0	0	0	1	6	1	0	31/10/1996 0:00:00
1984	3	41	3	1	23	101	9	0	0	0	0	0	0	0	28	66	18	16	36	0	31/10/1996 0:00:00
1984	3	41	2	13	23	118	9	0	0	0	0	0	0	0	0	20	46	215	0	0	31/10/1996 0:00:00
1984	3	41	3	13	23	188	9	0	0	0	0	0	0	0	0	0	0	1	0	0	31/10/1996 0:00:00
1984	3	41	2	13	23	101	9	0	0	0	0	0	0	0	0	1	2	1	0	0	31/10/1996 0:00:00
1984	3	41	4	13	23	101	9	0	0	0	0	0	0	0	0	0	1	15	0	0	31/10/1996 0:00:00
1984	3	41	2	1	23	101	9	0	0	0	0	0	0	0	221	702	305	85	0	0	31/10/1996 0:00:00
1984	3	41	1	99	23	432	9	0	0	0	0	0	0	4	10	5	2	1	0	0	31/10/1996 0:00:00
1984	3	41	1	99	23	342	9	0	0	0	0	0	0	3	19	6	0	0	0	0	31/10/1996 0:00:00
1984	3	41	1	99	23	318	9	0	0	0	0	0	0	25	150	25	5	0	0	0	31/10/1996 0:00:00
1984	3	41	1	99	23	202	9	0	0	0	0	0	0	0	1	1	3	1	0	0	31/10/1996 0:00:00
1984	3	41	1	99	23	148	9	0	0	0	0	0	0	0	0	1	0	0	0	0	31/10/1996 0:00:00
1984	3	41	1	99	23	118	9	0	0	0	0	0	0	0	1	32	104	114	0	0	31/10/1996 0:00:00
1984	3	41	2	13	23	112	9	0	0	0	0	0	0	0	0	2	1	0	0	0	31/10/1996 0:00:00
1984	3	51	4	1	23	112	1	0	0	0	0	0	0	0	1	0	0	1	0	0	31/10/1996 0:00:00
1984	3	11	1	1	31	101	9	0	0	0	0	0	0	0	12	0	0	0	0	0	31/10/1996 0:00:00
1984	3	71	1	80	23	536	9	0	0	0	0	0	0	0	0	2	0	0	0	0	31/10/1996 0:00:00
1984	3	61	2	1	23	101	9	0	0	0	0	0	0	0	58	83	18	0	0	0	31/10/1996 0:00:00
1984	3	61	1	1	23	318	9	0	0	0	0	0	0	0	0	1	0	0	0	0	31/10/1996 0:00:00
1984	3	61	1	1	23	101	9	0	0	0	0	0	0	4	1267	3375	813	0	0	0	31/10/1996 0:00:00
1984	3	53	2	1	23	101	9	0	0	0	0	0	0	0	0	0	21	0	0	0	31/10/1996 0:00:00
1984	3	41	3	13	23	118	9	0	0	0	0	0	0	0	0	0	64	158	46	0	31/10/1996 0:00:00
1984	3	51	4	1	23	188	1	0	0	0	0	0	0	0	0	1	0	0	0	0	31/10/1996 0:00:00
1984	3	12	5	1	31	112	1	0	2	14	14	24	27	71	21	0	0	0	0	2	31/10/1996 0:00:00
1984	3	51	4	1	23	101	1	0	0	0	0	0	0	0	103	62	0	81	1	0	31/10/1996 0:00:00
1984	3	51	4	1	23	3	1	0	0	0	0	0	0	0	12	8	0	20	4	0	31/10/1996 0:00:00
1984	3	51	4	1	23	2	1	0	0	0	0	0	0	0	12	8	0	19	3	0	31/10/1996 0:00:00
1984	3	51	2	1	23	101	9	0	0	0	0	0	0	0	0	0	0	16	0	0	31/10/1996 0:00:00
1984	3	51	1	1	23	101	9	0	0	0	0	0	0	0	0	8	71	37	0	0	31/10/1996 0:00:00
1984	3	41	4	13	23	188	9	0	0	0	0	0	0	0	0	0	0	1	0	0	31/10/1996 0:00:00
1984	3	41	4	13	23	118	9	0	0	0	0	0	0	0	0	0	17	122	0	0	31/10/1996 0:00:00
1984	3	53	1	1	23	101	9	0	0	0	0	0	0	0	79	624	260	53	0	0	31/10/1996 0:00:00
1984	3	51	2	1	32	112	9	0	0	0	0	0	0	0	3	1	1	0	0	0	31/10/1996 0:00:00
1984	3	51	1	1	32	101	9	0	2	0	14	0	1	11	25	1116	1461	724	75	0	31/10/1996 0:00:00
1984	3	51	4	1	32	112	1	0	0	0	0	0	2	0	0	3	5	0	0	0	31/10/1996 0:00:00
1984	3	51	4	1	32	101	1	0	0	0	0	9	45	0	0	82	111	0	0	0	31/10/1996 0:00:00
1984	3	51	4	1	32	3	1	0	0	0	0	6	8	0	0	10	14	0	0	0	31/10/1996 0:00:00
1984	3	51	4	1	32	2	1	0	0	0	0	5	8	0	0	10	14	0	0	0	31/10/1996 0:00:00
1984	3	51	3	1	32	101	9	0	0	0	0	0	0	0	0	1	10	14	1	0	31/10/1996 0:00:00
1984	3	53	1	1	32	112	9	0	0	0	0	0	0	0	0	9	7	0	0	0	31/10/1996 0:00:00
1984	3	51	2	22	32	118	9	0	0	0	0	0	0	0	0	0	1	0	0	0	31/10/1996 0:00:00
1984	3	53	1	1	32	114	9	0	0	0	0	0	0	0	0	0	4	0	0	0	31/10/1996 0:00:00
1984	3	51	2	1	32	101	9	0	0	0	0	0	1	0	16	31	44	30	0	0	31/10/1996 0:00:00
1984	3	51	1	1	32	188	9	0	0	0	0	0	0	0	0	4	4	2	0	0	31/10/1996 0:00:00
1984	3	51	1	1	32	122	9	0	0	0	0	0	0	0	0	3	0	0	0	0	31/10/1996 0:00:00
1984	3	51	1	1	32	118	9	0	0	0	10	0	0	0	0	0	4	0	0	0	31/10/1996 0:00:00
1984	3	51	1	1	32	114	9	0	0	0	0	0	0	0	0	0	1	0	0	0	31/10/1996 0:00:00
1984	3	51	1	1	32	112	9	0	0	0	0	0	0	0	0	24	17	2	0	0	31/10/1996 0:00:00
1984	3	61	1	99	32	504	9	0	0	0	0	0	0	0	0	1	2	0	0	0	31/10/1996 0:00:00
1984	3	51	2	22	32	188	9	0	0	0	0	0	0	0	0	6	15	0	0	0	31/10/1996 0:00:00
1984	3	61	1	99	32	101	9	0	0	0	0	0	1220	5605	11942	3415	89	28	4	0	31/10/1996 0:00:00
1984	3	41	2	11	32	101	9	0	0	0	0	0	0	0	0	13	4	0	0	0	31/10/1996 0:00:00
1984	3	61	1	99	32	318	9	0	0	0	0	0	0	4	3	0	0	0	1	0	31/10/1996 0:00:00
1984	3	61	1	99	32	204	9	0	0	0	0	0	0	0	0	2	0	1	0	0	31/10/1996 0:00:00
1984	3	61	1	99	32	122	9	0	0	0	0	0	0	0	1	0	0	0	0	0	31/10/1996 0:00:00
1984	3	61	1	99	32	118	9	0	0	0	0	0	6	22	25	8	3	1	0	0	31/10/1996 0:00:00
1984	3	61	1	99	32	114	9	0	0	0	0	0	0	0	1	0	0	0	0	0	31/10/1996 0:00:00
1984	3	53	1	1	32	101	9	0	15	57	11	0	20	599	707	3033	2014	838	85	3	31/10/1996 0:00:00
1984	3	61	1	99	32	102	9	0	0	0	0	0	0	1	0	0	0	0	0	0	31/10/1996 0:00:00
1984	3	41	3	13	32	188	9	0	0	0	0	0	0	1	4	7	1	0	0	0	31/10/1996 0:00:00
1984	3	55	1	81	32	504	9	0	0	0	0	0	0	0	0	135	145	53	3	1	31/10/1996 0:00:00
1984	3	53	3	1	32	101	9	0	0	0	0	0	0	0	0	0	3	1	1	0	31/10/1996 0:00:00
1984	3	53	2	1	32	101	9	0	0	0	0	0	0	0	0	11	30	11	0	0	31/10/1996 0:00:00
1984	3	53	1	1	32	504	9	0	0	0	0	0	0	0	0	7	3	0	0	0	31/10/1996 0:00:00
1984	3	53	1	1	32	204	9	0	0	0	0	0	0	0	0	0	2	0	0	0	31/10/1996 0:00:00
1984	3	53	1	1	32	188	9	0	0	0	0	0	0	0	0	0	1	0	0	0	31/10/1996 0:00:00
1984	3	53	1	1	32	118	9	0	0	0	0	0	0	1	1	2	4	0	0	0	31/10/1996 0:00:00
1984	3	61	1	99	32	112	9	0	0	0	0	0	0	8	5	3	1	0	0	0	31/10/1996 0:00:00
1984	3	41	2	13	32	118	9	0	0	0	0	0	39	150	393	512	316	25	0	0	31/10/1996 0:00:00
1984	3	51	1	1	32	106	9	0	0	0	0	0	0	0	0	0	1	1	0	0	31/10/1996 0:00:00
1984	3	41	3	1	32	114	9	0	0	0	0	0	0	4	4	2	2	0	0	0	31/10/1996 0:00:00
1984	3	41	3	1	32	112	9	0	0	0	0	0	8	31	18	4	2	0	0	0	31/10/1996 0:00:00
1984	3	41	3	1	32	103	9	0	0	0	0	0	6	24	11	3	7	2	0	0	31/10/1996 0:00:00
1984	3	41	3	1	32	101	9	0	0	0	0	0	128	261	155	128	91	10	4	0	31/10/1996 0:00:00
1984	3	41	2	22	32	188	9	0	0	0	0	0	0	0	0	1	7	0	0	0	31/10/1996 0:00:00
1984	3	41	3	1	32	188	9	0	0	0	0	0	0	4	2	2	1	1	0	0	31/10/1996 0:00:00
1984	3	41	2	13	32	188	9	0	0	0	0	0	0	1	2	4	1	1	0	0	31/10/1996 0:00:00
1984	3	41	3	10	32	101	9	0	0	0	0	0	0	16	8	6	6	1	0	0	31/10/1996 0:00:00
1984	3	41	2	13	32	114	9	0	0	0	0	0	0	0	0	7	5	2	0	0	31/10/1996 0:00:00
1984	3	41	2	13	32	112	9	0	0	0	0	0	2	10	16	24	12	3	0	0	31/10/1996 0:00:00
1984	3	41	2	13	32	103	9	0	0	0	0	0	0	3	7	13	4	0	0	0	31/10/1996 0:00:00
1984	3	41	2	13	32	101	9	0	0	0	0	0	15	82	75	63	15	3	0	0	31/10/1996 0:00:00
1984	3	41	2	11	32	118	9	0	0	0	0	0	0	0	0	3	9	0	0	0	31/10/1996 0:00:00
1984	3	41	2	11	32	114	9	0	0	0	0	0	0	0	3	23	18	0	0	0	31/10/1996 0:00:00
1984	3	62	1	71	31	2	1	0	0	0	0	0	7	129	194	148	116	130	43	0	31/10/1996 0:00:00
1984	3	41	2	22	32	118	9	0	0	0	0	0	0	0	0	0	1	0	0	0	31/10/1996 0:00:00
1984	3	41	3	11	32	114	9	0	0	0	0	0	0	2	5	17	4	0	0	0	31/10/1996 0:00:00
1984	3	41	3	13	32	120	9	0	0	0	0	0	0	0	0	1	0	0	0	0	31/10/1996 0:00:00
1984	3	41	3	13	32	118	9	0	0	0	0	0	0	17	99	238	69	4	0	0	31/10/1996 0:00:00
1984	3	41	3	13	32	114	9	0	0	0	0	0	0	3	9	24	5	0	0	0	31/10/1996 0:00:00
1984	3	41	3	13	32	112	9	0	0	0	0	0	0	7	12	22	9	0	0	0	31/10/1996 0:00:00
1984	3	41	3	13	32	103	9	0	0	0	0	0	0	2	9	20	9	0	0	0	31/10/1996 0:00:00
1984	3	41	3	13	32	101	9	0	0	0	0	0	0	10	41	68	26	2	0	0	31/10/1996 0:00:00
1984	3	41	3	1	32	118	9	0	0	0	0	0	11	61	28	10	15	2	0	0	31/10/1996 0:00:00
1984	3	41	3	11	32	118	9	0	0	0	0	0	0	1	0	8	2	0	0	0	31/10/1996 0:00:00
1984	3	61	2	1	32	101	9	0	0	0	0	0	43	147	418	109	22	0	0	0	31/10/1996 0:00:00
1984	3	41	3	11	32	112	9	0	0	0	0	0	0	1	5	4	0	0	0	0	31/10/1996 0:00:00
1984	3	41	3	11	32	101	9	0	0	0	0	0	0	1	1	4	1	0	0	0	31/10/1996 0:00:00
1984	3	41	3	10	32	188	9	0	0	0	0	0	0	3	3	14	7	2	0	0	31/10/1996 0:00:00
1984	3	41	3	10	32	118	9	0	0	0	0	0	0	3	6	4	2	0	0	0	31/10/1996 0:00:00
1984	3	41	3	10	32	114	9	0	0	0	0	0	0	8	10	24	3	0	0	0	31/10/1996 0:00:00
1984	3	41	3	10	32	112	9	0	0	0	0	0	0	42	33	53	29	8	0	0	31/10/1996 0:00:00
1984	3	41	3	10	32	103	9	0	0	0	0	0	0	1	0	0	1	0	0	0	31/10/1996 0:00:00
1984	3	41	3	11	32	188	9	0	0	0	0	0	0	0	1	1	0	0	0	0	31/10/1996 0:00:00
1984	3	12	5	1	34	102	1	0	0	0	1	0	6	0	0	0	0	0	0	0	31/10/1996 0:00:00
1984	3	12	4	12	34	102	1	0	0	0	0	0	1	0	0	0	0	0	0	0	31/10/1996 0:00:00
1984	3	12	5	10	34	2	1	0	51	14	35	43	50	167	203	36	5	5	44	3	31/10/1996 0:00:00
1984	3	12	5	10	34	1	1	0	855	246	565	611	973	2791	3388	573	53	63	657	41	31/10/1996 0:00:00
1984	3	12	5	1	34	188	1	0	0	0	0	0	1	0	0	0	0	0	0	0	31/10/1996 0:00:00
1984	3	12	5	1	34	186	1	0	0	0	0	0	0	1	0	0	0	0	0	0	31/10/1996 0:00:00
1984	3	12	5	1	34	116	1	0	0	5	6	37	279	53	79	20	0	2	5	6	31/10/1996 0:00:00
1984	3	12	5	10	34	101	1	0	24	9	12	30	92	384	216	30	1	0	9	0	31/10/1996 0:00:00
1984	3	12	5	1	34	112	1	0	0	4	4	31	220	62	79	29	0	1	3	0	31/10/1996 0:00:00
1984	3	12	5	10	34	102	1	0	1	0	0	0	2	2	0	0	0	0	2	0	31/10/1996 0:00:00
1984	3	12	5	1	34	101	1	0	1	19	24	106	542	131	138	52	0	3	64	15	31/10/1996 0:00:00
1984	3	12	5	1	34	3	1	0	1	2	4	11	60	18	22	5	0	1	3	1	31/10/1996 0:00:00
1984	3	12	5	1	34	2	1	0	1	2	4	11	60	18	22	5	0	1	3	1	31/10/1996 0:00:00
1984	3	12	5	1	34	1	1	0	6	27	45	169	1026	269	348	86	0	10	69	14	31/10/1996 0:00:00
1984	3	12	4	12	34	116	1	0	20	0	15	245	49	32	9	9	0	0	0	0	31/10/1996 0:00:00
1984	3	12	4	12	34	114	1	0	0	0	0	1	0	0	0	0	0	0	0	0	31/10/1996 0:00:00
1984	3	61	1	99	32	340	9	0	0	0	0	0	0	6604	8214	0	0	0	0	0	31/10/1996 0:00:00
1984	3	12	5	1	34	114	1	0	0	2	2	0	0	0	0	0	0	0	0	0	31/10/1996 0:00:00
1984	3	12	5	11	34	1	1	0	0	0	21	9	0	0	0	9	0	0	0	0	31/10/1996 0:00:00
1984	3	12	2	3	41	103	9	0	0	0	0	0	0	0	1	0	1	0	0	0	31/10/1996 0:00:00
1984	3	12	5	12	34	2	1	0	24	9	39	261	141	39	33	12	1	1	5	0	31/10/1996 0:00:00
1984	3	12	5	12	34	1	1	0	363	149	550	4209	2439	712	544	198	5	8	56	0	31/10/1996 0:00:00
1984	3	12	5	11	34	114	1	0	0	0	5	1	0	0	0	2	0	0	0	0	31/10/1996 0:00:00
1984	3	12	5	11	34	112	1	0	0	0	3	1	0	0	0	1	0	0	0	0	31/10/1996 0:00:00
1984	3	12	5	11	34	101	1	0	0	0	0	1	0	0	0	1	0	0	0	0	31/10/1996 0:00:00
1984	3	12	5	10	34	3	1	0	51	14	35	44	54	169	203	36	5	5	44	3	31/10/1996 0:00:00
1984	3	12	5	11	34	2	1	0	0	0	1	1	0	0	0	1	0	0	0	0	31/10/1996 0:00:00
1984	3	12	4	12	34	101	1	0	0	0	0	22	19	9	5	3	0	0	0	0	31/10/1996 0:00:00
1984	3	12	5	10	34	188	1	0	2	0	2	2	0	1	2	2	0	1	1	3	31/10/1996 0:00:00
1984	3	12	5	10	34	120	1	0	1	0	1	0	0	0	0	1	0	0	1	0	31/10/1996 0:00:00
1984	3	12	5	10	34	118	1	0	0	0	0	0	0	0	1	0	0	0	0	1	31/10/1996 0:00:00
1984	3	12	5	10	34	116	1	0	171	55	36	132	203	232	281	39	1	0	12	0	31/10/1996 0:00:00
1984	3	12	5	10	34	114	1	0	4	2	35	0	0	1	4	5	0	1	0	0	31/10/1996 0:00:00
1984	3	12	5	10	34	112	1	0	400	110	149	275	405	1832	2066	310	19	22	431	23	31/10/1996 0:00:00
1984	3	12	5	10	34	103	1	0	0	0	0	0	0	0	1	1	0	0	0	0	31/10/1996 0:00:00
1984	3	12	5	11	34	3	1	0	0	0	1	1	0	0	0	1	0	0	0	0	31/10/1996 0:00:00
1984	3	62	1	99	32	308	9	0	0	0	0	0	0	0	0	0	10	2	0	0	31/10/1996 0:00:00
1984	3	12	4	12	34	112	1	0	9	0	10	96	22	17	7	5	0	0	0	0	31/10/1996 0:00:00
1984	3	62	3	71	32	3	1	0	0	12	0	26	105	238	231	145	104	137	65	15	31/10/1996 0:00:00
1984	3	62	3	71	32	2	1	0	0	9	0	26	96	200	203	134	99	122	55	10	31/10/1996 0:00:00
1984	3	62	2	71	32	610	1	0	0	0	0	22	126	325	260	147	93	42	48	0	31/10/1996 0:00:00
1984	3	62	2	71	32	188	1	0	0	0	0	0	0	1	0	0	0	0	0	0	31/10/1996 0:00:00
1984	3	62	2	71	32	3	1	0	0	0	0	6	63	143	151	130	76	45	23	0	31/10/1996 0:00:00
1984	3	71	1	80	32	536	9	0	0	0	0	0	0	0	0	1	4	4	1	0	31/10/1996 0:00:00
1984	3	62	1	99	32	622	9	0	0	0	0	1	32	126	37	0	0	0	0	0	31/10/1996 0:00:00
1984	3	12	4	1	34	1	1	0	0	0	0	14	124	30	10	38	0	0	0	0	31/10/1996 0:00:00
1984	3	62	1	71	32	610	1	0	0	0	0	0	0	0	0	0	5	46	47	17	31/10/1996 0:00:00
1984	3	62	1	71	32	3	1	0	0	0	0	0	0	0	0	0	2	11	12	6	31/10/1996 0:00:00
1984	3	62	1	71	32	2	1	0	0	0	0	0	0	0	0	0	2	11	12	6	31/10/1996 0:00:00
1984	3	61	3	52	32	340	9	0	0	0	0	0	0	0	6	0	0	0	0	0	31/10/1996 0:00:00
1984	3	61	3	1	32	101	9	0	0	0	0	0	0	16	20	19	0	2	4	0	31/10/1996 0:00:00
1984	3	61	2	81	32	504	9	0	0	0	0	0	0	0	0	1	1	0	0	0	31/10/1996 0:00:00
1984	3	61	2	52	32	340	9	0	0	0	0	0	0	146	234	0	0	0	0	0	31/10/1996 0:00:00
1984	3	62	2	71	32	2	1	0	0	0	0	6	55	138	145	128	68	36	19	0	31/10/1996 0:00:00
1984	3	12	4	10	34	2	1	0	3	1	4	4	0	10	21	0	0	0	0	0	31/10/1996 0:00:00
1984	3	12	4	12	34	3	1	0	2	0	3	31	9	3	3	1	0	0	0	0	31/10/1996 0:00:00
1984	3	12	4	12	34	2	1	0	2	0	3	31	9	3	3	1	0	0	0	0	31/10/1996 0:00:00
1984	3	12	4	12	34	1	1	0	38	0	34	502	139	65	33	20	0	0	0	0	31/10/1996 0:00:00
1984	3	12	4	10	34	186	1	0	0	0	0	0	0	0	1	0	0	0	0	0	31/10/1996 0:00:00
1984	3	12	4	10	34	116	1	0	9	0	14	19	0	22	39	0	0	0	0	0	31/10/1996 0:00:00
1984	3	12	4	10	34	112	1	0	12	1	25	22	0	85	181	0	0	0	0	0	31/10/1996 0:00:00
1984	3	62	3	71	32	610	1	0	0	23	0	107	323	1041	865	340	235	264	131	19	31/10/1996 0:00:00
1984	3	12	4	10	34	3	1	0	3	1	4	4	0	10	21	0	0	0	0	0	31/10/1996 0:00:00
1984	3	41	2	10	32	188	9	0	0	0	0	0	0	1	2	1	1	0	0	0	31/10/1996 0:00:00
1984	3	12	4	10	34	1	1	0	31	7	72	65	0	179	362	0	0	0	0	0	31/10/1996 0:00:00
1984	3	12	4	1	34	116	1	0	0	0	0	2	37	7	1	12	0	0	0	0	31/10/1996 0:00:00
1984	3	12	4	1	34	112	1	0	0	0	0	5	22	9	1	6	0	0	0	0	31/10/1996 0:00:00
1984	3	12	4	1	34	102	1	0	0	0	0	0	1	0	0	0	0	0	0	0	31/10/1996 0:00:00
1984	3	12	4	1	34	101	1	0	0	0	0	21	56	28	6	22	0	0	0	0	31/10/1996 0:00:00
1984	3	12	4	1	34	3	1	0	0	0	0	1	6	2	1	2	0	0	0	0	31/10/1996 0:00:00
1984	3	12	4	1	34	2	1	0	0	0	0	1	6	2	1	2	0	0	0	0	31/10/1996 0:00:00
1984	3	12	4	10	34	101	1	0	0	0	0	7	0	16	21	0	0	0	0	0	31/10/1996 0:00:00
1984	3	12	4	12	32	116	1	0	0	0	0	17	36	23	22	5	0	0	0	0	31/10/1996 0:00:00
1984	3	12	4	10	32	114	1	0	0	0	0	0	0	0	1	0	0	0	0	0	31/10/1996 0:00:00
1984	3	12	5	1	32	112	1	0	293	151	929	381	982	801	694	155	31	2	64	110	31/10/1996 0:00:00
1984	3	12	5	1	32	103	1	0	114	19	14	57	2	0	0	2	42	84	11	1	31/10/1996 0:00:00
1984	3	12	5	1	32	102	1	0	1	0	1	2	5	0	0	0	0	1	1	9	31/10/1996 0:00:00
1984	3	12	5	1	32	101	1	0	6089	6870	5339	4004	3956	2031	1305	345	404	543	667	1997	31/10/1996 0:00:00
1984	3	12	5	1	32	3	1	0	250	221	311	213	288	194	158	32	35	45	54	110	31/10/1996 0:00:00
1984	3	12	5	1	32	116	1	0	0	0	1	117	996	533	408	70	2	0	11	6	31/10/1996 0:00:00
1984	3	12	5	1	32	1	1	0	3605	2158	4640	2537	4757	3129	2640	580	509	570	671	1596	31/10/1996 0:00:00
1984	3	12	5	1	32	118	1	0	4	1	0	0	1	2	0	0	1	4	3	7	31/10/1996 0:00:00
1984	3	12	4	12	32	112	1	0	0	0	0	14	16	9	15	3	0	0	0	0	31/10/1996 0:00:00
1984	3	12	4	12	32	101	1	0	0	0	0	6	8	11	11	3	0	0	0	0	31/10/1996 0:00:00
1984	3	12	4	12	32	3	1	0	0	0	0	2	4	2	3	1	0	0	0	0	31/10/1996 0:00:00
1984	3	12	4	12	32	2	1	0	0	0	0	2	4	2	3	1	0	0	0	0	31/10/1996 0:00:00
1984	3	12	4	12	32	1	1	0	0	0	0	43	68	44	70	20	0	0	0	0	31/10/1996 0:00:00
1984	3	12	4	10	32	188	1	0	0	0	1	0	0	0	0	0	0	0	0	0	31/10/1996 0:00:00
1984	3	12	5	10	32	1	1	0	1256	272	1938	2616	2116	3277	3863	918	120	53	213	8	31/10/1996 0:00:00
1984	3	12	5	1	32	2	1	0	244	217	309	208	287	193	156	32	35	45	54	110	31/10/1996 0:00:00
1984	3	12	5	3	32	1	1	0	68	76	66	34	3	35	0	0	108	241	12	0	31/10/1996 0:00:00
1984	3	41	2	11	32	112	9	0	0	0	0	0	0	0	0	2	1	0	0	0	31/10/1996 0:00:00
1984	3	12	5	3	32	118	1	0	1	0	0	0	0	1	0	0	1	1	0	0	31/10/1996 0:00:00
1984	3	12	5	3	32	114	1	0	3	3	1	1	0	2	0	0	1	3	0	0	31/10/1996 0:00:00
1984	3	12	5	3	32	112	1	0	0	1	18	2	0	0	0	0	0	0	0	0	31/10/1996 0:00:00
1984	3	12	5	3	32	103	1	0	98	57	55	36	3	63	0	0	103	227	6	0	31/10/1996 0:00:00
1984	3	12	5	3	32	101	1	0	5	0	12	9	0	0	0	0	65	126	2	0	31/10/1996 0:00:00
1984	3	12	5	1	32	114	1	0	48	15	4	3	4	4	4	1	1	5	4	5	31/10/1996 0:00:00
1984	3	12	5	3	32	2	1	0	7	11	6	6	1	3	0	0	7	16	1	0	31/10/1996 0:00:00
1984	3	12	4	10	32	112	1	0	2	0	43	33	12	16	141	8	0	0	0	0	31/10/1996 0:00:00
1984	3	12	5	2	32	112	1	0	0	0	0	0	0	0	0	0	0	1	0	2	31/10/1996 0:00:00
1984	3	12	5	2	32	102	1	0	0	0	0	0	0	0	0	0	0	1	0	9	31/10/1996 0:00:00
1984	3	12	5	2	32	3	1	0	0	0	0	0	0	0	0	0	0	1	0	1	31/10/1996 0:00:00
1984	3	12	5	2	32	2	1	0	0	0	0	0	0	0	0	0	0	1	0	1	31/10/1996 0:00:00
1984	3	12	5	2	32	1	1	0	0	0	0	0	0	0	0	0	0	12	0	13	31/10/1996 0:00:00
1984	3	12	5	1	32	188	1	0	91	68	27	8	25	7	10	1	8	9	6	36	31/10/1996 0:00:00
1984	3	12	5	1	32	120	1	0	5	4	1	1	0	0	0	0	0	1	1	1	31/10/1996 0:00:00
1984	3	12	5	3	32	3	1	0	7	12	6	6	1	3	0	0	7	16	1	0	31/10/1996 0:00:00
1984	3	62	3	71	31	3	1	0	0	0	0	0	0	38	61	40	42	36	4	0	31/10/1996 0:00:00
1984	3	12	4	10	32	116	1	0	0	0	0	3	1	0	22	0	0	0	0	0	31/10/1996 0:00:00
1984	3	12	3	1	32	112	9	0	0	0	0	0	0	5	0	3	2	9	0	0	31/10/1996 0:00:00
1984	3	12	3	1	32	101	9	0	0	0	0	0	0	5	0	118	234	216	76	0	31/10/1996 0:00:00
1984	3	12	2	1	32	112	9	0	0	0	0	0	0	0	0	0	1	0	0	0	31/10/1996 0:00:00
1984	3	12	2	1	32	101	9	0	0	0	0	0	0	0	0	0	30	14	0	0	31/10/1996 0:00:00
1984	3	72	1	87	31	552	9	0	0	0	0	0	0	0	1	0	0	0	0	0	31/10/1996 0:00:00
1984	3	12	4	1	32	1	1	0	141	84	102	100	330	122	255	28	0	0	0	0	31/10/1996 0:00:00
1984	3	62	3	71	31	610	1	0	0	0	0	0	0	173	222	153	131	114	25	0	31/10/1996 0:00:00
1984	3	12	4	1	32	2	1	0	13	12	6	5	22	7	15	2	0	0	0	0	31/10/1996 0:00:00
1984	3	62	3	71	31	2	1	0	0	0	0	0	0	38	61	40	41	36	10	0	31/10/1996 0:00:00
1984	3	62	2	71	31	610	1	0	0	0	0	0	78	540	785	501	314	260	30	0	31/10/1996 0:00:00
1984	3	62	2	71	31	3	1	0	0	0	0	0	22	153	226	182	120	132	19	0	31/10/1996 0:00:00
1984	3	62	2	71	31	2	1	0	0	0	0	0	22	149	222	178	115	121	19	0	31/10/1996 0:00:00
1984	3	62	1	79	31	622	9	0	0	0	0	0	106	314	87	0	0	0	0	0	31/10/1996 0:00:00
1984	3	62	1	79	31	610	9	0	0	0	0	0	0	15	18	14	12	11	2	0	31/10/1996 0:00:00
1984	3	12	5	12	34	101	1	0	10	8	16	189	343	116	108	31	0	1	2	0	31/10/1996 0:00:00
1984	3	72	1	87	31	520	9	0	0	0	0	0	0	0	1	0	0	0	0	0	31/10/1996 0:00:00
1984	3	12	4	3	32	1	1	0	0	0	0	0	14	0	0	0	0	0	0	0	31/10/1996 0:00:00
1984	3	12	4	10	32	101	1	0	0	0	3	10	6	8	54	6	0	0	0	0	31/10/1996 0:00:00
1984	3	12	4	10	32	3	1	0	1	0	2	7	2	2	19	2	0	0	0	0	31/10/1996 0:00:00
1984	3	12	4	10	32	2	1	0	1	0	2	7	2	2	19	2	0	0	0	0	31/10/1996 0:00:00
1984	3	12	4	10	32	1	1	0	5	0	41	71	29	33	272	29	0	0	0	0	31/10/1996 0:00:00
1984	3	12	4	3	32	112	1	0	0	0	0	0	1	0	0	0	0	0	0	0	31/10/1996 0:00:00
1984	3	12	4	3	32	103	1	0	0	0	0	0	7	0	0	0	0	0	0	0	31/10/1996 0:00:00
1984	3	12	3	10	32	112	9	0	21	9	0	0	0	0	0	0	0	0	0	0	31/10/1996 0:00:00
1984	3	12	4	3	32	2	1	0	0	0	0	0	2	0	0	0	0	0	0	0	31/10/1996 0:00:00
1984	3	12	5	10	32	2	1	0	85	20	123	169	127	211	242	56	8	4	17	1	31/10/1996 0:00:00
1984	3	12	4	1	32	188	1	0	5	1	2	0	2	0	0	0	0	0	0	0	31/10/1996 0:00:00
1984	3	12	4	1	32	116	1	0	2	0	0	17	81	23	55	7	0	0	0	0	31/10/1996 0:00:00
1984	3	12	4	1	32	114	1	0	1	2	0	0	0	0	0	0	0	0	0	0	31/10/1996 0:00:00
1984	3	12	4	1	32	112	1	0	6	1	23	26	69	35	41	7	0	0	0	0	31/10/1996 0:00:00
1984	3	12	4	1	32	102	1	0	0	0	0	0	0	1	0	0	0	0	0	0	31/10/1996 0:00:00
1984	3	12	4	1	32	101	1	0	315	406	66	42	199	65	106	10	0	0	0	0	31/10/1996 0:00:00
1984	3	12	4	1	32	3	1	0	14	12	6	5	22	7	15	2	0	0	0	0	31/10/1996 0:00:00
1984	3	12	4	3	32	3	1	0	0	0	0	0	2	0	0	0	0	0	0	0	31/10/1996 0:00:00
1984	3	41	1	99	32	101	9	0	75	38	11	20	1117	3286	5415	2041	477	165	77	28	31/10/1996 0:00:00
1984	3	24	1	99	32	204	9	0	0	0	0	0	0	0	0	0	30	184	86	0	31/10/1996 0:00:00
1984	3	41	1	99	32	122	9	0	0	0	0	0	3	14	5	12	3	1	0	0	31/10/1996 0:00:00
1984	3	41	1	99	32	120	9	0	0	0	0	0	0	1	1	3	0	0	0	0	31/10/1996 0:00:00
1984	3	41	1	99	32	118	9	0	0	0	0	0	155	454	774	960	342	77	4	7	31/10/1996 0:00:00
1984	3	41	1	99	32	114	9	0	0	0	0	0	0	6	29	117	63	4	0	0	31/10/1996 0:00:00
1984	3	41	1	99	32	112	9	0	0	0	2	18	169	480	399	619	127	46	0	0	31/10/1996 0:00:00
1984	3	41	1	99	32	188	9	0	0	0	0	0	1	6	19	55	38	13	0	0	31/10/1996 0:00:00
1984	3	41	1	99	32	103	9	0	0	0	0	0	9	23	18	17	4	0	0	0	31/10/1996 0:00:00
1984	3	41	1	99	32	202	9	0	0	0	0	2	34	30	5	3	0	14	132	18	31/10/1996 0:00:00
1984	3	31	3	52	32	340	9	0	0	0	0	0	0	1669	808	0	0	0	0	0	31/10/1996 0:00:00
1984	3	31	3	31	32	204	9	0	0	0	0	0	0	0	0	0	19	133	243	0	31/10/1996 0:00:00
1984	3	31	2	52	32	340	9	0	0	0	0	0	0	5968	1528	0	0	0	0	0	31/10/1996 0:00:00
1984	3	31	2	31	32	204	9	0	0	0	0	0	0	0	0	0	68	185	46	0	31/10/1996 0:00:00
1984	3	31	1	99	32	340	9	0	0	0	0	0	0	5384	1689	0	0	0	0	0	31/10/1996 0:00:00
1984	3	31	1	99	32	204	9	0	0	0	0	0	0	0	0	5	10	122	38	0	31/10/1996 0:00:00
1984	3	12	5	3	32	188	1	0	0	1	0	1	0	0	0	0	1	2	0	0	31/10/1996 0:00:00
1984	3	41	1	99	32	106	9	0	0	0	0	0	0	0	0	0	0	0	1	0	31/10/1996 0:00:00
1984	3	41	2	1	32	112	9	0	0	0	0	0	33	38	8	20	11	3	0	0	31/10/1996 0:00:00
1984	3	41	2	10	32	118	9	0	0	0	0	0	0	1	5	18	5	0	0	0	31/10/1996 0:00:00
1984	3	41	2	10	32	114	9	0	0	0	0	0	0	0	0	3	4	0	0	0	31/10/1996 0:00:00
1984	3	41	2	10	32	112	9	0	0	0	0	0	18	42	47	91	38	0	0	0	31/10/1996 0:00:00
1984	3	41	2	10	32	101	9	0	0	0	0	0	4	20	13	11	5	0	0	0	31/10/1996 0:00:00
1984	3	41	2	1	32	188	9	0	0	0	0	0	1	2	1	5	1	0	0	0	31/10/1996 0:00:00
1984	3	41	2	1	32	132	9	0	0	0	0	0	0	1	1	0	0	0	0	0	31/10/1996 0:00:00
1984	3	41	1	99	32	132	9	0	0	0	0	0	0	0	0	0	2	0	0	0	31/10/1996 0:00:00
1984	3	41	2	1	32	114	9	0	0	0	0	0	0	1	0	2	6	0	0	0	31/10/1996 0:00:00
1984	3	22	3	10	32	112	1	0	0	0	0	0	0	0	0	0	7	0	0	0	31/10/1996 0:00:00
1984	3	41	2	1	32	103	9	0	0	0	0	0	9	14	1	1	0	0	0	0	31/10/1996 0:00:00
1984	3	41	2	1	32	101	9	0	2	0	0	0	378	286	155	96	24	3	0	0	31/10/1996 0:00:00
1984	3	41	1	99	32	610	9	0	0	0	0	0	0	1	0	0	0	0	0	0	31/10/1996 0:00:00
1984	3	41	1	99	32	400	9	0	0	0	0	0	0	0	0	0	0	4	0	0	31/10/1996 0:00:00
1984	3	41	1	99	32	340	9	0	0	0	0	0	0	29	0	0	0	0	0	0	31/10/1996 0:00:00
1984	3	41	1	99	32	318	9	0	0	0	0	0	0	90	46	8	1	0	0	0	31/10/1996 0:00:00
1984	3	41	1	99	32	204	9	0	0	0	0	0	0	0	2	15	15	19	12	0	31/10/1996 0:00:00
1984	3	41	2	1	32	118	9	0	0	0	0	0	43	43	18	22	4	1	0	0	31/10/1996 0:00:00
1984	3	12	5	10	32	118	1	0	0	0	0	0	0	0	0	0	0	0	1	0	31/10/1996 0:00:00
1984	3	24	1	99	32	340	9	0	0	0	0	0	0	464	515	3	0	0	0	0	31/10/1996 0:00:00
1984	3	12	5	12	32	101	1	0	0	0	0	73	456	217	192	17	2	0	0	0	31/10/1996 0:00:00
1984	3	12	5	12	32	3	1	0	0	0	2	24	104	41	46	7	2	0	0	0	31/10/1996 0:00:00
1984	3	12	5	12	32	2	1	0	0	0	2	24	102	41	46	7	2	0	0	0	31/10/1996 0:00:00
1984	3	12	5	12	32	1	1	0	0	0	26	361	1836	755	876	123	25	0	0	0	31/10/1996 0:00:00
1984	3	12	5	10	32	188	1	0	11	1	12	2	1	8	54	0	0	0	2	0	31/10/1996 0:00:00
1984	3	12	5	12	32	114	1	0	0	0	0	0	0	0	2	0	0	0	0	0	31/10/1996 0:00:00
1984	3	12	5	10	32	120	1	0	1	0	0	0	0	0	0	0	0	0	0	0	31/10/1996 0:00:00
1984	3	12	5	12	32	116	1	0	0	0	10	140	869	376	349	37	6	0	0	0	31/10/1996 0:00:00
1984	3	12	5	10	32	116	1	0	3	0	2	73	101	188	295	126	1	2	9	0	31/10/1996 0:00:00
1984	3	12	5	10	32	114	1	0	1	0	5	0	0	1	10	3	0	0	1	0	31/10/1996 0:00:00
1984	3	12	5	10	32	112	1	0	1000	217	1634	1568	1025	1847	2120	510	57	9	75	1	31/10/1996 0:00:00
1984	3	12	5	10	32	103	1	0	0	0	9	0	0	0	1	0	0	0	0	0	31/10/1996 0:00:00
1984	3	12	5	10	32	102	1	0	0	0	0	0	0	1	1	0	0	3	0	0	31/10/1996 0:00:00
1984	3	12	5	10	32	101	1	0	345	72	553	369	392	739	788	202	23	4	35	0	31/10/1996 0:00:00
1984	3	12	5	10	32	3	1	0	86	20	124	169	128	211	244	56	8	4	17	1	31/10/1996 0:00:00
1984	3	12	5	10	32	186	1	0	0	0	1	0	0	0	0	0	0	0	0	0	31/10/1996 0:00:00
1984	3	22	3	1	32	1	1	0	0	0	0	0	0	0	24	0	0	0	0	0	31/10/1996 0:00:00
1984	3	22	3	10	32	101	1	0	0	0	0	0	0	0	0	0	4	0	0	0	31/10/1996 0:00:00
1984	3	22	3	10	32	3	1	0	0	0	0	0	0	0	0	0	1	0	0	0	31/10/1996 0:00:00
1984	3	22	3	10	32	2	1	0	0	0	0	0	0	0	0	0	1	0	0	0	31/10/1996 0:00:00
1984	3	22	3	10	32	1	1	0	0	0	0	0	0	0	0	0	12	0	0	0	31/10/1996 0:00:00
1984	3	22	3	1	32	112	1	0	0	0	0	0	0	0	2	0	0	0	0	0	31/10/1996 0:00:00
1984	3	22	3	1	32	101	1	0	0	0	0	0	0	0	71	0	0	0	0	0	31/10/1996 0:00:00
1984	3	12	5	12	32	112	1	0	0	0	1	92	317	173	167	28	3	0	0	0	31/10/1996 0:00:00
1984	3	22	3	1	32	2	1	0	0	0	0	0	0	0	2	0	0	0	0	0	31/10/1996 0:00:00
1984	3	62	1	71	31	3	1	0	0	0	0	0	7	131	196	149	132	156	43	0	31/10/1996 0:00:00
1984	3	12	5	22	32	188	1	0	0	0	0	0	0	0	37	0	0	0	0	0	31/10/1996 0:00:00
1984	3	12	5	22	32	112	1	0	0	0	0	0	0	0	20	0	0	0	0	0	31/10/1996 0:00:00
1984	3	12	5	22	32	101	1	0	0	0	0	0	0	0	12	0	0	0	0	0	31/10/1996 0:00:00
1984	3	12	5	22	32	3	1	0	0	0	0	0	0	0	3	0	0	0	0	0	31/10/1996 0:00:00
1984	3	12	5	22	32	2	1	0	0	0	0	0	0	0	3	0	0	0	0	0	31/10/1996 0:00:00
1984	3	12	5	22	32	1	1	0	0	0	0	0	0	0	55	0	0	0	0	0	31/10/1996 0:00:00
1984	3	12	5	12	32	188	1	0	0	0	0	0	0	0	1	0	0	0	0	0	31/10/1996 0:00:00
1984	3	22	3	1	32	3	1	0	0	0	0	0	0	0	2	0	0	0	0	0	31/10/1996 0:00:00
1984	3	11	4	12	45	116	1	0	0	0	0	3	3	0	0	0	0	0	0	0	31/10/1996 0:00:00
1984	3	12	4	2	45	1	1	0	0	0	0	0	5	0	0	0	0	0	0	0	31/10/1996 0:00:00
1984	3	12	4	1	45	188	1	0	0	0	0	0	1	0	1	0	0	0	0	0	31/10/1996 0:00:00
1984	3	12	4	1	45	186	1	0	0	0	0	0	1	0	1	0	0	0	0	0	31/10/1996 0:00:00
1984	3	12	4	1	45	116	1	0	0	0	0	0	2	0	12	0	0	0	0	0	31/10/1996 0:00:00
1984	3	12	4	1	45	106	1	0	0	0	0	0	3	0	11	0	0	0	0	0	31/10/1996 0:00:00
1984	3	12	4	1	45	103	1	0	0	0	0	0	1	0	2	0	0	0	0	0	31/10/1996 0:00:00
1984	3	12	4	1	45	102	1	0	0	0	0	0	21	0	14	0	0	0	0	0	31/10/1996 0:00:00
1984	3	12	4	1	45	101	1	0	0	0	0	0	169	0	45	0	0	0	0	0	31/10/1996 0:00:00
1984	3	12	4	1	45	3	1	0	0	0	0	0	11	0	4	0	0	0	0	0	31/10/1996 0:00:00
1984	3	11	4	3	45	103	1	0	0	0	0	0	42	1	0	85	0	0	0	0	31/10/1996 0:00:00
1984	3	12	4	1	45	1	1	0	0	0	0	0	148	0	58	0	0	0	0	0	31/10/1996 0:00:00
1984	3	12	4	2	45	101	1	0	0	0	0	0	3	0	0	0	0	0	0	0	31/10/1996 0:00:00
1984	3	11	4	12	45	112	1	0	0	0	0	1	0	0	0	0	0	0	0	0	31/10/1996 0:00:00
1984	3	11	4	12	45	102	1	0	0	0	0	0	2	0	0	0	0	0	0	0	31/10/1996 0:00:00
1984	3	11	4	12	45	101	1	0	0	0	0	0	2	0	0	0	0	0	0	0	31/10/1996 0:00:00
1984	3	11	4	12	45	3	1	0	0	0	0	1	1	0	0	0	0	0	0	0	31/10/1996 0:00:00
1984	3	11	4	12	45	2	1	0	0	0	0	1	1	0	0	0	0	0	0	0	31/10/1996 0:00:00
1984	3	11	4	12	45	1	1	0	0	0	0	8	15	0	0	0	0	0	0	0	31/10/1996 0:00:00
1984	3	11	4	3	45	120	1	0	0	0	0	0	0	0	0	1	0	0	0	0	31/10/1996 0:00:00
1984	3	11	4	3	45	114	1	0	0	0	0	0	0	0	0	1	0	0	0	0	31/10/1996 0:00:00
1984	3	11	4	6	44	2	1	0	0	0	0	0	0	0	1	0	0	0	0	0	31/10/1996 0:00:00
1984	3	12	4	1	45	2	1	0	0	0	0	0	11	0	4	0	0	0	0	0	31/10/1996 0:00:00
1984	3	12	4	6	45	3	1	0	0	0	0	0	3	0	2	0	0	0	0	0	31/10/1996 0:00:00
1984	3	12	4	10	45	112	1	0	0	0	0	0	2	0	0	0	0	0	0	0	31/10/1996 0:00:00
1984	3	12	4	10	45	101	1	0	0	0	0	0	1	0	0	0	0	0	0	0	31/10/1996 0:00:00
1984	3	12	4	10	45	3	1	0	0	0	0	0	1	0	0	0	0	0	0	0	31/10/1996 0:00:00
1984	3	12	4	10	45	2	1	0	0	0	0	0	1	0	0	0	0	0	0	0	31/10/1996 0:00:00
1984	3	12	4	10	45	1	1	0	0	0	0	0	13	0	0	0	0	0	0	0	31/10/1996 0:00:00
1984	3	12	4	6	45	452	1	0	0	0	0	0	0	0	1	0	0	0	0	0	31/10/1996 0:00:00
1984	3	12	4	6	45	116	1	0	0	0	0	0	0	0	3	0	0	0	0	0	31/10/1996 0:00:00
1984	3	12	4	6	45	112	1	0	0	0	0	0	1	0	1	0	0	0	0	0	31/10/1996 0:00:00
1984	3	12	4	6	45	106	1	0	0	0	0	0	34	0	27	0	0	0	0	0	31/10/1996 0:00:00
1984	3	12	4	2	45	2	1	0	0	0	0	0	1	0	0	0	0	0	0	0	31/10/1996 0:00:00
1984	3	12	4	6	45	101	1	0	0	0	0	0	1	0	13	0	0	0	0	0	31/10/1996 0:00:00
1984	3	12	4	2	45	3	1	0	0	0	0	0	1	0	0	0	0	0	0	0	31/10/1996 0:00:00
1984	3	12	4	6	45	2	1	0	0	0	0	0	3	0	2	0	0	0	0	0	31/10/1996 0:00:00
1984	3	12	4	6	45	1	1	0	0	0	0	0	41	0	17	0	0	0	0	0	31/10/1996 0:00:00
1984	3	12	4	3	45	106	1	0	0	0	0	0	2	0	0	0	0	0	0	0	31/10/1996 0:00:00
1984	3	12	4	3	45	103	1	0	0	0	0	0	1	0	0	0	0	0	0	0	31/10/1996 0:00:00
1984	3	12	4	3	45	3	1	0	0	0	0	0	1	0	0	0	0	0	0	0	31/10/1996 0:00:00
1984	3	12	4	3	45	2	1	0	0	0	0	0	1	0	0	0	0	0	0	0	31/10/1996 0:00:00
1984	3	12	4	3	45	1	1	0	0	0	0	0	7	0	0	0	0	0	0	0	31/10/1996 0:00:00
1984	3	12	4	2	45	112	1	0	0	0	0	0	1	0	0	0	0	0	0	0	31/10/1996 0:00:00
1984	3	12	4	2	45	102	1	0	0	0	0	0	5	0	0	0	0	0	0	0	31/10/1996 0:00:00
1984	3	11	4	3	45	101	1	0	0	0	0	0	1	0	0	21	0	0	0	0	31/10/1996 0:00:00
1984	3	12	4	6	45	102	1	0	0	0	0	0	0	0	2	0	0	0	0	0	31/10/1996 0:00:00
1984	3	12	4	1	44	106	1	0	1	0	0	0	0	0	0	0	0	0	0	0	31/10/1996 0:00:00
1984	3	12	5	1	44	116	1	0	0	0	0	0	0	0	0	0	0	0	0	1	31/10/1996 0:00:00
1984	3	12	5	1	44	114	1	0	0	0	0	4	0	0	0	0	1	0	0	0	31/10/1996 0:00:00
1984	3	12	5	1	44	112	1	0	0	0	0	13	0	0	0	0	0	0	0	3	31/10/1996 0:00:00
1984	3	12	5	1	44	106	1	0	0	0	0	7	0	0	0	0	1	0	0	2	31/10/1996 0:00:00
1984	3	12	5	1	44	103	1	0	0	0	0	1	0	0	0	0	0	0	0	1	31/10/1996 0:00:00
1984	3	12	5	1	44	102	1	0	0	0	0	9	0	0	0	0	0	0	0	1	31/10/1996 0:00:00
1984	3	12	5	1	44	101	1	0	0	0	0	507	8	0	0	0	26	0	0	252	31/10/1996 0:00:00
1984	3	12	5	1	44	3	1	0	0	0	0	50	4	0	0	0	2	0	0	16	31/10/1996 0:00:00
1984	3	12	5	1	44	2	1	0	0	0	0	50	4	0	0	0	2	0	0	15	31/10/1996 0:00:00
1984	3	11	4	3	45	112	1	0	0	0	0	0	1	0	0	0	0	0	0	0	31/10/1996 0:00:00
1984	3	12	4	1	44	186	1	0	1	0	0	0	0	0	0	0	0	0	0	0	31/10/1996 0:00:00
1984	3	12	5	1	44	188	1	0	0	0	0	3	0	0	0	0	0	0	0	0	31/10/1996 0:00:00
1984	3	12	4	1	44	102	1	0	3	0	0	0	0	0	0	0	0	0	0	0	31/10/1996 0:00:00
1984	3	12	4	1	44	101	1	0	137	0	0	0	0	0	0	0	0	0	0	0	31/10/1996 0:00:00
1984	3	12	4	1	44	3	1	0	10	0	0	0	0	0	0	0	0	0	0	0	31/10/1996 0:00:00
1984	3	12	4	1	44	2	1	0	10	0	0	0	0	0	0	0	0	0	0	0	31/10/1996 0:00:00
1984	3	12	4	1	44	1	1	0	124	0	0	0	0	0	0	0	0	0	0	0	31/10/1996 0:00:00
1984	3	11	4	6	44	106	1	0	0	0	0	0	0	0	6	0	0	0	0	0	31/10/1996 0:00:00
1984	3	11	4	6	44	103	1	0	0	0	0	0	0	0	2	0	0	0	0	0	31/10/1996 0:00:00
1984	3	11	4	6	44	101	1	0	0	0	0	0	0	0	2	0	0	0	0	0	31/10/1996 0:00:00
1984	3	11	4	6	44	3	1	0	0	0	0	0	0	0	1	0	0	0	0	0	31/10/1996 0:00:00
1984	3	12	5	1	44	1	1	0	0	0	0	498	22	0	0	0	7	0	0	200	31/10/1996 0:00:00
1984	3	11	4	1	45	3	1	0	0	0	12	31	11	0	0	0	0	0	0	0	31/10/1996 0:00:00
1984	3	11	4	3	45	3	1	0	0	0	0	0	6	1	0	10	0	0	0	0	31/10/1996 0:00:00
1984	3	11	4	3	45	2	1	0	0	0	0	0	6	1	0	10	0	0	0	0	31/10/1996 0:00:00
1984	3	11	4	3	45	1	1	0	0	0	0	0	83	10	0	174	0	0	0	0	31/10/1996 0:00:00
1984	3	11	4	1	45	188	1	0	0	0	2	2	1	0	0	0	0	0	0	0	31/10/1996 0:00:00
1984	3	11	4	1	45	116	1	0	0	0	1	24	5	0	0	0	0	0	0	0	31/10/1996 0:00:00
1984	3	11	4	1	45	114	1	0	0	0	13	2	0	0	0	0	0	0	0	0	31/10/1996 0:00:00
1984	3	11	4	1	45	112	1	0	0	0	11	31	8	0	0	0	0	0	0	0	31/10/1996 0:00:00
1984	3	11	4	1	45	106	1	0	0	0	4	4	0	0	0	0	0	0	0	0	31/10/1996 0:00:00
1984	3	11	4	1	45	103	1	0	0	0	1	5	0	0	0	0	0	0	0	0	31/10/1996 0:00:00
1984	3	12	5	1	44	120	1	0	0	0	0	1	0	0	0	0	0	0	0	0	31/10/1996 0:00:00
1984	3	11	4	1	45	101	1	0	0	0	214	356	95	0	0	0	0	0	0	0	31/10/1996 0:00:00
1984	3	12	5	1	44	186	1	0	0	0	0	2	0	0	0	0	0	0	0	1	31/10/1996 0:00:00
1984	3	11	4	1	45	2	1	0	0	0	11	29	10	0	0	0	0	0	0	0	31/10/1996 0:00:00
1984	3	11	4	1	45	1	1	0	0	0	142	448	151	0	0	0	0	0	0	0	31/10/1996 0:00:00
1984	3	12	5	3	44	188	1	0	0	0	0	0	0	1	0	0	0	0	0	0	31/10/1996 0:00:00
1984	3	12	5	3	44	114	1	0	0	0	0	0	0	0	1	0	0	0	0	0	31/10/1996 0:00:00
1984	3	12	5	3	44	103	1	0	0	0	0	0	0	45	14	0	1	7	0	0	31/10/1996 0:00:00
1984	3	12	5	3	44	101	1	0	0	0	0	0	0	1	7	0	0	0	0	0	31/10/1996 0:00:00
1984	3	12	5	3	44	3	1	0	0	0	0	0	0	5	2	0	2	1	0	0	31/10/1996 0:00:00
1984	3	12	5	3	44	2	1	0	0	0	0	0	0	5	2	0	2	1	0	0	31/10/1996 0:00:00
1984	3	12	5	3	44	1	1	0	0	0	0	0	0	75	28	0	12	8	0	0	31/10/1996 0:00:00
1984	3	12	5	1	45	3	1	0	0	0	0	21	29	10	3	0	1	0	2	2	31/10/1996 0:00:00
1984	3	11	4	1	45	102	1	0	0	0	1	4	2	0	0	0	0	0	0	0	31/10/1996 0:00:00
1984	3	12	5	1	46	3	1	0	0	0	0	0	0	0	0	0	8	0	0	0	31/10/1996 0:00:00
1984	3	12	5	3	46	3	1	0	0	0	0	0	0	0	1	0	0	0	0	0	31/10/1996 0:00:00
1984	3	12	5	3	46	2	1	0	0	0	0	0	0	0	1	0	0	0	0	0	31/10/1996 0:00:00
1984	3	12	5	3	46	1	1	0	0	0	0	0	0	0	13	0	0	0	0	0	31/10/1996 0:00:00
1984	3	12	5	2	46	102	1	0	0	0	0	0	0	0	2	0	0	0	0	0	31/10/1996 0:00:00
1984	3	12	5	2	46	3	1	0	0	0	0	0	0	0	1	0	0	0	0	0	31/10/1996 0:00:00
1984	3	12	5	2	46	2	1	0	0	0	0	0	0	0	1	0	0	0	0	0	31/10/1996 0:00:00
1984	3	12	5	2	46	1	1	0	0	0	0	0	0	0	16	0	0	0	0	0	31/10/1996 0:00:00
1984	3	12	5	1	46	116	1	0	0	0	0	0	0	0	0	0	1	0	0	0	31/10/1996 0:00:00
1984	3	12	5	1	46	112	1	0	0	0	0	0	0	0	0	0	1	0	0	0	31/10/1996 0:00:00
1984	3	12	5	1	45	1	1	0	0	0	0	289	403	165	53	0	18	0	16	5	31/10/1996 0:00:00
1984	3	12	5	1	46	101	1	0	0	0	0	0	0	0	0	0	113	0	0	0	31/10/1996 0:00:00
1984	3	12	5	6	46	1	1	0	0	0	0	0	6	0	7	0	0	0	0	0	31/10/1996 0:00:00
1984	3	12	5	1	46	2	1	0	0	0	0	0	0	0	0	0	8	0	0	0	31/10/1996 0:00:00
1984	3	12	5	1	46	1	1	0	0	0	0	0	0	0	0	0	94	0	0	0	31/10/1996 0:00:00
1984	3	12	4	2	46	102	1	0	0	0	0	0	1	0	0	0	0	0	0	0	31/10/1996 0:00:00
1984	3	12	4	2	46	3	1	0	0	0	0	0	1	0	0	0	0	0	0	0	31/10/1996 0:00:00
1984	3	12	4	2	46	2	1	0	0	0	0	0	1	0	0	0	0	0	0	0	31/10/1996 0:00:00
1984	3	12	4	2	46	1	1	0	0	0	0	0	10	0	0	0	0	0	0	0	31/10/1996 0:00:00
1984	3	12	4	1	46	102	1	0	0	0	0	0	1	0	0	0	0	0	0	0	31/10/1996 0:00:00
1984	3	12	4	1	46	101	1	0	0	0	0	0	51	0	0	0	0	0	0	0	31/10/1996 0:00:00
1984	3	12	4	1	46	3	1	0	0	0	0	0	2	0	0	0	0	0	0	0	31/10/1996 0:00:00
1984	3	12	5	1	46	102	1	0	0	0	0	0	0	0	0	0	49	0	0	0	31/10/1996 0:00:00
1984	3	12	5	2	47	3	1	0	0	0	0	0	2	0	0	0	0	0	0	0	31/10/1996 0:00:00
1984	3	12	2	3	41	1	1	0	0	0	0	5	0	0	0	0	0	0	0	0	31/10/1996 0:00:00
1984	3	12	5	6	47	106	1	0	0	0	0	0	70	0	0	0	0	0	0	0	31/10/1996 0:00:00
1984	3	12	5	6	47	102	1	0	0	0	0	0	5	0	0	0	0	0	0	0	31/10/1996 0:00:00
1984	3	12	5	6	47	3	1	0	0	0	0	0	2	0	0	0	0	0	0	0	31/10/1996 0:00:00
1984	3	12	5	6	47	2	1	0	0	0	0	0	2	0	0	0	0	0	0	0	31/10/1996 0:00:00
1984	3	12	5	6	47	1	1	0	0	0	0	0	16	0	0	0	0	0	0	0	31/10/1996 0:00:00
1984	3	12	5	3	47	103	1	0	0	0	0	0	0	0	5	0	0	0	0	0	31/10/1996 0:00:00
1984	3	12	5	3	47	3	1	0	0	0	0	0	0	0	1	0	0	0	0	0	31/10/1996 0:00:00
1984	3	12	5	3	47	2	1	0	0	0	0	0	0	0	1	0	0	0	0	0	31/10/1996 0:00:00
1984	3	12	5	3	46	103	1	0	0	0	0	0	0	0	2	0	0	0	0	0	31/10/1996 0:00:00
1984	3	12	5	2	47	102	1	0	0	0	0	0	17	0	0	0	0	0	0	0	31/10/1996 0:00:00
1984	3	12	5	3	46	106	1	0	0	0	0	0	0	0	1	0	0	0	0	0	31/10/1996 0:00:00
1984	3	12	5	2	47	2	1	0	0	0	0	0	2	0	0	0	0	0	0	0	31/10/1996 0:00:00
1984	3	12	5	2	47	1	1	0	0	0	0	0	38	0	0	0	0	0	0	0	31/10/1996 0:00:00
1984	3	52	3	41	46	264	1	0	0	0	0	0	0	0	0	0	1	0	0	0	31/10/1996 0:00:00
1984	3	52	3	41	46	3	1	0	0	0	0	0	0	0	0	0	1	0	0	0	31/10/1996 0:00:00
1984	3	52	3	41	46	2	1	0	0	0	0	0	0	0	0	0	1	0	0	0	31/10/1996 0:00:00
1984	3	12	5	6	46	106	1	0	0	0	0	0	2	0	7	0	0	0	0	0	31/10/1996 0:00:00
1984	3	12	5	6	46	102	1	0	0	0	0	0	0	0	1	0	0	0	0	0	31/10/1996 0:00:00
1984	3	12	5	6	46	3	1	0	0	0	0	0	1	0	1	0	0	0	0	0	31/10/1996 0:00:00
1984	3	12	5	6	46	2	1	0	0	0	0	0	1	0	1	0	0	0	0	0	31/10/1996 0:00:00
1984	3	52	3	41	45	264	1	0	0	0	0	0	0	0	0	0	3	0	0	0	31/10/1996 0:00:00
1984	3	12	5	3	47	1	1	0	0	0	0	0	0	0	6	0	0	0	0	0	31/10/1996 0:00:00
1984	3	12	5	2	45	1	1	0	0	0	0	0	21	11	1	0	0	0	0	0	31/10/1996 0:00:00
1984	3	12	4	1	46	2	1	0	0	0	0	0	2	0	0	0	0	0	0	0	31/10/1996 0:00:00
1984	3	12	5	3	45	103	1	0	0	0	0	0	0	7	0	0	0	0	0	0	31/10/1996 0:00:00
1984	3	12	5	3	45	3	1	0	0	0	0	0	0	1	0	0	0	0	0	0	31/10/1996 0:00:00
1984	3	12	5	3	45	2	1	0	0	0	0	0	0	1	0	0	0	0	0	0	31/10/1996 0:00:00
1984	3	12	5	3	45	1	1	0	0	0	0	0	0	14	0	0	0	0	0	0	31/10/1996 0:00:00
1984	3	12	5	2	45	112	1	0	0	0	0	0	1	1	0	0	0	0	0	0	31/10/1996 0:00:00
1984	3	12	5	2	45	106	1	0	0	0	0	0	3	0	0	0	0	0	0	0	31/10/1996 0:00:00
1984	3	12	5	2	45	102	1	0	0	0	0	0	11	2	2	0	0	0	0	0	31/10/1996 0:00:00
1984	3	12	5	2	45	101	1	0	0	0	0	0	4	1	0	0	0	0	0	0	31/10/1996 0:00:00
1984	3	12	5	6	45	2	1	0	0	0	0	2	3	7	1	0	0	0	0	0	31/10/1996 0:00:00
1984	3	12	5	2	45	2	1	0	0	0	0	0	1	1	1	0	0	0	0	0	31/10/1996 0:00:00
1984	3	12	5	6	45	3	1	0	0	0	0	3	3	7	1	0	0	0	0	0	31/10/1996 0:00:00
1984	3	12	5	1	45	188	1	0	0	0	0	1	2	0	0	0	0	0	0	0	31/10/1996 0:00:00
1984	3	12	5	1	45	186	1	0	0	0	0	1	0	0	0	0	0	0	0	0	31/10/1996 0:00:00
1984	3	12	5	1	45	116	1	0	0	0	0	11	8	1	0	0	0	0	0	0	31/10/1996 0:00:00
1984	3	12	5	1	45	114	1	0	0	0	0	1	0	0	0	0	0	0	0	0	31/10/1996 0:00:00
1984	3	12	5	1	45	112	1	0	0	0	0	13	17	7	2	0	0	0	0	0	31/10/1996 0:00:00
1984	3	12	5	1	45	106	1	0	0	0	0	8	21	0	12	0	0	0	0	0	31/10/1996 0:00:00
1984	3	12	5	1	45	103	1	0	0	0	0	1	0	0	2	0	0	0	0	0	31/10/1996 0:00:00
1984	3	12	5	1	45	102	1	0	0	0	0	2	37	24	2	0	0	0	0	0	31/10/1996 0:00:00
1984	3	12	5	1	45	101	1	0	0	0	0	307	296	240	62	0	8	0	31	1	31/10/1996 0:00:00
1984	3	12	4	1	45	112	1	0	0	0	0	0	3	0	1	0	0	0	0	0	31/10/1996 0:00:00
1984	3	12	5	2	45	3	1	0	0	0	0	0	1	1	1	0	0	0	0	0	31/10/1996 0:00:00
1984	3	12	5	12	45	106	1	0	0	0	0	0	1	0	0	0	0	0	0	0	31/10/1996 0:00:00
1984	3	12	5	1	45	2	1	0	0	0	0	21	29	10	3	0	1	0	2	2	31/10/1996 0:00:00
1984	3	52	3	41	45	3	1	0	0	0	0	0	0	0	0	0	5	0	0	0	31/10/1996 0:00:00
1984	3	52	3	41	45	2	1	0	0	0	0	0	0	0	0	0	4	0	0	0	31/10/1996 0:00:00
1984	3	51	3	16	45	120	1	0	0	0	0	0	0	11	0	0	0	0	0	0	31/10/1996 0:00:00
1984	3	51	3	16	45	3	1	0	0	0	0	0	0	7	0	0	0	0	0	0	31/10/1996 0:00:00
1984	3	51	3	16	45	2	1	0	0	0	0	0	0	7	0	0	0	0	0	0	31/10/1996 0:00:00
1984	3	51	3	1	45	101	1	0	0	0	0	0	0	0	0	0	2	0	0	0	31/10/1996 0:00:00
1984	3	51	3	1	45	3	1	0	0	0	0	0	0	0	0	0	1	0	0	0	31/10/1996 0:00:00
1984	3	51	3	1	45	2	1	0	0	0	0	0	0	0	0	0	1	0	0	0	31/10/1996 0:00:00
1984	3	12	5	6	45	1	1	0	0	0	0	23	40	68	15	0	0	0	0	0	31/10/1996 0:00:00
1984	3	12	5	12	45	112	1	0	0	0	0	1	2	0	0	0	0	0	0	0	31/10/1996 0:00:00
1984	3	12	4	1	46	1	1	0	0	0	0	0	23	0	0	0	0	0	0	0	31/10/1996 0:00:00
1984	3	12	5	12	45	102	1	0	0	0	0	0	1	0	0	0	0	0	0	0	31/10/1996 0:00:00
1984	3	12	5	12	45	101	1	0	0	0	0	2	5	0	0	0	0	0	0	0	31/10/1996 0:00:00
1984	3	12	5	12	45	3	1	0	0	0	0	3	3	0	0	0	0	0	0	0	31/10/1996 0:00:00
1984	3	12	5	12	45	2	1	0	0	0	0	3	3	0	0	0	0	0	0	0	31/10/1996 0:00:00
1984	3	12	5	12	45	1	1	0	0	0	0	37	57	0	0	0	0	0	0	0	31/10/1996 0:00:00
1984	3	12	5	6	45	116	1	0	0	0	0	0	0	1	0	0	0	0	0	0	31/10/1996 0:00:00
1984	3	12	5	6	45	112	1	0	0	0	0	0	2	3	0	0	0	0	0	0	31/10/1996 0:00:00
1984	3	12	5	6	45	106	1	0	0	0	0	29	22	115	37	0	0	0	0	0	31/10/1996 0:00:00
1984	3	12	5	6	45	102	1	0	0	0	0	0	1	3	1	0	0	0	0	0	31/10/1996 0:00:00
1984	3	12	5	6	45	101	1	0	0	0	0	2	2	10	4	0	0	0	0	0	31/10/1996 0:00:00
1984	3	12	5	12	45	116	1	0	0	0	0	5	10	0	0	0	0	0	0	0	31/10/1996 0:00:00
1984	3	41	1	1	41	101	9	0	12	2	0	261	351	878	2346	965	248	76	63	126	31/10/1996 0:00:00
1984	3	41	1	10	41	112	9	0	0	0	0	0	33	61	31	16	3	0	0	0	31/10/1996 0:00:00
1984	3	41	1	1	41	318	9	0	0	0	0	0	0	7	9	0	0	0	0	0	31/10/1996 0:00:00
1984	3	41	1	1	41	204	9	0	0	0	0	0	0	0	0	0	0	6	0	0	31/10/1996 0:00:00
1984	3	41	1	1	41	202	9	0	0	0	0	10	27	1	0	0	0	7	0	0	31/10/1996 0:00:00
1984	3	41	1	1	41	188	9	0	0	0	0	0	1	6	2	1	0	1	1	1	31/10/1996 0:00:00
1984	3	41	1	1	41	186	9	0	0	0	0	0	0	1	3	2	2	0	0	0	31/10/1996 0:00:00
1984	3	41	1	1	41	118	9	0	0	0	0	0	1	3	4	17	8	2	0	0	31/10/1996 0:00:00
1984	3	41	1	1	41	114	9	0	0	0	0	0	0	1	1	1	0	0	0	0	31/10/1996 0:00:00
1984	3	41	1	1	41	112	9	0	0	0	0	3	10	40	17	7	2	1	1	2	31/10/1996 0:00:00
1984	3	41	2	11	41	101	9	0	0	0	0	0	0	0	1	1	0	0	0	0	31/10/1996 0:00:00
1984	3	41	1	1	41	102	9	0	0	0	0	2	3	5	6	1	0	0	0	0	31/10/1996 0:00:00
1984	3	41	1	10	41	188	9	0	0	0	0	0	1	5	5	3	1	0	0	0	31/10/1996 0:00:00
1984	3	41	0	99	41	400	9	0	0	0	0	0	0	0	0	0	0	2	0	0	31/10/1996 0:00:00
1984	3	41	0	99	41	318	9	0	0	0	0	0	0	15	12	3	0	0	0	0	31/10/1996 0:00:00
1984	3	41	0	99	41	204	9	0	0	0	0	0	0	9	16	33	18	15	1	0	31/10/1996 0:00:00
1984	3	41	0	99	41	202	9	0	1	1	1	199	196	131	47	38	27	16	5	2	31/10/1996 0:00:00
1984	3	41	0	99	41	118	9	0	0	0	0	0	0	0	0	1	1	0	0	0	31/10/1996 0:00:00
1984	3	41	0	99	41	101	9	0	14	0	0	5	4	8	11	60	13	5	2	2	31/10/1996 0:00:00
1984	3	31	4	52	41	340	9	0	0	0	0	0	0	1216	169	0	0	0	0	0	31/10/1996 0:00:00
1984	3	31	4	30	41	202	9	0	89	0	0	241	1918	0	0	0	0	475	717	599	31/10/1996 0:00:00
1984	3	31	3	52	41	340	9	0	0	0	0	0	0	141	46	0	0	0	0	0	31/10/1996 0:00:00
1984	3	41	1	1	41	103	9	0	0	0	0	1	3	6	7	11	9	1	0	0	31/10/1996 0:00:00
1984	3	41	1	55	41	101	9	0	0	0	0	0	0	1	5	0	0	0	0	0	31/10/1996 0:00:00
1984	3	41	2	10	41	188	9	0	0	0	0	0	0	1	0	1	0	0	0	0	31/10/1996 0:00:00
1984	3	41	2	10	41	112	9	0	0	0	0	0	18	19	1	8	4	0	0	0	31/10/1996 0:00:00
1984	3	41	2	10	41	101	9	0	0	0	0	0	2	4	1	4	2	0	0	0	31/10/1996 0:00:00
1984	3	41	2	1	41	118	9	0	0	0	0	0	0	0	0	1	0	0	0	0	31/10/1996 0:00:00
1984	3	41	2	1	41	112	9	0	0	0	0	1	0	4	3	2	0	0	0	0	31/10/1996 0:00:00
1984	3	41	2	1	41	101	9	0	0	0	0	44	33	160	488	85	11	9	2	4	31/10/1996 0:00:00
1984	3	41	1	99	41	318	9	0	0	0	0	0	0	4	3	0	0	0	0	0	31/10/1996 0:00:00
1984	3	41	1	99	41	202	9	0	0	0	0	27	20	0	0	0	0	0	0	0	31/10/1996 0:00:00
1984	3	41	1	99	41	112	9	0	0	0	0	0	1	1	0	0	0	0	0	0	31/10/1996 0:00:00
1984	3	41	1	10	41	118	9	0	0	0	0	0	0	0	0	1	0	0	0	0	31/10/1996 0:00:00
1984	3	41	1	55	41	318	9	0	0	0	0	0	0	17	18	0	0	0	0	0	31/10/1996 0:00:00
1984	3	41	1	10	41	186	9	0	0	0	0	0	0	0	0	1	0	0	0	0	31/10/1996 0:00:00
1984	3	41	1	31	41	204	9	0	0	0	0	0	0	0	25	31	15	2	1	0	31/10/1996 0:00:00
1984	3	41	1	31	41	101	9	0	0	0	0	0	0	0	0	0	0	0	1	0	31/10/1996 0:00:00
1984	3	41	1	30	41	202	9	0	19	0	0	528	786	74	99	141	120	302	364	71	31/10/1996 0:00:00
1984	3	41	1	30	41	101	9	0	0	0	0	3	6	2	0	0	2	9	2	0	31/10/1996 0:00:00
1984	3	41	1	29	41	186	9	0	2	0	0	0	0	0	0	0	1	0	0	0	31/10/1996 0:00:00
1984	3	41	1	29	41	118	9	0	0	0	0	0	0	0	0	1	1	2	0	0	31/10/1996 0:00:00
1984	3	41	1	29	41	112	9	0	0	0	0	0	0	0	0	1	0	0	0	0	31/10/1996 0:00:00
1984	3	41	1	29	41	103	9	0	0	0	0	0	0	0	0	0	0	2	0	0	31/10/1996 0:00:00
1984	3	41	1	29	41	101	9	0	0	0	0	0	0	0	1	0	1	6	0	0	31/10/1996 0:00:00
1984	3	31	2	30	41	202	9	0	0	0	0	3	0	0	0	0	0	0	0	0	31/10/1996 0:00:00
1984	3	41	1	99	41	101	9	0	0	0	0	1	5	104	107	21	9	2	0	0	31/10/1996 0:00:00
1984	3	12	3	1	41	112	9	0	0	0	1	2	11	10	10	7	4	1	0	2	31/10/1996 0:00:00
1984	3	31	3	30	41	202	9	0	94	0	0	18	262	0	0	0	0	92	206	59	31/10/1996 0:00:00
1984	3	12	5	1	41	1	1	0	0	0	0	115	716	22	59	0	0	0	0	0	31/10/1996 0:00:00
1984	3	12	4	3	41	103	1	0	0	0	0	0	0	0	62	88	0	0	0	0	31/10/1996 0:00:00
1984	3	12	4	3	41	3	1	0	0	0	0	0	0	0	5	8	0	0	0	0	31/10/1996 0:00:00
1984	3	12	4	3	41	2	1	0	0	0	0	0	0	0	5	8	0	0	0	0	31/10/1996 0:00:00
1984	3	12	4	3	41	1	1	0	0	0	0	0	0	0	84	153	0	0	0	0	31/10/1996 0:00:00
1984	3	12	4	1	41	101	9	0	0	0	0	0	0	0	0	1	0	0	0	0	31/10/1996 0:00:00
1984	3	12	3	1	41	188	9	0	0	0	0	0	1	1	2	0	0	0	0	0	31/10/1996 0:00:00
1984	3	12	3	1	41	120	9	0	0	0	0	0	1	0	0	0	0	0	0	0	31/10/1996 0:00:00
1984	3	12	5	1	41	3	1	0	0	0	0	16	44	2	5	0	0	0	0	0	31/10/1996 0:00:00
1984	3	12	3	1	41	114	9	0	0	0	0	0	0	1	3	0	0	0	0	0	31/10/1996 0:00:00
1984	3	12	5	1	41	101	1	0	0	0	0	64	744	11	45	0	0	0	0	0	31/10/1996 0:00:00
1984	3	12	3	1	41	103	9	0	0	0	1	0	1	0	2	0	2	0	0	1	31/10/1996 0:00:00
1984	3	12	3	1	41	102	9	0	0	1	18	0	0	0	0	0	0	0	0	0	31/10/1996 0:00:00
1984	3	12	3	1	41	101	9	0	18	190	838	461	2076	579	1593	1354	415	79	11	189	31/10/1996 0:00:00
1984	3	12	3	1	41	188	1	0	0	0	0	0	0	0	1	0	0	0	0	0	31/10/1996 0:00:00
1984	3	12	3	1	41	114	1	0	0	0	0	0	0	0	1	0	0	0	0	0	31/10/1996 0:00:00
1984	3	12	3	1	41	112	1	0	0	0	0	3	8	3	6	3	2	1	3	1	31/10/1996 0:00:00
1984	3	12	3	1	41	103	1	0	0	0	0	0	1	0	0	0	0	0	1	0	31/10/1996 0:00:00
1984	3	12	3	1	41	102	1	0	0	0	15	2	0	0	0	0	0	0	0	0	31/10/1996 0:00:00
1984	3	12	3	1	41	101	1	0	0	7	207	214	1601	121	5840	212	106	38	29	62	31/10/1996 0:00:00
1984	3	12	3	1	41	1	1	0	0	12	64	259	1744	546	2081	846	260	133	312	400	31/10/1996 0:00:00
1984	3	12	3	1	41	118	9	0	0	0	0	0	0	0	2	0	0	0	0	0	31/10/1996 0:00:00
1984	3	12	5	3	41	103	1	0	0	0	0	5	0	174	27	0	125	0	201	0	31/10/1996 0:00:00
1984	3	12	5	3	41	1	1	0	0	0	0	19	0	163	15	0	144	0	75	0	31/10/1996 0:00:00
1984	3	31	1	52	41	340	9	0	0	0	0	0	0	14	0	0	0	0	0	0	31/10/1996 0:00:00
1984	3	31	1	30	41	202	9	0	0	0	0	1	0	0	0	0	0	0	0	11	31/10/1996 0:00:00
1984	3	24	1	52	41	340	9	0	0	0	0	0	0	6	91	0	0	0	0	0	31/10/1996 0:00:00
1984	3	24	0	99	41	340	9	0	0	0	0	0	0	97	40	0	0	0	0	0	31/10/1996 0:00:00
1984	3	24	0	99	41	202	9	0	0	0	0	0	1	0	0	0	0	0	0	0	31/10/1996 0:00:00
1984	3	14	0	1	41	101	9	0	0	0	0	0	0	0	0	0	19	0	0	0	31/10/1996 0:00:00
1984	3	12	5	3	41	188	1	0	0	0	0	0	0	1	0	0	0	0	0	0	31/10/1996 0:00:00
1984	3	12	5	3	41	186	1	0	0	0	0	0	0	1	0	0	0	0	0	0	31/10/1996 0:00:00
1984	3	12	5	1	41	2	1	0	0	0	0	14	44	2	5	0	0	0	0	0	31/10/1996 0:00:00
1984	3	12	5	3	41	114	1	0	0	0	0	0	0	1	0	0	0	0	0	0	31/10/1996 0:00:00
1984	3	31	2	52	41	340	9	0	0	0	0	0	0	34	53	0	0	0	0	0	31/10/1996 0:00:00
1984	3	12	5	3	41	101	1	0	0	0	0	3	0	6	0	0	1	0	3	0	31/10/1996 0:00:00
1984	3	12	5	3	41	3	1	0	0	0	0	3	0	13	1	0	8	0	6	0	31/10/1996 0:00:00
1984	3	12	5	3	41	2	1	0	0	0	0	2	0	13	1	0	8	0	6	0	31/10/1996 0:00:00
1984	3	11	4	6	44	1	1	0	0	0	0	0	0	0	9	0	0	0	0	0	31/10/1996 0:00:00
1984	3	12	5	1	41	188	1	0	0	0	0	1	11	0	1	0	0	0	0	0	31/10/1996 0:00:00
1984	3	12	4	1	45	120	1	0	0	0	0	0	0	0	1	0	0	0	0	0	31/10/1996 0:00:00
1984	3	12	5	1	41	114	1	0	0	0	0	1	11	0	0	0	0	0	0	0	31/10/1996 0:00:00
1984	3	12	5	1	41	112	1	0	0	0	0	3	5	0	0	0	0	0	0	0	31/10/1996 0:00:00
1984	3	12	5	1	41	103	1	0	0	0	0	0	1	0	2	0	0	0	0	0	31/10/1996 0:00:00
1984	3	12	5	1	41	102	1	0	0	0	0	0	1	0	0	0	0	0	0	0	31/10/1996 0:00:00
1984	3	12	5	3	41	120	1	0	0	0	0	0	0	1	0	0	0	0	0	0	31/10/1996 0:00:00
1984	3	11	4	3	42	2	1	0	0	0	0	0	7	1	0	0	0	0	0	0	31/10/1996 0:00:00
1984	3	41	1	1	42	101	9	0	0	0	0	0	0	0	146	2	0	0	0	0	31/10/1996 0:00:00
1984	3	12	5	1	42	103	1	0	0	0	0	2	0	0	0	0	0	0	0	0	31/10/1996 0:00:00
1984	3	12	5	1	42	101	1	0	0	0	0	21	0	0	0	0	0	0	0	0	31/10/1996 0:00:00
1984	3	12	5	1	42	3	1	0	0	0	0	4	0	0	0	0	0	0	0	0	31/10/1996 0:00:00
1984	3	12	5	1	42	2	1	0	0	0	0	3	0	0	0	0	0	0	0	0	31/10/1996 0:00:00
1984	3	12	5	1	42	1	1	0	0	0	0	32	0	0	0	0	0	0	0	0	31/10/1996 0:00:00
1984	3	12	3	1	42	101	9	0	0	0	0	0	19	0	0	0	0	0	0	0	31/10/1996 0:00:00
1984	3	12	2	1	42	101	1	0	0	0	0	0	26	0	0	0	0	0	0	0	31/10/1996 0:00:00
1984	3	12	2	1	42	1	1	0	0	0	0	0	51	0	0	0	0	0	0	0	31/10/1996 0:00:00
1984	3	71	0	80	41	536	9	0	0	0	0	2	0	0	11	13	9	10	3	0	31/10/1996 0:00:00
1984	3	11	4	3	42	3	1	0	0	0	0	0	7	1	0	0	0	0	0	0	31/10/1996 0:00:00
1984	3	53	2	1	42	101	9	0	0	0	0	0	0	0	0	0	0	1	0	0	31/10/1996 0:00:00
1984	3	11	4	3	42	1	1	0	0	0	0	0	111	13	0	0	0	0	0	0	31/10/1996 0:00:00
1984	3	41	2	11	41	112	9	0	0	0	0	0	0	0	1	1	0	0	0	0	31/10/1996 0:00:00
1984	3	90	0	87	41	520	9	0	0	0	0	0	0	1	0	0	0	0	0	0	31/10/1996 0:00:00
1984	3	71	2	80	41	536	9	0	0	0	0	0	11	42	36	102	87	178	3	0	31/10/1996 0:00:00
1984	3	71	2	80	41	536	1	0	0	0	0	0	0	0	0	0	2	5	0	0	31/10/1996 0:00:00
1984	3	71	2	80	41	1	1	0	0	0	0	0	0	0	0	0	33	21	0	0	31/10/1996 0:00:00
1984	3	71	1	80	41	536	9	0	1	0	4	25	41	146	195	345	134	211	13	0	31/10/1996 0:00:00
1984	3	71	1	80	41	536	1	0	0	0	0	0	0	0	0	0	1	2	0	0	31/10/1996 0:00:00
1984	3	71	1	80	41	1	1	0	0	0	0	0	0	0	0	0	18	22	0	0	31/10/1996 0:00:00
1984	3	11	4	3	42	103	1	0	0	0	0	0	70	9	0	0	0	0	0	0	31/10/1996 0:00:00
1984	3	11	4	1	44	103	1	0	0	0	0	1	1	0	0	0	0	0	0	0	31/10/1996 0:00:00
1984	3	12	5	1	41	120	1	0	0	0	0	0	1	0	0	0	0	0	0	0	31/10/1996 0:00:00
1984	3	11	4	3	44	103	1	0	0	8	0	0	0	0	81	2	0	0	0	0	31/10/1996 0:00:00
1984	3	11	4	3	44	101	1	0	0	5	0	0	0	0	2	1	0	0	0	0	31/10/1996 0:00:00
1984	3	11	4	3	44	3	1	0	0	1	0	0	0	0	9	1	0	0	0	0	31/10/1996 0:00:00
1984	3	11	4	3	44	2	1	0	0	1	0	0	0	0	9	1	0	0	0	0	31/10/1996 0:00:00
1984	3	11	4	3	44	1	1	0	0	15	0	0	0	0	151	16	0	0	0	0	31/10/1996 0:00:00
1984	3	11	4	1	44	188	1	0	0	0	1	1	0	0	0	0	0	0	0	0	31/10/1996 0:00:00
1984	3	11	4	1	44	186	1	0	0	0	1	0	0	0	0	0	0	0	0	0	31/10/1996 0:00:00
1984	3	11	4	1	44	116	1	0	0	0	0	17	0	0	0	0	0	0	0	0	31/10/1996 0:00:00
1984	3	41	2	1	42	101	9	0	0	0	0	0	0	0	4	0	0	0	0	0	31/10/1996 0:00:00
1984	3	11	4	1	44	106	1	0	0	0	7	7	3	0	0	0	0	0	0	0	31/10/1996 0:00:00
1984	3	53	1	1	42	101	9	0	0	0	0	0	0	0	0	1	3	13	0	0	31/10/1996 0:00:00
1984	3	11	4	1	44	102	1	0	0	2	4	3	1	0	0	0	0	0	0	0	31/10/1996 0:00:00
1984	3	11	4	1	44	101	1	0	0	170	351	320	25	0	0	0	0	0	0	0	31/10/1996 0:00:00
1984	3	11	4	1	44	3	1	0	0	8	26	30	6	0	0	0	0	0	0	0	31/10/1996 0:00:00
1984	3	11	4	1	44	2	1	0	0	8	24	27	6	0	0	0	0	0	0	0	31/10/1996 0:00:00
1984	3	11	4	1	44	1	1	0	0	111	348	347	77	0	0	0	0	0	0	0	31/10/1996 0:00:00
1984	3	12	5	3	43	103	1	0	0	0	0	1	0	0	0	0	0	0	0	0	31/10/1996 0:00:00
1984	3	12	5	3	43	3	1	0	0	0	0	1	0	0	0	0	0	0	0	0	31/10/1996 0:00:00
1984	3	12	5	3	43	2	1	0	0	0	0	1	0	0	0	0	0	0	0	0	31/10/1996 0:00:00
1984	3	12	5	3	43	1	1	0	0	0	0	4	0	0	0	0	0	0	0	0	31/10/1996 0:00:00
1984	3	71	3	80	41	536	9	0	0	0	0	0	0	0	0	7	10	33	1	0	31/10/1996 0:00:00
1984	3	11	4	1	44	112	1	0	0	1	1	20	3	0	0	0	0	0	0	0	31/10/1996 0:00:00
1984	3	51	1	1	41	188	9	0	1	3	3	12	47	77	54	54	8	7	2	1	31/10/1996 0:00:00
1984	3	51	2	10	41	112	9	0	0	0	0	0	0	0	0	1	0	0	0	0	31/10/1996 0:00:00
1984	3	51	2	1	41	188	9	0	0	1	0	11	17	23	1	0	0	1	0	0	31/10/1996 0:00:00
1984	3	51	2	1	41	186	9	0	0	0	0	0	0	0	0	0	0	0	1	0	31/10/1996 0:00:00
1984	3	51	2	1	41	112	9	0	0	0	0	2	6	6	1	0	0	3	1	0	31/10/1996 0:00:00
1984	3	51	2	1	41	102	9	0	0	1	0	0	0	0	0	0	0	2	2	3	31/10/1996 0:00:00
1984	3	51	2	1	41	101	9	0	0	98	54	164	216	113	16	1	1	78	57	40	31/10/1996 0:00:00
1984	3	62	1	70	41	622	9	0	0	0	0	96	575	271	64	0	0	0	0	0	31/10/1996 0:00:00
1984	3	51	1	29	41	186	9	0	0	0	0	0	0	0	1	5	2	0	0	0	31/10/1996 0:00:00
1984	3	90	0	87	41	552	9	0	0	0	0	0	0	1	0	0	0	0	0	0	31/10/1996 0:00:00
1984	3	51	3	1	41	101	9	0	0	0	4	27	0	0	0	0	0	0	0	0	31/10/1996 0:00:00
1984	3	51	1	29	41	101	9	0	1	0	0	17	97	4	77	103	11	0	0	0	31/10/1996 0:00:00
1984	3	51	1	29	41	188	9	0	0	0	0	0	1	3	16	4	1	3	0	0	31/10/1996 0:00:00
1984	3	51	1	1	41	186	9	0	1	0	0	0	0	0	4	8	5	8	1	0	31/10/1996 0:00:00
1984	3	51	1	1	41	120	9	0	0	0	0	0	0	1	2	0	1	1	0	0	31/10/1996 0:00:00
1984	3	51	1	1	41	112	9	0	0	0	1	13	74	81	59	76	20	20	2	1	31/10/1996 0:00:00
1984	3	51	1	1	41	102	9	0	5	1	1	1	0	0	0	1	1	4	2	1	31/10/1996 0:00:00
1984	3	51	1	1	41	101	9	0	145	375	286	541	1120	1193	591	534	331	312	105	97	31/10/1996 0:00:00
1984	3	51	0	1	41	120	9	0	0	0	0	0	3	6	2	1	0	0	1	0	31/10/1996 0:00:00
1984	3	51	0	1	41	101	9	0	3	3	2	19	18	73	89	110	91	39	16	31	31/10/1996 0:00:00
1984	3	41	3	1	41	101	9	0	0	0	0	0	3	0	13	0	0	0	0	0	31/10/1996 0:00:00
1984	3	41	2	31	41	204	9	0	0	0	0	0	0	0	0	0	0	13	0	0	31/10/1996 0:00:00
1984	3	41	2	11	41	114	9	0	0	0	0	0	0	0	7	5	0	0	0	0	31/10/1996 0:00:00
1984	3	51	1	29	41	102	9	0	0	0	0	0	0	0	1	0	1	0	0	0	31/10/1996 0:00:00
1984	3	61	1	1	41	188	9	0	0	0	0	0	0	1	0	0	0	0	0	0	31/10/1996 0:00:00
1984	3	62	0	70	41	622	9	0	0	0	0	10	14	14	8	0	0	0	0	0	31/10/1996 0:00:00
1984	3	51	1	29	41	112	9	0	1	0	0	3	10	7	30	13	6	3	0	0	31/10/1996 0:00:00
1984	3	61	1	1	41	202	9	0	0	0	0	0	0	2	1	0	0	2	0	0	31/10/1996 0:00:00
1984	3	51	3	1	41	188	9	0	0	0	0	1	0	0	0	0	0	0	0	0	31/10/1996 0:00:00
1984	3	61	1	1	41	112	9	0	0	0	0	0	1	9	2	0	0	0	0	0	31/10/1996 0:00:00
1984	3	61	1	1	41	101	9	0	0	0	0	1	36	1629	706	243	10	0	0	0	31/10/1996 0:00:00
1984	3	61	0	1	41	400	9	0	0	1	0	0	0	0	0	0	0	0	0	0	31/10/1996 0:00:00
1984	3	61	0	1	41	202	9	0	0	0	0	0	0	1	0	0	0	0	0	0	31/10/1996 0:00:00
1984	3	61	0	1	41	101	9	0	0	0	0	0	0	89	81	25	0	0	0	0	31/10/1996 0:00:00
1984	3	55	0	81	41	504	9	0	0	0	0	0	0	0	0	1	0	0	0	0	31/10/1996 0:00:00
1984	3	54	1	1	41	101	9	0	0	0	0	0	0	0	0	6	0	0	0	0	31/10/1996 0:00:00
1984	3	53	0	99	41	400	9	0	2	1	2	0	0	0	0	0	0	0	0	0	31/10/1996 0:00:00
1984	3	61	2	1	41	101	9	0	0	0	0	0	0	0	66	13	0	0	0	0	31/10/1996 0:00:00
1984	3	53	1	31	41	204	9	0	0	0	0	0	0	0	0	0	41	3	0	0	31/10/1996 0:00:00
1984	3	53	0	99	41	101	9	0	0	0	0	0	0	45	16	114	107	21	15	7	31/10/1996 0:00:00
1984	3	11	4	3	44	106	1	0	0	0	0	0	0	0	7	0	0	0	0	0	31/10/1996 0:00:00
1984	3	53	1	1	41	101	9	0	0	0	0	4	34	189	331	1172	491	170	23	15	31/10/1996 0:00:00
1984	3	53	0	1	41	101	9	0	4	5	4	17	25	4	0	0	0	0	1	1	31/10/1996 0:00:00
1984	3	53	1	1	41	112	9	0	0	0	0	0	0	5	4	15	4	0	0	0	31/10/1996 0:00:00
1984	3	53	1	1	41	188	9	0	0	0	0	0	1	5	5	15	4	3	1	1	31/10/1996 0:00:00
1984	3	53	1	10	41	112	9	0	0	0	0	0	0	0	0	7	0	0	0	0	31/10/1996 0:00:00
1984	3	53	1	10	41	188	9	0	0	0	0	0	0	0	0	1	0	0	0	0	31/10/1996 0:00:00
1984	4	15	7	3	35	3	1	0	0	0	0	3	0	0	0	65	2	0	0	0	31/10/1996 0:00:00
1984	4	12	7	4	46	124	1	0	0	0	0	0	2	1	0	0	0	0	0	0	31/10/1996 0:00:00
1984	4	12	7	4	46	103	1	0	0	0	0	2	7	2	0	0	0	0	0	0	31/10/1996 0:00:00
1984	4	12	7	4	46	1	1	0	0	0	0	724	2364	2351	192	0	0	0	0	0	31/10/1996 0:00:00
1984	4	12	7	4	46	2	1	0	0	0	0	86	182	216	11	0	0	0	0	0	31/10/1996 0:00:00
1984	4	12	7	4	46	3	1	0	0	0	0	94	205	232	14	0	0	0	0	0	31/10/1996 0:00:00
1984	4	12	7	4	46	101	1	0	0	0	0	2	6	15	1	0	0	0	0	0	31/10/1996 0:00:00
1984	4	12	7	4	46	102	1	0	0	0	0	3	40	179	7	0	0	0	0	0	31/10/1996 0:00:00
1984	4	15	7	3	35	112	1	0	0	0	0	2	0	0	0	0	0	0	0	0	31/10/1996 0:00:00
1984	4	12	7	4	46	104	1	0	0	0	0	2614	6254	5415	213	0	0	0	0	0	31/10/1996 0:00:00
1984	4	12	7	4	46	105	1	0	0	0	0	23	52	30	1	0	0	0	0	0	31/10/1996 0:00:00
1984	4	12	7	4	46	106	1	0	0	0	0	41	44	38	0	0	0	0	0	0	31/10/1996 0:00:00
1984	4	12	7	4	46	116	1	0	0	0	0	0	2	1	0	0	0	0	0	0	31/10/1996 0:00:00
1984	4	12	7	4	46	199	1	0	0	0	0	6	23	13	0	0	0	0	0	0	31/10/1996 0:00:00
1984	4	12	7	4	46	204	1	0	0	0	0	0	0	30	2	0	0	0	0	0	31/10/1996 0:00:00
1984	4	12	7	4	46	312	1	0	0	0	0	18	56	77	0	0	0	0	0	0	31/10/1996 0:00:00
1984	4	12	7	4	46	504	1	0	0	0	0	0	2	32	0	0	0	0	0	0	31/10/1996 0:00:00
1984	4	15	7	3	35	2	1	0	0	0	0	2	0	0	0	55	2	0	0	0	31/10/1996 0:00:00
1984	4	12	7	4	46	112	1	0	0	0	0	1	4	4	0	0	0	0	0	0	31/10/1996 0:00:00
1984	4	15	7	3	34	2	1	0	0	0	3	2	0	2	123	32	0	0	0	0	31/10/1996 0:00:00
1984	4	15	7	3	35	103	1	0	0	0	0	32	0	0	0	1252	32	0	0	0	31/10/1996 0:00:00
1984	4	15	7	3	35	1	1	0	0	0	0	60	0	0	0	527	15	0	0	0	31/10/1996 0:00:00
1984	4	15	7	3	33	1	1	0	0	0	0	0	0	0	140	646	295	21	0	0	31/10/1996 0:00:00
1984	4	15	7	3	33	2	1	0	0	0	0	0	0	0	14	55	39	3	0	0	31/10/1996 0:00:00
1984	4	15	7	3	33	3	1	0	0	0	0	0	0	0	16	63	61	7	0	0	31/10/1996 0:00:00
1984	4	15	7	3	33	101	1	0	0	0	0	0	0	0	5	0	0	0	0	0	31/10/1996 0:00:00
1984	4	15	7	3	34	1	1	0	0	0	12	30	0	25	830	257	0	0	0	0	31/10/1996 0:00:00
1984	4	15	7	3	34	3	1	0	0	0	4	2	0	3	130	49	0	0	0	0	31/10/1996 0:00:00
1984	4	15	7	3	34	101	1	0	0	0	0	0	0	0	10	1	0	0	0	0	31/10/1996 0:00:00
1984	4	15	7	3	34	102	1	0	0	0	6	1	0	0	0	0	0	0	0	0	31/10/1996 0:00:00
1984	4	15	7	3	34	103	1	0	0	0	18	13	0	11	1658	620	0	0	0	0	31/10/1996 0:00:00
1984	4	15	7	3	34	105	1	0	0	0	1	1	0	0	0	0	0	0	0	0	31/10/1996 0:00:00
1984	4	15	7	3	34	112	1	0	0	0	3	2	0	0	2	2	0	0	0	0	31/10/1996 0:00:00
1984	4	15	7	3	34	116	1	0	0	0	0	0	0	0	11	0	0	0	0	0	31/10/1996 0:00:00
1984	4	15	7	3	34	120	1	0	0	0	0	0	0	0	4	0	0	0	0	0	31/10/1996 0:00:00
1984	4	15	7	3	34	199	1	0	0	0	0	0	0	0	0	8	0	0	0	0	31/10/1996 0:00:00
1984	4	15	7	3	34	312	1	0	0	0	0	0	0	0	0	1	0	0	0	0	31/10/1996 0:00:00
1984	4	15	7	3	33	103	1	0	0	0	0	0	0	0	78	730	675	79	0	0	31/10/1996 0:00:00
1984	5	99	0	99	2	118	9	370	0	0	0	0	0	0	0	0	0	0	0	0	31/10/1996 0:00:00
1984	5	99	0	99	12	632	9	360	0	0	0	0	0	0	0	0	0	0	0	0	31/10/1996 0:00:00
1984	5	99	0	99	45	462	9	126	0	0	0	0	0	0	0	0	0	0	0	0	31/10/1996 0:00:00
1984	5	99	0	99	33	199	9	48	0	0	0	0	0	0	0	0	0	0	0	0	31/10/1996 0:00:00
1984	5	99	0	99	33	101	9	3058	0	0	0	0	0	0	0	0	0	0	0	0	31/10/1996 0:00:00
1984	5	8	5	72	1	632	1	0	0	0	0	0	0	0	0	250	235	185	60	0	31/10/1996 0:00:00
1984	5	8	5	72	1	3	1	0	0	0	0	0	0	0	0	29	45	33	14	0	31/10/1996 0:00:00
1984	5	8	5	72	1	2	1	0	0	0	0	0	0	0	0	29	45	33	14	0	31/10/1996 0:00:00
1984	5	8	5	72	1	1	1	0	0	0	0	0	0	0	0	526	775	620	217	0	31/10/1996 0:00:00
1984	5	99	0	99	22	101	9	710	0	0	0	0	0	0	0	0	0	0	0	0	31/10/1996 0:00:00
1984	6	12	5	1	15	1	1	0	764	242	37	104	0	1	2	386	429	267	11	5	31/10/1996 0:00:00
1984	6	99	0	99	14	188	9	1	0	0	0	0	1	8	42	9	7	10	10	12	31/10/1996 0:00:00
1984	6	99	0	99	14	318	9	4	0	0	0	0	0	0	0	0	0	0	0	0	31/10/1996 0:00:00
1984	6	99	0	99	14	342	9	34	0	0	0	0	0	0	0	0	0	0	0	0	31/10/1996 0:00:00
1984	6	99	0	99	14	529	9	82	0	0	0	0	0	0	0	0	0	0	0	0	31/10/1996 0:00:00
1984	6	99	0	99	14	632	9	0	1	1	26	14	5	3	0	0	27	42	23	14	31/10/1996 0:00:00
1984	6	12	5	1	15	188	1	0	6	2	1	2	0	1	0	2	6	6	1	0	31/10/1996 0:00:00
1984	6	12	3	1	15	1	1	0	7	28	0	0	0	0	0	0	0	0	0	0	31/10/1996 0:00:00
1984	6	12	3	1	15	2	1	0	1	5	0	0	0	0	0	0	0	0	0	0	31/10/1996 0:00:00
1984	6	12	3	1	15	101	1	0	0	8	0	0	0	0	0	0	0	0	0	0	31/10/1996 0:00:00
1984	6	12	3	1	15	188	1	0	0	1	0	0	0	0	0	0	0	0	0	0	31/10/1996 0:00:00
1984	6	12	5	1	14	120	1	0	1	0	1	0	0	0	0	0	1	1	1	0	31/10/1996 0:00:00
1984	6	12	5	1	15	2	1	0	91	41	7	15	0	1	1	53	60	24	2	2	31/10/1996 0:00:00
1984	6	12	5	1	15	101	1	0	1064	336	11	60	0	2	0	702	128	55	2	1	31/10/1996 0:00:00
1984	6	12	5	1	15	103	1	0	3	19	3	1	0	1	0	0	2	14	0	0	31/10/1996 0:00:00
1984	6	12	5	1	15	118	1	0	0	0	0	1	0	1	0	0	1	1	0	0	31/10/1996 0:00:00
1984	6	12	5	1	15	120	1	0	3	2	1	1	0	0	0	1	1	1	1	0	31/10/1996 0:00:00
1984	6	12	5	1	15	148	1	0	0	0	0	0	0	0	0	0	0	1	1	0	31/10/1996 0:00:00
1984	6	99	0	99	14	168	9	1	0	1	0	1	0	1	0	0	0	0	0	1	31/10/1996 0:00:00
1984	6	12	3	1	15	120	1	0	0	1	0	0	0	0	0	0	0	0	0	0	31/10/1996 0:00:00
1984	6	12	5	3	14	2	1	0	0	0	0	0	0	0	0	0	0	0	2	0	31/10/1996 0:00:00
1984	6	12	4	72	14	632	1	0	3	0	0	1	0	0	0	0	0	0	0	0	31/10/1996 0:00:00
1984	6	12	5	1	14	1	1	0	238	3	6	0	0	0	2	632	871	91	66	17	31/10/1996 0:00:00
1984	6	12	5	1	14	2	1	0	34	1	1	0	0	0	2	74	77	8	5	2	31/10/1996 0:00:00
1984	6	12	5	1	14	101	1	0	108	0	1	0	0	0	0	1477	316	6	28	8	31/10/1996 0:00:00
1984	6	12	5	1	14	103	1	0	1	0	0	0	0	0	0	0	1	1	1	0	31/10/1996 0:00:00
1984	6	12	5	1	14	118	1	0	0	0	0	0	0	0	0	0	1	0	0	0	31/10/1996 0:00:00
1984	6	12	3	72	16	1	1	0	26	0	0	0	0	0	0	0	0	0	0	0	31/10/1996 0:00:00
1984	6	12	5	1	14	148	1	0	0	0	0	0	0	0	0	0	0	0	1	0	31/10/1996 0:00:00
1984	6	12	5	1	14	188	1	0	3	0	0	0	0	0	0	4	34	2	3	1	31/10/1996 0:00:00
1984	6	12	5	3	14	1	1	0	0	0	0	0	0	0	0	0	0	0	13	0	31/10/1996 0:00:00
1984	6	99	0	99	14	154	9	1687	0	0	0	0	0	0	0	0	0	0	0	0	31/10/1996 0:00:00
1984	6	12	5	3	14	103	1	0	0	0	0	0	0	0	0	0	0	0	3	0	31/10/1996 0:00:00
1984	6	12	5	72	14	1	1	0	0	0	410	158	0	0	42	19	0	12	0	7	31/10/1996 0:00:00
1984	6	12	5	72	14	2	1	0	0	0	40	14	0	0	6	3	0	3	0	2	31/10/1996 0:00:00
1984	6	12	5	72	14	632	1	0	0	0	290	134	0	0	18	7	0	2	0	2	31/10/1996 0:00:00
1984	6	99	0	99	14	101	9	1	1	3	5	14	349	637	670	970	2261	432	60	11	31/10/1996 0:00:00
1984	6	99	0	99	14	103	9	6	0	0	0	0	0	0	0	2	0	0	1	0	31/10/1996 0:00:00
1984	6	99	0	99	14	118	9	29	4	15	203	143	36	86	68	18	11	98	163	88	31/10/1996 0:00:00
1984	6	99	0	99	14	120	9	1	0	0	0	3	0	0	1	0	0	0	0	0	31/10/1996 0:00:00
1984	6	99	0	99	14	148	9	23	0	1	41	29	9	8	1	1	0	0	0	0	31/10/1996 0:00:00
1984	6	12	5	3	15	1	1	0	0	0	0	0	0	0	0	0	0	0	28	0	31/10/1996 0:00:00
1984	6	99	0	99	16	529	9	157	0	0	0	0	0	0	0	0	0	0	0	0	31/10/1996 0:00:00
1984	6	99	0	99	15	529	9	0	0	0	0	7	12	0	0	0	0	0	8	21	31/10/1996 0:00:00
1984	6	99	0	99	16	103	9	1	0	0	0	0	0	0	1	0	0	0	1	0	31/10/1996 0:00:00
1984	6	99	0	99	16	118	9	8	12	16	8	9	1	51	132	21	12	37	57	94	31/10/1996 0:00:00
1984	6	99	0	99	16	148	9	691	14	99	89	69	32	123	436	299	180	68	42	32	31/10/1996 0:00:00
1984	6	99	0	99	16	154	9	14	0	0	0	0	30	5	0	0	0	0	0	0	31/10/1996 0:00:00
1984	6	99	0	99	16	188	9	4	1	1	1	0	0	2	5	5	8	30	20	8	31/10/1996 0:00:00
1984	6	99	0	99	16	202	9	0	0	0	0	0	0	0	3	1	1	0	0	0	31/10/1996 0:00:00
1984	6	99	0	99	16	318	9	9	0	0	0	0	0	0	0	11	12	1	0	0	31/10/1996 0:00:00
1984	6	12	5	1	16	188	1	0	0	1	1	0	0	0	0	0	0	2	0	0	31/10/1996 0:00:00
1984	6	99	0	99	16	342	9	0	0	0	0	0	0	0	0	6	3	0	0	0	31/10/1996 0:00:00
1984	6	12	4	72	14	2	1	0	4	0	0	1	0	0	0	0	0	0	0	0	31/10/1996 0:00:00
1984	6	99	0	99	16	632	9	0	47	90	76	68	74	28	18	39	49	60	52	47	31/10/1996 0:00:00
1984	6	99	0	99	19	101	9	6090	0	0	0	0	0	0	0	0	0	0	0	0	31/10/1996 0:00:00
1984	6	99	0	99	19	103	9	915	0	0	0	0	0	0	0	0	0	0	0	0	31/10/1996 0:00:00
1984	6	99	0	99	19	118	9	34	0	0	0	0	0	0	0	0	0	0	0	0	31/10/1996 0:00:00
1984	6	99	0	99	19	120	9	36	0	0	0	0	0	0	0	0	0	0	0	0	31/10/1996 0:00:00
1984	6	99	0	99	19	188	9	60	0	0	0	0	0	0	0	0	0	0	0	0	31/10/1996 0:00:00
1984	6	99	0	99	19	632	9	19027	0	0	0	0	0	0	0	0	0	0	0	0	31/10/1996 0:00:00
1984	6	12	5	1	16	103	1	0	0	1	7	0	0	0	0	0	0	11	0	0	31/10/1996 0:00:00
1984	6	99	0	99	16	340	9	10	0	0	0	0	0	188	141	1	0	0	0	0	31/10/1996 0:00:00
1984	6	99	0	99	15	340	9	0	0	0	0	0	0	92	75	0	0	0	0	0	31/10/1996 0:00:00
1984	6	12	5	3	15	103	1	0	0	0	0	0	0	0	0	0	0	0	6	0	31/10/1996 0:00:00
1984	6	99	0	99	15	101	9	0	0	0	0	0	1	15	63	35	378	283	257	117	31/10/1996 0:00:00
1984	6	99	0	99	15	103	9	0	2	2	3	0	0	1	3	0	0	3	7	3	31/10/1996 0:00:00
1984	6	99	0	99	15	112	9	1	0	0	0	0	0	0	0	0	0	0	0	0	31/10/1996 0:00:00
1984	6	99	0	99	15	118	9	14	13	44	100	45	1	64	113	26	10	29	30	18	31/10/1996 0:00:00
1984	6	99	0	99	15	148	9	65	1	8	85	116	81	55	102	13	30	12	8	1	31/10/1996 0:00:00
1984	6	99	0	99	15	154	9	662	0	0	0	30	214	8	0	0	0	0	0	0	31/10/1996 0:00:00
1984	6	99	0	99	15	168	9	0	0	0	0	1	0	0	0	0	0	0	0	0	31/10/1996 0:00:00
1984	6	99	0	99	16	101	9	0	0	5	6	0	0	51	103	22	112	528	469	37	31/10/1996 0:00:00
1984	6	99	0	99	15	318	9	28	0	0	0	0	0	0	0	6	7	2	0	0	31/10/1996 0:00:00
1984	6	12	5	3	15	2	1	0	0	0	0	0	0	0	0	0	0	0	3	0	31/10/1996 0:00:00
1984	6	99	0	99	15	342	9	4	0	0	0	0	0	0	4	0	0	0	0	0	31/10/1996 0:00:00
1984	6	99	0	99	15	632	9	0	9	23	15	52	21	3	26	12	24	30	40	8	31/10/1996 0:00:00
1984	6	12	3	72	16	2	1	0	4	0	0	0	0	0	0	0	0	0	0	0	31/10/1996 0:00:00
1984	6	12	3	72	16	632	1	0	1	0	0	0	0	0	0	0	0	0	0	0	31/10/1996 0:00:00
1984	6	12	5	1	16	1	1	0	0	134	83	0	0	0	0	0	10	90	0	0	31/10/1996 0:00:00
1984	6	12	5	1	16	2	1	0	0	15	11	0	0	0	0	0	3	12	0	0	31/10/1996 0:00:00
1984	6	12	5	1	16	101	1	0	0	142	38	0	0	0	0	0	1	4	0	0	31/10/1996 0:00:00
1984	6	12	5	1	16	118	1	0	0	0	0	0	0	0	0	0	1	0	0	0	31/10/1996 0:00:00
1984	6	99	0	99	15	188	9	0	0	0	2	1	0	1	7	14	5	34	33	16	31/10/1996 0:00:00
1984	6	12	4	72	12	632	1	0	0	0	0	25	125	81	94	55	47	0	0	0	31/10/1996 0:00:00
1984	6	12	5	13	12	120	1	0	0	0	0	0	0	0	0	0	1	0	0	0	31/10/1996 0:00:00
1984	6	99	0	99	11	340	9	38	0	0	0	0	0	14	220	4	0	0	0	0	31/10/1996 0:00:00
1984	6	99	0	99	11	459	9	0	0	0	0	0	0	0	0	0	0	12	1	1	31/10/1996 0:00:00
1984	6	99	0	99	11	479	9	87	6	16	14	8	1	0	0	0	0	1	4	6	31/10/1996 0:00:00
1984	6	99	0	99	11	632	9	0	6	0	0	50	257	454	1728	976	899	1082	840	606	31/10/1996 0:00:00
1984	6	12	3	72	12	1	1	0	0	0	14	97	343	343	344	287	328	58	235	62	31/10/1996 0:00:00
1984	6	12	3	72	12	2	1	0	0	0	3	9	23	22	22	19	24	6	18	8	31/10/1996 0:00:00
1984	6	12	3	72	12	632	1	0	0	0	1	40	100	116	97	59	65	12	60	18	31/10/1996 0:00:00
1984	6	12	4	72	14	1	1	0	32	0	0	3	0	0	0	0	0	0	0	0	31/10/1996 0:00:00
1984	6	12	4	72	12	2	1	0	0	0	0	6	18	16	19	9	11	0	0	0	31/10/1996 0:00:00
1984	6	99	0	99	11	188	9	1	0	0	0	0	1	0	0	5	19	23	1	0	31/10/1996 0:00:00
1984	6	12	5	1	12	1	1	0	0	0	0	0	0	0	0	0	51	0	0	0	31/10/1996 0:00:00
1984	6	12	5	1	12	2	1	0	0	0	0	0	0	0	0	0	7	0	0	0	31/10/1996 0:00:00
1984	6	12	5	1	12	101	1	0	0	0	0	0	0	0	0	0	1	0	0	0	31/10/1996 0:00:00
1984	6	12	5	1	12	120	1	0	0	0	0	0	0	0	0	0	1	0	0	0	31/10/1996 0:00:00
1984	6	12	5	1	12	188	1	0	0	0	0	0	0	0	0	0	13	0	0	0	31/10/1996 0:00:00
1984	6	12	5	13	12	1	1	0	0	0	0	0	0	0	0	0	27	0	0	0	31/10/1996 0:00:00
1984	6	12	5	13	12	2	1	0	0	0	0	0	0	0	0	0	4	0	0	0	31/10/1996 0:00:00
1984	6	12	5	13	12	118	1	0	0	0	0	0	0	0	0	0	1	0	0	0	31/10/1996 0:00:00
1984	6	12	4	72	12	1	1	0	0	0	0	35	237	266	307	115	130	0	0	0	31/10/1996 0:00:00
1984	6	12	4	72	11	632	1	0	0	0	0	0	0	0	19	0	0	0	0	0	31/10/1996 0:00:00
1984	6	12	5	1	16	120	1	0	0	1	1	0	0	0	0	0	0	1	0	0	31/10/1996 0:00:00
1984	6	12	4	72	1	1	1	0	0	0	0	0	0	0	4	0	0	0	0	0	31/10/1996 0:00:00
1984	6	12	4	72	1	2	1	0	0	0	0	0	0	0	1	0	0	0	0	0	31/10/1996 0:00:00
1984	6	12	5	72	1	1	1	0	0	0	0	0	0	0	0	0	4	0	0	0	31/10/1996 0:00:00
1984	6	12	5	72	1	632	1	0	0	0	0	0	0	0	0	0	1	0	0	0	31/10/1996 0:00:00
1984	6	12	3	72	11	1	1	0	0	0	0	0	0	0	19	7	39	282	114	0	31/10/1996 0:00:00
1984	6	12	3	72	11	2	1	0	0	0	0	0	0	0	2	1	4	20	9	0	31/10/1996 0:00:00
1984	6	12	3	72	11	632	1	0	0	0	0	0	0	0	5	1	6	62	45	0	31/10/1996 0:00:00
1984	6	99	0	99	11	318	9	28	0	0	0	0	0	0	0	1	4	1	0	0	31/10/1996 0:00:00
1984	6	12	4	72	11	2	1	0	0	0	0	0	0	0	4	0	0	0	0	0	31/10/1996 0:00:00
1984	6	12	5	72	1	2	1	0	0	0	0	0	0	0	0	0	1	0	0	0	31/10/1996 0:00:00
1984	6	12	5	72	11	1	1	0	0	0	0	34	45	0	3	0	0	20	20	49	31/10/1996 0:00:00
1984	6	12	5	72	11	2	1	0	0	0	0	2	5	0	1	0	0	3	4	5	31/10/1996 0:00:00
1984	6	12	5	72	11	632	1	0	0	0	0	39	22	0	2	0	0	12	8	21	31/10/1996 0:00:00
1984	6	99	0	99	11	101	9	0	0	0	1	1	1	1	7	20	28	70	41	5	31/10/1996 0:00:00
1984	6	99	0	99	11	118	9	0	228	442	579	506	300	108	610	394	363	295	84	101	31/10/1996 0:00:00
1984	6	99	0	99	11	120	9	1	0	0	0	0	1	0	1	7	2	1	0	0	31/10/1996 0:00:00
1984	6	99	0	99	11	148	9	0	1	2	6	4	2	2	67	103	53	10	3	2	31/10/1996 0:00:00
1984	6	99	0	99	11	168	9	0	0	1	6	6	1	0	0	0	3	2	0	0	31/10/1996 0:00:00
1984	6	12	4	72	11	1	1	0	0	0	0	0	0	0	53	0	0	0	0	0	31/10/1996 0:00:00
1984	6	99	0	99	13	199	9	0	0	0	1	1	0	0	0	0	0	1	0	3	31/10/1996 0:00:00
1984	6	12	5	72	13	2	1	0	0	8	74	77	20	18	51	27	6	38	48	35	31/10/1996 0:00:00
1984	6	12	5	72	13	120	1	0	0	1	0	0	0	0	0	0	0	0	0	0	31/10/1996 0:00:00
1984	6	12	5	72	13	632	1	0	0	74	591	690	118	192	414	209	33	184	292	193	31/10/1996 0:00:00
1984	6	99	0	99	13	101	9	0	2	1	8	29	38	211	615	56	158	250	519	2	31/10/1996 0:00:00
1984	6	99	0	99	13	103	9	0	0	0	0	0	0	0	0	0	1	0	0	0	31/10/1996 0:00:00
1984	6	99	0	99	13	118	9	0	9	3	18	24	4	11	15	1	0	13	7	3	31/10/1996 0:00:00
1984	6	99	0	99	13	120	9	0	0	0	0	0	0	0	1	2	3	10	8	0	31/10/1996 0:00:00
1984	6	99	0	99	13	148	9	3	10	0	9	5	15	72	67	3	4	6	6	0	31/10/1996 0:00:00
1984	6	12	5	72	13	1	1	0	0	139	994	1057	196	207	711	415	103	568	734	514	31/10/1996 0:00:00
1984	6	99	0	99	13	188	9	0	0	1	14	11	7	152	210	33	9	26	253	164	31/10/1996 0:00:00
1984	6	99	0	99	13	632	9	0	1	18	172	114	91	95	79	0	1	1	4	32	31/10/1996 0:00:00
1984	6	99	0	99	13	318	9	45	0	0	0	0	0	0	0	15	3	1	0	0	31/10/1996 0:00:00
1984	6	99	0	99	13	340	9	0	0	0	0	0	0	132	110	0	0	0	0	0	31/10/1996 0:00:00
1984	6	99	0	99	13	342	9	42	0	0	0	0	0	0	7	3	0	0	0	0	31/10/1996 0:00:00
1984	6	12	3	72	14	632	1	0	0	0	3	0	0	0	0	0	0	0	0	0	31/10/1996 0:00:00
1984	6	12	3	72	14	2	1	0	0	0	1	0	0	0	0	0	0	0	0	0	31/10/1996 0:00:00
1984	6	12	3	72	14	120	1	0	0	0	1	0	0	0	0	0	0	0	0	0	31/10/1996 0:00:00
1984	6	12	5	72	12	1	1	0	0	0	3	543	1936	1800	1851	602	331	1512	1136	180	31/10/1996 0:00:00
1984	6	12	4	72	1	632	1	0	0	0	0	0	0	0	1	0	0	0	0	0	31/10/1996 0:00:00
1984	6	99	0	99	13	154	9	226	12	0	0	2	192	94	0	0	0	0	0	0	31/10/1996 0:00:00
1984	6	99	0	99	12	342	9	23	0	0	0	0	0	0	9	4	0	0	0	0	31/10/1996 0:00:00
1984	6	12	5	13	13	118	1	0	0	0	0	0	0	0	0	0	1	0	0	0	31/10/1996 0:00:00
1984	6	99	0	99	12	101	9	68	25	32	27	61	138	1052	2042	229	54	78	76	26	31/10/1996 0:00:00
1984	6	99	0	99	12	118	9	347	0	0	0	0	1	11	0	0	0	18	33	12	31/10/1996 0:00:00
1984	6	12	3	72	14	1	1	0	0	0	5	0	0	0	0	0	0	0	0	0	31/10/1996 0:00:00
1984	6	12	5	72	12	632	1	0	0	0	1	392	1276	1368	962	318	104	523	475	58	31/10/1996 0:00:00
1984	6	99	0	99	12	120	9	5	0	0	0	0	0	0	4	8	14	15	3	0	31/10/1996 0:00:00
1984	6	12	5	72	12	2	1	0	0	0	1	43	127	111	110	40	20	96	78	17	31/10/1996 0:00:00
1984	6	99	0	99	12	148	9	14	7	43	79	115	51	228	366	95	89	217	122	15	31/10/1996 0:00:00
1984	6	99	0	99	12	188	9	0	0	0	0	4	6	4	46	58	52	40	8	0	31/10/1996 0:00:00
1984	6	99	0	99	12	340	9	0	0	0	0	0	0	3	33	7	0	0	0	1	31/10/1996 0:00:00
1984	6	99	0	99	12	632	9	0	0	0	4	126	330	331	153	0	0	10	180	121	31/10/1996 0:00:00
1984	6	12	3	72	13	1	1	0	0	120	243	105	19	0	0	0	0	0	0	0	31/10/1996 0:00:00
1984	6	12	3	72	13	2	1	0	0	10	18	12	2	0	0	0	0	0	0	0	31/10/1996 0:00:00
1984	6	12	3	72	13	120	1	0	0	0	1	0	0	0	0	0	0	0	0	0	31/10/1996 0:00:00
1984	6	12	3	72	13	632	1	0	0	33	83	59	2	0	0	0	0	0	0	0	31/10/1996 0:00:00
1984	6	12	4	72	13	1	1	0	33	0	0	282	93	222	81	223	214	0	0	0	31/10/1996 0:00:00
1984	6	12	4	72	13	2	1	0	5	0	0	20	8	13	5	17	17	0	0	0	31/10/1996 0:00:00
1984	6	12	4	72	13	632	1	0	5	0	0	143	31	65	33	86	69	0	0	0	31/10/1996 0:00:00
1984	6	12	5	13	13	1	1	0	0	0	0	0	0	0	0	0	14	0	0	0	31/10/1996 0:00:00
1984	6	12	5	13	13	2	1	0	0	0	0	0	0	0	0	0	2	0	0	0	31/10/1996 0:00:00
1984	6	99	0	99	12	318	9	61	0	0	0	0	0	0	0	21	26	10	1	0	31/10/1996 0:00:00
1984	7	12	4	72	13	632	9	0	0	0	0	29	39	31	0	0	0	24	3	0	31/10/1996 0:00:00
1984	7	12	4	72	12	632	9	0	0	0	0	0	57	5	0	0	89	109	0	0	31/10/1996 0:00:00
1984	7	12	5	72	13	632	9	0	6	0	0	0	0	0	0	0	0	0	0	0	31/10/1996 0:00:00
1984	7	8	5	72	1	3	1	0	0	0	0	0	0	0	0	32	26	22	18	0	31/10/1996 0:00:00
1984	7	8	5	72	1	2	1	0	0	0	0	0	0	0	0	30	25	21	18	0	31/10/1996 0:00:00
1984	7	8	5	72	1	1	1	0	0	0	0	0	0	0	0	532	472	400	296	0	31/10/1996 0:00:00
1984	7	12	5	72	14	632	9	0	5	0	0	0	0	0	0	0	0	0	0	0	31/10/1996 0:00:00
1984	7	8	5	72	1	632	1	0	0	0	0	0	0	0	0	223	119	103	81	0	31/10/1996 0:00:00
1984	8	12	0	1	36	101	1	0	0	159	0	0	0	0	0	0	0	0	0	0	31/10/1996 0:00:00
1984	8	99	0	99	37	120	9	0	2	43	2	6	6	1	3	0	0	1	0	0	31/10/1996 0:00:00
1984	8	99	0	99	37	114	9	0	0	0	0	0	2	0	0	0	0	0	0	0	31/10/1996 0:00:00
1984	8	99	0	99	37	112	9	0	0	0	0	1	2	1	1	0	0	2	1	0	31/10/1996 0:00:00
1985	3	12	4	10	35	2	1	0	0	3	0	1	7	0	0	0	1	3	1	0	31/10/1996 0:00:00
1985	3	12	4	2	35	3	1	0	0	0	0	1	2	0	0	0	0	0	0	0	31/10/1996 0:00:00
1985	3	12	4	10	35	3	1	0	0	3	0	1	7	0	0	0	1	3	1	0	31/10/1996 0:00:00
1985	3	12	4	2	35	1	1	0	0	0	0	29	37	0	0	0	0	0	0	0	31/10/1996 0:00:00
1985	3	12	4	1	35	188	1	0	0	0	0	1	1	0	0	0	0	0	0	0	31/10/1996 0:00:00
1985	3	12	4	1	35	120	1	0	0	5	1	1	1	0	0	0	0	0	0	0	31/10/1996 0:00:00
1985	3	12	4	1	35	116	1	0	0	0	0	0	9	3	0	0	0	0	5	0	31/10/1996 0:00:00
1985	3	12	4	1	35	114	1	0	0	8	5	5	3	0	0	0	0	0	0	0	31/10/1996 0:00:00
1985	3	12	4	1	35	112	1	0	0	4	7	10	35	4	0	0	0	0	2	0	31/10/1996 0:00:00
1985	3	12	4	1	35	102	1	0	0	10	3	2	4	0	0	0	0	0	0	0	31/10/1996 0:00:00
1985	3	12	4	2	35	101	1	0	0	0	0	1	1	0	0	0	0	0	0	0	31/10/1996 0:00:00
1985	3	12	4	10	35	186	1	0	0	0	0	0	0	0	0	0	2	0	0	0	31/10/1996 0:00:00
1985	3	12	4	11	35	114	1	0	0	7	34	26	18	0	0	0	0	0	0	0	31/10/1996 0:00:00
1985	3	12	4	11	35	112	1	0	0	6	0	3	6	0	0	0	0	0	0	0	31/10/1996 0:00:00
1985	3	12	4	11	35	102	1	0	0	0	11	10	3	0	0	0	0	0	0	0	31/10/1996 0:00:00
1985	3	12	4	11	35	101	1	0	0	6	1	7	3	0	0	0	0	0	0	0	31/10/1996 0:00:00
1985	3	12	4	11	35	3	1	0	0	2	5	5	3	0	0	0	0	0	0	0	31/10/1996 0:00:00
1985	3	12	4	11	35	2	1	0	0	2	5	5	3	0	0	0	0	0	0	0	31/10/1996 0:00:00
1985	3	12	4	10	35	1	1	0	0	48	0	11	90	0	0	0	29	45	5	0	31/10/1996 0:00:00
1985	3	12	4	10	35	188	1	0	0	0	0	0	1	0	0	0	1	0	0	0	31/10/1996 0:00:00
1985	3	12	5	3	35	3	1	0	0	0	0	0	0	0	1	0	0	2	0	0	31/10/1996 0:00:00
1985	3	12	4	10	35	120	1	0	0	0	0	0	1	0	0	0	2	0	0	0	31/10/1996 0:00:00
1985	3	12	4	10	35	116	1	0	0	0	0	0	8	0	0	0	0	4	0	0	31/10/1996 0:00:00
1985	3	12	4	10	35	114	1	0	0	4	0	0	1	0	0	0	0	1	0	0	31/10/1996 0:00:00
1985	3	12	4	10	35	112	1	0	0	16	0	5	22	0	0	0	17	13	3	0	31/10/1996 0:00:00
1985	3	12	4	10	35	106	1	0	0	0	0	0	0	0	0	0	1	0	0	0	31/10/1996 0:00:00
1985	3	12	4	10	35	102	1	0	0	0	0	0	0	0	0	0	7	0	0	0	31/10/1996 0:00:00
1985	3	12	4	10	35	101	1	0	0	1	0	4	17	0	0	0	2	3	0	0	31/10/1996 0:00:00
1985	3	12	4	11	35	1	1	0	0	38	52	92	46	0	0	0	0	0	0	0	31/10/1996 0:00:00
1985	3	12	4	3	37	1	1	0	0	0	0	0	0	23	91	58	24	23	14	11	31/10/1996 0:00:00
1985	3	12	4	10	37	102	1	0	0	0	2	0	0	0	0	0	0	0	0	0	31/10/1996 0:00:00
1985	3	12	4	10	37	101	1	0	0	2	44	2	0	0	0	0	0	0	0	0	31/10/1996 0:00:00
1985	3	12	4	10	37	3	1	0	0	1	23	2	0	1	0	0	0	0	0	0	31/10/1996 0:00:00
1985	3	12	4	10	37	2	1	0	0	1	23	2	0	1	0	0	0	0	0	0	31/10/1996 0:00:00
1985	3	12	4	10	37	1	1	0	0	6	254	31	0	16	0	0	0	0	0	0	31/10/1996 0:00:00
1985	3	12	4	3	37	103	1	0	0	0	0	0	0	12	44	19	17	9	5	1	31/10/1996 0:00:00
1985	3	12	4	3	36	114	1	0	0	0	0	0	0	0	0	0	0	0	1	1	31/10/1996 0:00:00
1985	3	12	4	3	37	2	1	0	0	0	0	0	0	2	5	5	1	2	1	1	31/10/1996 0:00:00
1985	3	12	4	10	37	114	1	0	0	0	17	0	0	0	0	0	0	0	0	0	31/10/1996 0:00:00
1985	3	12	4	2	37	106	1	0	0	0	1	0	0	0	0	0	0	0	0	0	31/10/1996 0:00:00
1985	3	12	4	2	37	102	1	0	0	1	7	0	0	0	0	0	0	0	0	0	31/10/1996 0:00:00
1985	3	12	4	2	37	101	1	0	0	0	5	0	0	0	0	0	0	0	0	0	31/10/1996 0:00:00
1985	3	12	4	2	37	3	1	0	0	1	1	0	0	0	0	0	0	0	0	0	31/10/1996 0:00:00
1985	3	12	4	2	37	2	1	0	0	1	1	0	0	0	0	0	0	0	0	0	31/10/1996 0:00:00
1985	3	12	4	2	37	1	1	0	0	4	14	0	0	0	0	0	0	0	0	0	31/10/1996 0:00:00
1985	3	12	4	3	37	3	1	0	0	0	0	0	0	2	5	5	1	2	1	1	31/10/1996 0:00:00
1985	3	12	4	11	37	2	1	0	0	1	0	0	0	0	0	0	0	0	0	0	31/10/1996 0:00:00
1985	3	12	5	1	37	102	1	0	0	9	9	12	1	0	0	0	0	0	2	23	31/10/1996 0:00:00
1985	3	12	5	1	37	101	1	0	0	742	506	551	1	0	0	0	0	0	21	708	31/10/1996 0:00:00
1985	3	12	5	1	37	3	1	0	0	27	20	34	1	0	1	0	1	0	5	20	31/10/1996 0:00:00
1985	3	12	5	1	37	2	1	0	0	27	20	34	1	0	1	0	1	0	5	20	31/10/1996 0:00:00
1985	3	12	5	1	37	1	1	0	0	251	116	320	2	0	3	0	2	0	62	188	31/10/1996 0:00:00
1985	3	12	4	11	37	114	1	0	0	2	0	0	0	0	0	0	0	0	0	0	31/10/1996 0:00:00
1985	3	12	4	10	37	106	1	0	0	0	2	1	0	0	0	0	0	0	0	0	31/10/1996 0:00:00
1985	3	12	4	11	37	3	1	0	0	1	0	0	0	0	0	0	0	0	0	0	31/10/1996 0:00:00
1985	3	12	4	10	37	112	1	0	0	4	323	18	0	0	0	0	0	0	0	0	31/10/1996 0:00:00
1985	3	12	4	11	37	1	1	0	0	8	0	0	0	0	0	0	0	0	0	0	31/10/1996 0:00:00
1985	3	12	4	10	37	188	9	0	0	0	0	1	0	0	0	0	0	0	0	0	31/10/1996 0:00:00
1985	3	12	4	10	37	114	9	0	0	0	0	1	0	0	0	0	0	0	0	0	31/10/1996 0:00:00
1985	3	12	4	10	37	112	9	0	0	0	0	7	0	0	0	0	0	0	0	0	31/10/1996 0:00:00
1985	3	12	4	10	37	188	1	0	0	0	3	0	0	0	0	0	0	0	0	0	31/10/1996 0:00:00
1985	3	12	4	10	37	120	1	0	0	0	1	0	0	0	0	0	0	0	0	0	31/10/1996 0:00:00
1985	3	12	4	1	37	186	1	0	0	1	0	0	0	0	0	0	0	0	0	0	31/10/1996 0:00:00
1985	3	12	4	11	37	112	1	0	0	1	0	0	0	0	0	0	0	0	0	0	31/10/1996 0:00:00
1985	3	12	3	1	37	101	9	0	0	0	0	461	2	11	0	0	0	1	0	0	31/10/1996 0:00:00
1985	3	12	4	1	37	101	9	0	0	0	0	0	15	0	82	0	0	0	0	0	31/10/1996 0:00:00
1985	3	12	3	3	37	103	9	0	0	9	80	18	20	1	0	0	25	24	5	0	31/10/1996 0:00:00
1985	3	12	3	3	37	101	9	0	0	0	2	3	1	0	0	0	0	1	0	0	31/10/1996 0:00:00
1985	3	12	3	2	37	102	9	0	0	0	0	3	11	10	0	0	0	0	0	10	31/10/1996 0:00:00
1985	3	12	3	2	37	101	9	0	0	0	0	0	5	0	0	0	0	0	0	5	31/10/1996 0:00:00
1985	3	12	3	1	37	114	9	0	0	0	0	1	0	0	0	0	0	0	0	0	31/10/1996 0:00:00
1985	3	12	3	6	37	101	9	0	0	0	0	0	0	1	0	0	0	0	0	0	31/10/1996 0:00:00
1985	3	12	3	1	37	102	9	0	0	0	0	0	0	1	0	0	0	0	0	0	31/10/1996 0:00:00
1985	3	12	3	6	37	102	9	0	0	0	0	0	0	1	0	0	0	0	0	0	31/10/1996 0:00:00
1985	3	12	1	1	37	120	9	0	0	2	3	0	0	0	0	0	0	0	0	0	31/10/1996 0:00:00
1985	3	11	4	3	37	186	1	0	0	0	0	0	2	0	3	0	0	0	0	0	31/10/1996 0:00:00
1985	3	11	4	3	37	120	1	0	0	0	0	0	1	1	1	1	0	0	0	0	31/10/1996 0:00:00
1985	3	11	4	3	37	114	1	0	0	0	0	0	0	0	0	1	0	0	0	0	31/10/1996 0:00:00
1985	3	11	4	3	37	106	1	0	0	0	0	0	0	0	3	0	0	0	0	0	31/10/1996 0:00:00
1985	3	11	4	3	37	103	1	0	0	0	0	2	78	46	119	78	11	1	10	0	31/10/1996 0:00:00
1985	3	11	4	3	37	101	1	0	0	0	0	1	1	1	3	0	0	0	0	0	31/10/1996 0:00:00
1985	3	12	3	1	37	112	9	0	0	0	0	10	0	5	0	0	0	0	0	0	31/10/1996 0:00:00
1985	3	12	4	1	37	2	1	0	0	9	11	5	1	0	0	0	0	0	0	2	31/10/1996 0:00:00
1985	3	12	5	1	37	112	1	0	0	15	120	104	0	0	0	0	0	0	0	7	31/10/1996 0:00:00
1985	3	12	4	1	37	120	1	0	0	4	3	4	0	0	0	0	0	0	0	0	31/10/1996 0:00:00
1985	3	12	4	1	37	114	1	0	0	3	8	10	0	0	0	0	0	0	0	0	31/10/1996 0:00:00
1985	3	12	4	1	37	112	1	0	0	7	49	25	0	0	0	0	0	0	0	0	31/10/1996 0:00:00
1985	3	12	4	1	37	106	1	0	0	0	0	1	0	0	0	0	0	0	0	0	31/10/1996 0:00:00
1985	3	12	4	1	37	102	1	0	0	0	9	0	0	0	0	0	0	0	0	4	31/10/1996 0:00:00
1985	3	12	3	3	37	106	9	0	0	0	0	0	1	0	0	0	0	0	0	0	31/10/1996 0:00:00
1985	3	12	4	1	37	3	1	0	0	9	11	5	1	0	0	0	0	0	0	2	31/10/1996 0:00:00
1985	3	12	4	1	37	188	1	0	0	1	3	1	0	0	0	0	0	0	0	0	31/10/1996 0:00:00
1985	3	12	4	1	37	1	1	0	0	84	109	50	4	0	0	0	0	0	0	18	31/10/1996 0:00:00
1985	3	12	3	10	37	112	9	0	0	0	0	0	0	4	0	0	0	0	2	0	31/10/1996 0:00:00
1985	3	12	3	10	37	103	9	0	0	0	0	0	0	0	0	0	0	0	1	0	31/10/1996 0:00:00
1985	3	12	3	10	37	102	9	0	0	0	0	0	0	7	0	0	0	0	0	0	31/10/1996 0:00:00
1985	3	12	3	10	37	101	9	0	0	0	0	0	0	4	0	0	0	0	0	0	31/10/1996 0:00:00
1985	3	12	3	6	37	112	9	0	0	0	0	0	0	1	0	0	0	0	0	0	31/10/1996 0:00:00
1985	3	12	3	6	37	106	9	0	0	0	0	0	0	1	0	0	0	0	0	0	31/10/1996 0:00:00
1985	3	12	4	1	37	101	1	0	0	278	265	163	1	0	0	0	0	0	0	80	31/10/1996 0:00:00
1985	3	12	5	10	37	102	1	0	0	0	4	1	0	0	0	0	0	0	4	0	31/10/1996 0:00:00
1985	3	12	5	6	37	103	1	0	0	0	0	0	0	0	2	0	0	0	1	5	31/10/1996 0:00:00
1985	3	12	5	10	37	186	1	0	0	0	2	0	0	0	0	0	0	0	0	0	31/10/1996 0:00:00
1985	3	12	5	10	37	120	1	0	0	0	6	4	0	0	0	0	0	0	1	0	31/10/1996 0:00:00
1985	3	12	5	10	37	116	1	0	0	0	0	0	0	2	0	0	0	1	1	0	31/10/1996 0:00:00
1985	3	12	5	10	37	114	1	0	0	0	43	9	0	0	0	0	0	0	13	0	31/10/1996 0:00:00
1985	3	12	5	10	37	112	1	0	0	5	2048	54	1	15	0	0	7	32	312	0	31/10/1996 0:00:00
1985	3	12	5	11	37	1	1	0	0	0	10	56	3	0	0	0	0	0	0	0	31/10/1996 0:00:00
1985	3	12	5	10	37	103	1	0	0	0	0	0	0	0	0	0	0	0	1	0	31/10/1996 0:00:00
1985	3	12	5	11	37	2	1	0	0	0	1	5	1	0	0	0	0	0	0	0	31/10/1996 0:00:00
1985	3	12	5	10	37	101	1	0	0	1	259	25	0	1	0	0	0	0	11	0	31/10/1996 0:00:00
1985	3	12	5	10	37	3	1	0	0	1	134	9	1	2	0	0	1	6	30	0	31/10/1996 0:00:00
1985	3	12	5	10	37	2	1	0	0	1	132	9	1	2	0	0	1	6	29	0	31/10/1996 0:00:00
1985	3	12	5	10	37	1	1	0	0	5	1410	90	3	36	0	0	9	65	459	0	31/10/1996 0:00:00
1985	3	12	5	6	37	114	1	0	0	0	0	0	0	0	0	0	0	0	2	0	31/10/1996 0:00:00
1985	3	12	5	6	37	112	1	0	0	0	0	0	0	0	0	0	0	0	1	0	31/10/1996 0:00:00
1985	3	12	5	1	37	103	1	0	0	0	0	2	0	0	0	0	0	0	2	0	31/10/1996 0:00:00
1985	3	12	5	10	37	106	1	0	0	0	1	0	0	0	0	0	0	0	1	0	31/10/1996 0:00:00
1985	3	12	5	21	37	2	1	0	0	0	0	0	0	0	0	0	1	0	0	0	31/10/1996 0:00:00
1985	3	10	4	72	1	1	1	0	0	0	0	0	0	0	0	0	0	0	173	0	31/10/1996 0:00:00
1985	3	21	2	11	37	101	1	0	0	0	0	0	0	1	0	0	0	0	0	0	31/10/1996 0:00:00
1985	3	21	2	11	37	3	1	0	0	0	0	0	0	4	0	0	0	0	0	0	31/10/1996 0:00:00
1985	3	21	2	11	37	2	1	0	0	0	0	0	0	4	0	0	0	0	0	0	31/10/1996 0:00:00
1985	3	21	2	11	37	1	1	0	0	0	0	0	0	63	0	0	0	0	0	0	31/10/1996 0:00:00
1985	3	12	5	21	37	186	1	0	0	0	0	0	0	0	0	0	1	0	0	0	31/10/1996 0:00:00
1985	3	12	5	10	37	188	1	0	0	0	7	1	0	0	0	0	0	0	1	0	31/10/1996 0:00:00
1985	3	12	5	21	37	3	1	0	0	0	0	0	0	0	0	0	1	0	0	0	31/10/1996 0:00:00
1985	3	12	5	6	37	102	1	0	0	0	0	0	0	0	8	1	0	0	0	0	31/10/1996 0:00:00
1985	3	12	5	21	37	1	1	0	0	0	0	0	0	0	0	0	12	0	0	0	31/10/1996 0:00:00
1985	3	12	5	11	37	120	1	0	0	0	0	6	0	0	0	0	0	0	0	0	31/10/1996 0:00:00
1985	3	12	5	11	37	114	1	0	0	0	3	23	1	0	0	0	0	0	0	0	31/10/1996 0:00:00
1985	3	12	5	11	37	112	1	0	0	0	2	5	0	0	0	0	0	0	0	0	31/10/1996 0:00:00
1985	3	12	5	11	37	102	1	0	0	0	0	1	1	0	0	0	0	0	0	0	31/10/1996 0:00:00
1985	3	12	5	11	37	101	1	0	0	0	1	11	0	0	0	0	0	0	0	0	31/10/1996 0:00:00
1985	3	12	5	11	37	3	1	0	0	0	1	5	1	0	0	0	0	0	0	0	31/10/1996 0:00:00
1985	3	12	5	21	37	102	1	0	0	0	0	0	0	0	0	0	1	0	0	0	31/10/1996 0:00:00
1985	3	12	5	2	37	2	1	0	0	0	3	1	1	0	0	0	1	0	4	0	31/10/1996 0:00:00
1985	3	12	5	6	37	106	1	0	0	0	0	1	0	5	11	27	0	0	33	12	31/10/1996 0:00:00
1985	3	12	5	2	37	120	1	0	0	0	1	0	1	0	0	0	0	0	0	0	31/10/1996 0:00:00
1985	3	12	5	2	37	114	1	0	0	0	0	0	2	0	0	0	0	0	0	0	31/10/1996 0:00:00
1985	3	12	5	2	37	112	1	0	0	0	9	0	1	0	0	0	0	0	1	0	31/10/1996 0:00:00
1985	3	12	5	2	37	106	1	0	0	0	5	0	0	0	0	0	0	0	0	0	31/10/1996 0:00:00
1985	3	12	5	2	37	102	1	0	0	0	40	6	3	0	0	0	2	0	9	0	31/10/1996 0:00:00
1985	3	12	5	2	37	102	9	0	0	0	0	0	0	0	0	0	7	0	0	0	31/10/1996 0:00:00
1985	3	12	5	2	37	3	1	0	0	0	4	1	1	0	0	0	1	0	4	0	31/10/1996 0:00:00
1985	3	12	5	2	37	103	9	0	0	0	0	0	0	0	0	0	1	0	0	0	31/10/1996 0:00:00
1985	3	12	5	2	37	1	1	0	0	0	28	8	7	0	0	0	11	0	38	0	31/10/1996 0:00:00
1985	3	12	5	1	37	188	1	0	0	2	3	8	0	0	0	0	0	0	0	0	31/10/1996 0:00:00
1985	3	12	5	1	37	186	1	0	0	1	0	1	0	0	0	0	0	0	0	0	31/10/1996 0:00:00
1985	3	12	5	1	37	120	1	0	0	6	3	14	0	0	0	0	0	0	1	0	31/10/1996 0:00:00
1985	3	12	5	1	37	116	1	0	0	0	1	1	0	0	0	0	0	0	0	0	31/10/1996 0:00:00
1985	3	12	5	1	37	114	1	0	0	7	0	42	0	0	0	0	0	0	1	3	31/10/1996 0:00:00
1985	3	11	4	3	37	1	1	0	0	0	0	9	141	98	298	207	38	13	29	0	31/10/1996 0:00:00
1985	3	12	5	2	37	101	1	0	0	0	10	1	0	0	0	0	0	0	2	0	31/10/1996 0:00:00
1985	3	12	5	3	37	106	1	0	0	0	0	0	0	0	4	4	3	0	0	0	31/10/1996 0:00:00
1985	3	12	5	6	37	3	1	0	0	0	0	1	0	1	1	1	0	0	1	1	31/10/1996 0:00:00
1985	3	12	5	6	37	2	1	0	0	0	0	1	0	1	1	1	0	0	1	1	31/10/1996 0:00:00
1985	3	12	5	6	37	1	1	0	0	0	0	3	0	2	4	6	0	0	11	12	31/10/1996 0:00:00
1985	3	12	5	3	37	186	1	0	0	0	0	0	0	0	0	1	1	0	0	1	31/10/1996 0:00:00
1985	3	12	5	3	37	132	1	0	0	0	0	0	0	0	0	0	1	0	0	0	31/10/1996 0:00:00
1985	3	12	5	3	37	120	1	0	0	0	0	0	0	0	1	1	1	0	0	0	31/10/1996 0:00:00
1985	3	12	5	2	37	188	1	0	0	0	3	0	0	0	0	0	0	0	0	0	31/10/1996 0:00:00
1985	3	12	5	3	37	112	1	0	0	0	0	0	0	0	0	0	1	0	1	0	31/10/1996 0:00:00
1985	3	12	5	1	37	106	1	0	0	0	3	3	0	0	0	0	0	0	1	0	31/10/1996 0:00:00
1985	3	12	5	3	37	103	1	0	0	0	0	0	0	32	133	141	199	30	10	21	31/10/1996 0:00:00
1985	3	12	5	3	37	102	1	0	0	0	0	0	0	0	5	2	2	0	0	0	31/10/1996 0:00:00
1985	3	12	5	3	37	101	1	0	0	0	0	0	0	3	11	1	1	0	1	0	31/10/1996 0:00:00
1985	3	12	5	3	37	3	1	0	0	0	0	1	0	4	15	23	17	7	6	6	31/10/1996 0:00:00
1985	3	12	5	3	37	2	1	0	0	0	0	1	0	4	15	23	17	6	6	5	31/10/1996 0:00:00
1985	3	12	5	3	37	1	1	0	0	0	0	6	0	55	206	313	227	75	64	55	31/10/1996 0:00:00
1985	3	12	5	2	37	186	9	0	0	0	0	0	0	0	0	0	1	0	0	0	31/10/1996 0:00:00
1985	3	12	5	3	37	114	1	0	0	0	0	0	0	0	2	2	0	0	1	0	31/10/1996 0:00:00
1985	3	21	2	2	36	101	1	0	0	0	0	0	21	0	0	0	0	0	0	0	31/10/1996 0:00:00
1985	3	21	2	1	36	101	9	0	0	0	0	0	35	0	0	0	0	0	0	0	31/10/1996 0:00:00
1985	3	21	2	2	36	188	9	0	0	0	0	0	1	0	0	0	0	0	0	0	31/10/1996 0:00:00
1985	3	21	2	2	36	114	9	0	0	0	0	0	32	0	0	0	0	0	0	0	31/10/1996 0:00:00
1985	3	21	2	2	36	112	9	0	0	0	0	0	13	0	0	0	0	0	0	0	31/10/1996 0:00:00
1985	3	21	2	2	36	102	9	0	0	0	0	0	139	0	0	0	0	0	0	0	31/10/1996 0:00:00
1985	3	21	2	2	36	101	9	0	0	0	0	0	69	0	0	0	0	0	0	0	31/10/1996 0:00:00
1985	3	21	2	10	36	114	9	0	0	0	0	0	0	0	0	0	0	0	0	2	31/10/1996 0:00:00
1985	3	21	2	2	36	102	1	0	0	0	0	0	54	0	0	0	0	0	0	0	31/10/1996 0:00:00
1985	3	21	2	11	36	101	9	0	0	0	0	2	4	0	0	0	1	0	0	0	31/10/1996 0:00:00
1985	3	21	2	2	36	3	1	0	0	0	0	0	8	0	0	0	0	0	0	0	31/10/1996 0:00:00
1985	3	21	2	2	36	2	1	0	0	0	0	0	8	0	0	0	0	0	0	0	31/10/1996 0:00:00
1985	3	21	2	2	36	1	1	0	0	0	0	0	133	0	0	0	0	0	0	0	31/10/1996 0:00:00
1985	3	21	2	1	36	188	9	0	0	0	0	0	1	0	0	0	0	0	0	0	31/10/1996 0:00:00
1985	3	21	2	1	36	114	9	0	0	0	0	0	8	0	0	0	0	0	0	0	31/10/1996 0:00:00
1985	3	21	2	1	36	112	9	0	0	0	0	0	6	0	0	0	0	0	0	0	31/10/1996 0:00:00
1985	3	41	1	99	36	122	9	0	0	0	0	0	2	0	0	0	0	0	0	0	31/10/1996 0:00:00
1985	3	21	2	2	36	114	1	0	0	0	0	0	6	0	0	0	0	0	0	0	31/10/1996 0:00:00
1985	3	21	3	2	36	188	9	0	0	0	0	0	2	0	0	0	0	0	0	0	31/10/1996 0:00:00
1985	3	11	4	3	37	3	1	0	0	0	0	1	11	6	21	13	3	1	2	0	31/10/1996 0:00:00
1985	3	41	1	99	36	102	9	0	0	0	0	0	0	6	0	0	0	0	0	0	31/10/1996 0:00:00
1985	3	41	1	99	36	101	9	0	0	0	0	0	7	16	0	0	0	0	0	0	31/10/1996 0:00:00
1985	3	41	0	30	36	202	9	0	0	0	0	0	0	0	0	0	0	0	1	0	31/10/1996 0:00:00
1985	3	21	3	11	36	114	9	0	0	0	0	4	4	0	0	0	0	0	0	0	31/10/1996 0:00:00
1985	3	21	3	11	36	112	9	0	0	0	0	0	2	0	0	0	0	0	0	0	31/10/1996 0:00:00
1985	3	21	2	10	36	112	9	0	0	0	0	0	0	0	0	0	0	0	0	3	31/10/1996 0:00:00
1985	3	21	3	11	36	101	9	0	0	0	0	1	2	0	0	0	0	0	0	0	31/10/1996 0:00:00
1985	3	21	2	1	36	114	1	0	0	0	0	0	2	0	0	0	0	0	0	0	31/10/1996 0:00:00
1985	3	21	3	2	36	114	9	0	0	0	0	0	25	0	0	0	0	0	0	0	31/10/1996 0:00:00
1985	3	21	3	2	36	112	9	0	0	0	0	0	5	0	0	0	0	0	0	0	31/10/1996 0:00:00
1985	3	21	3	2	36	102	9	0	0	0	0	0	59	0	0	0	0	0	0	0	31/10/1996 0:00:00
1985	3	21	3	2	36	101	9	0	0	0	0	0	45	0	0	0	0	0	0	0	31/10/1996 0:00:00
1985	3	21	2	11	36	114	9	0	0	0	0	24	6	0	0	0	2	3	0	3	31/10/1996 0:00:00
1985	3	21	2	11	36	112	9	0	0	0	0	0	1	0	0	0	1	1	0	3	31/10/1996 0:00:00
1985	3	21	2	11	36	102	9	0	0	0	0	0	3	0	0	0	0	0	0	0	31/10/1996 0:00:00
1985	3	21	3	11	36	102	9	0	0	0	0	0	3	0	0	0	0	0	0	0	31/10/1996 0:00:00
1985	3	12	5	1	36	116	1	0	0	0	0	1	1	0	0	0	0	0	0	0	31/10/1996 0:00:00
1985	3	21	2	1	36	102	9	0	0	0	0	0	15	0	0	0	0	0	0	0	31/10/1996 0:00:00
1985	3	12	5	3	36	102	1	0	0	0	0	0	0	0	0	1	1	0	0	0	31/10/1996 0:00:00
1985	3	12	5	3	36	101	1	0	0	0	0	0	0	2	9	9	1	0	0	0	31/10/1996 0:00:00
1985	3	12	5	3	36	3	1	0	0	0	0	0	0	2	17	35	12	0	5	9	31/10/1996 0:00:00
1985	3	12	5	3	36	2	1	0	0	0	0	0	0	2	17	34	12	0	5	9	31/10/1996 0:00:00
1985	3	12	5	3	36	1	1	0	0	0	0	0	0	28	243	480	154	0	83	133	31/10/1996 0:00:00
1985	3	12	5	3	36	106	1	0	0	0	0	0	0	1	1	1	4	0	0	0	31/10/1996 0:00:00
1985	3	12	5	1	36	186	1	0	0	0	1	0	0	0	0	0	0	0	0	0	31/10/1996 0:00:00
1985	3	12	5	3	36	114	1	0	0	0	0	0	0	0	1	2	0	0	0	0	31/10/1996 0:00:00
1985	3	12	5	1	36	112	1	0	0	0	0	1	1	0	0	0	0	0	0	0	31/10/1996 0:00:00
1985	3	12	5	1	36	106	1	0	0	0	1	0	0	0	0	2	0	0	0	0	31/10/1996 0:00:00
1985	3	12	5	1	36	103	1	0	0	0	7	0	0	0	0	1	9	1	0	0	31/10/1996 0:00:00
1985	3	12	5	1	36	102	1	0	0	0	2	0	1	0	0	4	0	0	0	0	31/10/1996 0:00:00
1985	3	12	5	1	36	101	1	0	0	0	366	73	71	0	0	156	85	2	0	0	31/10/1996 0:00:00
1985	3	12	5	1	36	3	1	0	0	2	14	4	4	0	0	5	4	1	0	0	31/10/1996 0:00:00
1985	3	12	5	1	36	2	1	0	0	2	13	4	4	0	0	5	4	1	0	0	31/10/1996 0:00:00
1985	3	12	5	1	36	188	1	0	0	0	2	0	0	0	0	0	0	0	0	0	31/10/1996 0:00:00
1985	3	12	5	6	36	2	1	0	0	0	0	0	0	0	0	0	0	0	0	1	31/10/1996 0:00:00
1985	3	21	2	1	36	102	1	0	0	0	0	0	2	0	0	0	0	0	0	0	31/10/1996 0:00:00
1985	3	21	2	1	36	101	1	0	0	0	0	0	6	0	0	0	0	0	0	0	31/10/1996 0:00:00
1985	3	21	2	1	36	3	1	0	0	0	0	0	3	0	0	0	0	0	0	0	31/10/1996 0:00:00
1985	3	21	2	1	36	2	1	0	0	0	0	0	3	0	0	0	0	0	0	0	31/10/1996 0:00:00
1985	3	21	2	1	36	1	1	0	0	0	0	0	44	0	0	0	0	0	0	0	31/10/1996 0:00:00
1985	3	12	5	6	36	106	1	0	0	0	0	0	0	0	0	0	0	0	0	6	31/10/1996 0:00:00
1985	3	12	5	3	36	103	1	0	0	0	0	0	0	10	134	296	102	0	30	48	31/10/1996 0:00:00
1985	3	12	5	6	36	3	1	0	0	0	0	0	0	0	0	0	0	0	0	1	31/10/1996 0:00:00
1985	3	41	1	99	36	202	9	0	0	0	0	0	0	1	0	12	3	6	0	0	31/10/1996 0:00:00
1985	3	12	5	6	36	1	1	0	0	0	0	0	0	0	0	0	0	0	0	4	31/10/1996 0:00:00
1985	3	12	5	3	36	188	1	0	0	0	0	0	0	0	0	1	0	0	0	0	31/10/1996 0:00:00
1985	3	12	5	3	36	186	1	0	0	0	0	0	0	0	1	1	1	0	0	1	31/10/1996 0:00:00
1985	3	12	5	3	36	132	1	0	0	0	0	0	0	0	0	1	0	0	0	0	31/10/1996 0:00:00
1985	3	12	5	3	36	120	1	0	0	0	0	0	0	0	1	1	1	0	0	0	31/10/1996 0:00:00
1985	3	12	5	3	36	118	1	0	0	0	0	0	0	0	0	1	0	0	0	1	31/10/1996 0:00:00
1985	3	12	5	3	36	116	1	0	0	0	0	0	0	0	1	0	0	0	0	0	31/10/1996 0:00:00
1985	3	12	5	6	36	103	1	0	0	0	0	0	0	0	0	0	0	0	0	4	31/10/1996 0:00:00
1985	3	51	3	16	36	120	9	0	0	0	0	0	0	0	0	0	0	0	0	8	31/10/1996 0:00:00
1985	3	51	3	1	36	101	1	0	0	0	0	0	13	0	0	0	0	0	0	0	31/10/1996 0:00:00
1985	3	71	4	80	36	536	9	0	0	0	0	0	0	0	0	0	0	57	32	0	31/10/1996 0:00:00
1985	3	62	1	70	36	622	9	0	0	0	0	3	18	13	0	0	0	0	0	0	31/10/1996 0:00:00
1985	3	62	0	70	36	622	9	0	0	0	0	0	1	1	0	0	0	0	0	0	31/10/1996 0:00:00
1985	3	61	1	1	36	101	9	0	3	0	0	0	0	0	1	0	0	0	0	0	31/10/1996 0:00:00
1985	3	53	1	99	36	504	9	0	0	0	0	0	0	0	0	0	0	1	0	0	31/10/1996 0:00:00
1985	3	11	4	1	37	1	1	0	0	0	0	127	0	0	0	0	0	0	0	0	31/10/1996 0:00:00
1985	3	53	0	1	36	101	9	0	7	13	0	0	0	0	0	0	0	0	0	0	31/10/1996 0:00:00
1985	3	11	4	1	37	2	1	0	0	0	0	11	0	0	0	0	0	0	0	0	31/10/1996 0:00:00
1985	3	51	3	16	36	101	9	0	0	0	0	0	0	0	0	0	0	0	0	3	31/10/1996 0:00:00
1985	3	51	3	3	36	103	9	0	0	0	0	10	1	0	0	0	0	0	0	0	31/10/1996 0:00:00
1985	3	51	3	1	36	188	9	0	0	0	0	2	8	12	2	0	0	0	0	0	31/10/1996 0:00:00
1985	3	51	3	1	36	112	9	0	0	0	0	0	5	8	5	3	0	0	0	0	31/10/1996 0:00:00
1985	3	51	3	1	36	102	9	0	0	1	1	0	4	0	0	0	0	0	0	0	31/10/1996 0:00:00
1985	3	51	3	1	36	101	9	0	3	112	322	79	227	181	87	41	0	1	0	0	31/10/1996 0:00:00
1985	3	41	1	99	36	112	9	0	0	0	0	0	0	1	0	0	0	0	0	0	31/10/1996 0:00:00
1985	3	53	1	99	36	101	9	0	0	0	0	0	0	2	1	0	1	0	0	0	31/10/1996 0:00:00
1985	3	11	4	1	37	120	1	0	0	0	0	2	0	0	0	0	0	0	0	0	31/10/1996 0:00:00
1985	3	12	4	12	34	112	1	0	0	0	2	0	18	8	0	1	1	26	10	4	31/10/1996 0:00:00
1985	3	11	4	2	37	103	1	0	0	0	0	1	0	0	0	0	0	0	0	0	31/10/1996 0:00:00
1985	3	11	4	2	37	102	1	0	0	0	0	3	0	0	0	0	0	0	0	0	31/10/1996 0:00:00
1985	3	11	4	2	37	101	1	0	0	0	0	1	0	0	0	0	0	0	0	0	31/10/1996 0:00:00
1985	3	11	4	2	37	3	1	0	0	0	0	1	0	0	0	0	0	0	0	0	31/10/1996 0:00:00
1985	3	11	4	2	37	2	1	0	0	0	0	1	0	0	0	0	0	0	0	0	31/10/1996 0:00:00
1985	3	81	3	41	36	264	9	0	0	0	0	0	0	0	0	2	4	0	0	0	31/10/1996 0:00:00
1985	3	11	4	1	37	188	1	0	0	0	0	1	0	0	0	0	0	0	0	0	31/10/1996 0:00:00
1985	3	51	3	1	36	3	1	0	0	0	0	0	6	0	0	0	0	0	0	0	31/10/1996 0:00:00
1985	3	11	4	1	37	114	1	0	0	0	0	3	0	0	0	0	0	0	0	0	31/10/1996 0:00:00
1985	3	11	4	1	37	112	1	0	0	0	0	13	0	0	0	0	0	0	0	0	31/10/1996 0:00:00
1985	3	11	4	1	37	106	1	0	0	0	0	1	0	0	0	0	0	0	0	0	31/10/1996 0:00:00
1985	3	11	4	1	37	103	1	0	0	0	0	4	0	0	0	0	0	0	0	0	31/10/1996 0:00:00
1985	3	11	4	1	37	102	1	0	0	0	0	2	0	0	0	0	0	0	0	0	31/10/1996 0:00:00
1985	3	11	4	1	37	101	1	0	0	0	0	212	0	0	0	0	0	0	0	0	31/10/1996 0:00:00
1985	3	11	4	1	37	3	1	0	0	0	0	11	0	0	0	0	0	0	0	0	31/10/1996 0:00:00
1985	3	11	4	2	37	1	1	0	0	0	0	16	0	0	0	0	0	0	0	0	31/10/1996 0:00:00
1985	3	41	2	11	36	103	9	0	0	0	0	0	0	0	2	0	0	0	0	0	31/10/1996 0:00:00
1985	3	51	3	1	36	102	1	0	0	0	0	0	1	0	0	0	0	0	0	0	31/10/1996 0:00:00
1985	3	51	1	1	36	106	9	0	0	0	0	0	0	0	0	0	0	1	0	0	31/10/1996 0:00:00
1985	3	51	1	1	36	103	9	0	0	0	1	1	0	0	0	0	0	0	1	0	31/10/1996 0:00:00
1985	3	51	1	1	36	102	9	0	1	1	0	0	1	0	0	0	0	1	1	0	31/10/1996 0:00:00
1985	3	51	1	1	36	101	9	0	180	357	1237	465	198	68	26	43	135	131	149	112	31/10/1996 0:00:00
1985	3	51	0	1	36	101	9	0	0	4	1	33	17	5	8	3	7	1	1	0	31/10/1996 0:00:00
1985	3	51	1	1	36	186	9	0	1	0	0	1	5	2	7	6	6	6	8	1	31/10/1996 0:00:00
1985	3	41	2	11	36	114	9	0	0	0	0	0	0	9	20	10	0	0	0	0	31/10/1996 0:00:00
1985	3	51	1	1	36	188	9	0	0	0	1	1	3	3	2	1	2	2	1	0	31/10/1996 0:00:00
1985	3	41	2	11	36	102	9	0	0	0	0	0	0	0	2	1	0	0	0	0	31/10/1996 0:00:00
1985	3	41	2	11	36	101	9	0	0	0	0	0	0	0	1	0	0	0	0	0	31/10/1996 0:00:00
1985	3	41	2	1	36	114	9	0	0	0	0	0	0	3	0	0	0	0	0	0	31/10/1996 0:00:00
1985	3	41	2	1	36	112	9	0	0	0	0	0	0	1	0	0	0	0	0	0	31/10/1996 0:00:00
1985	3	41	2	1	36	102	9	0	0	0	0	0	0	4	0	0	0	0	0	0	31/10/1996 0:00:00
1985	3	41	2	1	36	101	9	0	0	0	0	0	0	11	0	0	0	0	0	0	31/10/1996 0:00:00
1985	3	41	1	99	36	204	9	0	0	0	0	0	0	0	0	7	7	4	0	0	31/10/1996 0:00:00
1985	3	41	2	11	36	186	9	0	0	0	0	0	0	1	2	1	0	0	0	0	31/10/1996 0:00:00
1985	3	51	2	2	36	102	9	0	0	0	0	0	4	0	0	0	0	0	0	0	31/10/1996 0:00:00
1985	3	51	3	1	36	2	1	0	0	0	0	0	4	0	0	0	0	0	0	0	31/10/1996 0:00:00
1985	3	51	2	16	36	120	1	0	0	0	0	0	0	0	2	0	0	0	0	0	31/10/1996 0:00:00
1985	3	51	2	16	36	101	1	0	0	0	0	0	0	0	2	0	0	0	0	0	31/10/1996 0:00:00
1985	3	51	2	16	36	3	1	0	0	0	0	0	0	0	7	0	0	0	0	0	31/10/1996 0:00:00
1985	3	51	2	16	36	2	1	0	0	0	0	0	0	0	7	0	0	0	0	0	31/10/1996 0:00:00
1985	3	51	2	11	36	114	9	0	0	0	0	11	2	0	0	0	0	0	0	0	31/10/1996 0:00:00
1985	3	51	1	1	36	112	9	0	0	0	0	1	2	1	3	2	2	2	1	0	31/10/1996 0:00:00
1985	3	51	2	2	36	114	9	0	0	0	0	0	1	0	0	0	0	0	0	0	31/10/1996 0:00:00
1985	3	11	4	3	37	2	1	0	0	0	0	1	10	5	21	13	3	1	2	0	31/10/1996 0:00:00
1985	3	51	2	2	36	101	9	0	0	0	0	0	2	0	0	0	0	0	0	0	31/10/1996 0:00:00
1985	3	51	2	1	36	188	9	0	0	0	0	1	3	0	1	0	1	0	0	0	31/10/1996 0:00:00
1985	3	51	2	1	36	186	9	0	0	0	0	0	0	0	1	0	5	0	0	0	31/10/1996 0:00:00
1985	3	51	2	1	36	114	9	0	0	0	0	0	0	1	0	0	0	0	0	0	31/10/1996 0:00:00
1985	3	51	2	1	36	112	9	0	0	0	0	0	1	1	0	0	0	0	0	0	31/10/1996 0:00:00
1985	3	51	2	1	36	102	9	0	0	2	0	0	7	2	1	0	2	0	0	0	31/10/1996 0:00:00
1985	3	51	2	1	36	101	9	0	21	242	641	231	124	9	27	6	25	0	9	29	31/10/1996 0:00:00
1985	3	51	2	11	36	101	9	0	0	0	0	1	0	0	0	0	0	0	0	0	31/10/1996 0:00:00
1985	3	24	1	99	31	202	9	0	0	0	0	0	0	0	0	0	1	1	9	0	31/10/1996 0:00:00
1985	3	31	2	31	31	204	9	0	0	0	0	0	0	0	0	772	1274	771	301	0	31/10/1996 0:00:00
1985	3	31	1	99	31	340	9	0	0	0	0	0	0	39	1568	0	0	0	0	0	31/10/1996 0:00:00
1985	3	31	1	99	31	204	9	0	0	0	0	0	0	0	0	869	1396	854	281	0	31/10/1996 0:00:00
[truncated: 128,681 more rows]
