# Supplementary material for: Signatures of the collapse and incipient recovery of an overexploited marine ecosystem
Source: R Soc Open Sci. 2017 Jul 5;4(7):170215. doi: 10.1098/rsos.170215 (PMC5541544; doi:10.1098/rsos.170215)
Supplement: Groundfish data for analysis [file rsos170215supp2.zip › NAFO effort data/NAFO21B-90-99.txt]

Year	Country	GearCode	Tonnage	MainSpecies	Divcode	Code	Effort	Catches	Jan	Feb	Mar	Apr	May	Jun	Jul	Aug	Sep	Oct	Nov	Dec	DateCreated
1993	5	50	4	13	14	168	9	0	0	0	0	0	7	8	4	0	0	0	0	0	2/12/1997 0:00:00
1993	5	50	4	13	14	151	9	0	0	0	0	0	0	1	0	0	0	0	0	0	2/12/1997 0:00:00
1993	5	50	4	13	14	118	9	0	0	0	0	0	57	48	23	0	0	0	0	0	2/12/1997 0:00:00
1993	5	10	6	13	2	118	9	0	0	0	0	0	0	0	0	0	0	83	346	0	2/12/1997 0:00:00
1993	5	8	6	13	2	118	1	0	0	0	0	0	0	0	0	0	0	0	0	609	2/12/1997 0:00:00
1993	5	8	6	13	2	3	1	0	0	0	0	0	0	0	0	0	0	0	0	39	2/12/1997 0:00:00
1993	5	8	6	13	2	2	1	0	0	0	0	0	0	0	0	0	0	0	0	39	2/12/1997 0:00:00
1993	5	8	6	13	2	1	1	0	0	0	0	0	0	0	0	0	0	0	0	582	2/12/1997 0:00:00
1993	5	8	6	72	1	632	1	0	0	0	0	0	0	0	0	0	161	0	0	0	2/12/1997 0:00:00
1993	5	8	6	72	1	3	1	0	0	0	0	0	0	0	0	0	43	0	0	0	2/12/1997 0:00:00
1993	5	8	6	72	1	2	1	0	0	0	0	0	0	0	0	0	43	0	0	0	2/12/1997 0:00:00
1993	5	8	6	72	21	632	1	0	0	0	0	0	0	0	0	0	152	0	0	0	2/12/1997 0:00:00
1993	5	10	6	99	33	103	9	0	0	0	0	0	0	0	0	0	0	21	16	0	2/12/1997 0:00:00
1993	5	19	6	72	33	632	9	0	0	0	0	0	155	684	201	406	181	51	133	174	2/12/1997 0:00:00
1993	5	19	6	72	33	199	9	0	0	0	0	0	0	0	20	44	7	2	14	5	2/12/1997 0:00:00
1993	5	19	6	72	33	112	9	0	0	0	0	0	0	0	0	0	0	0	37	141	2/12/1997 0:00:00
1993	5	19	6	72	33	103	9	0	0	0	0	0	4	20	0	0	0	0	0	0	2/12/1997 0:00:00
1993	5	19	5	72	33	632	9	0	0	0	0	0	123	952	797	368	165	86	95	120	2/12/1997 0:00:00
1993	5	19	5	72	33	118	9	0	0	0	0	0	0	0	203	0	0	0	0	0	2/12/1997 0:00:00
1993	5	19	5	72	33	101	9	0	0	0	0	0	0	0	185	0	0	0	0	0	2/12/1997 0:00:00
1993	5	10	6	99	33	632	9	656	0	0	0	0	0	163	61	124	62	115	102	178	2/12/1997 0:00:00
1993	5	10	6	99	33	199	9	0	0	0	0	0	0	0	0	0	0	0	1	1	2/12/1997 0:00:00
1993	5	10	6	99	33	188	9	0	0	0	0	0	0	0	0	0	0	1	4	0	2/12/1997 0:00:00
1993	5	10	6	99	33	168	9	0	0	0	0	0	0	0	0	0	0	3	0	0	2/12/1997 0:00:00
1993	5	10	5	72	32	632	9	0	0	0	0	0	0	0	0	10	0	0	0	4	2/12/1997 0:00:00
1993	5	10	6	99	33	118	9	0	0	0	0	0	0	0	0	0	14	142	2	11	2/12/1997 0:00:00
1993	5	50	4	1	33	101	9	0	1	84	176	83	212	165	175	0	0	0	0	0	2/12/1997 0:00:00
1993	5	10	6	99	33	101	9	0	0	0	0	0	0	0	0	0	1	216	883	750	2/12/1997 0:00:00
1993	5	10	5	72	33	632	9	0	0	0	0	0	0	238	123	80	0	0	0	148	2/12/1997 0:00:00
1993	5	8	6	72	33	632	1	0	0	0	0	0	0	135	200	0	0	0	0	0	2/12/1997 0:00:00
1993	5	8	6	72	33	3	1	0	0	0	0	0	0	24	53	0	0	0	0	0	2/12/1997 0:00:00
1993	5	8	6	72	33	2	1	0	0	0	0	0	0	18	52	0	0	0	0	0	2/12/1997 0:00:00
1993	5	8	6	72	33	1	1	0	0	0	0	0	0	348	918	0	0	0	0	0	2/12/1997 0:00:00
1993	5	50	4	1	32	101	9	0	0	39	2	2	5	0	0	0	0	0	0	0	2/12/1997 0:00:00
1993	5	19	6	72	32	632	9	0	0	0	0	0	0	0	0	67	161	75	13	27	2/12/1997 0:00:00
1993	5	19	6	72	32	112	9	0	0	0	0	0	0	0	0	0	0	5	9	52	2/12/1997 0:00:00
1993	5	19	5	72	32	632	9	0	0	0	0	0	0	25	241	123	209	250	21	30	2/12/1997 0:00:00
1993	5	10	6	72	32	632	9	0	0	0	0	0	111	157	174	64	7	5	7	8	2/12/1997 0:00:00
1993	5	10	6	72	32	168	9	0	0	0	0	0	0	0	0	0	0	1	0	0	2/12/1997 0:00:00
1993	5	10	6	99	33	129	9	0	0	0	0	0	0	0	0	0	0	5	28	3	2/12/1997 0:00:00
1995	15	10	0	72	33	2	1	0	11	30	26	87	278	462	540	383	196	78	17	5	17/1/1997 0:00:00
1995	15	10	0	72	33	118	1	0	0	0	0	0	0	0	0	0	0	1	0	0	17/1/1997 0:00:00
1995	15	10	0	72	33	639	1	0	28	112	139	396	1504	2621	2548	1319	548	277	32	10	17/1/1997 0:00:00
1995	31	15	6	3	33	103	1	0	0	0	9	170	125	0	0	0	0	0	0	0	14/1/1997 0:00:00
1995	31	15	6	3	33	199	1	0	0	0	13	30	0	0	0	0	0	0	0	0	14/1/1997 0:00:00
1995	31	19	5	72	33	2	1	0	0	0	72	86	83	85	89	83	61	22	0	0	14/1/1997 0:00:00
1995	31	19	5	72	33	3	1	0	0	0	79	90	93	90	93	99	72	30	3	0	14/1/1997 0:00:00
1995	31	19	5	72	33	639	1	0	0	0	42	125	159	115	90	74	50	24	0	0	14/1/1997 0:00:00
1995	14	8	4	13	2	1	1	0	0	0	0	0	0	0	0	829	1013	59	0	0	14/1/1997 0:00:00
1995	14	8	4	13	2	2	1	0	0	0	0	0	0	0	0	48	58	4	0	0	14/1/1997 0:00:00
1995	14	8	4	13	2	3	1	0	0	0	0	0	0	0	0	48	58	4	0	0	14/1/1997 0:00:00
1995	14	8	4	13	2	118	1	0	0	0	0	0	0	0	0	470	514	46	0	0	14/1/1997 0:00:00
1995	14	8	4	13	2	168	1	0	0	0	0	0	0	0	0	17	20	1	0	0	14/1/1997 0:00:00
1995	14	8	4	13	2	199	1	0	0	0	0	0	0	0	0	1	2	0	0	0	14/1/1997 0:00:00
1995	14	8	4	13	2	459	1	0	0	0	0	0	0	0	0	0	2	0	0	0	14/1/1997 0:00:00
1995	14	8	4	13	2	469	1	0	0	0	0	0	0	0	0	3	7	1	0	0	14/1/1997 0:00:00
1995	14	8	7	13	2	1	1	0	0	0	0	0	0	0	0	5	0	0	0	0	14/1/1997 0:00:00
1995	14	8	7	13	2	2	1	0	0	0	0	0	0	0	0	2	0	0	0	0	14/1/1997 0:00:00
1995	14	8	7	13	2	3	1	0	0	0	0	0	0	0	0	2	0	0	0	0	14/1/1997 0:00:00
1995	14	8	7	13	2	118	1	0	0	0	0	0	0	0	0	1	0	0	0	0	14/1/1997 0:00:00
1995	14	8	7	13	11	1	1	0	0	0	0	0	0	0	0	2	76	0	0	0	14/1/1997 0:00:00
1995	14	8	7	13	11	2	1	0	0	0	0	0	0	0	0	1	5	0	0	0	14/1/1997 0:00:00
1995	14	8	7	13	11	3	1	0	0	0	0	0	0	0	0	1	5	0	0	0	14/1/1997 0:00:00
1995	14	8	7	13	11	118	1	0	0	0	0	0	0	0	0	0	13	0	0	0	14/1/1997 0:00:00
1995	14	8	7	13	11	199	1	0	0	0	0	0	0	0	0	0	2	0	0	0	14/1/1997 0:00:00
1995	14	8	7	13	12	1	1	0	0	0	0	0	0	0	0	5	0	0	0	0	14/1/1997 0:00:00
1995	14	8	7	13	12	2	1	0	0	0	0	0	0	0	0	2	0	0	0	0	14/1/1997 0:00:00
1995	14	8	7	13	12	3	1	0	0	0	0	0	0	0	0	2	0	0	0	0	14/1/1997 0:00:00
1995	14	8	7	13	12	118	1	0	0	0	0	0	0	0	0	1	0	0	0	0	14/1/1997 0:00:00
1995	14	8	7	13	13	1	1	0	0	0	0	0	0	0	0	19	287	41	0	0	14/1/1997 0:00:00
1995	14	8	7	13	13	2	1	0	0	0	0	0	0	0	0	9	18	3	0	0	14/1/1997 0:00:00
1995	14	8	7	13	13	3	1	0	0	0	0	0	0	0	0	9	18	3	0	0	14/1/1997 0:00:00
1995	14	8	7	13	13	118	1	0	0	0	0	0	0	0	0	5	281	34	0	0	14/1/1997 0:00:00
1995	14	8	7	13	13	168	1	0	0	0	0	0	0	0	0	0	6	4	0	0	14/1/1997 0:00:00
1995	14	8	7	13	13	199	1	0	0	0	0	0	0	0	0	1	13	3	0	0	14/1/1997 0:00:00
1995	14	8	7	13	13	459	1	0	0	0	0	0	0	0	0	0	1	0	0	0	14/1/1997 0:00:00
1995	14	8	7	13	13	469	1	0	0	0	0	0	0	0	0	0	7	0	0	0	14/1/1997 0:00:00
1995	14	8	7	13	14	1	1	0	0	0	0	0	0	0	0	11	0	0	0	0	14/1/1997 0:00:00
1995	14	8	7	13	14	2	1	0	0	0	0	0	0	0	0	5	0	0	0	0	14/1/1997 0:00:00
1995	14	8	7	13	14	3	1	0	0	0	0	0	0	0	0	5	0	0	0	0	14/1/1997 0:00:00
1995	14	8	7	13	14	118	1	0	0	0	0	0	0	0	0	3	0	0	0	0	14/1/1997 0:00:00
1995	14	8	7	13	14	168	1	0	0	0	0	0	0	0	0	1	0	0	0	0	14/1/1997 0:00:00
1995	14	8	7	13	14	199	1	0	0	0	0	0	0	0	0	1	0	0	0	0	14/1/1997 0:00:00
1995	14	12	4	13	32	1	1	0	71	101	312	281	0	7	0	0	0	54	0	90	14/1/1997 0:00:00
1995	14	12	4	13	32	2	1	0	6	6	22	22	0	1	0	0	0	4	0	8	14/1/1997 0:00:00
1995	14	12	4	13	32	3	1	0	6	6	22	22	0	1	0	0	0	4	0	8	14/1/1997 0:00:00
1995	14	12	4	13	32	103	1	0	7	2	12	14	0	0	0	0	0	2	0	6	14/1/1997 0:00:00
1995	14	12	4	13	32	118	1	0	42	75	158	86	0	1	0	0	0	8	0	53	14/1/1997 0:00:00
1995	14	12	4	13	32	168	1	0	1	2	11	13	0	0	0	0	0	0	0	0	14/1/1997 0:00:00
1995	14	12	7	13	32	1	1	0	0	0	100	74	0	0	0	0	0	31	231	208	14/1/1997 0:00:00
1995	14	12	7	13	32	2	1	0	0	0	12	8	0	0	0	0	0	2	15	17	14/1/1997 0:00:00
1995	14	12	7	13	32	3	1	0	0	0	12	8	0	0	0	0	0	2	15	17	14/1/1997 0:00:00
1995	14	12	7	13	32	103	1	0	0	0	1	0	0	0	0	0	0	0	0	3	14/1/1997 0:00:00
1995	14	12	7	13	32	114	1	0	0	0	0	0	0	0	0	0	0	0	0	5	14/1/1997 0:00:00
1995	14	12	7	13	32	118	1	0	0	0	27	28	0	0	0	0	0	8	84	121	14/1/1997 0:00:00
1995	14	12	7	13	32	168	1	0	0	0	1	2	0	0	0	0	0	1	1	0	14/1/1997 0:00:00
1995	14	12	7	13	32	199	1	0	0	0	11	12	0	0	0	0	0	2	15	10	14/1/1997 0:00:00
1995	14	12	7	13	32	459	1	0	0	0	1	1	0	0	0	0	0	0	3	1	14/1/1997 0:00:00
1995	14	12	7	13	32	469	1	0	0	0	0	0	0	0	0	0	0	0	9	7	14/1/1997 0:00:00
1995	14	12	4	13	33	1	1	0	141	130	65	322	166	37	0	0	0	504	779	249	14/1/1997 0:00:00
1995	14	12	4	13	33	2	1	0	12	10	6	25	11	4	0	0	0	34	53	19	14/1/1997 0:00:00
1995	14	12	4	13	33	3	1	0	12	11	6	25	11	4	0	0	0	34	53	19	14/1/1997 0:00:00
1995	14	12	4	13	33	103	1	0	1	79	45	39	0	1	0	0	0	224	82	72	14/1/1997 0:00:00
1995	14	12	4	13	33	118	1	0	95	89	0	125	62	4	0	0	0	100	383	141	14/1/1997 0:00:00
1995	14	12	4	13	33	120	1	0	0	4	0	0	0	0	0	0	0	0	0	0	14/1/1997 0:00:00
1995	14	12	4	13	33	168	1	0	1	0	0	2	0	0	0	0	0	2	2	0	14/1/1997 0:00:00
1995	14	12	4	13	33	199	1	0	0	0	0	0	0	0	0	0	0	2	1	0	14/1/1997 0:00:00
1995	14	12	7	13	33	1	1	0	0	0	75	173	0	0	0	0	0	39	96	0	14/1/1997 0:00:00
1995	14	12	7	13	33	2	1	0	0	0	12	19	0	0	0	0	0	4	10	0	14/1/1997 0:00:00
1995	14	12	7	13	33	3	1	0	0	0	12	19	0	0	0	0	0	4	10	0	14/1/1997 0:00:00
1995	14	12	7	13	33	103	1	0	0	0	1	3	0	0	0	0	0	0	6	0	14/1/1997 0:00:00
1995	14	12	7	13	33	118	1	0	0	0	13	52	0	0	0	0	0	7	15	0	14/1/1997 0:00:00
1995	14	12	7	13	33	168	1	0	0	0	2	12	0	0	0	0	0	1	3	0	14/1/1997 0:00:00
1995	14	12	7	13	33	199	1	0	0	0	9	58	0	0	0	0	0	3	9	0	14/1/1997 0:00:00
1995	14	12	7	13	33	459	1	0	0	0	1	4	0	0	0	0	0	1	2	0	14/1/1997 0:00:00
1995	14	12	7	13	33	469	1	0	0	0	0	0	0	0	0	0	0	0	1	0	14/1/1997 0:00:00
1995	14	8	7	3	35	1	1	0	0	0	0	0	0	0	0	0	0	49	0	0	14/1/1997 0:00:00
1995	14	8	7	3	35	2	1	0	0	0	0	0	0	0	0	0	0	9	0	0	14/1/1997 0:00:00
1995	14	8	7	3	35	3	1	0	0	0	0	0	0	0	0	0	0	9	0	0	14/1/1997 0:00:00
1995	14	8	7	3	35	103	1	0	0	0	0	0	0	0	0	0	0	264	0	0	14/1/1997 0:00:00
1995	14	8	7	3	35	120	1	0	0	0	0	0	0	0	0	0	0	1	0	0	14/1/1997 0:00:00
1995	14	8	7	3	35	186	1	0	0	0	0	0	0	0	0	0	0	1	0	0	14/1/1997 0:00:00
1994	14	8	0	13	2	1	1	0	0	0	0	0	0	0	191	366	202	291	0	0	15/1/1997 0:00:00
1994	14	8	0	13	2	2	1	0	0	0	0	0	0	0	10	21	11	16	0	0	15/1/1997 0:00:00
1994	14	8	0	13	2	3	1	0	0	0	0	0	0	0	10	21	11	16	0	0	15/1/1997 0:00:00
1994	14	8	0	13	2	118	1	0	0	0	0	0	0	0	62	185	186	167	0	0	15/1/1997 0:00:00
1994	14	8	0	13	2	120	1	0	0	0	0	0	0	0	0	1	0	1	0	0	15/1/1997 0:00:00
1994	14	8	0	13	2	168	1	0	0	0	0	0	0	0	3	7	14	9	0	0	15/1/1997 0:00:00
1994	14	8	0	13	2	199	1	0	0	0	0	0	0	0	2	2	5	5	0	0	15/1/1997 0:00:00
1994	14	8	0	13	2	459	1	0	0	0	0	0	0	0	3	6	7	9	0	0	15/1/1997 0:00:00
1994	14	8	4	13	13	1	1	0	0	0	0	0	0	101	69	0	118	0	0	0	15/1/1997 0:00:00
1994	14	8	4	13	13	2	1	0	0	0	0	0	0	8	4	0	8	0	0	0	15/1/1997 0:00:00
1994	14	8	4	13	13	3	1	0	0	0	0	0	0	8	4	0	8	0	0	0	15/1/1997 0:00:00
1994	14	8	4	13	13	118	1	0	0	0	0	0	0	46	22	0	54	0	0	0	15/1/1997 0:00:00
1994	14	8	4	13	13	168	1	0	0	0	0	0	0	1	1	0	2	0	0	0	15/1/1997 0:00:00
1994	14	8	7	13	13	1	1	0	0	0	0	0	0	0	0	90	223	0	0	0	15/1/1997 0:00:00
1994	14	8	7	13	13	2	1	0	0	0	0	0	0	0	0	11	15	0	0	0	15/1/1997 0:00:00
1994	14	8	7	13	13	3	1	0	0	0	0	0	0	0	0	11	15	0	0	0	15/1/1997 0:00:00
1994	14	8	7	13	13	118	1	0	0	0	0	0	0	0	0	63	174	0	0	0	15/1/1997 0:00:00
1994	14	8	7	13	13	168	1	0	0	0	0	0	0	0	0	3	22	0	0	0	15/1/1997 0:00:00
1994	14	8	7	13	13	199	1	0	0	0	0	0	0	0	0	2	9	0	0	0	15/1/1997 0:00:00
1994	14	8	7	13	13	459	1	0	0	0	0	0	0	0	0	0	1	0	0	0	15/1/1997 0:00:00
1994	14	8	7	13	13	469	1	0	0	0	0	0	0	0	0	0	3	0	0	0	15/1/1997 0:00:00
1994	14	9	4	13	13	1	1	0	0	0	0	0	0	70	0	0	0	0	0	0	15/1/1997 0:00:00
1994	14	9	4	13	13	2	1	0	0	0	0	0	0	6	0	0	0	0	0	0	15/1/1997 0:00:00
1994	14	9	4	13	13	3	1	0	0	0	0	0	0	6	0	0	0	0	0	0	15/1/1997 0:00:00
1994	14	9	4	13	13	118	1	0	0	0	0	0	0	28	0	0	0	0	0	0	15/1/1997 0:00:00
1994	14	9	4	13	13	168	1	0	0	0	0	0	0	1	0	0	0	0	0	0	15/1/1997 0:00:00
1994	14	8	4	13	14	1	1	0	0	0	0	0	0	11	0	0	234	293	382	0	15/1/1997 0:00:00
1994	14	8	4	13	14	2	1	0	0	0	0	0	0	2	0	0	14	20	24	0	15/1/1997 0:00:00
1994	14	8	4	13	14	3	1	0	0	0	0	0	0	2	0	0	14	20	24	0	15/1/1997 0:00:00
1994	14	8	4	13	14	118	1	0	0	0	0	0	0	4	0	0	115	142	153	0	15/1/1997 0:00:00
1994	14	8	4	13	14	168	1	0	0	0	0	0	0	0	0	0	0	3	3	0	15/1/1997 0:00:00
1994	14	8	7	13	14	1	1	0	0	0	0	0	0	0	0	22	14	0	0	0	15/1/1997 0:00:00
1994	14	8	7	13	14	2	1	0	0	0	0	0	0	0	0	10	1	0	0	0	15/1/1997 0:00:00
1994	14	8	7	13	14	3	1	0	0	0	0	0	0	0	0	10	1	0	0	0	15/1/1997 0:00:00
1994	14	8	7	13	14	118	1	0	0	0	0	0	0	0	0	6	7	0	0	0	15/1/1997 0:00:00
1994	14	8	7	13	14	168	1	0	0	0	0	0	0	0	0	1	1	0	0	0	15/1/1997 0:00:00
1994	14	8	7	13	14	199	1	0	0	0	0	0	0	0	0	1	0	0	0	0	15/1/1997 0:00:00
1994	14	9	4	13	14	1	1	0	0	0	0	0	0	17	0	0	0	0	0	0	15/1/1997 0:00:00
1994	14	9	4	13	14	2	1	0	0	0	0	0	0	1	0	0	0	0	0	0	15/1/1997 0:00:00
1994	14	9	4	13	14	3	1	0	0	0	0	0	0	1	0	0	0	0	0	0	15/1/1997 0:00:00
1994	14	9	4	13	14	118	1	0	0	0	0	0	0	6	0	0	0	0	0	0	15/1/1997 0:00:00
1994	14	12	4	13	32	1	1	0	0	0	211	278	186	14	80	0	106	0	0	35	15/1/1997 0:00:00
1994	14	12	4	13	32	2	1	0	0	0	17	21	15	1	7	0	8	0	0	3	15/1/1997 0:00:00
1994	14	12	4	13	32	3	1	0	0	0	17	22	16	1	7	0	8	0	0	3	15/1/1997 0:00:00
1994	14	12	4	13	32	103	1	0	0	0	34	4	9	0	0	0	0	0	0	35	15/1/1997 0:00:00
1994	14	12	4	13	32	112	1	0	0	0	0	1	0	0	0	0	0	0	0	0	15/1/1997 0:00:00
1994	14	12	4	13	32	118	1	0	0	0	245	100	87	9	28	0	42	0	0	5	15/1/1997 0:00:00
1994	14	12	4	13	32	120	1	0	0	0	0	0	0	0	0	0	1	0	0	1	15/1/1997 0:00:00
1994	14	12	4	13	32	168	1	0	0	0	5	18	8	1	4	0	5	0	0	0	15/1/1997 0:00:00
1994	14	12	4	13	32	199	1	0	0	0	0	0	0	0	1	0	3	0	0	0	15/1/1997 0:00:00
1994	14	12	4	13	32	459	1	0	0	0	0	0	0	0	0	0	2	0	0	0	15/1/1997 0:00:00
1994	14	12	4	13	32	469	1	0	0	0	0	0	0	0	1	0	0	0	0	0	15/1/1997 0:00:00
1994	14	12	4	13	33	1	1	0	312	0	88	320	50	5	0	0	0	123	440	401	15/1/1997 0:00:00
1994	14	12	4	13	33	2	1	0	19	0	9	24	6	1	0	0	0	7	30	31	15/1/1997 0:00:00
1994	14	12	4	13	33	3	1	0	19	0	9	27	7	1	0	0	0	7	30	32	15/1/1997 0:00:00
1994	14	12	4	13	33	103	1	0	11	0	93	43	13	0	0	0	0	25	46	257	15/1/1997 0:00:00
1994	14	12	4	13	33	118	1	0	132	0	28	96	0	2	0	0	0	62	237	106	15/1/1997 0:00:00
1994	14	12	4	13	33	168	1	0	5	0	1	14	0	0	0	0	0	0	0	2	15/1/1997 0:00:00
1995	15	10	0	13	13	1	1	0	0	0	0	0	0	0	0	32	516	182	0	0	17/1/1997 0:00:00
1995	15	10	0	13	13	2	1	0	0	0	0	0	0	0	0	3	29	11	0	0	17/1/1997 0:00:00
1995	15	10	0	13	13	118	1	0	0	0	0	0	0	0	0	6	128	100	0	0	17/1/1997 0:00:00
1995	15	10	0	13	14	1	1	0	0	0	0	0	0	0	0	167	1491	2510	640	0	17/1/1997 0:00:00
1995	15	10	0	13	14	2	1	0	0	0	0	0	0	0	0	10	82	138	37	0	17/1/1997 0:00:00
1995	15	10	0	13	14	101	1	0	0	0	0	0	0	0	0	0	0	6	0	0	17/1/1997 0:00:00
1994	15	19	4	72	33	2	1	0	48	72	67	58	59	255	226	181	86	37	0	0	15/10/1998 0:00:00
1994	15	10	4	13	14	2	1	0	0	0	0	0	0	0	0	0	25	31	11	0	15/10/1998 0:00:00
1994	15	10	4	13	14	118	1	0	0	0	0	0	0	0	0	0	175	214	98	0	15/10/1998 0:00:00
1994	15	10	5	13	14	1	1	0	0	0	0	0	0	0	0	0	604	856	494	194	15/10/1998 0:00:00
1994	15	10	5	13	14	2	1	0	0	0	0	0	0	0	0	0	35	52	29	11	15/10/1998 0:00:00
1994	15	10	5	13	14	118	1	0	0	0	0	0	0	0	0	0	344	488	291	129	15/10/1998 0:00:00
1994	15	10	6	13	14	1	1	0	0	0	0	0	0	0	0	0	328	843	729	213	15/10/1998 0:00:00
1994	15	10	6	13	14	2	1	0	0	0	0	0	0	0	0	0	19	50	41	11	15/10/1998 0:00:00
1994	15	10	4	13	14	1	1	0	0	0	0	0	0	0	0	0	430	491	184	0	15/10/1998 0:00:00
1994	15	19	4	72	33	1	1	0	762	1136	1101	1012	1073	4782	4141	3300	1476	686	0	0	15/10/1998 0:00:00
1994	15	19	6	72	33	632	1	0	88	189	53	148	201	614	325	368	225	42	0	0	15/10/1998 0:00:00
1994	15	19	4	72	33	101	1	0	0	0	0	1	0	0	0	0	0	0	0	0	15/10/1998 0:00:00
1994	15	19	4	72	33	103	1	0	0	0	0	8	0	0	0	0	0	0	0	0	15/10/1998 0:00:00
1994	15	19	4	72	33	632	1	0	158	261	157	195	261	1081	942	577	221	87	0	0	15/10/1998 0:00:00
1995	15	10	0	13	14	118	1	0	0	0	0	0	0	0	0	33	459	1343	403	0	17/1/1997 0:00:00
1995	15	10	0	13	14	499	1	0	0	0	0	0	0	0	0	0	0	4	0	0	17/1/1997 0:00:00
1995	15	10	0	72	33	1	1	0	149	455	483	1567	4996	8839	9734	6247	3316	1474	292	82	17/1/1997 0:00:00
1992	3	10	6	72	2	1	1	0	0	0	0	0	0	0	0	3	0	54	128	713	8/8/1996 0:00:00
1992	3	10	6	72	2	2	1	0	0	0	0	0	0	0	0	2	0	6	18	49	8/8/1996 0:00:00
1992	3	10	6	72	2	3	1	0	0	0	0	0	0	0	0	3	0	6	18	57	8/8/1996 0:00:00
1992	3	10	6	72	2	632	1	0	0	0	0	0	0	0	0	18	0	46	236	46	8/8/1996 0:00:00
1992	3	10	7	72	2	1	1	0	0	0	0	0	0	0	0	0	133	0	282	55	8/8/1996 0:00:00
1992	3	10	7	72	2	2	1	0	0	0	0	0	0	0	0	0	10	0	18	4	8/8/1996 0:00:00
1992	3	10	7	72	2	3	1	0	0	0	0	0	0	0	0	0	10	0	18	4	8/8/1996 0:00:00
1992	3	10	7	72	2	632	1	0	0	0	0	0	0	0	0	0	29	0	118	5	8/8/1996 0:00:00
1992	3	12	5	13	2	1	1	0	0	0	0	0	0	0	0	120	682	0	0	0	8/8/1996 0:00:00
1992	3	12	5	13	2	2	1	0	0	0	0	0	0	0	0	8	41	0	0	0	8/8/1996 0:00:00
1992	3	12	5	13	2	3	1	0	0	0	0	0	0	0	0	8	41	0	0	0	8/8/1996 0:00:00
1992	3	12	5	13	2	118	1	0	0	0	0	0	0	0	0	40	198	0	0	0	8/8/1996 0:00:00
1992	3	12	6	13	2	1	1	0	0	0	0	0	0	0	0	600	0	1494	0	304	8/8/1996 0:00:00
1992	3	12	6	13	2	2	1	0	0	0	0	0	0	0	0	34	0	89	0	18	8/8/1996 0:00:00
1992	3	12	6	13	2	3	1	0	0	0	0	0	0	0	0	36	0	94	0	18	8/8/1996 0:00:00
1992	3	12	6	13	2	118	1	0	0	0	0	0	0	0	0	317	0	767	0	337	8/8/1996 0:00:00
1992	3	12	6	13	2	168	1	0	0	0	0	0	0	0	0	2	0	1	0	0	8/8/1996 0:00:00
1992	3	12	7	13	2	1	1	0	0	0	0	0	0	0	0	0	0	0	532	0	8/8/1996 0:00:00
1992	3	12	7	13	2	2	1	0	0	0	0	0	0	0	0	0	0	0	36	0	8/8/1996 0:00:00
1992	3	12	7	13	2	3	1	0	0	0	0	0	0	0	0	0	0	0	36	0	8/8/1996 0:00:00
1992	3	12	7	13	2	118	1	0	0	0	0	0	0	0	0	0	0	0	199	0	8/8/1996 0:00:00
1992	3	10	6	72	12	1	1	0	0	0	0	0	0	0	0	0	4	16	0	0	8/8/1996 0:00:00
1992	3	10	6	72	12	2	1	0	0	0	0	0	0	0	0	0	1	1	0	0	8/8/1996 0:00:00
1992	3	10	6	72	12	3	1	0	0	0	0	0	0	0	0	0	1	1	0	0	8/8/1996 0:00:00
1992	3	10	6	72	12	632	1	0	0	0	0	0	0	0	0	0	2	5	0	0	8/8/1996 0:00:00
1992	3	10	4	72	21	1	1	0	0	0	0	0	0	0	167	0	0	0	0	0	8/8/1996 0:00:00
1992	3	10	4	72	21	2	1	0	0	0	0	0	0	0	22	0	0	0	0	0	8/8/1996 0:00:00
1992	3	10	4	72	21	3	1	0	0	0	0	0	0	0	27	0	0	0	0	0	8/8/1996 0:00:00
1992	3	10	4	72	21	632	1	0	0	0	0	0	0	0	311	0	0	0	0	0	8/8/1996 0:00:00
1992	3	10	5	72	21	1	1	0	0	0	0	0	0	93	32	0	0	0	0	0	8/8/1996 0:00:00
1992	3	10	5	72	21	2	1	0	0	0	0	0	0	14	4	0	0	0	0	0	8/8/1996 0:00:00
1992	3	10	5	72	21	3	1	0	0	0	0	0	0	16	4	0	0	0	0	0	8/8/1996 0:00:00
1992	3	10	5	72	21	632	1	0	0	0	0	0	0	119	33	0	0	0	0	0	8/8/1996 0:00:00
1992	3	10	6	72	21	1	1	0	0	0	0	0	0	235	220	126	0	8	0	0	8/8/1996 0:00:00
1992	3	10	6	72	21	2	1	0	0	0	0	0	0	34	28	20	0	1	0	0	8/8/1996 0:00:00
1992	3	10	6	72	21	3	1	0	0	0	0	0	0	42	28	20	0	1	0	0	8/8/1996 0:00:00
1992	3	10	6	72	21	632	1	0	0	0	0	0	0	333	366	296	0	5	0	0	8/8/1996 0:00:00
1992	3	10	7	72	21	1	1	0	0	0	0	0	113	0	0	70	0	0	0	3	8/8/1996 0:00:00
1992	3	10	7	72	21	2	1	0	0	0	0	0	17	0	0	7	0	0	0	1	8/8/1996 0:00:00
1992	3	10	7	72	21	3	1	0	0	0	0	0	21	0	0	7	0	0	0	1	8/8/1996 0:00:00
1992	3	10	7	72	21	632	1	0	0	0	0	0	124	0	0	74	0	0	0	6	8/8/1996 0:00:00
1992	3	12	5	13	21	1	1	0	0	0	0	0	0	0	0	125	16	0	0	0	8/8/1996 0:00:00
1992	3	12	5	13	21	2	1	0	0	0	0	0	0	0	0	8	1	0	0	0	8/8/1996 0:00:00
1992	3	12	5	13	21	3	1	0	0	0	0	0	0	0	0	8	1	0	0	0	8/8/1996 0:00:00
1992	3	12	5	13	21	118	1	0	0	0	0	0	0	0	0	65	5	0	0	0	8/8/1996 0:00:00
1992	3	12	6	13	21	1	1	0	0	0	0	0	0	0	0	10	0	14	0	0	8/8/1996 0:00:00
1992	3	12	6	13	21	2	1	0	0	0	0	0	0	0	0	1	0	1	0	0	8/8/1996 0:00:00
1992	3	12	6	13	21	3	1	0	0	0	0	0	0	0	0	1	0	1	0	0	8/8/1996 0:00:00
1992	3	12	6	13	21	118	1	0	0	0	0	0	0	0	0	9	0	8	0	0	8/8/1996 0:00:00
1992	3	12	7	13	21	1	1	0	0	0	0	0	0	0	0	0	0	0	496	0	8/8/1996 0:00:00
1992	3	12	7	13	21	2	1	0	0	0	0	0	0	0	0	0	0	0	37	0	8/8/1996 0:00:00
1992	3	12	7	13	21	3	1	0	0	0	0	0	0	0	0	0	0	0	37	0	8/8/1996 0:00:00
1992	3	12	7	13	21	118	1	0	0	0	0	0	0	0	0	0	0	0	341	0	8/8/1996 0:00:00
1992	3	41	0	99	21	342	9	0	0	0	0	0	0	0	3	27	1	0	0	0	8/8/1996 0:00:00
1992	3	10	4	72	22	1	1	0	0	0	0	0	0	0	815	155	0	0	0	126	8/8/1996 0:00:00
1992	3	10	4	72	22	2	1	0	0	0	0	0	0	0	56	7	0	0	0	9	8/8/1996 0:00:00
1992	3	10	4	72	22	3	1	0	0	0	0	0	0	0	56	7	0	0	0	16	8/8/1996 0:00:00
1992	3	10	4	72	22	632	1	0	0	0	0	0	0	0	511	41	0	0	0	69	8/8/1996 0:00:00
1992	3	10	5	72	22	1	1	0	0	0	0	0	0	266	397	0	0	0	0	0	8/8/1996 0:00:00
1992	3	10	5	72	22	2	1	0	0	0	0	0	0	21	21	0	0	0	0	0	8/8/1996 0:00:00
1992	3	10	5	72	22	3	1	0	0	0	0	0	0	24	23	0	0	0	0	0	8/8/1996 0:00:00
1992	3	10	5	72	22	632	1	0	0	0	0	0	0	110	168	0	0	0	0	0	8/8/1996 0:00:00
1992	3	10	6	72	22	1	1	0	34	0	32	0	0	388	806	1108	0	110	185	1613	8/8/1996 0:00:00
1992	3	10	6	72	22	2	1	0	3	0	2	0	0	28	42	62	0	7	10	104	8/8/1996 0:00:00
1992	3	10	6	72	22	3	1	0	3	0	2	0	0	32	42	66	0	7	12	111	8/8/1996 0:00:00
1992	3	10	6	72	22	632	1	0	26	0	1	0	0	150	244	357	0	39	116	784	8/8/1996 0:00:00
1992	3	10	6	72	22	632	9	0	0	0	0	0	0	0	0	0	0	0	0	2	8/8/1996 0:00:00
1992	3	10	7	72	22	1	1	0	3	0	98	0	419	0	0	0	0	0	0	350	8/8/1996 0:00:00
1992	3	10	7	72	22	2	1	0	1	0	10	0	34	0	0	0	0	0	0	21	8/8/1996 0:00:00
1992	3	10	7	72	22	3	1	0	1	0	10	0	34	0	0	0	0	0	0	22	8/8/1996 0:00:00
1992	3	10	7	72	22	632	1	0	3	0	66	0	265	0	0	0	0	0	0	203	8/8/1996 0:00:00
1992	3	12	5	13	22	1	1	0	0	0	0	0	0	0	0	44	0	11	0	0	8/8/1996 0:00:00
1992	3	12	5	13	22	2	1	0	0	0	0	0	0	0	0	4	0	1	0	0	8/8/1996 0:00:00
1992	3	12	5	13	22	3	1	0	0	0	0	0	0	0	0	4	0	1	0	0	8/8/1996 0:00:00
1992	3	12	5	13	22	118	1	0	0	0	0	0	0	0	0	12	0	2	0	0	8/8/1996 0:00:00
1992	3	41	0	99	22	148	9	0	0	0	0	0	0	0	1	0	0	0	0	0	8/8/1996 0:00:00
1992	3	41	0	99	22	318	9	0	0	0	0	0	0	0	1	1	0	0	0	0	8/8/1996 0:00:00
1992	3	41	0	99	22	342	9	0	0	0	0	0	0	1	10	22	2	0	0	0	8/8/1996 0:00:00
1992	3	41	3	13	22	2	1	0	0	0	0	0	0	0	2	19	17	0	0	0	8/8/1996 0:00:00
1992	3	41	3	13	22	3	1	0	0	0	0	0	0	0	2	19	17	0	0	0	8/8/1996 0:00:00
1992	3	41	3	13	22	112	1	0	0	0	0	0	0	0	0	0	1	0	0	0	8/8/1996 0:00:00
1992	3	41	3	13	22	118	1	0	0	0	0	0	0	0	7	24	49	0	0	0	8/8/1996 0:00:00
1992	3	41	4	13	22	2	1	0	0	0	0	0	0	0	0	10	6	6	0	0	8/8/1996 0:00:00
1992	3	41	4	13	22	3	1	0	0	0	0	0	0	0	0	12	7	6	0	0	8/8/1996 0:00:00
1992	3	41	4	13	22	118	1	0	0	0	0	0	0	0	0	29	90	16	0	0	8/8/1996 0:00:00
1992	3	41	4	13	22	168	1	0	0	0	0	0	0	0	0	1	6	2	0	0	8/8/1996 0:00:00
1992	3	71	0	80	22	536	9	0	0	0	0	0	0	0	0	5	21	0	0	0	8/8/1996 0:00:00
1992	3	71	2	80	22	536	9	0	0	0	0	0	0	0	0	1	18	0	0	0	8/8/1996 0:00:00
1992	3	10	4	72	23	1	1	0	396	863	0	0	0	0	79	160	0	0	0	156	8/8/1996 0:00:00
1992	3	10	4	72	23	2	1	0	24	67	0	0	0	0	8	10	0	0	0	10	8/8/1996 0:00:00
1992	3	10	4	72	23	3	1	0	24	69	0	0	0	0	8	10	0	0	0	12	8/8/1996 0:00:00
1992	3	10	4	72	23	632	1	0	300	647	0	0	0	0	47	58	0	0	0	76	8/8/1996 0:00:00
1992	3	10	5	72	23	1	1	0	167	180	0	96	0	0	73	0	0	0	0	0	8/8/1996 0:00:00
1992	3	10	5	72	23	2	1	0	11	20	0	9	0	0	4	0	0	0	0	0	8/8/1996 0:00:00
1992	3	10	5	72	23	3	1	0	11	21	0	13	0	0	4	0	0	0	0	0	8/8/1996 0:00:00
1992	3	10	5	72	23	632	1	0	88	162	0	64	0	0	28	0	0	0	0	0	8/8/1996 0:00:00
1992	3	10	6	72	23	1	1	0	1566	0	767	0	0	273	0	246	0	142	0	899	8/8/1996 0:00:00
1992	3	10	6	72	23	2	1	0	119	0	56	0	0	18	0	16	0	9	0	57	8/8/1996 0:00:00
1992	3	10	6	72	23	3	1	0	119	0	64	0	0	21	0	16	0	9	0	60	8/8/1996 0:00:00
1992	3	10	6	72	23	632	1	0	1054	0	410	0	0	114	0	136	0	44	0	247	8/8/1996 0:00:00
1992	3	10	7	72	23	1	1	0	667	736	346	0	106	0	0	0	0	0	0	85	8/8/1996 0:00:00
1992	3	10	7	72	23	2	1	0	48	55	37	0	11	0	0	0	0	0	0	8	8/8/1996 0:00:00
1992	3	10	7	72	23	3	1	0	48	55	40	0	11	0	0	0	0	0	0	8	8/8/1996 0:00:00
1992	3	10	7	72	23	632	1	0	347	439	325	0	46	0	0	0	0	0	0	12	8/8/1996 0:00:00
1992	3	10	7	72	23	632	9	0	0	0	2	0	0	0	0	0	0	0	0	0	8/8/1996 0:00:00
1992	3	12	3	13	23	1	1	0	0	0	0	0	0	0	0	159	1	0	0	0	8/8/1996 0:00:00
1992	3	12	3	13	23	2	1	0	0	0	0	0	0	0	0	26	1	0	0	0	8/8/1996 0:00:00
1992	3	12	3	13	23	3	1	0	0	0	0	0	0	0	0	27	1	0	0	0	8/8/1996 0:00:00
1992	3	12	3	13	23	118	1	0	0	0	0	0	0	0	0	52	1	0	0	0	8/8/1996 0:00:00
1992	3	12	3	13	23	118	9	0	0	0	0	0	0	0	0	4	0	0	0	0	8/8/1996 0:00:00
1992	3	12	5	13	23	1	1	0	0	0	0	0	5	0	116	75	55	33	0	0	8/8/1996 0:00:00
1992	3	12	5	13	23	2	1	0	0	0	0	0	1	0	7	5	4	5	0	0	8/8/1996 0:00:00
1992	3	12	5	13	23	3	1	0	0	0	0	0	1	0	7	5	4	6	0	0	8/8/1996 0:00:00
1992	3	12	5	13	23	112	1	0	0	0	0	0	1	0	0	0	0	0	0	0	8/8/1996 0:00:00
1992	3	12	5	13	23	118	1	0	0	0	0	0	1	0	35	3	5	8	0	0	8/8/1996 0:00:00
1992	3	12	5	13	23	168	1	0	0	0	0	0	0	0	0	0	1	0	0	0	8/8/1996 0:00:00
1992	3	12	6	13	23	1	1	0	0	0	0	0	0	0	40	0	0	0	0	0	8/8/1996 0:00:00
1992	3	12	6	13	23	2	1	0	0	0	0	0	0	0	3	0	0	0	0	0	8/8/1996 0:00:00
1992	3	12	6	13	23	3	1	0	0	0	0	0	0	0	3	0	0	0	0	0	8/8/1996 0:00:00
1992	3	12	6	13	23	118	1	0	0	0	0	0	0	0	8	0	0	0	0	0	8/8/1996 0:00:00
1992	3	41	0	13	23	2	1	0	0	0	0	0	0	0	0	0	3	3	0	0	8/8/1996 0:00:00
1992	3	41	0	13	23	3	1	0	0	0	0	0	0	0	0	0	3	3	0	0	8/8/1996 0:00:00
1992	3	41	0	13	23	118	1	0	0	0	0	0	0	0	0	0	3	1	0	0	8/8/1996 0:00:00
1992	3	41	0	99	23	112	9	0	0	0	0	0	0	0	1	3	0	0	0	0	8/8/1996 0:00:00
1992	3	41	0	99	23	122	9	0	0	0	0	0	0	0	0	5	0	0	0	0	8/8/1996 0:00:00
1992	3	41	0	99	23	148	9	0	0	0	0	0	0	0	82	10	0	0	0	0	8/8/1996 0:00:00
1992	3	41	0	99	23	318	9	0	0	0	0	0	0	12	145	27	1	0	0	0	8/8/1996 0:00:00
1992	3	41	0	99	23	342	9	0	0	0	0	0	0	2	11	4	0	0	0	0	8/8/1996 0:00:00
1992	3	41	0	99	23	432	9	0	0	0	0	0	0	2	4	2	0	0	0	0	8/8/1996 0:00:00
1992	3	41	2	13	23	2	1	0	0	0	0	0	0	0	0	9	11	0	0	0	8/8/1996 0:00:00
1992	3	41	2	13	23	3	1	0	0	0	0	0	0	0	0	9	11	0	0	0	8/8/1996 0:00:00
1992	3	41	2	13	23	118	1	0	0	0	0	0	0	0	0	1	5	0	0	0	8/8/1996 0:00:00
1992	3	41	2	13	23	169	1	0	0	0	0	0	0	0	0	5	1	0	0	0	8/8/1996 0:00:00
1992	3	41	3	13	23	2	1	0	0	0	0	0	0	0	0	9	33	4	0	0	8/8/1996 0:00:00
1992	3	41	3	13	23	3	1	0	0	0	0	0	0	0	0	9	33	4	0	0	8/8/1996 0:00:00
1992	3	41	3	13	23	118	1	0	0	0	0	0	0	0	0	38	93	8	0	0	8/8/1996 0:00:00
1992	3	41	3	13	23	169	1	0	0	0	0	0	0	0	0	7	9	1	0	0	8/8/1996 0:00:00
1992	3	41	3	13	23	188	1	0	0	0	0	0	0	0	0	1	1	0	0	0	8/8/1996 0:00:00
1992	3	41	4	13	23	2	1	0	0	0	0	0	0	0	0	29	22	13	0	0	8/8/1996 0:00:00
1992	3	41	4	13	23	3	1	0	0	0	0	0	0	0	0	36	24	13	0	0	8/8/1996 0:00:00
1992	3	41	4	13	23	118	1	0	0	0	0	0	0	0	0	112	66	31	0	0	8/8/1996 0:00:00
1992	3	41	4	13	23	168	1	0	0	0	0	0	0	0	0	13	3	3	0	0	8/8/1996 0:00:00
1992	3	51	0	1	23	101	9	0	0	0	0	0	0	0	0	1	1	0	0	0	8/8/1996 0:00:00
1992	3	51	4	13	23	1	1	0	0	0	0	0	0	0	0	15	26	0	0	0	8/8/1996 0:00:00
1992	3	51	4	13	23	2	1	0	0	0	0	0	0	0	0	1	2	0	0	0	8/8/1996 0:00:00
1992	3	51	4	13	23	3	1	0	0	0	0	0	0	0	0	2	2	0	0	0	8/8/1996 0:00:00
1992	3	51	4	13	23	118	1	0	0	0	0	0	0	0	0	1	0	0	0	0	8/8/1996 0:00:00
1992	3	53	0	99	23	101	9	0	0	0	0	0	0	0	3	4	7	2	0	0	8/8/1996 0:00:00
1992	3	53	0	99	23	103	9	0	0	0	0	0	0	0	1	0	0	0	0	0	8/8/1996 0:00:00
1992	3	53	0	99	23	114	9	0	0	0	0	0	0	0	0	1	0	0	0	0	8/8/1996 0:00:00
1992	3	53	0	99	23	148	9	0	1	3	2	1	0	2	31	16	0	0	1	1	8/8/1996 0:00:00
1992	3	53	0	99	23	400	9	0	1	3	2	1	1	0	0	0	0	0	2	1	8/8/1996 0:00:00
1992	3	53	0	99	23	432	9	0	1	1	1	2	1	1	1	1	0	0	0	1	8/8/1996 0:00:00
1992	3	62	0	71	23	2	1	0	0	0	0	0	0	0	34	61	50	2	0	0	8/8/1996 0:00:00
1992	3	62	0	71	23	3	1	0	0	0	0	0	0	0	36	61	53	2	0	0	8/8/1996 0:00:00
1992	3	62	0	71	23	610	1	0	0	0	0	0	0	0	108	190	145	5	0	0	8/8/1996 0:00:00
1992	3	62	0	71	23	589	9	0	0	0	0	0	0	0	0	1	0	0	0	0	8/8/1996 0:00:00
1992	3	62	0	71	23	610	9	0	0	0	0	0	0	0	0	23	16	1	0	0	8/8/1996 0:00:00
1992	3	62	2	71	23	2	1	0	0	0	0	0	0	0	38	72	44	0	0	0	8/8/1996 0:00:00
1992	3	62	2	71	23	3	1	0	0	0	0	0	0	0	39	73	45	0	0	0	8/8/1996 0:00:00
1992	3	62	2	71	23	610	1	0	0	0	0	0	0	0	171	278	227	0	0	0	8/8/1996 0:00:00
1992	3	62	2	71	23	610	9	0	0	0	0	0	0	0	9	20	17	0	0	0	8/8/1996 0:00:00
1992	3	62	3	71	23	2	1	0	0	0	0	0	0	0	9	12	9	0	0	0	8/8/1996 0:00:00
1992	3	62	3	71	23	3	1	0	0	0	0	0	0	0	9	12	9	0	0	0	8/8/1996 0:00:00
1992	3	62	3	71	23	610	1	0	0	0	0	0	0	0	78	118	88	0	0	0	8/8/1996 0:00:00
1992	3	71	0	80	23	536	9	0	0	0	0	0	0	1	4	33	17	2	1	0	8/8/1996 0:00:00
1992	3	71	0	80	23	552	9	0	0	0	0	0	0	0	0	1	0	0	0	0	8/8/1996 0:00:00
1992	3	10	4	72	31	1	1	0	0	395	0	0	0	0	0	0	0	0	0	0	8/8/1996 0:00:00
1992	3	10	4	72	31	2	1	0	0	24	0	0	0	0	0	0	0	0	0	0	8/8/1996 0:00:00
1992	3	10	4	72	31	3	1	0	0	24	0	0	0	0	0	0	0	0	0	0	8/8/1996 0:00:00
1992	3	10	4	72	31	632	1	0	0	196	0	0	0	0	0	0	0	0	0	0	8/8/1996 0:00:00
1992	3	10	5	72	31	1	1	0	0	67	0	239	0	0	0	0	0	0	0	0	8/8/1996 0:00:00
1992	3	10	5	72	31	2	1	0	0	6	0	13	0	0	0	0	0	0	0	0	8/8/1996 0:00:00
1992	3	10	5	72	31	3	1	0	0	6	0	13	0	0	0	0	0	0	0	0	8/8/1996 0:00:00
1992	3	10	5	72	31	632	1	0	0	43	0	94	0	0	0	0	0	0	0	0	8/8/1996 0:00:00
1992	3	10	6	72	31	1	1	0	7	0	684	0	0	121	0	0	0	0	0	23	8/8/1996 0:00:00
1992	3	10	6	72	31	2	1	0	1	0	43	0	0	9	0	0	0	0	0	1	8/8/1996 0:00:00
1992	3	10	6	72	31	3	1	0	1	0	45	0	0	9	0	0	0	0	0	1	8/8/1996 0:00:00
1992	3	10	6	72	31	632	1	0	3	0	303	0	0	27	0	0	0	0	0	14	8/8/1996 0:00:00
1992	3	10	7	72	31	1	1	0	0	579	19	0	118	0	0	0	0	0	0	0	8/8/1996 0:00:00
1992	3	10	7	72	31	2	1	0	0	36	3	0	11	0	0	0	0	0	0	0	8/8/1996 0:00:00
1992	3	10	7	72	31	3	1	0	0	39	4	0	11	0	0	0	0	0	0	0	8/8/1996 0:00:00
1992	3	10	7	72	31	632	1	0	0	218	19	0	97	0	0	0	0	0	0	0	8/8/1996 0:00:00
1992	3	12	0	13	31	1	1	0	0	0	0	0	191	48	0	0	0	0	0	0	8/8/1996 0:00:00
1992	3	12	0	13	31	2	1	0	0	0	0	0	13	3	0	0	0	0	0	0	8/8/1996 0:00:00
1992	3	12	0	13	31	3	1	0	0	0	0	0	13	4	0	0	0	0	0	0	8/8/1996 0:00:00
1992	3	12	0	13	31	114	1	0	0	0	0	0	17	0	0	0	0	0	0	0	8/8/1996 0:00:00
1992	3	12	0	13	31	118	1	0	0	0	0	0	17	3	0	0	0	0	0	0	8/8/1996 0:00:00
1992	3	12	0	13	31	169	1	0	0	0	0	0	7	0	0	0	0	0	0	0	8/8/1996 0:00:00
1992	3	12	3	13	31	1	1	0	0	0	0	0	324	143	76	12	0	7	0	0	8/8/1996 0:00:00
1992	3	12	3	13	31	2	1	0	0	0	0	0	37	10	4	6	5	11	0	0	8/8/1996 0:00:00
1992	3	12	3	13	31	3	1	0	0	0	0	0	37	11	4	6	6	11	0	0	8/8/1996 0:00:00
1992	3	12	3	13	31	114	1	0	0	0	0	0	33	2	0	0	0	0	0	0	8/8/1996 0:00:00
1992	3	12	3	13	31	118	1	0	0	0	0	0	84	30	20	3	10	17	0	0	8/8/1996 0:00:00
1992	3	12	3	13	31	169	1	0	0	0	0	0	7	0	0	0	0	2	0	0	8/8/1996 0:00:00
1992	3	12	3	13	31	479	1	0	0	0	0	0	2	0	0	0	0	0	0	0	8/8/1996 0:00:00
1992	3	12	5	1	31	1	1	0	313	29	0	0	0	0	0	0	0	0	0	0	8/8/1996 0:00:00
1992	3	12	5	1	31	2	1	0	42	5	0	0	0	0	0	0	0	0	0	0	8/8/1996 0:00:00
1992	3	12	5	1	31	3	1	0	43	5	0	0	0	0	0	0	0	0	0	0	8/8/1996 0:00:00
1992	3	12	5	1	31	101	1	0	456	18	0	0	0	0	0	0	0	0	0	0	8/8/1996 0:00:00
1992	3	12	5	1	31	114	1	0	1	0	0	0	0	0	0	0	0	0	0	0	8/8/1996 0:00:00
1992	3	12	5	1	31	101	9	0	14	0	0	0	0	0	0	0	0	0	0	0	8/8/1996 0:00:00
1992	3	12	5	11	31	1	1	0	825	806	375	479	497	0	0	0	0	0	13	0	8/8/1996 0:00:00
1992	3	12	5	11	31	2	1	0	55	53	24	27	27	0	0	0	0	0	1	0	8/8/1996 0:00:00
1992	3	12	5	11	31	3	1	0	55	54	24	27	27	0	0	0	0	0	1	0	8/8/1996 0:00:00
1992	3	12	5	11	31	101	1	0	0	2	0	0	0	0	0	0	0	0	0	0	8/8/1996 0:00:00
1992	3	12	5	11	31	112	1	0	0	0	0	7	0	0	0	0	0	0	0	0	8/8/1996 0:00:00
1992	3	12	5	11	31	114	1	0	390	279	104	89	98	0	0	0	0	0	3	0	8/8/1996 0:00:00
1992	3	12	5	11	31	118	1	0	155	142	56	52	50	0	0	0	0	0	1	0	8/8/1996 0:00:00
1992	3	12	5	11	31	168	1	0	44	40	9	14	12	0	0	0	0	0	0	0	8/8/1996 0:00:00
1992	3	12	5	11	31	169	1	0	0	0	11	1	11	0	0	0	0	0	0	0	8/8/1996 0:00:00
1992	3	12	5	13	31	1	1	0	297	185	158	324	364	90	0	17	383	831	0	0	8/8/1996 0:00:00
1992	3	12	5	13	31	2	1	0	20	11	12	19	19	8	0	1	23	55	0	0	8/8/1996 0:00:00
1992	3	12	5	13	31	3	1	0	20	11	13	19	19	8	0	1	24	55	0	0	8/8/1996 0:00:00
1992	3	12	5	13	31	112	1	0	1	0	0	11	0	0	0	0	0	1	0	0	8/8/1996 0:00:00
1992	3	12	5	13	31	114	1	0	43	19	17	33	21	5	0	0	0	0	0	0	8/8/1996 0:00:00
1992	3	12	5	13	31	118	1	0	45	33	27	54	37	16	0	1	145	318	0	0	8/8/1996 0:00:00
1992	3	12	5	13	31	168	1	0	7	7	5	9	6	2	0	0	6	17	0	0	8/8/1996 0:00:00
1992	3	12	5	13	31	169	1	0	0	0	0	2	4	0	0	0	0	1	0	0	8/8/1996 0:00:00
1992	3	24	0	31	31	2	1	0	0	0	0	0	0	0	0	0	4	0	0	0	8/8/1996 0:00:00
1992	3	24	0	31	31	3	1	0	0	0	0	0	0	0	0	0	4	0	0	0	8/8/1996 0:00:00
1992	3	24	0	31	31	204	1	0	0	0	0	0	0	0	0	0	23	0	0	0	8/8/1996 0:00:00
1992	3	24	0	52	31	2	1	0	0	0	0	0	0	3	22	0	0	0	0	0	8/8/1996 0:00:00
1992	3	24	0	52	31	3	1	0	0	0	0	0	0	3	22	0	0	0	0	0	8/8/1996 0:00:00
1992	3	24	0	52	31	340	1	0	0	0	0	0	0	17	154	0	0	0	0	0	8/8/1996 0:00:00
1992	3	24	0	99	31	202	9	0	0	0	0	0	0	6	0	0	0	0	0	0	8/8/1996 0:00:00
1992	3	24	0	99	31	204	9	0	0	0	0	0	0	0	0	11	0	6	0	0	8/8/1996 0:00:00
1992	3	24	0	99	31	340	9	0	0	0	0	0	0	11	1200	73	8	1	0	0	8/8/1996 0:00:00
1992	3	24	2	31	31	2	1	0	0	0	0	0	0	0	0	0	1	0	0	0	8/8/1996 0:00:00
1992	3	24	2	31	31	3	1	0	0	0	0	0	0	0	0	0	1	0	0	0	8/8/1996 0:00:00
1992	3	24	2	31	31	204	1	0	0	0	0	0	0	0	0	0	12	0	0	0	8/8/1996 0:00:00
1992	3	24	2	31	31	204	9	0	0	0	0	0	0	0	0	0	4	0	0	0	8/8/1996 0:00:00
1992	3	24	2	52	31	2	1	0	0	0	0	0	0	0	3	0	0	0	0	0	8/8/1996 0:00:00
1992	3	24	2	52	31	3	1	0	0	0	0	0	0	0	3	0	0	0	0	0	8/8/1996 0:00:00
1992	3	24	2	52	31	340	1	0	0	0	0	0	0	0	35	0	0	0	0	0	8/8/1996 0:00:00
1992	3	24	2	52	31	340	9	0	0	0	0	0	0	0	2	0	0	0	0	0	8/8/1996 0:00:00
1992	3	24	3	52	31	340	9	0	0	0	0	0	0	0	10	0	0	0	0	0	8/8/1996 0:00:00
1992	3	31	0	30	31	2	1	0	0	0	0	0	0	0	0	0	3	30	18	0	8/8/1996 0:00:00
1992	3	31	0	30	31	3	1	0	0	0	0	0	0	0	0	0	3	30	18	0	8/8/1996 0:00:00
1992	3	31	0	30	31	202	1	0	0	0	0	0	0	0	0	0	46	380	215	0	8/8/1996 0:00:00
1992	3	31	0	30	31	204	1	0	0	0	0	0	0	0	0	0	1	0	0	0	8/8/1996 0:00:00
1992	3	31	0	31	31	2	1	0	0	0	0	0	0	0	0	30	24	7	22	3	8/8/1996 0:00:00
1992	3	31	0	31	31	3	1	0	0	0	0	0	0	0	0	30	24	7	22	3	8/8/1996 0:00:00
1992	3	31	0	31	31	204	1	0	0	0	0	0	0	0	0	216	137	147	423	42	8/8/1996 0:00:00
1992	3	31	0	52	31	2	1	0	0	0	0	0	0	8	119	0	0	0	0	0	8/8/1996 0:00:00
1992	3	31	0	52	31	3	1	0	0	0	0	0	0	8	119	0	0	0	0	0	8/8/1996 0:00:00
1992	3	31	0	52	31	340	1	0	0	0	0	0	0	38	2040	0	0	0	0	0	8/8/1996 0:00:00
1992	3	31	0	99	31	202	9	0	0	0	0	0	0	2	7	0	0	32	30	27	8/8/1996 0:00:00
1992	3	31	0	99	31	204	9	0	0	0	0	0	0	0	0	131	44	67	64	42	8/8/1996 0:00:00
1992	3	31	0	99	31	340	9	0	0	0	0	0	0	18	233	0	0	0	0	0	8/8/1996 0:00:00
1992	3	31	2	30	31	2	1	0	0	0	0	0	0	0	0	0	6	30	26	2	8/8/1996 0:00:00
1992	3	31	2	30	31	3	1	0	0	0	0	0	0	0	0	0	6	30	26	2	8/8/1996 0:00:00
1992	3	31	2	30	31	202	1	0	0	0	0	0	0	0	0	0	59	465	487	37	8/8/1996 0:00:00
1992	3	31	2	30	31	204	1	0	0	0	0	0	0	0	0	0	3	0	0	0	8/8/1996 0:00:00
1992	3	31	2	30	31	202	9	0	0	0	0	0	0	0	0	0	12	94	20	0	8/8/1996 0:00:00
1992	3	31	2	30	31	204	9	0	0	0	0	0	0	0	0	0	0	0	5	0	8/8/1996 0:00:00
1992	3	31	2	31	31	2	1	0	0	0	0	0	0	0	0	7	5	9	30	4	8/8/1996 0:00:00
1992	3	31	2	31	31	3	1	0	0	0	0	0	0	0	0	7	5	9	30	4	8/8/1996 0:00:00
1992	3	31	2	31	31	204	1	0	0	0	0	0	0	0	0	68	29	182	626	69	8/8/1996 0:00:00
1992	3	31	2	31	31	122	9	0	0	0	0	0	0	0	0	0	1	0	0	0	8/8/1996 0:00:00
1992	3	31	2	31	31	204	9	0	0	0	0	0	0	0	0	48	39	0	84	66	8/8/1996 0:00:00
1992	3	31	2	52	31	2	1	0	0	0	0	0	0	6	126	0	0	0	0	0	8/8/1996 0:00:00
1992	3	31	2	52	31	3	1	0	0	0	0	0	0	6	126	0	0	0	0	0	8/8/1996 0:00:00
1992	3	31	2	52	31	340	1	0	0	0	0	0	0	56	2479	0	0	0	0	0	8/8/1996 0:00:00
1992	3	31	2	52	31	340	9	0	0	0	0	0	0	9	661	0	0	0	0	0	8/8/1996 0:00:00
1992	3	31	3	30	31	202	9	0	0	0	0	0	0	0	0	0	11	486	1433	411	8/8/1996 0:00:00
1992	3	31	3	30	31	204	9	0	0	0	0	0	0	0	0	0	0	0	14	0	8/8/1996 0:00:00
1992	3	31	3	31	31	2	1	0	0	0	0	0	0	0	0	6	3	2	20	5	8/8/1996 0:00:00
1992	3	31	3	31	31	3	1	0	0	0	0	0	0	0	0	6	3	2	20	5	8/8/1996 0:00:00
1992	3	31	3	31	31	202	1	0	0	0	0	0	0	0	0	0	0	0	2	0	8/8/1996 0:00:00
1992	3	31	3	31	31	204	1	0	0	0	0	0	0	0	0	88	24	75	546	114	8/8/1996 0:00:00
1992	3	31	3	31	31	204	9	0	0	0	0	0	0	0	0	31	5	0	17	0	8/8/1996 0:00:00
1992	3	31	3	52	31	2	1	0	0	0	0	0	0	0	37	0	0	0	0	0	8/8/1996 0:00:00
1992	3	31	3	52	31	3	1	0	0	0	0	0	0	0	37	0	0	0	0	0	8/8/1996 0:00:00
1992	3	31	3	52	31	340	1	0	0	0	0	0	0	0	903	0	0	0	0	0	8/8/1996 0:00:00
1992	3	31	3	52	31	340	9	0	0	0	0	0	0	0	155	0	0	0	0	0	8/8/1996 0:00:00
1992	3	41	0	99	31	2	1	0	0	0	0	0	0	9	16	8	2	6	0	0	8/8/1996 0:00:00
1992	3	41	0	99	31	3	1	0	0	0	0	0	0	9	16	8	2	6	0	0	8/8/1996 0:00:00
1992	3	41	0	99	31	118	1	0	0	0	0	0	0	0	0	1	3	0	0	0	8/8/1996 0:00:00
1992	3	41	0	99	31	122	1	0	0	0	0	0	0	0	2	0	0	0	0	0	8/8/1996 0:00:00
1992	3	41	0	99	31	202	1	0	0	0	0	0	0	25	0	0	0	0	0	0	8/8/1996 0:00:00
1992	3	41	0	99	31	204	1	0	0	0	0	0	0	0	0	0	1	5	0	0	8/8/1996 0:00:00
1992	3	41	0	99	31	101	9	0	0	0	0	0	7	18	8	1	7	23	22	2	8/8/1996 0:00:00
1992	3	41	0	99	31	112	9	0	0	0	0	0	3	15	33	18	3	0	0	0	8/8/1996 0:00:00
1992	3	41	0	99	31	114	9	0	0	0	0	0	0	1	2	1	0	0	0	0	8/8/1996 0:00:00
1992	3	41	0	99	31	118	9	0	0	0	0	0	0	3	38	28	11	8	0	0	8/8/1996 0:00:00
1992	3	41	0	99	31	122	9	0	0	0	0	0	21	83	67	44	6	0	0	0	8/8/1996 0:00:00
1992	3	41	0	99	31	148	9	0	0	0	0	0	0	1	1	1	0	0	0	0	8/8/1996 0:00:00
1992	3	41	0	99	31	169	9	0	0	0	0	0	0	0	0	1	1	0	0	0	8/8/1996 0:00:00
1992	3	41	0	99	31	199	9	0	0	0	0	0	2	22	12	0	0	0	0	0	8/8/1996 0:00:00
1992	3	41	0	99	31	202	9	0	0	0	2	7	495	592	74	0	14	72	67	5	8/8/1996 0:00:00
1992	3	41	0	99	31	204	9	0	0	0	0	0	1	2	0	17	17	72	57	0	8/8/1996 0:00:00
1992	3	41	2	13	31	2	1	0	0	0	0	0	0	0	0	11	16	2	0	0	8/8/1996 0:00:00
1992	3	41	2	13	31	3	1	0	0	0	0	0	0	0	0	11	16	2	0	0	8/8/1996 0:00:00
1992	3	41	2	13	31	102	1	0	0	0	0	0	0	0	0	0	1	0	0	0	8/8/1996 0:00:00
1992	3	41	2	13	31	118	1	0	0	0	0	0	0	0	0	27	31	2	0	0	8/8/1996 0:00:00
1992	3	41	2	29	31	103	9	0	0	0	0	0	0	0	0	8	0	0	0	0	8/8/1996 0:00:00
1992	3	41	2	29	31	118	9	0	0	0	0	0	0	0	9	18	0	0	0	0	8/8/1996 0:00:00
1992	3	41	2	29	31	169	9	0	0	0	0	0	0	0	1	22	6	1	0	0	8/8/1996 0:00:00
1992	3	41	3	13	31	2	1	0	0	0	0	0	14	76	67	165	151	26	0	0	8/8/1996 0:00:00
1992	3	41	3	13	31	3	1	0	0	0	0	0	15	80	70	175	153	27	0	0	8/8/1996 0:00:00
1992	3	41	3	13	31	101	1	0	0	0	0	0	0	0	0	1	11	0	0	0	8/8/1996 0:00:00
1992	3	41	3	13	31	112	1	0	0	0	0	0	0	0	0	0	2	0	0	0	8/8/1996 0:00:00
1992	3	41	3	13	31	118	1	0	0	0	0	0	34	312	289	726	470	97	0	0	8/8/1996 0:00:00
1992	3	41	3	13	31	168	1	0	0	0	0	0	0	2	0	0	0	0	0	0	8/8/1996 0:00:00
1992	3	41	3	13	31	169	1	0	0	0	0	0	8	54	38	47	34	15	0	0	8/8/1996 0:00:00
1992	3	41	3	13	31	188	1	0	0	0	0	0	0	0	0	1	2	0	0	0	8/8/1996 0:00:00
1992	3	41	3	13	31	479	1	0	0	0	0	0	0	0	0	0	1	0	0	0	8/8/1996 0:00:00
1992	3	41	3	13	31	101	9	0	0	0	0	0	0	0	0	0	0	2	0	0	8/8/1996 0:00:00
1992	3	41	3	13	31	112	9	0	0	0	0	0	0	0	0	0	0	1	0	0	8/8/1996 0:00:00
1992	3	41	3	13	31	118	9	0	0	0	0	0	0	0	6	101	123	93	0	0	8/8/1996 0:00:00
1992	3	41	4	13	31	2	1	0	0	0	0	0	8	10	4	2	1	3	0	0	8/8/1996 0:00:00
1992	3	41	4	13	31	3	1	0	0	0	0	0	8	10	4	2	2	3	0	0	8/8/1996 0:00:00
1992	3	41	4	13	31	101	1	0	0	0	0	0	0	0	0	0	0	1	0	0	8/8/1996 0:00:00
1992	3	41	4	13	31	112	1	0	0	0	0	0	1	0	0	0	0	0	0	0	8/8/1996 0:00:00
1992	3	41	4	13	31	114	1	0	0	0	0	0	1	0	0	0	0	0	0	0	8/8/1996 0:00:00
1992	3	41	4	13	31	118	1	0	0	0	0	0	24	20	6	2	0	9	0	0	8/8/1996 0:00:00
1992	3	41	4	13	31	168	1	0	0	0	0	0	21	8	0	0	0	0	0	0	8/8/1996 0:00:00
1992	3	41	4	20	31	2	1	0	0	0	0	0	8	5	0	0	2	0	0	0	8/8/1996 0:00:00
1992	3	41	4	20	31	3	1	0	0	0	0	0	8	5	0	0	2	0	0	0	8/8/1996 0:00:00
1992	3	41	4	20	31	112	1	0	0	0	0	0	1	0	0	0	0	0	0	0	8/8/1996 0:00:00
1992	3	41	4	20	31	118	1	0	0	0	0	0	15	5	0	0	0	0	0	0	8/8/1996 0:00:00
1992	3	41	4	20	31	168	1	0	0	0	0	0	23	4	0	0	3	0	0	0	8/8/1996 0:00:00
1992	3	51	0	1	31	101	9	0	0	0	0	0	0	0	0	0	3	3	0	0	8/8/1996 0:00:00
1992	3	51	3	13	31	2	1	0	0	0	0	0	0	2	7	0	0	0	0	0	8/8/1996 0:00:00
1992	3	51	3	13	31	3	1	0	0	0	0	0	0	2	8	0	0	0	0	0	8/8/1996 0:00:00
1992	3	51	3	13	31	101	1	0	0	0	0	0	0	0	3	0	0	0	0	0	8/8/1996 0:00:00
1992	3	51	3	13	31	118	1	0	0	0	0	0	0	1	3	0	0	0	0	0	8/8/1996 0:00:00
1992	3	53	0	1	31	101	9	0	5	0	0	0	0	13	33	123	237	194	131	9	8/8/1996 0:00:00
1992	3	53	0	1	31	204	9	0	0	0	0	0	0	0	0	7	0	0	0	0	8/8/1996 0:00:00
1992	3	53	0	1	31	400	9	0	1	0	0	0	0	0	0	0	0	0	0	0	8/8/1996 0:00:00
1992	3	53	0	1	31	432	9	0	0	0	0	0	0	1	1	1	0	0	0	0	8/8/1996 0:00:00
1992	3	53	0	1	31	504	9	0	0	0	0	0	0	0	0	3	28	55	4	0	8/8/1996 0:00:00
1992	3	55	0	81	31	2	1	0	0	0	0	0	0	0	0	1	5	1	0	0	8/8/1996 0:00:00
1992	3	55	0	81	31	3	1	0	0	0	0	0	0	0	0	1	5	1	0	0	8/8/1996 0:00:00
1992	3	55	0	81	31	504	1	0	0	0	0	0	0	0	0	1	10	2	0	0	8/8/1996 0:00:00
1992	3	55	0	81	31	504	9	0	0	0	0	0	0	0	0	3	257	89	21	0	8/8/1996 0:00:00
1992	3	55	2	81	31	504	9	0	0	0	0	0	0	0	0	1	0	0	0	0	8/8/1996 0:00:00
1992	3	61	0	30	31	2	1	0	0	0	0	0	0	0	0	0	0	0	3	0	8/8/1996 0:00:00
1992	3	61	0	30	31	3	1	0	0	0	0	0	0	0	0	0	0	0	3	0	8/8/1996 0:00:00
1992	3	61	0	30	31	202	1	0	0	0	0	0	0	0	0	0	0	0	17	0	8/8/1996 0:00:00
1992	3	61	0	52	31	2	1	0	0	0	0	0	0	16	244	0	0	0	0	0	8/8/1996 0:00:00
1992	3	61	0	52	31	3	1	0	0	0	0	0	0	16	244	0	0	0	0	0	8/8/1996 0:00:00
1992	3	61	0	52	31	340	1	0	0	0	0	0	0	110	2270	0	0	0	0	0	8/8/1996 0:00:00
1992	3	61	0	99	31	101	9	0	0	0	0	0	0	12	15	0	0	0	0	0	8/8/1996 0:00:00
1992	3	61	0	99	31	202	9	0	0	0	0	0	0	0	3	0	0	0	18	12	8/8/1996 0:00:00
1992	3	61	0	99	31	204	9	0	0	0	0	0	0	0	2	29	43	0	0	0	8/8/1996 0:00:00
1992	3	61	0	99	31	340	9	0	0	0	0	0	0	224	7766	14	0	0	0	0	8/8/1996 0:00:00
1992	3	61	0	99	31	504	9	0	0	0	0	0	0	0	0	0	1	4	0	0	8/8/1996 0:00:00
1992	3	61	2	31	31	204	9	0	0	0	0	0	0	0	1	0	0	0	0	0	8/8/1996 0:00:00
1992	3	61	2	52	31	2	1	0	0	0	0	0	0	4	52	0	0	0	0	0	8/8/1996 0:00:00
1992	3	61	2	52	31	3	1	0	0	0	0	0	0	4	52	0	0	0	0	0	8/8/1996 0:00:00
1992	3	61	2	52	31	340	1	0	0	0	0	0	0	19	684	0	0	0	0	0	8/8/1996 0:00:00
1992	3	61	2	52	31	340	9	0	0	0	0	0	0	0	152	0	0	0	0	0	8/8/1996 0:00:00
1992	3	61	3	52	31	340	9	0	0	0	0	0	0	0	2	0	0	0	0	0	8/8/1996 0:00:00
1992	3	62	0	71	31	2	1	0	0	0	0	0	1	1181	328	1	1	0	0	0	8/8/1996 0:00:00
1992	3	62	0	71	31	3	1	0	0	0	0	0	1	1190	332	1	1	0	0	0	8/8/1996 0:00:00
1992	3	62	0	71	31	610	1	0	0	0	0	0	1	1796	620	7	3	0	0	0	8/8/1996 0:00:00
1992	3	62	0	71	31	622	1	0	0	0	0	0	0	3	0	0	0	0	0	0	8/8/1996 0:00:00
1992	3	62	0	99	31	308	9	0	0	0	0	0	0	0	1	2	8	3	0	0	8/8/1996 0:00:00
1992	3	62	0	99	31	610	9	0	0	0	0	0	0	75	37	0	0	0	0	0	8/8/1996 0:00:00
1992	3	62	0	99	31	622	9	0	0	0	0	0	209	201	106	0	0	0	0	0	8/8/1996 0:00:00
1992	3	62	2	71	31	2	1	0	0	0	0	0	0	644	278	0	0	0	0	0	8/8/1996 0:00:00
1992	3	62	2	71	31	3	1	0	0	0	0	0	0	661	287	0	0	0	0	0	8/8/1996 0:00:00
1992	3	62	2	71	31	610	1	0	0	0	0	0	0	1901	928	0	0	0	0	0	8/8/1996 0:00:00
1992	3	62	2	71	31	610	9	0	0	0	0	0	0	16	21	0	0	0	0	0	8/8/1996 0:00:00
1992	3	62	3	71	31	2	1	0	0	0	0	0	0	205	136	0	1	0	0	0	8/8/1996 0:00:00
1992	3	62	3	71	31	3	1	0	0	0	0	0	0	208	139	0	1	0	0	0	8/8/1996 0:00:00
1992	3	62	3	71	31	610	1	0	0	0	0	0	0	1156	824	0	13	0	0	0	8/8/1996 0:00:00
1992	3	62	3	71	31	610	9	0	0	0	0	0	0	88	67	0	0	0	0	0	8/8/1996 0:00:00
1992	3	71	0	87	31	536	9	0	0	0	0	0	0	1	1	3	1	0	0	0	8/8/1996 0:00:00
1992	3	71	0	87	31	552	9	0	0	0	0	0	3	4	4	4	3	2	0	0	8/8/1996 0:00:00
1992	3	72	0	87	31	552	9	0	0	0	0	0	0	4	2	0	0	0	0	0	8/8/1996 0:00:00
1992	3	12	3	1	32	1	1	0	0	0	0	66	0	73	0	0	0	10	0	0	8/8/1996 0:00:00
1992	3	12	3	1	32	2	1	0	0	0	0	5	0	7	0	0	0	2	0	0	8/8/1996 0:00:00
1992	3	12	3	1	32	3	1	0	0	0	0	5	0	7	0	0	0	2	0	0	8/8/1996 0:00:00
1992	3	12	3	1	32	101	1	0	0	0	0	15	0	27	0	0	0	1	0	0	8/8/1996 0:00:00
1992	3	12	3	1	32	112	1	0	0	0	0	0	0	6	0	0	0	0	0	0	8/8/1996 0:00:00
1992	3	12	3	1	32	114	1	0	0	0	0	0	0	1	0	0	0	0	0	0	8/8/1996 0:00:00
1992	3	12	3	1	32	118	1	0	0	0	0	1	0	0	0	0	0	0	0	0	8/8/1996 0:00:00
1992	3	12	3	13	32	114	9	0	0	0	0	0	0	7	0	0	0	0	0	0	8/8/1996 0:00:00
1992	3	12	3	13	32	118	9	0	0	0	0	0	0	45	0	0	0	0	0	0	8/8/1996 0:00:00
1992	3	12	3	20	32	1	1	0	0	0	0	6	26	6	0	0	0	9	0	0	8/8/1996 0:00:00
1992	3	12	3	20	32	2	1	0	0	0	0	1	2	1	0	0	0	2	0	0	8/8/1996 0:00:00
1992	3	12	3	20	32	3	1	0	0	0	0	1	2	1	0	0	0	2	0	0	8/8/1996 0:00:00
1992	3	12	3	20	32	114	1	0	0	0	0	0	1	0	0	0	0	0	0	0	8/8/1996 0:00:00
1992	3	12	3	20	32	118	1	0	0	0	0	0	2	1	0	0	0	0	0	0	8/8/1996 0:00:00
1992	3	12	3	20	32	169	1	0	0	0	0	3	8	9	0	0	0	0	0	0	8/8/1996 0:00:00
1992	3	12	4	1	32	1	1	0	2	0	0	0	0	0	0	0	0	46	0	0	8/8/1996 0:00:00
1992	3	12	4	1	32	2	1	0	1	0	0	0	0	0	0	0	0	2	0	0	8/8/1996 0:00:00
1992	3	12	4	1	32	3	1	0	1	0	0	0	0	0	0	0	0	2	0	0	8/8/1996 0:00:00
1992	3	12	4	1	32	101	1	0	18	0	0	0	0	0	0	0	0	1	0	0	8/8/1996 0:00:00
1992	3	12	4	1	32	112	1	0	0	0	0	0	0	0	0	0	0	2	0	0	8/8/1996 0:00:00
1992	3	12	4	1	32	116	1	0	0	0	0	0	0	0	0	0	0	1	0	0	8/8/1996 0:00:00
1992	3	12	5	1	32	1	1	0	1584	1224	19	10	0	0	156	171	53	8	0	0	8/8/1996 0:00:00
1992	3	12	5	1	32	2	1	0	249	205	3	1	0	0	10	10	3	1	0	0	8/8/1996 0:00:00
1992	3	12	5	1	32	3	1	0	258	206	3	1	0	0	10	10	3	1	0	0	8/8/1996 0:00:00
1992	3	12	5	1	32	101	1	0	5235	5376	57	9	0	0	3	4	1	1	0	0	8/8/1996 0:00:00
1992	3	12	5	1	32	103	1	0	55	3	0	0	0	0	0	0	0	0	0	0	8/8/1996 0:00:00
1992	3	12	5	1	32	112	1	0	23	1	0	0	0	0	2	2	1	0	0	0	8/8/1996 0:00:00
1992	3	12	5	1	32	114	1	0	2	0	0	0	0	0	0	0	0	0	0	0	8/8/1996 0:00:00
1992	3	12	5	1	32	116	1	0	0	0	0	0	0	0	1	1	0	0	0	0	8/8/1996 0:00:00
1992	3	12	5	1	32	101	9	0	22	15	0	0	0	0	0	0	0	0	0	0	8/8/1996 0:00:00
1992	3	12	5	3	32	1	1	0	56	0	18	0	0	27	0	0	0	0	0	0	8/8/1996 0:00:00
1992	3	12	5	3	32	2	1	0	7	0	4	0	0	2	0	0	0	0	0	0	8/8/1996 0:00:00
1992	3	12	5	3	32	3	1	0	7	0	6	0	0	2	0	0	0	0	0	0	8/8/1996 0:00:00
1992	3	12	5	3	32	101	1	0	14	0	1	0	0	0	0	0	0	0	0	0	8/8/1996 0:00:00
1992	3	12	5	3	32	103	1	0	43	0	2	0	0	0	0	0	0	0	0	0	8/8/1996 0:00:00
1992	3	12	5	10	32	1	1	0	5	0	0	11	63	115	844	1464	496	437	29	0	8/8/1996 0:00:00
1992	3	12	5	10	32	2	1	0	1	0	0	1	5	9	53	88	31	29	2	0	8/8/1996 0:00:00
1992	3	12	5	10	32	3	1	0	1	0	0	1	5	9	53	88	31	31	2	0	8/8/1996 0:00:00
1992	3	12	5	10	32	101	1	0	0	0	0	0	0	0	9	15	4	1	0	0	8/8/1996 0:00:00
1992	3	12	5	10	32	103	1	0	0	0	0	0	1	0	0	0	0	0	0	0	8/8/1996 0:00:00
1992	3	12	5	10	32	112	1	0	1	0	0	3	13	5	127	250	116	48	0	0	8/8/1996 0:00:00
1992	3	12	5	10	32	114	1	0	0	0	0	1	3	0	0	3	1	3	0	0	8/8/1996 0:00:00
1992	3	12	5	10	32	116	1	0	0	0	0	0	0	0	13	19	2	1	0	0	8/8/1996 0:00:00
1992	3	12	5	10	32	118	1	0	0	0	0	1	3	0	0	0	0	0	0	0	8/8/1996 0:00:00
1992	3	12	5	10	32	169	1	0	0	0	0	0	1	0	0	0	0	0	0	0	8/8/1996 0:00:00
1992	3	12	5	10	32	188	1	0	0	0	0	0	1	1	1	11	1	6	0	0	8/8/1996 0:00:00
1992	3	12	5	11	32	1	1	0	182	240	32	252	412	16	0	0	0	0	129	0	8/8/1996 0:00:00
1992	3	12	5	11	32	2	1	0	10	14	3	16	29	2	0	0	0	0	7	0	8/8/1996 0:00:00
1992	3	12	5	11	32	3	1	0	10	15	3	16	29	2	0	0	0	0	7	0	8/8/1996 0:00:00
1992	3	12	5	11	32	103	1	0	0	1	0	1	2	0	0	0	0	0	0	0	8/8/1996 0:00:00
1992	3	12	5	11	32	112	1	0	0	0	0	6	10	1	0	0	0	0	3	0	8/8/1996 0:00:00
1992	3	12	5	11	32	114	1	0	68	60	8	55	78	2	0	0	0	0	19	0	8/8/1996 0:00:00
1992	3	12	5	11	32	118	1	0	34	40	3	38	41	1	0	0	0	0	14	0	8/8/1996 0:00:00
1992	3	12	5	11	32	168	1	0	10	14	2	11	8	0	0	0	0	0	2	0	8/8/1996 0:00:00
1992	3	12	5	11	32	169	1	0	0	0	0	1	3	0	0	0	0	0	0	0	8/8/1996 0:00:00
1992	3	12	5	12	32	1	1	0	0	0	0	0	0	6	279	230	29	10	0	0	8/8/1996 0:00:00
1992	3	12	5	12	32	2	1	0	0	0	0	0	0	1	18	14	1	1	0	0	8/8/1996 0:00:00
1992	3	12	5	12	32	3	1	0	0	0	0	0	0	1	18	14	1	1	0	0	8/8/1996 0:00:00
1992	3	12	5	12	32	101	1	0	0	0	0	0	0	0	4	2	0	0	0	0	8/8/1996 0:00:00
1992	3	12	5	12	32	112	1	0	0	0	0	0	0	0	19	10	1	0	0	0	8/8/1996 0:00:00
1992	3	12	5	12	32	116	1	0	0	0	0	0	0	0	38	17	1	1	0	0	8/8/1996 0:00:00
1992	3	12	5	13	32	1	1	0	92	71	9	260	653	388	0	0	12	0	105	0	8/8/1996 0:00:00
1992	3	12	5	13	32	2	1	0	5	4	2	18	43	25	0	0	1	0	6	0	8/8/1996 0:00:00
1992	3	12	5	13	32	3	1	0	5	4	2	18	43	25	0	0	1	0	6	0	8/8/1996 0:00:00
1992	3	12	5	13	32	103	1	0	0	0	0	0	0	4	0	0	0	0	0	0	8/8/1996 0:00:00
1992	3	12	5	13	32	112	1	0	0	0	0	8	5	8	0	0	0	0	2	0	8/8/1996 0:00:00
1992	3	12	5	13	32	114	1	0	11	7	0	36	54	26	0	0	0	0	5	0	8/8/1996 0:00:00
1992	3	12	5	13	32	118	1	0	17	12	1	68	132	106	0	0	1	0	12	0	8/8/1996 0:00:00
1992	3	12	5	13	32	168	1	0	3	4	0	6	32	8	0	0	0	0	1	0	8/8/1996 0:00:00
1992	3	12	5	13	32	188	1	0	0	0	0	0	0	1	0	0	0	0	0	0	8/8/1996 0:00:00
1992	3	12	6	10	32	1	1	0	0	0	0	0	0	0	0	42	0	0	0	0	8/8/1996 0:00:00
1992	3	12	6	10	32	2	1	0	0	0	0	0	0	0	0	2	0	0	0	0	8/8/1996 0:00:00
1992	3	12	6	10	32	3	1	0	0	0	0	0	0	0	0	2	0	0	0	0	8/8/1996 0:00:00
1992	3	12	6	10	32	101	1	0	0	0	0	0	0	0	0	1	0	0	0	0	8/8/1996 0:00:00
1992	3	12	6	10	32	112	1	0	0	0	0	0	0	0	0	11	0	0	0	0	8/8/1996 0:00:00
1992	3	15	5	3	32	1	1	0	0	0	0	0	0	0	0	0	0	0	100	11	8/8/1996 0:00:00
1992	3	15	5	3	32	2	1	0	0	0	0	0	0	0	0	0	0	0	13	3	8/8/1996 0:00:00
1992	3	15	5	3	32	3	1	0	0	0	0	0	0	0	0	0	0	0	14	3	8/8/1996 0:00:00
1992	3	15	5	3	32	103	1	0	0	0	0	0	0	0	0	0	0	0	461	74	8/8/1996 0:00:00
1992	3	21	0	10	32	1	1	0	0	0	0	0	0	10	0	49	40	0	0	0	8/8/1996 0:00:00
1992	3	21	0	10	32	2	1	0	0	0	0	0	0	2	0	7	5	0	0	0	8/8/1996 0:00:00
1992	3	21	0	10	32	3	1	0	0	0	0	0	0	2	0	7	5	0	0	0	8/8/1996 0:00:00
1992	3	21	0	10	32	101	1	0	0	0	0	0	0	0	0	1	0	0	0	0	8/8/1996 0:00:00
1992	3	21	0	10	32	112	1	0	0	0	0	0	0	1	0	56	39	0	0	0	8/8/1996 0:00:00
1992	3	21	0	10	32	116	1	0	0	0	0	0	0	0	0	1	1	0	0	0	8/8/1996 0:00:00
1992	3	22	0	10	32	1	1	0	0	0	0	0	0	2	7	25	4	21	0	0	8/8/1996 0:00:00
1992	3	22	0	10	32	2	1	0	0	0	0	0	0	1	1	4	1	3	0	0	8/8/1996 0:00:00
1992	3	22	0	10	32	3	1	0	0	0	0	0	0	1	1	4	1	3	0	0	8/8/1996 0:00:00
1992	3	22	0	10	32	101	1	0	0	0	0	0	0	0	0	1	0	0	0	0	8/8/1996 0:00:00
1992	3	22	0	10	32	112	1	0	0	0	0	0	0	1	1	18	3	16	0	0	8/8/1996 0:00:00
1992	3	22	0	10	32	116	1	0	0	0	0	0	0	0	0	1	0	0	0	0	8/8/1996 0:00:00
1992	3	22	5	10	32	1	1	0	0	0	0	0	0	0	2	22	0	0	0	0	8/8/1996 0:00:00
1992	3	22	5	10	32	2	1	0	0	0	0	0	0	0	1	4	0	0	0	0	8/8/1996 0:00:00
1992	3	22	5	10	32	3	1	0	0	0	0	0	0	0	1	4	0	0	0	0	8/8/1996 0:00:00
1992	3	22	5	10	32	101	1	0	0	0	0	0	0	0	0	1	0	0	0	0	8/8/1996 0:00:00
1992	3	22	5	10	32	112	1	0	0	0	0	0	0	0	0	23	0	0	0	0	8/8/1996 0:00:00
1992	3	22	5	10	32	116	1	0	0	0	0	0	0	0	0	1	0	0	0	0	8/8/1996 0:00:00
1992	3	24	0	99	32	202	9	0	0	0	0	45	10	10	1	0	0	0	0	0	8/8/1996 0:00:00
1992	3	24	0	99	32	340	9	0	0	0	0	0	0	65	133	65	0	0	0	0	8/8/1996 0:00:00
1992	3	31	0	30	32	2	1	0	0	0	0	24	27	0	0	0	1	20	22	0	8/8/1996 0:00:00
1992	3	31	0	30	32	3	1	0	0	0	0	24	27	0	0	0	1	20	22	0	8/8/1996 0:00:00
1992	3	31	0	30	32	202	1	0	0	0	0	376	441	0	0	0	11	290	292	0	8/8/1996 0:00:00
1992	3	31	0	52	32	2	1	0	0	0	0	0	0	1	17	15	0	0	0	0	8/8/1996 0:00:00
1992	3	31	0	52	32	3	1	0	0	0	0	0	0	1	17	15	0	0	0	0	8/8/1996 0:00:00
1992	3	31	0	52	32	340	1	0	0	0	0	0	0	20	282	251	0	0	0	0	8/8/1996 0:00:00
1992	3	31	0	99	32	202	9	0	0	0	0	58	25	47	0	0	0	13	139	0	8/8/1996 0:00:00
1992	3	31	0	99	32	340	9	0	0	0	0	0	0	0	123	145	0	0	0	0	8/8/1996 0:00:00
1992	3	31	2	30	32	2	1	0	0	0	0	11	11	0	0	0	0	2	43	0	8/8/1996 0:00:00
1992	3	31	2	30	32	3	1	0	0	0	0	11	11	0	0	0	0	2	43	0	8/8/1996 0:00:00
1992	3	31	2	30	32	202	1	0	0	0	0	283	145	0	0	0	0	41	1237	0	8/8/1996 0:00:00
1992	3	31	2	30	32	202	9	0	0	0	0	66	0	0	0	0	0	0	12	0	8/8/1996 0:00:00
1992	3	31	2	31	32	2	1	0	0	0	0	0	0	0	0	0	2	0	0	0	8/8/1996 0:00:00
1992	3	31	2	31	32	3	1	0	0	0	0	0	0	0	0	0	2	0	0	0	8/8/1996 0:00:00
1992	3	31	2	31	32	204	1	0	0	0	0	0	0	0	0	0	3	0	0	0	8/8/1996 0:00:00
1992	3	31	2	31	32	204	9	0	0	0	0	0	0	0	0	0	5	0	0	0	8/8/1996 0:00:00
1992	3	31	2	52	32	2	1	0	0	0	0	0	0	1	30	17	0	0	0	0	8/8/1996 0:00:00
1992	3	31	2	52	32	3	1	0	0	0	0	0	0	1	30	17	0	0	0	0	8/8/1996 0:00:00
1992	3	31	2	52	32	340	1	0	0	0	0	0	0	19	641	424	0	0	0	0	8/8/1996 0:00:00
1992	3	31	2	52	32	340	9	0	0	0	0	0	0	0	218	120	0	0	0	0	8/8/1996 0:00:00
1992	3	31	3	30	32	2	1	0	0	0	0	0	0	0	0	0	0	0	26	0	8/8/1996 0:00:00
1992	3	31	3	30	32	3	1	0	0	0	0	0	0	0	0	0	0	0	26	0	8/8/1996 0:00:00
1992	3	31	3	30	32	202	1	0	0	0	0	0	0	0	0	0	0	0	798	0	8/8/1996 0:00:00
1992	3	31	3	52	32	2	1	0	0	0	0	0	0	1	4	2	0	0	0	0	8/8/1996 0:00:00
1992	3	31	3	52	32	3	1	0	0	0	0	0	0	1	4	2	0	0	0	0	8/8/1996 0:00:00
1992	3	31	3	52	32	340	1	0	0	0	0	0	0	5	69	32	0	0	0	0	8/8/1996 0:00:00
1992	3	31	3	52	32	340	9	0	0	0	0	0	0	0	25	47	0	0	0	0	8/8/1996 0:00:00
1992	3	41	0	10	32	2	1	0	0	0	0	0	29	278	83	5	6	0	0	0	8/8/1996 0:00:00
1992	3	41	0	10	32	3	1	0	0	0	0	0	36	297	88	5	6	0	0	0	8/8/1996 0:00:00
1992	3	41	0	10	32	101	1	0	0	0	0	0	30	84	19	0	0	0	0	0	8/8/1996 0:00:00
1992	3	41	0	10	32	112	1	0	0	0	0	0	15	555	71	2	0	0	0	0	8/8/1996 0:00:00
1992	3	41	0	10	32	114	1	0	0	0	0	0	0	2	7	0	0	0	0	0	8/8/1996 0:00:00
1992	3	41	0	10	32	122	1	0	0	0	0	0	0	0	5	0	0	0	0	0	8/8/1996 0:00:00
1992	3	41	0	10	32	186	1	0	0	0	0	0	0	1	1	0	0	0	0	0	8/8/1996 0:00:00
1992	3	41	0	99	32	101	9	0	1	0	0	4	16	53	27	0	10	0	8	1	8/8/1996 0:00:00
1992	3	41	0	99	32	112	9	0	0	0	0	0	13	68	89	23	5	1	0	0	8/8/1996 0:00:00
1992	3	41	0	99	32	114	9	0	0	0	0	0	0	0	1	1	0	0	0	0	8/8/1996 0:00:00
1992	3	41	0	99	32	116	9	0	0	0	0	0	0	1	0	0	0	0	0	0	8/8/1996 0:00:00
1992	3	41	0	99	32	118	9	0	0	0	0	0	0	4	2	1	23	1	0	0	8/8/1996 0:00:00
1992	3	41	0	99	32	122	9	0	0	0	0	1	38	84	135	54	6	1	0	0	8/8/1996 0:00:00
1992	3	41	0	99	32	132	9	0	0	0	0	0	0	0	1	0	0	0	0	0	8/8/1996 0:00:00
1992	3	41	0	99	32	169	9	0	0	0	0	0	0	1	0	0	3	0	0	0	8/8/1996 0:00:00
1992	3	41	0	99	32	186	9	0	0	0	0	0	0	1	0	0	0	0	0	0	8/8/1996 0:00:00
1992	3	41	0	99	32	202	9	0	0	0	0	37	147	52	10	1	4	7	18	5	8/8/1996 0:00:00
1992	3	41	0	99	32	204	9	0	0	0	0	0	2	1	0	2	5	1	1	0	8/8/1996 0:00:00
1992	3	41	0	99	32	469	9	0	0	0	0	0	0	0	0	0	0	1	0	0	8/8/1996 0:00:00
1992	3	41	0	99	32	610	9	0	0	0	0	0	2	0	0	0	0	0	0	0	8/8/1996 0:00:00
1992	3	41	2	1	32	2	1	0	0	0	0	0	32	52	13	0	0	0	0	0	8/8/1996 0:00:00
1992	3	41	2	1	32	3	1	0	0	0	0	0	44	72	21	0	0	0	0	0	8/8/1996 0:00:00
1992	3	41	2	1	32	101	1	0	0	0	0	0	155	117	21	0	0	0	0	0	8/8/1996 0:00:00
1992	3	41	2	1	32	102	1	0	0	0	0	0	1	1	1	0	0	0	0	0	8/8/1996 0:00:00
1992	3	41	2	1	32	112	1	0	0	0	0	0	13	46	14	0	0	0	0	0	8/8/1996 0:00:00
1992	3	41	2	1	32	101	9	0	0	0	0	0	7	9	3	0	0	1	0	0	8/8/1996 0:00:00
1992	3	41	2	1	32	169	9	0	0	0	0	0	0	0	0	0	0	2	0	0	8/8/1996 0:00:00
1992	3	41	2	1	32	186	9	0	0	0	0	0	2	0	0	0	0	0	0	0	8/8/1996 0:00:00
1992	3	41	2	10	32	2	1	0	0	0	0	0	12	130	29	0	0	0	0	0	8/8/1996 0:00:00
1992	3	41	2	10	32	3	1	0	0	0	0	0	13	136	31	0	0	0	0	0	8/8/1996 0:00:00
1992	3	41	2	10	32	101	1	0	0	0	0	0	1	44	13	0	0	0	0	0	8/8/1996 0:00:00
1992	3	41	2	10	32	112	1	0	0	0	0	0	33	396	83	0	0	0	0	0	8/8/1996 0:00:00
1992	3	41	2	10	32	479	1	0	0	0	0	0	0	1	0	0	0	0	0	0	8/8/1996 0:00:00
1992	3	41	2	10	32	101	9	0	0	0	0	0	0	2	1	0	0	0	0	0	8/8/1996 0:00:00
1992	3	41	2	10	32	112	9	0	0	0	0	0	0	11	8	0	0	0	0	0	8/8/1996 0:00:00
1992	3	41	2	11	32	2	1	0	0	0	0	0	0	11	2	0	0	0	0	0	8/8/1996 0:00:00
1992	3	41	2	11	32	3	1	0	0	0	0	0	0	11	2	0	0	0	0	0	8/8/1996 0:00:00
1992	3	41	2	11	32	114	1	0	0	0	0	0	0	5	1	0	0	0	0	0	8/8/1996 0:00:00
1992	3	41	2	11	32	114	9	0	0	0	0	0	0	0	2	0	0	0	0	0	8/8/1996 0:00:00
1992	3	41	2	13	32	2	1	0	0	0	0	0	0	7	0	8	13	1	0	0	8/8/1996 0:00:00
1992	3	41	2	13	32	3	1	0	0	0	0	0	0	7	0	8	13	1	0	0	8/8/1996 0:00:00
1992	3	41	2	13	32	101	1	0	0	0	0	0	0	0	0	0	3	0	0	0	8/8/1996 0:00:00
1992	3	41	2	13	32	103	1	0	0	0	0	0	0	0	0	0	1	0	0	0	8/8/1996 0:00:00
1992	3	41	2	13	32	112	1	0	0	0	0	0	0	1	0	0	0	0	0	0	8/8/1996 0:00:00
1992	3	41	2	13	32	118	1	0	0	0	0	0	0	9	0	11	28	4	0	0	8/8/1996 0:00:00
1992	3	41	2	13	32	169	1	0	0	0	0	0	0	1	0	18	10	2	0	0	8/8/1996 0:00:00
1992	3	41	2	13	32	101	9	0	0	0	0	0	0	0	0	0	1	1	0	0	8/8/1996 0:00:00
1992	3	41	2	13	32	103	9	0	0	0	0	0	0	0	0	5	0	0	0	0	8/8/1996 0:00:00
1992	3	41	2	13	32	118	9	0	0	0	0	0	0	0	0	27	36	8	0	0	8/8/1996 0:00:00
1992	3	41	2	54	32	479	9	0	0	0	0	0	0	0	0	5	0	0	0	0	8/8/1996 0:00:00
1992	3	41	3	1	32	2	1	0	0	0	0	0	2	21	19	0	0	0	0	0	8/8/1996 0:00:00
1992	3	41	3	1	32	3	1	0	0	0	0	0	2	21	21	0	0	0	0	0	8/8/1996 0:00:00
1992	3	41	3	1	32	101	1	0	0	0	0	0	10	62	40	0	0	0	0	0	8/8/1996 0:00:00
1992	3	41	3	1	32	102	1	0	0	0	0	0	0	2	0	0	0	0	0	0	8/8/1996 0:00:00
1992	3	41	3	1	32	112	1	0	0	0	0	0	0	7	2	0	0	0	0	0	8/8/1996 0:00:00
1992	3	41	3	1	32	188	1	0	0	0	0	0	0	0	1	0	0	0	0	0	8/8/1996 0:00:00
1992	3	41	3	1	32	101	9	0	0	0	0	0	1	122	25	0	0	0	0	0	8/8/1996 0:00:00
1992	3	41	3	1	32	102	9	0	0	0	0	0	0	1	0	0	0	0	0	0	8/8/1996 0:00:00
1992	3	41	3	1	32	112	9	0	0	0	0	0	0	9	2	0	0	0	0	0	8/8/1996 0:00:00
1992	3	41	3	10	32	2	1	0	0	0	0	0	5	157	26	4	0	0	0	0	8/8/1996 0:00:00
1992	3	41	3	10	32	3	1	0	0	0	0	0	6	168	31	4	0	0	0	0	8/8/1996 0:00:00
1992	3	41	3	10	32	101	1	0	0	0	0	0	1	40	11	0	0	0	0	0	8/8/1996 0:00:00
1992	3	41	3	10	32	112	1	0	0	0	0	0	9	442	72	3	0	0	0	0	8/8/1996 0:00:00
1992	3	41	3	10	32	116	1	0	0	0	0	0	0	2	0	0	0	0	0	0	8/8/1996 0:00:00
1992	3	41	3	10	32	479	1	0	0	0	0	0	0	1	0	0	0	0	0	0	8/8/1996 0:00:00
1992	3	41	3	10	32	101	9	0	0	0	0	0	0	0	8	0	0	0	0	0	8/8/1996 0:00:00
1992	3	41	3	10	32	112	9	0	0	0	0	0	2	0	38	0	0	0	0	0	8/8/1996 0:00:00
1992	3	41	3	10	32	114	9	0	0	0	0	0	0	0	1	0	0	0	0	0	8/8/1996 0:00:00
1992	3	41	3	10	32	116	9	0	0	0	0	0	0	0	1	0	0	0	0	0	8/8/1996 0:00:00
1992	3	41	3	13	32	2	1	0	0	0	0	0	10	64	37	83	110	83	7	0	8/8/1996 0:00:00
1992	3	41	3	13	32	3	1	0	0	0	0	0	11	68	37	86	113	88	8	0	8/8/1996 0:00:00
1992	3	41	3	13	32	101	1	0	0	0	0	0	0	0	0	6	20	12	5	0	8/8/1996 0:00:00
1992	3	41	3	13	32	103	1	0	0	0	0	0	0	0	0	0	0	1	0	0	8/8/1996 0:00:00
1992	3	41	3	13	32	112	1	0	0	0	0	0	0	0	0	2	1	1	0	0	8/8/1996 0:00:00
1992	3	41	3	13	32	114	1	0	0	0	0	0	1	0	0	0	0	0	0	0	8/8/1996 0:00:00
1992	3	41	3	13	32	118	1	0	0	0	0	0	39	172	85	228	274	186	18	0	8/8/1996 0:00:00
1992	3	41	3	13	32	169	1	0	0	0	0	0	4	55	12	34	61	32	0	0	8/8/1996 0:00:00
1992	3	41	3	13	32	188	1	0	0	0	0	0	0	0	1	0	1	1	0	0	8/8/1996 0:00:00
1992	3	41	3	13	32	101	9	0	0	0	0	0	0	0	0	0	0	1	0	0	8/8/1996 0:00:00
1992	3	41	3	13	32	103	9	0	0	0	0	0	0	0	0	0	2	0	0	0	8/8/1996 0:00:00
1992	3	41	3	13	32	118	9	0	0	0	0	0	0	3	3	0	21	7	0	0	8/8/1996 0:00:00
1992	3	41	3	13	32	132	9	0	0	0	0	0	0	0	0	0	2	0	0	0	8/8/1996 0:00:00
1992	3	41	3	21	32	101	9	0	0	0	0	0	0	3	0	1	0	0	0	0	8/8/1996 0:00:00
1992	3	41	3	21	32	102	9	0	0	0	0	0	0	0	0	1	0	0	0	0	8/8/1996 0:00:00
1992	3	41	3	21	32	106	9	0	0	0	0	0	0	2	0	1	0	0	0	0	8/8/1996 0:00:00
1992	3	41	3	21	32	132	9	0	0	0	0	0	0	0	0	2	0	0	0	0	8/8/1996 0:00:00
1992	3	41	3	21	32	186	9	0	0	0	0	0	0	16	0	4	5	0	0	0	8/8/1996 0:00:00
1992	3	41	3	21	32	479	9	0	0	0	0	0	0	0	0	1	2	0	0	0	8/8/1996 0:00:00
1992	3	41	4	1	32	2	1	0	0	0	0	8	0	0	3	0	1	0	0	0	8/8/1996 0:00:00
1992	3	41	4	1	32	3	1	0	0	0	0	9	0	0	3	0	1	0	0	0	8/8/1996 0:00:00
1992	3	41	4	1	32	101	1	0	0	0	0	78	0	0	17	0	1	0	0	0	8/8/1996 0:00:00
1992	3	41	4	1	32	102	1	0	0	0	0	0	0	0	1	0	0	0	0	0	8/8/1996 0:00:00
1992	3	41	4	1	32	112	1	0	0	0	0	0	0	0	7	0	0	0	0	0	8/8/1996 0:00:00
1992	3	41	4	10	32	2	1	0	0	0	0	0	1	4	6	0	0	0	0	2	8/8/1996 0:00:00
1992	3	41	4	10	32	3	1	0	0	0	0	0	1	4	6	0	0	0	0	5	8/8/1996 0:00:00
1992	3	41	4	10	32	101	1	0	0	0	0	0	0	0	6	0	0	0	0	0	8/8/1996 0:00:00
1992	3	41	4	10	32	112	1	0	0	0	0	0	0	9	9	0	0	0	0	0	8/8/1996 0:00:00
1992	3	41	4	13	32	2	1	0	0	0	0	0	0	17	14	15	22	12	0	0	8/8/1996 0:00:00
1992	3	41	4	13	32	3	1	0	0	0	0	0	0	17	17	17	22	13	0	0	8/8/1996 0:00:00
1992	3	41	4	13	32	101	1	0	0	0	0	0	0	0	0	1	6	3	0	0	8/8/1996 0:00:00
1992	3	41	4	13	32	112	1	0	0	0	0	0	0	0	0	0	1	0	0	0	8/8/1996 0:00:00
1992	3	41	4	13	32	118	1	0	0	0	0	0	0	32	44	33	33	29	0	0	8/8/1996 0:00:00
1992	3	41	4	13	32	168	1	0	0	0	0	0	0	12	0	0	1	0	0	0	8/8/1996 0:00:00
1992	3	41	4	13	32	169	1	0	0	0	0	0	0	7	9	5	3	0	0	0	8/8/1996 0:00:00
1992	3	41	4	13	32	188	1	0	0	0	0	0	0	3	2	0	1	0	0	0	8/8/1996 0:00:00
1992	3	41	4	20	32	2	1	0	0	0	0	0	0	2	0	0	4	0	0	0	8/8/1996 0:00:00
1992	3	41	4	20	32	3	1	0	0	0	0	0	0	2	0	0	4	0	0	0	8/8/1996 0:00:00
1992	3	41	4	20	32	118	1	0	0	0	0	0	0	3	0	0	2	0	0	0	8/8/1996 0:00:00
1992	3	41	4	20	32	168	1	0	0	0	0	0	0	6	0	0	4	0	0	0	8/8/1996 0:00:00
1992	3	51	0	1	32	101	9	0	0	0	0	0	0	1	1	4	3	2	0	1	8/8/1996 0:00:00
1992	3	51	2	1	32	2	1	0	0	0	0	1	0	0	0	0	2	0	0	0	8/8/1996 0:00:00
1992	3	51	2	1	32	3	1	0	0	0	0	2	0	0	0	0	2	0	0	0	8/8/1996 0:00:00
1992	3	51	2	1	32	101	1	0	0	0	0	0	0	0	0	0	1	0	0	0	8/8/1996 0:00:00
1992	3	51	3	1	32	2	1	0	0	0	0	0	0	0	0	0	6	0	0	0	8/8/1996 0:00:00
1992	3	51	3	1	32	3	1	0	0	0	0	0	0	0	0	0	6	0	0	0	8/8/1996 0:00:00
1992	3	51	3	1	32	101	1	0	0	0	0	0	0	0	0	0	2	0	0	0	8/8/1996 0:00:00
1992	3	51	3	1	32	101	9	0	0	0	0	0	0	0	0	0	1	0	0	0	8/8/1996 0:00:00
1992	3	51	3	1	32	479	9	0	0	0	0	0	0	0	0	0	1	0	0	0	8/8/1996 0:00:00
1992	3	51	3	13	32	2	1	0	0	0	0	0	0	10	5	0	0	0	0	0	8/8/1996 0:00:00
1992	3	51	3	13	32	3	1	0	0	0	0	0	0	10	6	0	0	0	0	0	8/8/1996 0:00:00
1992	3	51	3	13	32	118	1	0	0	0	0	0	0	6	3	0	0	0	0	0	8/8/1996 0:00:00
1992	3	51	3	13	32	169	1	0	0	0	0	0	0	10	3	0	0	0	0	0	8/8/1996 0:00:00
1992	3	51	4	16	32	1	1	0	0	0	0	0	24	0	0	0	0	0	0	0	8/8/1996 0:00:00
1992	3	51	4	16	32	2	1	0	0	0	0	0	2	0	0	0	0	0	0	0	8/8/1996 0:00:00
1992	3	51	4	16	32	3	1	0	0	0	0	0	3	0	0	0	0	0	0	0	8/8/1996 0:00:00
1992	3	51	4	16	32	120	1	0	0	0	0	0	3	0	0	0	0	0	0	0	8/8/1996 0:00:00
1992	3	53	0	1	32	2	1	0	0	0	0	0	0	0	0	0	8	0	0	0	8/8/1996 0:00:00
1992	3	53	0	1	32	3	1	0	0	0	0	0	0	0	0	0	8	0	0	0	8/8/1996 0:00:00
1992	3	53	0	1	32	101	1	0	0	0	0	0	0	0	0	0	3	0	0	0	8/8/1996 0:00:00
1992	3	53	0	1	32	101	9	0	0	2	1	0	0	8	58	567	1548	892	427	127	8/8/1996 0:00:00
1992	3	53	0	1	32	504	9	0	0	0	0	0	0	0	1	2	21	15	1	0	8/8/1996 0:00:00
1992	3	53	0	42	32	2	1	0	0	0	0	0	0	0	0	0	10	0	0	0	8/8/1996 0:00:00
1992	3	53	0	42	32	3	1	0	0	0	0	0	0	0	0	0	10	0	0	0	8/8/1996 0:00:00
1992	3	53	0	42	32	280	1	0	0	0	0	0	0	0	0	0	2	0	0	0	8/8/1996 0:00:00
1992	3	53	2	1	32	2	1	0	0	0	0	0	0	0	0	0	15	2	0	0	8/8/1996 0:00:00
1992	3	53	2	1	32	3	1	0	0	0	0	0	0	0	0	0	15	2	0	0	8/8/1996 0:00:00
1992	3	53	2	1	32	101	1	0	0	0	0	0	0	0	0	0	2	0	0	0	8/8/1996 0:00:00
1992	3	53	2	1	32	101	9	0	0	0	0	0	0	0	0	0	1	0	0	0	8/8/1996 0:00:00
1992	3	53	2	42	32	2	1	0	0	0	0	0	0	0	0	0	10	0	0	0	8/8/1996 0:00:00
1992	3	53	2	42	32	3	1	0	0	0	0	0	0	0	0	0	10	0	0	0	8/8/1996 0:00:00
1992	3	53	2	42	32	280	1	0	0	0	0	0	0	0	0	0	2	0	0	0	8/8/1996 0:00:00
1990	3	10	4	72	21	632	1	0	0	0	0	0	0	60	0	79	202	0	0	0	7/8/1996 0:00:00
1990	3	10	5	72	21	1	1	0	0	0	0	0	0	0	112	3	471	0	0	0	7/8/1996 0:00:00
1990	3	10	5	72	21	2	1	0	0	0	0	0	0	0	17	1	26	0	0	0	7/8/1996 0:00:00
1990	3	10	5	72	21	3	1	0	0	0	0	0	0	0	18	1	26	0	0	0	7/8/1996 0:00:00
1990	3	10	5	72	21	632	1	0	0	0	0	0	0	0	195	0	212	0	0	0	7/8/1996 0:00:00
1990	3	10	6	72	21	1	1	0	0	0	0	0	0	0	255	0	18	485	0	0	7/8/1996 0:00:00
1990	3	10	6	72	21	2	1	0	0	0	0	0	0	0	41	0	2	28	0	0	7/8/1996 0:00:00
1990	3	10	6	72	21	3	1	0	0	0	0	0	0	0	42	0	2	29	0	0	7/8/1996 0:00:00
1990	3	10	6	72	21	632	1	0	0	0	0	0	0	0	760	0	2	122	0	0	7/8/1996 0:00:00
1990	3	10	7	72	21	1	1	0	0	0	0	0	0	0	28	0	268	0	0	0	7/8/1996 0:00:00
1990	3	10	7	72	21	2	1	0	0	0	0	0	0	0	7	0	15	0	0	0	7/8/1996 0:00:00
1990	3	10	7	72	21	3	1	0	0	0	0	0	0	0	7	0	16	0	0	0	7/8/1996 0:00:00
1990	3	10	7	72	21	632	1	0	0	0	0	0	0	0	76	0	100	0	0	0	7/8/1996 0:00:00
1990	3	12	7	13	21	1	1	0	0	0	0	0	0	0	0	0	0	42	0	0	7/8/1996 0:00:00
1990	3	12	7	13	21	2	1	0	0	0	0	0	0	0	0	0	0	4	0	0	7/8/1996 0:00:00
1990	3	12	7	13	21	3	1	0	0	0	0	0	0	0	0	0	0	5	0	0	7/8/1996 0:00:00
1990	3	12	7	13	21	118	1	0	0	0	0	0	0	0	0	0	0	3	0	0	7/8/1996 0:00:00
1990	3	41	3	13	21	2	1	0	0	0	0	0	0	0	0	0	9	0	0	0	7/8/1996 0:00:00
1990	3	41	3	13	21	3	1	0	0	0	0	0	0	0	0	0	9	0	0	0	7/8/1996 0:00:00
1990	3	41	3	13	21	101	1	0	0	0	0	0	0	0	0	0	3	0	0	0	7/8/1996 0:00:00
1990	3	41	3	13	21	118	1	0	0	0	0	0	0	0	0	0	26	0	0	0	7/8/1996 0:00:00
1990	3	41	4	13	21	2	1	0	0	0	0	0	0	0	0	0	0	8	0	0	7/8/1996 0:00:00
1990	3	41	4	13	21	3	1	0	0	0	0	0	0	0	0	0	0	8	0	0	7/8/1996 0:00:00
1990	3	41	4	13	21	112	1	0	0	0	0	0	0	0	0	0	0	1	0	0	7/8/1996 0:00:00
1990	3	41	4	13	21	118	1	0	0	0	0	0	0	0	0	0	0	28	0	0	7/8/1996 0:00:00
1990	3	10	4	72	22	1	1	0	0	0	0	0	0	377	0	0	0	0	0	221	7/8/1996 0:00:00
1990	3	10	4	72	22	2	1	0	0	0	0	0	0	23	0	0	0	0	0	13	7/8/1996 0:00:00
1990	3	10	4	72	22	3	1	0	0	0	0	0	0	24	0	0	0	0	0	13	7/8/1996 0:00:00
1990	3	10	4	72	22	632	1	0	0	0	0	0	0	225	0	0	0	0	0	133	7/8/1996 0:00:00
1990	3	10	5	72	22	1	1	0	0	0	0	0	0	224	224	0	0	0	0	598	7/8/1996 0:00:00
1990	3	10	5	72	22	2	1	0	0	0	0	0	0	14	15	0	0	0	0	39	7/8/1996 0:00:00
1990	3	10	5	72	22	3	1	0	0	0	0	0	0	14	15	0	0	0	0	46	7/8/1996 0:00:00
1990	3	10	5	72	22	632	1	0	0	0	0	0	0	68	94	0	0	0	0	356	7/8/1996 0:00:00
1990	3	10	6	72	22	1	1	0	0	0	0	0	0	214	126	0	0	347	0	1001	7/8/1996 0:00:00
1990	3	10	6	72	22	2	1	0	0	0	0	0	0	14	11	0	0	23	0	60	7/8/1996 0:00:00
1990	3	10	6	72	22	3	1	0	0	0	0	0	0	14	11	0	0	25	0	64	7/8/1996 0:00:00
1990	3	10	6	72	22	632	1	0	0	0	0	0	0	208	116	0	0	255	0	561	7/8/1996 0:00:00
1990	3	10	7	72	22	1	1	0	0	0	0	0	0	0	390	0	21	0	0	0	7/8/1996 0:00:00
1990	3	10	7	72	22	2	1	0	0	0	0	0	0	0	25	0	3	0	0	0	7/8/1996 0:00:00
1990	3	10	7	72	22	3	1	0	0	0	0	0	0	0	26	0	3	0	0	0	7/8/1996 0:00:00
1990	3	10	7	72	22	632	1	0	0	0	0	0	0	0	218	0	15	0	0	0	7/8/1996 0:00:00
1990	3	12	5	13	22	1	1	0	0	0	0	0	0	0	0	24	0	42	0	0	7/8/1996 0:00:00
1990	3	12	5	13	22	2	1	0	0	0	0	0	0	0	0	1	0	5	0	0	7/8/1996 0:00:00
1990	3	12	5	13	22	3	1	0	0	0	0	0	0	0	0	1	0	5	0	0	7/8/1996 0:00:00
1990	3	12	5	13	22	118	1	0	0	0	0	0	0	0	0	7	0	12	0	0	7/8/1996 0:00:00
1990	3	12	7	1	22	101	9	0	0	0	0	0	0	0	0	0	0	0	0	196	7/8/1996 0:00:00
1990	3	12	7	13	22	1	1	0	0	0	0	0	0	0	0	0	0	77	0	21	7/8/1996 0:00:00
1990	3	12	7	13	22	2	1	0	0	0	0	0	0	0	0	0	0	5	0	3	7/8/1996 0:00:00
1990	3	12	7	13	22	3	1	0	0	0	0	0	0	0	0	0	0	6	0	3	7/8/1996 0:00:00
1990	3	12	7	13	22	118	1	0	0	0	0	0	0	0	0	0	0	11	0	0	7/8/1996 0:00:00
1990	3	41	0	99	22	112	9	0	0	0	0	0	0	0	1	0	0	0	0	0	7/8/1996 0:00:00
1990	3	41	0	99	22	318	9	0	0	0	0	0	0	0	8	4	0	0	0	0	7/8/1996 0:00:00
1990	3	41	0	99	22	342	9	0	0	0	0	0	0	7	35	44	1	0	0	0	7/8/1996 0:00:00
1990	3	41	0	99	22	432	9	0	0	0	0	0	0	0	1	0	0	0	0	0	7/8/1996 0:00:00
1990	3	41	3	1	22	2	1	0	0	0	0	0	0	0	0	0	0	0	3	0	7/8/1996 0:00:00
1990	3	41	3	1	22	3	1	0	0	0	0	0	0	0	0	0	0	0	3	0	7/8/1996 0:00:00
1990	3	41	3	1	22	101	1	0	0	0	0	0	0	0	0	0	0	0	18	0	7/8/1996 0:00:00
1990	3	41	3	1	22	118	1	0	0	0	0	0	0	0	0	0	0	0	4	0	7/8/1996 0:00:00
1990	3	41	3	13	22	2	1	0	0	0	0	0	0	0	0	0	1	2	0	0	7/8/1996 0:00:00
1990	3	41	3	13	22	3	1	0	0	0	0	0	0	0	0	0	1	2	0	0	7/8/1996 0:00:00
1990	3	41	3	13	22	118	1	0	0	0	0	0	0	0	0	0	5	10	0	0	7/8/1996 0:00:00
1990	3	41	4	13	22	2	1	0	0	0	0	0	0	0	0	0	10	12	0	0	7/8/1996 0:00:00
1990	3	41	4	13	22	3	1	0	0	0	0	0	0	0	0	0	10	12	0	0	7/8/1996 0:00:00
1990	3	41	4	13	22	118	1	0	0	0	0	0	0	0	0	0	41	29	0	0	7/8/1996 0:00:00
1990	3	41	4	13	22	101	9	0	0	0	0	0	0	0	0	11	0	0	0	0	7/8/1996 0:00:00
1990	3	41	4	13	22	118	9	0	0	0	0	0	0	0	0	1	28	0	0	0	7/8/1996 0:00:00
1990	3	41	5	13	22	2	1	0	0	0	0	0	0	0	0	0	13	0	0	0	7/8/1996 0:00:00
1990	3	41	5	13	22	3	1	0	0	0	0	0	0	0	0	0	18	0	0	0	7/8/1996 0:00:00
1990	3	41	5	13	22	118	1	0	0	0	0	0	0	0	0	0	8	0	0	0	7/8/1996 0:00:00
1990	3	41	5	13	22	118	9	0	0	0	0	0	0	0	0	0	15	0	0	0	7/8/1996 0:00:00
1990	3	71	0	80	22	1	1	0	0	0	0	0	0	0	0	0	0	49	0	0	7/8/1996 0:00:00
1990	3	71	0	80	22	2	1	0	0	0	0	0	0	0	0	0	0	14	0	0	7/8/1996 0:00:00
1990	3	71	0	80	22	3	1	0	0	0	0	0	0	0	0	0	0	14	0	0	7/8/1996 0:00:00
1990	3	71	0	80	22	536	1	0	0	0	0	0	0	0	0	0	0	9	0	0	7/8/1996 0:00:00
1990	3	71	0	80	22	536	9	0	0	0	0	0	0	0	0	0	13	19	0	0	7/8/1996 0:00:00
1990	3	90	0	99	22	148	9	1	0	0	0	0	0	0	0	0	0	0	0	0	7/8/1996 0:00:00
1990	3	90	0	99	22	169	9	1	0	0	0	0	0	0	0	0	0	0	0	0	7/8/1996 0:00:00
1990	3	10	4	72	23	1	1	0	331	258	219	0	0	191	0	0	0	0	0	3	7/8/1996 0:00:00
1990	3	10	4	72	23	2	1	0	20	15	12	0	0	17	0	0	0	0	0	0	7/8/1996 0:00:00
1990	3	10	4	72	23	3	1	0	20	16	12	0	0	17	0	0	0	0	0	0	7/8/1996 0:00:00
1990	3	10	4	72	23	632	1	0	174	72	253	0	0	152	0	0	0	0	0	0	7/8/1996 0:00:00
1990	3	10	5	72	23	1	1	0	0	18	49	253	292	83	128	0	0	0	0	115	7/8/1996 0:00:00
1990	3	10	5	72	23	2	1	0	0	2	3	16	26	7	8	0	0	0	0	6	7/8/1996 0:00:00
1990	3	10	5	72	23	3	1	0	0	2	3	16	26	7	8	0	0	0	0	8	7/8/1996 0:00:00
1990	3	10	5	72	23	632	1	0	0	1	46	152	429	29	51	0	0	0	0	56	7/8/1996 0:00:00
1990	3	10	6	72	23	1	1	0	30	635	0	80	438	362	22	0	0	215	0	128	7/8/1996 0:00:00
1990	3	10	6	72	23	2	1	0	3	37	0	5	40	33	2	0	0	11	0	8	7/8/1996 0:00:00
1990	3	10	6	72	23	3	1	0	3	39	0	5	43	33	2	0	0	11	0	8	7/8/1996 0:00:00
1990	3	10	6	72	23	632	1	0	15	219	0	75	509	512	24	0	0	156	0	66	7/8/1996 0:00:00
1990	3	10	7	72	23	1	1	0	0	0	0	115	0	0	113	0	91	0	17	0	7/8/1996 0:00:00
1990	3	10	7	72	23	2	1	0	0	0	0	12	0	0	9	0	6	0	2	0	7/8/1996 0:00:00
1990	3	10	7	72	23	3	1	0	0	0	0	13	0	0	9	0	6	0	4	0	7/8/1996 0:00:00
1990	3	10	7	72	23	632	1	0	0	0	0	68	0	0	91	0	10	0	4	0	7/8/1996 0:00:00
1990	3	12	3	1	23	1	1	0	0	0	0	0	6	0	0	77	0	0	0	0	7/8/1996 0:00:00
1990	3	12	3	1	23	2	1	0	0	0	0	0	2	0	0	4	0	0	0	0	7/8/1996 0:00:00
1990	3	12	3	1	23	3	1	0	0	0	0	0	2	0	0	4	0	0	0	0	7/8/1996 0:00:00
1990	3	12	3	1	23	101	1	0	0	0	0	0	23	0	0	42	0	0	0	0	7/8/1996 0:00:00
1990	3	12	3	1	23	103	1	0	0	0	0	0	0	0	0	6	0	0	0	0	7/8/1996 0:00:00
1990	3	12	4	1	23	1	1	0	0	0	0	0	0	0	0	48	0	51	110	103	7/8/1996 0:00:00
1990	3	12	4	1	23	2	1	0	0	0	0	0	0	0	0	4	0	5	8	8	7/8/1996 0:00:00
1990	3	12	4	1	23	3	1	0	0	0	0	0	0	0	0	4	0	5	8	9	7/8/1996 0:00:00
1990	3	12	4	1	23	101	1	0	0	0	0	0	0	0	0	1	0	11	42	90	7/8/1996 0:00:00
1990	3	12	4	1	23	112	1	0	0	0	0	0	0	0	0	0	0	0	3	1	7/8/1996 0:00:00
1990	3	12	4	1	23	114	1	0	0	0	0	0	0	0	0	0	0	0	1	0	7/8/1996 0:00:00
1990	3	12	4	1	23	118	1	0	0	0	0	0	0	0	0	3	0	0	1	1	7/8/1996 0:00:00
1990	3	12	5	1	23	1	1	0	22	1	90	617	17	0	0	0	29	784	5224	5087	7/8/1996 0:00:00
1990	3	12	5	1	23	2	1	0	10	1	18	126	7	0	0	0	3	58	364	411	7/8/1996 0:00:00
1990	3	12	5	1	23	3	1	0	10	1	18	132	8	0	0	0	3	58	365	424	7/8/1996 0:00:00
1990	3	12	5	1	23	101	1	0	0	0	625	2359	5	0	0	0	7	425	5104	5395	7/8/1996 0:00:00
1990	3	12	5	1	23	103	1	0	0	0	0	0	0	0	0	0	0	5	32	35	7/8/1996 0:00:00
1990	3	12	5	1	23	112	1	0	0	0	0	8	0	0	0	0	2	20	407	322	7/8/1996 0:00:00
1990	3	12	5	1	23	114	1	0	0	0	0	0	0	0	0	0	0	0	7	2	7/8/1996 0:00:00
1990	3	12	5	1	23	118	1	0	0	0	0	1	0	0	0	0	0	0	77	32	7/8/1996 0:00:00
1990	3	12	5	1	23	120	1	0	0	0	0	0	0	0	0	0	0	0	1	2	7/8/1996 0:00:00
1990	3	12	5	1	23	188	1	0	0	0	0	1	0	0	0	0	0	2	15	25	7/8/1996 0:00:00
1990	3	12	5	3	23	1	1	0	0	0	0	0	0	0	0	0	7	17	14	15	7/8/1996 0:00:00
1990	3	12	5	3	23	2	1	0	0	0	0	0	0	0	0	0	1	2	1	3	7/8/1996 0:00:00
1990	3	12	5	3	23	3	1	0	0	0	0	0	0	0	0	0	1	3	1	4	7/8/1996 0:00:00
1990	3	12	5	3	23	101	1	0	0	0	0	0	0	0	0	0	1	3	9	5	7/8/1996 0:00:00
1990	3	12	5	3	23	103	1	0	0	0	0	0	0	0	0	0	3	21	15	35	7/8/1996 0:00:00
1990	3	12	5	3	23	112	1	0	0	0	0	0	0	0	0	0	1	0	0	0	7/8/1996 0:00:00
1990	3	12	5	10	23	1	1	0	0	0	0	0	0	0	0	0	62	314	116	264	7/8/1996 0:00:00
1990	3	12	5	10	23	2	1	0	0	0	0	0	0	0	0	0	5	20	9	25	7/8/1996 0:00:00
1990	3	12	5	10	23	3	1	0	0	0	0	0	0	0	0	0	5	20	11	25	7/8/1996 0:00:00
1990	3	12	5	10	23	101	1	0	0	0	0	0	0	0	0	0	4	7	26	30	7/8/1996 0:00:00
1990	3	12	5	10	23	112	1	0	0	0	0	0	0	0	0	0	20	52	45	56	7/8/1996 0:00:00
1990	3	12	5	10	23	114	1	0	0	0	0	0	0	0	0	0	0	12	1	0	7/8/1996 0:00:00
1990	3	12	5	10	23	118	1	0	0	0	0	0	0	0	0	0	0	3	1	0	7/8/1996 0:00:00
1990	3	12	5	10	23	188	1	0	0	0	0	0	0	0	0	0	0	7	1	1	7/8/1996 0:00:00
1990	3	12	5	13	23	1	1	0	0	0	0	0	4	0	557	1357	104	11	124	37	7/8/1996 0:00:00
1990	3	12	5	13	23	2	1	0	0	0	0	0	1	0	31	78	6	1	13	4	7/8/1996 0:00:00
1990	3	12	5	13	23	3	1	0	0	0	0	0	1	0	31	78	6	1	16	4	7/8/1996 0:00:00
1990	3	12	5	13	23	101	1	0	0	0	0	0	0	0	0	3	0	0	19	1	7/8/1996 0:00:00
1990	3	12	5	13	23	103	1	0	0	0	0	0	0	0	0	0	0	0	1	0	7/8/1996 0:00:00
1990	3	12	5	13	23	112	1	0	0	0	0	0	0	0	1	1	0	0	11	1	7/8/1996 0:00:00
1990	3	12	5	13	23	114	1	0	0	0	0	0	0	0	25	10	2	0	0	0	7/8/1996 0:00:00
1990	3	12	5	13	23	118	1	0	0	0	0	0	0	0	254	878	25	1	46	3	7/8/1996 0:00:00
1990	3	12	6	1	23	1	1	0	0	0	0	62	0	0	0	0	0	0	128	130	7/8/1996 0:00:00
1990	3	12	6	1	23	2	1	0	0	0	0	11	0	0	0	0	0	0	9	6	7/8/1996 0:00:00
1990	3	12	6	1	23	3	1	0	0	0	0	11	0	0	0	0	0	0	9	6	7/8/1996 0:00:00
1990	3	12	6	1	23	101	1	0	0	0	0	412	0	0	0	0	0	0	152	119	7/8/1996 0:00:00
1990	3	12	6	1	23	112	1	0	0	0	0	0	0	0	0	0	0	0	2	0	7/8/1996 0:00:00
1990	3	12	6	1	23	118	1	0	0	0	0	0	0	0	0	0	0	0	1	0	7/8/1996 0:00:00
1990	3	12	6	1	23	101	9	0	0	0	0	0	0	0	0	0	0	0	0	32	7/8/1996 0:00:00
1990	3	12	7	1	23	1	1	0	0	0	0	0	0	0	0	0	0	0	0	38	7/8/1996 0:00:00
1990	3	12	7	1	23	2	1	0	0	0	0	0	0	0	0	0	0	0	0	7	7/8/1996 0:00:00
1990	3	12	7	1	23	3	1	0	0	0	0	0	0	0	0	0	0	0	0	7	7/8/1996 0:00:00
1990	3	12	7	1	23	101	1	0	0	0	0	0	0	0	0	0	0	0	0	96	7/8/1996 0:00:00
1990	3	12	7	1	23	101	9	0	0	0	0	0	0	0	0	0	0	0	0	448	7/8/1996 0:00:00
1990	3	12	7	1	23	103	9	0	0	0	0	0	0	0	0	0	0	0	0	3	7/8/1996 0:00:00
1990	3	12	7	13	23	1	1	0	0	0	0	0	0	0	0	0	0	23	0	0	7/8/1996 0:00:00
1990	3	12	7	13	23	2	1	0	0	0	0	0	0	0	0	0	0	2	0	0	7/8/1996 0:00:00
1990	3	12	7	13	23	3	1	0	0	0	0	0	0	0	0	0	0	2	0	0	7/8/1996 0:00:00
1990	3	12	7	13	23	118	1	0	0	0	0	0	0	0	0	0	0	4	0	0	7/8/1996 0:00:00
1990	3	24	0	52	23	340	9	0	0	0	0	0	0	0	1	0	0	0	0	0	7/8/1996 0:00:00
1990	3	41	0	1	23	2	1	0	0	0	0	0	0	0	37	279	183	34	0	0	7/8/1996 0:00:00
1990	3	41	0	1	23	3	1	0	0	0	0	0	0	0	37	280	184	34	0	0	7/8/1996 0:00:00
1990	3	41	0	1	23	101	1	0	0	0	0	0	0	0	16	343	232	27	0	0	7/8/1996 0:00:00
1990	3	41	0	1	23	112	1	0	0	0	0	0	0	0	0	2	0	0	0	0	7/8/1996 0:00:00
1990	3	41	0	1	23	118	1	0	0	0	0	0	0	0	0	30	9	0	0	0	7/8/1996 0:00:00
1990	3	41	0	1	23	101	9	0	0	0	0	0	0	0	49	1351	724	119	1	0	7/8/1996 0:00:00
1990	3	41	0	1	23	112	9	0	0	0	0	0	0	0	0	4	1	1	0	0	7/8/1996 0:00:00
1990	3	41	0	1	23	118	9	0	0	0	0	0	0	0	0	53	4	0	0	0	7/8/1996 0:00:00
1990	3	41	0	13	23	2	1	0	0	0	0	0	0	0	0	7	50	23	0	0	7/8/1996 0:00:00
1990	3	41	0	13	23	3	1	0	0	0	0	0	0	0	0	7	55	23	0	0	7/8/1996 0:00:00
1990	3	41	0	13	23	101	1	0	0	0	0	0	0	0	0	7	42	23	0	0	7/8/1996 0:00:00
1990	3	41	0	13	23	118	1	0	0	0	0	0	0	0	0	14	100	82	0	0	7/8/1996 0:00:00
1990	3	41	0	13	23	101	9	0	0	0	0	0	0	0	0	9	22	1	0	0	7/8/1996 0:00:00
1990	3	41	0	13	23	118	9	0	0	0	0	0	0	0	0	26	86	8	0	0	7/8/1996 0:00:00
1990	3	41	0	99	23	101	9	0	0	0	0	0	0	1	235	2788	1550	299	1	0	7/8/1996 0:00:00
1990	3	41	0	99	23	118	9	0	0	0	0	0	0	0	0	38	59	10	0	0	7/8/1996 0:00:00
1990	3	41	0	99	23	148	9	0	0	0	0	0	0	12	40	4	1	0	0	0	7/8/1996 0:00:00
1990	3	41	0	99	23	202	9	0	0	0	0	0	0	0	0	1	4	0	0	0	7/8/1996 0:00:00
1990	3	41	0	99	23	318	9	0	0	0	0	0	0	15	118	24	9	1	0	0	7/8/1996 0:00:00
1990	3	41	0	99	23	342	9	0	0	0	0	0	0	6	9	4	0	0	0	0	7/8/1996 0:00:00
1990	3	41	0	99	23	400	9	0	0	1	0	0	0	0	0	0	0	0	0	0	7/8/1996 0:00:00
1990	3	41	0	99	23	432	9	0	0	0	0	0	1	4	4	4	0	0	0	0	7/8/1996 0:00:00
1990	3	41	2	1	23	2	1	0	0	0	0	0	0	0	1	65	61	48	3	0	7/8/1996 0:00:00
1990	3	41	2	1	23	3	1	0	0	0	0	0	0	0	1	66	62	48	3	0	7/8/1996 0:00:00
1990	3	41	2	1	23	101	1	0	0	0	0	0	0	0	0	137	99	55	1	0	7/8/1996 0:00:00
1990	3	41	2	1	23	118	1	0	0	0	0	0	0	0	0	26	5	0	0	0	7/8/1996 0:00:00
1990	3	41	2	1	23	101	9	0	0	0	0	0	0	0	12	287	283	60	0	0	7/8/1996 0:00:00
1990	3	41	2	1	23	118	9	0	0	0	0	0	0	0	0	34	13	5	0	0	7/8/1996 0:00:00
1990	3	41	2	13	23	2	1	0	0	0	0	0	0	0	0	5	43	3	0	0	7/8/1996 0:00:00
1990	3	41	2	13	23	3	1	0	0	0	0	0	0	0	0	5	43	3	0	0	7/8/1996 0:00:00
1990	3	41	2	13	23	101	1	0	0	0	0	0	0	0	0	10	47	4	0	0	7/8/1996 0:00:00
1990	3	41	2	13	23	118	1	0	0	0	0	0	0	0	0	10	119	10	0	0	7/8/1996 0:00:00
1990	3	41	3	1	23	2	1	0	0	0	0	0	0	0	0	10	9	6	0	0	7/8/1996 0:00:00
1990	3	41	3	1	23	3	1	0	0	0	0	0	0	0	0	11	14	6	0	0	7/8/1996 0:00:00
1990	3	41	3	1	23	101	1	0	0	0	0	0	0	0	0	11	21	6	0	0	7/8/1996 0:00:00
1990	3	41	3	1	23	112	1	0	0	0	0	0	0	0	0	1	0	0	0	0	7/8/1996 0:00:00
1990	3	41	3	1	23	118	1	0	0	0	0	0	0	0	0	3	18	0	0	0	7/8/1996 0:00:00
1990	3	41	3	1	23	101	9	0	0	0	0	0	0	0	3	19	10	18	0	0	7/8/1996 0:00:00
1990	3	41	3	1	23	118	9	0	0	0	0	0	0	0	0	7	3	0	0	0	7/8/1996 0:00:00
1990	3	41	3	13	23	2	1	0	0	0	0	0	0	0	0	1	36	14	0	0	7/8/1996 0:00:00
1990	3	41	3	13	23	3	1	0	0	0	0	0	0	0	0	1	39	15	0	0	7/8/1996 0:00:00
1990	3	41	3	13	23	101	1	0	0	0	0	0	0	0	0	0	21	0	0	0	7/8/1996 0:00:00
1990	3	41	3	13	23	112	1	0	0	0	0	0	0	0	0	0	1	0	0	0	7/8/1996 0:00:00
1990	3	41	3	13	23	118	1	0	0	0	0	0	0	0	0	0	77	46	0	0	7/8/1996 0:00:00
1990	3	41	3	13	23	101	9	0	0	0	0	0	0	0	0	0	9	2	0	0	7/8/1996 0:00:00
1990	3	41	3	13	23	118	9	0	0	0	0	0	0	0	0	0	41	5	0	0	7/8/1996 0:00:00
1990	3	41	4	1	23	2	1	0	0	0	0	0	0	0	0	35	30	41	36	0	7/8/1996 0:00:00
1990	3	41	4	1	23	3	1	0	0	0	0	0	0	0	0	35	33	43	36	0	7/8/1996 0:00:00
1990	3	41	4	1	23	101	1	0	0	0	0	0	0	0	0	35	66	109	174	0	7/8/1996 0:00:00
1990	3	41	4	1	23	103	1	0	0	0	0	0	0	0	0	2	4	14	6	0	7/8/1996 0:00:00
1990	3	41	4	1	23	112	1	0	0	0	0	0	0	0	0	0	4	1	3	0	7/8/1996 0:00:00
1990	3	41	4	1	23	118	1	0	0	0	0	0	0	0	0	0	0	5	1	0	7/8/1996 0:00:00
1990	3	41	4	1	23	188	1	0	0	0	0	0	0	0	0	0	0	1	1	0	7/8/1996 0:00:00
1990	3	41	4	13	23	2	1	0	0	0	0	0	0	0	0	0	7	13	0	0	7/8/1996 0:00:00
1990	3	41	4	13	23	3	1	0	0	0	0	0	0	0	0	0	7	16	0	0	7/8/1996 0:00:00
1990	3	41	4	13	23	101	1	0	0	0	0	0	0	0	0	0	9	9	0	0	7/8/1996 0:00:00
1990	3	41	4	13	23	118	1	0	0	0	0	0	0	0	0	0	15	42	0	0	7/8/1996 0:00:00
1990	3	41	4	13	23	101	9	0	0	0	0	0	0	0	0	0	0	3	0	0	7/8/1996 0:00:00
1990	3	41	4	13	23	118	9	0	0	0	0	0	0	0	0	126	91	135	92	0	7/8/1996 0:00:00
1990	3	41	5	13	23	101	9	0	0	0	0	0	0	0	0	0	0	4	0	0	7/8/1996 0:00:00
1990	3	41	5	13	23	118	9	0	0	0	0	0	0	0	0	0	0	14	0	0	7/8/1996 0:00:00
1990	3	51	0	1	23	101	9	0	0	0	0	0	0	0	0	387	228	38	0	0	7/8/1996 0:00:00
1990	3	53	0	99	23	101	9	0	0	0	0	0	0	0	6	513	327	25	1	0	7/8/1996 0:00:00
1990	3	53	0	99	23	118	9	0	0	0	0	0	0	0	0	0	4	0	0	0	7/8/1996 0:00:00
1990	3	53	0	99	23	148	9	0	2	1	2	2	1	36	84	48	1	2	2	1	7/8/1996 0:00:00
1990	3	53	0	99	23	400	9	0	1	1	2	2	0	0	0	0	0	0	1	1	7/8/1996 0:00:00
1990	3	53	0	99	23	432	9	0	2	1	1	2	0	0	0	0	0	0	1	0	7/8/1996 0:00:00
1990	3	61	0	1	23	2	1	0	0	0	0	0	0	0	0	31	9	0	0	0	7/8/1996 0:00:00
1990	3	61	0	1	23	3	1	0	0	0	0	0	0	0	0	31	9	0	0	0	7/8/1996 0:00:00
1990	3	61	0	1	23	101	1	0	0	0	0	0	0	0	0	73	19	0	0	0	7/8/1996 0:00:00
1990	3	61	0	1	23	101	9	0	0	0	0	0	0	0	90	3062	369	1	0	0	7/8/1996 0:00:00
1990	3	61	0	1	23	202	9	0	0	0	0	0	0	0	1	0	0	0	0	0	7/8/1996 0:00:00
1990	3	61	0	1	23	318	9	0	0	0	0	0	0	0	1	0	1	0	0	0	7/8/1996 0:00:00
1990	3	61	2	1	23	101	9	0	0	0	0	0	0	0	0	2	0	0	0	0	7/8/1996 0:00:00
1990	3	62	0	71	23	2	1	0	0	0	0	0	0	0	7	12	1	0	0	0	7/8/1996 0:00:00
1990	3	62	0	71	23	3	1	0	0	0	0	0	0	0	7	12	1	0	0	0	7/8/1996 0:00:00
1990	3	62	0	71	23	610	1	0	0	0	0	0	0	0	11	27	1	0	0	0	7/8/1996 0:00:00
1990	3	62	0	71	23	610	9	0	0	0	0	0	0	0	0	0	6	0	0	0	7/8/1996 0:00:00
1990	3	62	1	71	23	2	1	0	0	0	0	0	0	0	4	2	0	0	0	0	7/8/1996 0:00:00
1990	3	62	1	71	23	3	1	0	0	0	0	0	0	0	4	2	0	0	0	0	7/8/1996 0:00:00
1990	3	62	1	71	23	610	1	0	0	0	0	0	0	0	28	16	0	0	0	0	7/8/1996 0:00:00
1990	3	62	2	71	23	2	1	0	0	0	0	0	0	0	16	22	16	4	0	0	7/8/1996 0:00:00
1990	3	62	2	71	23	3	1	0	0	0	0	0	0	0	16	22	17	4	0	0	7/8/1996 0:00:00
1990	3	62	2	71	23	610	1	0	0	0	0	0	0	0	104	146	79	14	0	0	7/8/1996 0:00:00
1990	3	62	2	71	23	610	9	0	0	0	0	0	0	0	0	18	3	1	0	0	7/8/1996 0:00:00
1990	3	62	3	71	23	2	1	0	0	0	0	0	0	0	2	7	7	2	0	0	7/8/1996 0:00:00
1990	3	62	3	71	23	3	1	0	0	0	0	0	0	0	2	7	7	2	0	0	7/8/1996 0:00:00
1990	3	62	3	71	23	610	1	0	0	0	0	0	0	0	16	68	58	6	0	0	7/8/1996 0:00:00
1990	3	71	0	80	23	536	9	0	0	0	0	0	0	2	2	3	2	0	0	0	7/8/1996 0:00:00
1990	3	71	0	80	23	552	9	0	0	0	0	0	0	0	0	1	0	0	0	0	7/8/1996 0:00:00
1990	3	71	0	80	23	589	9	0	0	0	0	0	0	0	0	1	0	0	0	0	7/8/1996 0:00:00
1990	3	90	0	99	23	169	9	30	0	0	0	0	0	0	0	0	0	0	0	0	7/8/1996 0:00:00
1990	3	10	4	72	31	1	1	0	109	176	1042	383	0	0	0	0	0	0	0	7	7/8/1996 0:00:00
1990	3	10	4	72	31	2	1	0	6	10	57	20	0	0	0	0	0	0	0	1	7/8/1996 0:00:00
1990	3	10	4	72	31	3	1	0	6	10	57	20	0	0	0	0	0	0	0	1	7/8/1996 0:00:00
1990	3	10	4	72	31	632	1	0	22	30	380	117	0	0	0	0	0	0	0	1	7/8/1996 0:00:00
1990	3	10	5	72	31	1	1	0	0	366	202	398	0	14	3	0	0	0	0	0	7/8/1996 0:00:00
1990	3	10	5	72	31	2	1	0	0	26	13	25	0	1	1	0	0	0	0	0	7/8/1996 0:00:00
1990	3	10	5	72	31	3	1	0	0	27	13	26	0	1	1	0	0	0	0	0	7/8/1996 0:00:00
1990	3	10	5	72	31	632	1	0	0	116	58	105	0	2	3	0	0	0	0	0	7/8/1996 0:00:00
1990	3	10	6	72	31	1	1	0	300	312	0	242	0	0	0	0	0	0	0	0	7/8/1996 0:00:00
1990	3	10	6	72	31	2	1	0	19	17	0	14	0	0	0	0	0	0	0	0	7/8/1996 0:00:00
1990	3	10	6	72	31	3	1	0	19	17	0	14	0	0	0	0	0	0	0	0	7/8/1996 0:00:00
1990	3	10	6	72	31	632	1	0	87	71	0	65	0	0	0	0	0	0	0	0	7/8/1996 0:00:00
1990	3	10	7	72	31	1	1	0	0	0	0	30	0	0	0	0	27	0	0	0	7/8/1996 0:00:00
1990	3	10	7	72	31	2	1	0	0	0	0	2	0	0	0	0	2	0	0	0	7/8/1996 0:00:00
1990	3	10	7	72	31	3	1	0	0	0	0	3	0	0	0	0	2	0	0	0	7/8/1996 0:00:00
1990	3	10	7	72	31	632	1	0	0	0	0	6	0	0	0	0	7	0	0	0	7/8/1996 0:00:00
1990	3	12	3	1	31	1	1	0	0	0	0	0	10	0	60	5	0	0	0	0	7/8/1996 0:00:00
1990	3	12	3	1	31	2	1	0	0	0	0	0	3	0	8	1	0	0	0	0	7/8/1996 0:00:00
1990	3	12	3	1	31	3	1	0	0	0	0	0	3	0	8	1	0	0	0	0	7/8/1996 0:00:00
1990	3	12	3	1	31	101	1	0	0	0	0	0	47	0	31	3	0	0	0	0	7/8/1996 0:00:00
1990	3	12	3	1	31	112	1	0	0	0	0	0	1	0	0	0	0	0	0	0	7/8/1996 0:00:00
1990	3	12	3	1	31	118	1	0	0	0	0	0	0	0	1	4	0	0	0	0	7/8/1996 0:00:00
1990	3	12	3	1	31	101	9	0	0	0	0	0	0	0	0	4	0	0	0	0	7/8/1996 0:00:00
1990	3	12	3	1	31	118	9	0	0	0	0	0	0	0	0	3	0	0	0	0	7/8/1996 0:00:00
1990	3	12	4	1	31	1	1	0	0	26	0	0	0	0	0	0	0	0	0	0	7/8/1996 0:00:00
1990	3	12	4	1	31	2	1	0	0	4	0	0	0	0	0	0	0	0	0	0	7/8/1996 0:00:00
1990	3	12	4	1	31	3	1	0	0	4	0	0	0	0	0	0	0	0	0	0	7/8/1996 0:00:00
1990	3	12	4	1	31	101	1	0	0	78	0	0	0	0	0	0	0	0	0	0	7/8/1996 0:00:00
1990	3	12	4	1	31	103	1	0	0	21	0	0	0	0	0	0	0	0	0	0	7/8/1996 0:00:00
1990	3	12	4	3	31	1	1	0	0	0	0	2	0	0	0	0	0	0	13	0	7/8/1996 0:00:00
1990	3	12	4	3	31	2	1	0	0	0	0	0	0	0	0	0	0	0	2	0	7/8/1996 0:00:00
1990	3	12	4	3	31	3	1	0	0	0	0	0	0	0	0	0	0	0	3	0	7/8/1996 0:00:00
1990	3	12	4	3	31	101	1	0	0	0	0	1	0	0	0	0	0	0	0	0	7/8/1996 0:00:00
1990	3	12	4	3	31	103	1	0	0	0	0	8	0	0	0	0	0	0	6	0	7/8/1996 0:00:00
1990	3	12	5	1	31	1	1	0	498	964	382	319	91	40	73	9	204	425	97	178	7/8/1996 0:00:00
1990	3	12	5	1	31	2	1	0	134	194	74	46	13	6	6	1	16	33	9	21	7/8/1996 0:00:00
1990	3	12	5	1	31	3	1	0	138	202	77	49	13	6	6	1	16	34	10	25	7/8/1996 0:00:00
1990	3	12	5	1	31	101	1	0	5437	7692	2582	1361	113	51	63	1	199	275	65	334	7/8/1996 0:00:00
1990	3	12	5	1	31	103	1	0	7	8	21	40	11	15	16	0	29	80	6	25	7/8/1996 0:00:00
1990	3	12	5	1	31	112	1	0	2	25	5	2	0	0	0	0	0	0	0	3	7/8/1996 0:00:00
1990	3	12	5	1	31	114	1	0	1	67	37	33	1	0	0	0	0	3	0	0	7/8/1996 0:00:00
1990	3	12	5	1	31	118	1	0	2	6	6	16	0	0	7	1	0	1	0	0	7/8/1996 0:00:00
1990	3	12	5	1	31	120	1	0	0	4	0	0	0	0	0	0	0	0	0	0	7/8/1996 0:00:00
1990	3	12	5	1	31	188	1	0	0	6	0	3	0	0	0	0	0	0	0	1	7/8/1996 0:00:00
1990	3	12	5	3	31	1	1	0	0	0	49	78	127	76	66	0	153	199	13	49	7/8/1996 0:00:00
1990	3	12	5	3	31	2	1	0	0	0	7	14	19	11	7	0	17	19	1	5	7/8/1996 0:00:00
1990	3	12	5	3	31	3	1	0	0	0	7	14	20	11	7	0	17	19	1	5	7/8/1996 0:00:00
1990	3	12	5	3	31	101	1	0	0	0	56	40	7	12	8	0	16	31	3	39	7/8/1996 0:00:00
1990	3	12	5	3	31	103	1	0	0	0	136	224	381	86	45	0	160	163	9	82	7/8/1996 0:00:00
1990	3	12	5	3	31	114	1	0	0	0	0	0	0	2	1	0	0	1	0	0	7/8/1996 0:00:00
1990	3	12	5	3	31	118	1	0	0	0	0	0	0	0	0	0	0	3	0	0	7/8/1996 0:00:00
1990	3	12	5	10	31	1	1	0	0	7	31	17	0	0	0	0	0	1	0	94	7/8/1996 0:00:00
1990	3	12	5	10	31	2	1	0	0	1	3	1	0	0	0	0	0	1	0	10	7/8/1996 0:00:00
1990	3	12	5	10	31	3	1	0	0	1	3	1	0	0	0	0	0	1	0	10	7/8/1996 0:00:00
1990	3	12	5	10	31	101	1	0	0	0	0	0	0	0	0	0	0	1	0	1	7/8/1996 0:00:00
1990	3	12	5	10	31	112	1	0	0	1	12	0	0	0	0	0	0	2	0	7	7/8/1996 0:00:00
1990	3	12	5	10	31	114	1	0	0	1	7	0	0	0	0	0	0	0	0	0	7/8/1996 0:00:00
1990	3	12	5	10	31	118	1	0	0	0	1	0	0	0	0	0	0	0	0	2	7/8/1996 0:00:00
1990	3	12	5	11	31	1	1	0	10	808	758	158	0	0	0	0	0	8	1	0	7/8/1996 0:00:00
1990	3	12	5	11	31	2	1	0	1	56	50	10	0	0	0	0	0	1	1	0	7/8/1996 0:00:00
1990	3	12	5	11	31	3	1	0	1	57	51	10	0	0	0	0	0	1	1	0	7/8/1996 0:00:00
1990	3	12	5	11	31	101	1	0	0	21	24	8	0	0	0	0	0	0	0	0	7/8/1996 0:00:00
1990	3	12	5	11	31	103	1	0	1	3	2	0	0	0	0	0	0	0	0	0	7/8/1996 0:00:00
1990	3	12	5	11	31	112	1	0	0	65	13	0	0	0	0	0	0	0	0	0	7/8/1996 0:00:00
1990	3	12	5	11	31	114	1	0	2	715	835	107	0	0	0	0	0	0	0	0	7/8/1996 0:00:00
1990	3	12	5	11	31	118	1	0	0	66	73	43	0	0	0	0	0	0	0	0	7/8/1996 0:00:00
1990	3	12	5	11	31	120	1	0	0	1	2	1	0	0	0	0	0	0	0	0	7/8/1996 0:00:00
1990	3	12	5	11	31	188	1	0	0	3	1	0	0	0	0	0	0	0	0	0	7/8/1996 0:00:00
1990	3	12	5	13	31	1	1	0	324	438	0	163	28	0	6	167	80	9	0	20	7/8/1996 0:00:00
1990	3	12	5	13	31	2	1	0	22	30	0	14	2	0	1	11	6	1	0	4	7/8/1996 0:00:00
1990	3	12	5	13	31	3	1	0	22	30	0	16	3	0	1	11	6	1	0	4	7/8/1996 0:00:00
1990	3	12	5	13	31	101	1	0	1	1	0	0	0	0	3	0	0	0	0	0	7/8/1996 0:00:00
1990	3	12	5	13	31	103	1	0	0	0	0	0	0	0	0	0	0	1	0	0	7/8/1996 0:00:00
1990	3	12	5	13	31	112	1	0	32	49	0	9	0	0	0	0	0	0	0	0	7/8/1996 0:00:00
1990	3	12	5	13	31	114	1	0	0	0	0	2	1	0	0	0	0	0	0	0	7/8/1996 0:00:00
1990	3	12	5	13	31	118	1	0	212	251	0	35	2	0	4	24	6	2	0	1	7/8/1996 0:00:00
1990	3	12	5	13	31	120	1	0	0	5	0	0	0	0	0	0	0	0	0	0	7/8/1996 0:00:00
1990	3	12	6	1	31	1	1	0	53	44	0	0	0	0	0	0	0	0	70	88	7/8/1996 0:00:00
1990	3	12	6	1	31	2	1	0	18	12	0	0	0	0	0	0	0	0	7	6	7/8/1996 0:00:00
1990	3	12	6	1	31	3	1	0	19	13	0	0	0	0	0	0	0	0	7	7	7/8/1996 0:00:00
1990	3	12	6	1	31	101	1	0	883	585	0	0	0	0	0	0	0	0	116	264	7/8/1996 0:00:00
1990	3	12	6	1	31	118	1	0	8	0	0	0	0	0	0	0	0	0	0	0	7/8/1996 0:00:00
1990	3	12	6	1	31	120	1	0	0	0	0	0	0	0	0	0	0	0	0	1	7/8/1996 0:00:00
1990	3	12	6	1	31	101	9	0	0	0	0	0	0	0	0	0	0	0	0	24	7/8/1996 0:00:00
1990	3	12	7	1	31	1	1	0	45	101	27	0	0	0	0	0	0	24	0	5	7/8/1996 0:00:00
1990	3	12	7	1	31	2	1	0	11	15	6	0	0	0	0	0	0	2	0	1	7/8/1996 0:00:00
1990	3	12	7	1	31	3	1	0	11	15	6	0	0	0	0	0	0	2	0	1	7/8/1996 0:00:00
1990	3	12	7	1	31	101	1	0	67	143	18	0	0	0	0	0	0	0	0	9	7/8/1996 0:00:00
1990	3	12	7	1	31	118	1	0	0	0	0	0	0	0	0	0	0	1	0	0	7/8/1996 0:00:00
1990	3	12	7	1	31	101	9	0	903	876	160	0	0	0	0	0	0	0	0	40	7/8/1996 0:00:00
1990	3	12	7	1	31	112	9	0	0	2	3	0	0	0	0	0	0	0	0	0	7/8/1996 0:00:00
1990	3	12	7	1	31	114	9	0	0	0	8	0	0	0	0	0	0	0	0	0	7/8/1996 0:00:00
1990	3	12	7	1	31	118	9	0	0	35	1	0	0	0	0	0	0	0	0	0	7/8/1996 0:00:00
1990	3	12	7	11	31	1	1	0	0	0	14	0	0	0	0	0	0	0	0	0	7/8/1996 0:00:00
1990	3	12	7	11	31	2	1	0	0	0	1	0	0	0	0	0	0	0	0	0	7/8/1996 0:00:00
1990	3	12	7	11	31	3	1	0	0	0	1	0	0	0	0	0	0	0	0	0	7/8/1996 0:00:00
1990	3	12	7	11	31	112	1	0	0	0	1	0	0	0	0	0	0	0	0	0	7/8/1996 0:00:00
1990	3	12	7	11	31	114	1	0	0	0	9	0	0	0	0	0	0	0	0	0	7/8/1996 0:00:00
1990	3	24	0	30	31	2	1	0	0	0	0	0	2	0	0	0	0	0	0	0	7/8/1996 0:00:00
1990	3	24	0	30	31	3	1	0	0	0	0	0	2	0	0	0	0	0	0	0	7/8/1996 0:00:00
1990	3	24	0	30	31	202	1	0	0	0	0	0	29	0	0	0	0	0	0	0	7/8/1996 0:00:00
1990	3	24	0	52	31	2	1	0	0	0	0	0	0	8	18	0	0	0	0	0	7/8/1996 0:00:00
1990	3	24	0	52	31	3	1	0	0	0	0	0	0	8	18	0	0	0	0	0	7/8/1996 0:00:00
1990	3	24	0	52	31	340	1	0	0	0	0	0	0	42	121	0	0	0	0	0	7/8/1996 0:00:00
1990	3	24	0	99	31	202	9	0	0	0	0	0	0	0	0	0	1	0	0	0	7/8/1996 0:00:00
1990	3	24	0	99	31	204	9	0	0	0	0	0	0	0	0	18	5	2	0	0	7/8/1996 0:00:00
1990	3	24	0	99	31	340	9	0	0	0	0	0	0	1435	1909	0	0	0	0	0	7/8/1996 0:00:00
1990	3	24	2	52	31	2	1	0	0	0	0	0	0	4	9	0	0	0	0	0	7/8/1996 0:00:00
1990	3	24	2	52	31	3	1	0	0	0	0	0	0	4	9	0	0	0	0	0	7/8/1996 0:00:00
1990	3	24	2	52	31	340	1	0	0	0	0	0	0	48	69	0	0	0	0	0	7/8/1996 0:00:00
1990	3	24	2	52	31	340	9	0	0	0	0	0	0	0	51	0	0	0	0	0	7/8/1996 0:00:00
1990	3	24	3	52	31	340	9	0	0	0	0	0	0	4	42	0	0	0	0	0	7/8/1996 0:00:00
1990	3	31	0	30	31	2	1	0	0	0	0	4	10	1	0	0	2	18	35	1	7/8/1996 0:00:00
1990	3	31	0	30	31	3	1	0	0	0	0	4	10	1	0	0	2	18	35	1	7/8/1996 0:00:00
1990	3	31	0	30	31	202	1	0	0	0	0	53	129	5	0	0	18	214	574	16	7/8/1996 0:00:00
1990	3	31	0	30	31	504	1	0	0	0	0	0	0	0	0	0	0	2	0	0	7/8/1996 0:00:00
1990	3	31	0	30	31	202	9	0	0	0	0	0	55	67	0	0	0	34	73	18	7/8/1996 0:00:00
1990	3	31	0	30	31	204	9	0	0	0	0	0	0	0	0	1	2	42	16	0	7/8/1996 0:00:00
1990	3	31	0	31	31	2	1	0	0	0	0	0	0	0	0	15	19	25	2	0	7/8/1996 0:00:00
1990	3	31	0	31	31	3	1	0	0	0	0	0	0	0	0	15	19	25	2	0	7/8/1996 0:00:00
1990	3	31	0	31	31	202	1	0	0	0	0	0	0	0	0	0	3	0	0	0	7/8/1996 0:00:00
1990	3	31	0	31	31	204	1	0	0	0	0	0	0	0	0	72	61	168	40	0	7/8/1996 0:00:00
1990	3	31	0	31	31	504	1	0	0	0	0	0	0	0	0	0	0	2	0	0	7/8/1996 0:00:00
1990	3	31	0	52	31	2	1	0	0	0	0	0	0	43	116	0	0	0	0	0	7/8/1996 0:00:00
1990	3	31	0	52	31	3	1	0	0	0	0	0	0	43	116	0	0	0	0	0	7/8/1996 0:00:00
1990	3	31	0	52	31	340	1	0	0	0	0	0	0	545	1434	0	0	0	0	0	7/8/1996 0:00:00
1990	3	31	0	52	31	340	9	0	0	0	0	0	0	171	818	0	0	0	0	0	7/8/1996 0:00:00
1990	3	31	2	30	31	2	1	0	0	0	0	5	1	0	0	0	1	6	14	0	7/8/1996 0:00:00
1990	3	31	2	30	31	3	1	0	0	0	0	5	1	0	0	0	1	6	14	0	7/8/1996 0:00:00
1990	3	31	2	30	31	202	1	0	0	0	0	101	8	0	0	0	1	80	421	0	7/8/1996 0:00:00
1990	3	31	2	30	31	202	9	0	0	0	0	0	15	0	0	0	0	18	64	0	7/8/1996 0:00:00
1990	3	31	2	30	31	204	9	0	0	0	0	0	0	0	0	0	0	0	4	0	7/8/1996 0:00:00
1990	3	31	2	31	31	2	1	0	0	0	0	0	0	0	0	4	4	7	1	0	7/8/1996 0:00:00
1990	3	31	2	31	31	3	1	0	0	0	0	0	0	0	0	4	4	7	1	0	7/8/1996 0:00:00
1990	3	31	2	31	31	204	1	0	0	0	0	0	0	0	0	12	19	66	8	0	7/8/1996 0:00:00
1990	3	31	2	31	31	204	9	0	0	0	0	0	0	0	0	2	0	9	19	0	7/8/1996 0:00:00
1990	3	31	2	52	31	2	1	0	0	0	0	0	0	63	167	0	0	0	0	0	7/8/1996 0:00:00
1990	3	31	2	52	31	3	1	0	0	0	0	0	0	63	167	0	0	0	0	0	7/8/1996 0:00:00
1990	3	31	2	52	31	340	1	0	0	0	0	0	0	1017	2550	0	0	0	0	0	7/8/1996 0:00:00
1990	3	31	2	52	31	340	9	0	0	0	0	0	0	320	1723	0	0	0	0	0	7/8/1996 0:00:00
1990	3	31	3	30	31	2	1	0	0	0	0	0	5	0	0	0	0	5	31	2	7/8/1996 0:00:00
1990	3	31	3	30	31	3	1	0	0	0	0	0	5	0	0	0	0	5	31	2	7/8/1996 0:00:00
1990	3	31	3	30	31	202	1	0	0	0	0	0	66	0	0	0	0	105	1081	53	7/8/1996 0:00:00
1990	3	31	3	30	31	202	9	0	0	0	0	0	0	0	0	0	0	73	264	162	7/8/1996 0:00:00
1990	3	31	3	31	31	2	1	0	0	0	0	0	0	0	0	0	0	4	2	0	7/8/1996 0:00:00
1990	3	31	3	31	31	3	1	0	0	0	0	0	0	0	0	0	0	4	2	0	7/8/1996 0:00:00
1990	3	31	3	31	31	204	1	0	0	0	0	0	0	0	0	0	0	39	49	0	7/8/1996 0:00:00
1990	3	31	3	31	31	204	9	0	0	0	0	0	0	0	0	0	0	6	5	0	7/8/1996 0:00:00
1990	3	31	3	52	31	2	1	0	0	0	0	0	0	23	31	0	0	0	0	0	7/8/1996 0:00:00
1990	3	31	3	52	31	3	1	0	0	0	0	0	0	23	31	0	0	0	0	0	7/8/1996 0:00:00
1990	3	31	3	52	31	340	1	0	0	0	0	0	0	429	630	0	0	0	0	0	7/8/1996 0:00:00
1990	3	31	3	52	31	340	9	0	0	0	0	0	0	156	510	0	0	0	0	0	7/8/1996 0:00:00
1990	3	41	0	1	31	2	1	0	0	0	0	0	0	14	359	315	8	6	0	0	7/8/1996 0:00:00
1990	3	41	0	1	31	3	1	0	0	0	0	0	0	14	360	315	8	6	0	0	7/8/1996 0:00:00
1990	3	41	0	1	31	101	1	0	0	0	0	0	0	1	379	216	3	1	0	0	7/8/1996 0:00:00
1990	3	41	0	1	31	103	1	0	0	0	0	0	0	0	1	0	0	0	0	0	7/8/1996 0:00:00
1990	3	41	0	1	31	112	1	0	0	0	0	0	0	0	10	5	0	0	0	0	7/8/1996 0:00:00
1990	3	41	0	1	31	114	1	0	0	0	0	0	0	0	4	5	1	0	0	0	7/8/1996 0:00:00
1990	3	41	0	1	31	118	1	0	0	0	0	0	0	0	30	10	0	0	0	0	7/8/1996 0:00:00
1990	3	41	0	1	31	122	1	0	0	0	0	0	0	1	1	0	0	0	0	0	7/8/1996 0:00:00
1990	3	41	0	1	31	101	9	0	0	0	0	0	0	2	114	36	0	1	0	0	7/8/1996 0:00:00
1990	3	41	0	1	31	112	9	0	0	0	0	0	0	0	4	4	0	0	0	0	7/8/1996 0:00:00
1990	3	41	0	1	31	114	9	0	0	0	0	0	0	0	1	0	0	0	0	0	7/8/1996 0:00:00
1990	3	41	0	1	31	118	9	0	0	0	0	0	0	0	5	3	0	0	0	0	7/8/1996 0:00:00
1990	3	41	0	10	31	2	1	0	0	0	0	0	0	1	30	31	10	3	0	0	7/8/1996 0:00:00
1990	3	41	0	10	31	3	1	0	0	0	0	0	0	1	30	31	10	3	0	0	7/8/1996 0:00:00
1990	3	41	0	10	31	101	1	0	0	0	0	0	0	0	6	4	0	0	0	0	7/8/1996 0:00:00
1990	3	41	0	10	31	112	1	0	0	0	0	0	0	0	11	17	5	2	0	0	7/8/1996 0:00:00
1990	3	41	0	10	31	114	1	0	0	0	0	0	0	0	3	7	2	0	0	0	7/8/1996 0:00:00
1990	3	41	0	10	31	118	1	0	0	0	0	0	0	0	2	1	0	0	0	0	7/8/1996 0:00:00
1990	3	41	0	10	31	188	1	0	0	0	0	0	0	0	0	1	1	1	0	0	7/8/1996 0:00:00
1990	3	41	0	11	31	2	1	0	0	0	0	0	0	0	11	56	9	0	0	0	7/8/1996 0:00:00
1990	3	41	0	11	31	3	1	0	0	0	0	0	0	0	11	56	9	0	0	0	7/8/1996 0:00:00
1990	3	41	0	11	31	101	1	0	0	0	0	0	0	0	3	8	1	0	0	0	7/8/1996 0:00:00
1990	3	41	0	11	31	112	1	0	0	0	0	0	0	0	3	13	2	0	0	0	7/8/1996 0:00:00
1990	3	41	0	11	31	114	1	0	0	0	0	0	0	0	9	56	4	0	0	0	7/8/1996 0:00:00
1990	3	41	0	11	31	118	1	0	0	0	0	0	0	0	0	3	0	0	0	0	7/8/1996 0:00:00
1990	3	41	0	11	31	188	1	0	0	0	0	0	0	0	0	2	0	0	0	0	7/8/1996 0:00:00
1990	3	41	0	11	31	101	9	0	0	0	0	0	0	0	0	2	0	0	0	0	7/8/1996 0:00:00
1990	3	41	0	11	31	112	9	0	0	0	0	0	0	0	1	4	0	0	0	0	7/8/1996 0:00:00
1990	3	41	0	11	31	114	9	0	0	0	0	0	0	0	4	38	4	0	0	0	7/8/1996 0:00:00
1990	3	41	0	13	31	2	1	0	0	0	0	0	0	2	85	230	28	2	0	0	7/8/1996 0:00:00
1990	3	41	0	13	31	3	1	0	0	0	0	0	0	3	86	232	29	2	0	0	7/8/1996 0:00:00
1990	3	41	0	13	31	101	1	0	0	0	0	0	0	0	36	39	2	0	0	0	7/8/1996 0:00:00
1990	3	41	0	13	31	103	1	0	0	0	0	0	0	0	1	4	0	0	0	0	7/8/1996 0:00:00
1990	3	41	0	13	31	112	1	0	0	0	0	0	0	0	4	6	1	0	0	0	7/8/1996 0:00:00
1990	3	41	0	13	31	114	1	0	0	0	0	0	0	0	1	7	0	0	0	0	7/8/1996 0:00:00
1990	3	41	0	13	31	118	1	0	0	0	0	0	0	0	104	338	24	1	0	0	7/8/1996 0:00:00
1990	3	41	0	13	31	188	1	0	0	0	0	0	0	0	0	1	0	0	0	0	7/8/1996 0:00:00
1990	3	41	0	13	31	101	9	0	0	0	0	0	0	0	4	5	0	1	0	0	7/8/1996 0:00:00
1990	3	41	0	13	31	103	9	0	0	0	0	0	0	0	0	1	0	0	0	0	7/8/1996 0:00:00
1990	3	41	0	13	31	112	9	0	0	0	0	0	0	0	0	1	0	0	0	0	7/8/1996 0:00:00
1990	3	41	0	13	31	114	9	0	0	0	0	0	0	0	0	1	0	0	0	0	7/8/1996 0:00:00
1990	3	41	0	13	31	118	9	0	0	0	0	0	0	2	17	29	3	3	0	0	7/8/1996 0:00:00
1990	3	41	0	99	31	101	9	0	1	0	0	2	20	23	3376	2391	154	83	106	21	7/8/1996 0:00:00
1990	3	41	0	99	31	103	9	0	0	0	0	0	0	3	3	4	2	2	0	0	7/8/1996 0:00:00
1990	3	41	0	99	31	112	9	0	0	0	0	0	2	94	144	92	18	5	0	0	7/8/1996 0:00:00
1990	3	41	0	99	31	114	9	0	0	0	0	0	0	3	6	31	1	0	0	0	7/8/1996 0:00:00
1990	3	41	0	99	31	118	9	0	0	0	0	0	0	4	85	156	18	11	4	0	7/8/1996 0:00:00
1990	3	41	0	99	31	120	9	0	0	0	0	0	0	0	0	1	0	0	0	0	7/8/1996 0:00:00
1990	3	41	0	99	31	122	9	0	0	0	0	0	3	53	140	8	6	0	0	0	7/8/1996 0:00:00
1990	3	41	0	99	31	188	9	0	0	0	0	0	0	4	6	1	1	0	0	0	7/8/1996 0:00:00
1990	3	41	0	99	31	199	9	0	0	0	0	0	0	2	3	1	0	0	0	0	7/8/1996 0:00:00
1990	3	41	0	99	31	202	9	0	0	0	0	54	701	420	77	11	9	58	48	2	7/8/1996 0:00:00
1990	3	41	0	99	31	204	9	0	0	0	0	0	0	4	3	11	7	28	8	0	7/8/1996 0:00:00
1990	3	41	0	99	31	318	9	0	0	0	0	0	0	126	97	4	1	1	0	0	7/8/1996 0:00:00
1990	3	41	2	1	31	2	1	0	0	0	0	0	0	1	159	65	6	5	0	0	7/8/1996 0:00:00
1990	3	41	2	1	31	3	1	0	0	0	0	0	0	1	159	65	6	5	0	0	7/8/1996 0:00:00
1990	3	41	2	1	31	101	1	0	0	0	0	0	0	0	259	65	4	8	0	0	7/8/1996 0:00:00
1990	3	41	2	1	31	112	1	0	0	0	0	0	0	0	16	5	0	0	0	0	7/8/1996 0:00:00
1990	3	41	2	1	31	114	1	0	0	0	0	0	0	0	5	3	0	0	0	0	7/8/1996 0:00:00
1990	3	41	2	1	31	118	1	0	0	0	0	0	0	0	38	13	1	4	0	0	7/8/1996 0:00:00
1990	3	41	2	1	31	188	1	0	0	0	0	0	0	0	0	1	0	0	0	0	7/8/1996 0:00:00
1990	3	41	2	1	31	101	9	0	0	0	0	0	0	0	22	11	2	2	0	0	7/8/1996 0:00:00
1990	3	41	2	1	31	103	9	0	0	0	0	0	0	0	0	1	0	0	0	0	7/8/1996 0:00:00
1990	3	41	2	1	31	112	9	0	0	0	0	0	0	0	1	1	0	0	0	0	7/8/1996 0:00:00
1990	3	41	2	1	31	118	9	0	0	0	0	0	0	0	1	1	2	1	0	0	7/8/1996 0:00:00
1990	3	41	2	10	31	2	1	0	0	0	0	0	0	0	15	9	7	0	0	0	7/8/1996 0:00:00
1990	3	41	2	10	31	3	1	0	0	0	0	0	0	0	15	9	7	0	0	0	7/8/1996 0:00:00
1990	3	41	2	10	31	101	1	0	0	0	0	0	0	0	3	1	1	0	0	0	7/8/1996 0:00:00
1990	3	41	2	10	31	112	1	0	0	0	0	0	0	0	7	7	3	0	0	0	7/8/1996 0:00:00
1990	3	41	2	10	31	114	1	0	0	0	0	0	0	0	0	3	0	0	0	0	7/8/1996 0:00:00
1990	3	41	2	10	31	188	1	0	0	0	0	0	0	0	0	1	0	0	0	0	7/8/1996 0:00:00
1990	3	41	2	11	31	2	1	0	0	0	0	0	0	0	6	36	5	0	0	0	7/8/1996 0:00:00
1990	3	41	2	11	31	3	1	0	0	0	0	0	0	0	6	36	5	0	0	0	7/8/1996 0:00:00
1990	3	41	2	11	31	101	1	0	0	0	0	0	0	0	3	4	0	0	0	0	7/8/1996 0:00:00
1990	3	41	2	11	31	112	1	0	0	0	0	0	0	0	2	3	0	0	0	0	7/8/1996 0:00:00
1990	3	41	2	11	31	114	1	0	0	0	0	0	0	0	4	30	3	0	0	0	7/8/1996 0:00:00
1990	3	41	2	11	31	118	1	0	0	0	0	0	0	0	0	1	0	0	0	0	7/8/1996 0:00:00
1990	3	41	2	13	31	2	1	0	0	0	0	0	0	12	121	282	60	21	0	0	7/8/1996 0:00:00
1990	3	41	2	13	31	3	1	0	0	0	0	0	0	13	131	285	60	21	0	0	7/8/1996 0:00:00
1990	3	41	2	13	31	101	1	0	0	0	0	0	0	0	65	82	9	3	0	0	7/8/1996 0:00:00
1990	3	41	2	13	31	103	1	0	0	0	0	0	0	1	5	3	0	0	0	0	7/8/1996 0:00:00
1990	3	41	2	13	31	112	1	0	0	0	0	0	0	0	6	11	2	0	0	0	7/8/1996 0:00:00
1990	3	41	2	13	31	114	1	0	0	0	0	0	0	0	4	9	1	0	0	0	7/8/1996 0:00:00
1990	3	41	2	13	31	118	1	0	0	0	0	0	0	18	246	722	148	80	0	0	7/8/1996 0:00:00
1990	3	41	2	13	31	188	1	0	0	0	0	0	0	0	0	3	0	0	0	0	7/8/1996 0:00:00
1990	3	41	2	13	31	101	9	0	0	0	0	0	0	0	0	7	3	4	0	0	7/8/1996 0:00:00
1990	3	41	2	13	31	112	9	0	0	0	0	0	0	0	1	7	5	0	0	0	7/8/1996 0:00:00
1990	3	41	2	13	31	114	9	0	0	0	0	0	0	0	1	31	7	0	0	0	7/8/1996 0:00:00
1990	3	41	2	13	31	118	9	0	0	0	0	0	0	0	7	51	13	17	0	0	7/8/1996 0:00:00
1990	3	41	2	13	31	188	9	0	0	0	0	0	0	0	0	0	1	0	0	0	7/8/1996 0:00:00
1990	3	41	3	1	31	2	1	0	0	0	0	0	4	0	3	1	0	0	0	0	7/8/1996 0:00:00
1990	3	41	3	1	31	3	1	0	0	0	0	0	4	0	3	1	0	0	0	0	7/8/1996 0:00:00
1990	3	41	3	1	31	101	1	0	0	0	0	0	2	0	6	2	0	0	0	0	7/8/1996 0:00:00
1990	3	41	3	1	31	118	1	0	0	0	0	0	0	0	2	0	0	0	0	0	7/8/1996 0:00:00
1990	3	41	3	13	31	2	1	0	0	0	0	0	4	10	62	113	68	30	0	0	7/8/1996 0:00:00
1990	3	41	3	13	31	3	1	0	0	0	0	0	5	12	65	124	69	31	0	0	7/8/1996 0:00:00
1990	3	41	3	13	31	101	1	0	0	0	0	0	0	0	30	15	13	20	0	0	7/8/1996 0:00:00
1990	3	41	3	13	31	103	1	0	0	0	0	0	0	1	2	1	1	1	0	0	7/8/1996 0:00:00
1990	3	41	3	13	31	112	1	0	0	0	0	0	0	0	2	3	2	1	0	0	7/8/1996 0:00:00
1990	3	41	3	13	31	114	1	0	0	0	0	0	0	0	2	1	2	0	0	0	7/8/1996 0:00:00
1990	3	41	3	13	31	118	1	0	0	0	0	0	4	28	113	366	279	111	0	0	7/8/1996 0:00:00
1990	3	41	3	13	31	101	9	0	0	0	0	0	0	0	5	1	0	2	0	0	7/8/1996 0:00:00
1990	3	41	3	13	31	112	9	0	0	0	0	0	0	0	1	1	0	0	0	0	7/8/1996 0:00:00
1990	3	41	3	13	31	118	9	0	0	0	0	0	0	0	5	4	0	7	0	0	7/8/1996 0:00:00
1990	3	41	4	1	31	2	1	0	0	0	0	0	0	0	0	1	0	0	0	3	7/8/1996 0:00:00
1990	3	41	4	1	31	3	1	0	0	0	0	0	0	0	0	1	0	0	0	3	7/8/1996 0:00:00
1990	3	41	4	1	31	101	1	0	0	0	0	0	0	0	0	1	0	0	0	6	7/8/1996 0:00:00
1990	3	41	4	1	31	103	1	0	0	0	0	0	0	0	0	0	0	0	0	1	7/8/1996 0:00:00
1990	3	41	4	1	31	101	9	0	0	0	0	0	0	0	0	5	1	0	0	0	7/8/1996 0:00:00
1990	3	41	4	1	31	112	9	0	0	0	0	0	0	0	0	1	0	0	0	0	7/8/1996 0:00:00
1990	3	41	4	13	31	2	1	0	0	0	0	0	0	0	0	16	5	0	0	0	7/8/1996 0:00:00
1990	3	41	4	13	31	3	1	0	0	0	0	0	0	0	0	18	5	0	0	0	7/8/1996 0:00:00
1990	3	41	4	13	31	118	1	0	0	0	0	0	0	0	0	36	13	0	0	0	7/8/1996 0:00:00
1990	3	41	4	13	31	118	9	0	0	0	0	0	0	0	0	23	4	0	0	0	7/8/1996 0:00:00
1990	3	41	5	1	31	2	1	0	0	0	0	0	0	0	0	11	0	0	0	2	7/8/1996 0:00:00
1990	3	41	5	1	31	3	1	0	0	0	0	0	0	0	0	12	0	0	0	3	7/8/1996 0:00:00
1990	3	41	5	1	31	101	1	0	0	0	0	0	0	0	0	3	0	0	0	11	7/8/1996 0:00:00
1990	3	41	5	1	31	101	9	0	0	0	0	0	0	0	0	4	0	0	0	0	7/8/1996 0:00:00
1990	3	41	5	13	31	2	1	0	0	0	0	0	0	0	0	0	3	0	0	0	7/8/1996 0:00:00
1990	3	41	5	13	31	3	1	0	0	0	0	0	0	0	0	0	3	0	0	0	7/8/1996 0:00:00
1990	3	41	5	13	31	118	1	0	0	0	0	0	0	0	0	0	6	0	0	0	7/8/1996 0:00:00
1990	3	41	5	13	31	118	9	0	0	0	0	0	0	0	0	16	0	0	0	0	7/8/1996 0:00:00
1990	3	51	0	1	31	1	1	0	0	0	0	0	0	0	0	395	448	180	0	0	7/8/1996 0:00:00
1990	3	51	0	1	31	2	1	0	0	0	0	0	0	0	0	16	30	9	0	0	7/8/1996 0:00:00
1990	3	51	0	1	31	3	1	0	0	0	0	0	0	0	0	16	30	9	0	0	7/8/1996 0:00:00
1990	3	51	0	1	31	101	1	0	0	0	0	0	0	0	0	8	12	4	0	0	7/8/1996 0:00:00
1990	3	51	0	1	31	101	9	0	0	0	0	0	0	0	1	1365	2000	380	52	0	7/8/1996 0:00:00
1990	3	51	0	1	31	112	9	0	0	0	0	0	0	0	1	2	9	1	0	0	7/8/1996 0:00:00
1990	3	51	0	1	31	118	9	0	0	0	0	0	0	0	0	0	2	0	0	0	7/8/1996 0:00:00
1990	3	53	0	1	31	2	1	0	0	0	0	0	0	0	0	29	43	5	0	0	7/8/1996 0:00:00
1990	3	53	0	1	31	3	1	0	0	0	0	0	0	0	0	29	43	5	0	0	7/8/1996 0:00:00
1990	3	53	0	1	31	101	1	0	0	0	0	0	0	0	0	12	10	1	0	0	7/8/1996 0:00:00
1990	3	53	0	99	31	101	9	0	1	0	0	0	0	12	44	2556	1723	333	59	0	7/8/1996 0:00:00
1990	3	53	0	99	31	112	9	0	0	0	0	0	0	0	0	5	3	0	0	0	7/8/1996 0:00:00
1990	3	53	0	99	31	118	9	0	0	0	0	0	0	0	0	1	0	2	0	0	7/8/1996 0:00:00
1990	3	53	0	99	31	400	9	0	0	0	1	1	0	0	0	0	0	0	0	0	7/8/1996 0:00:00
1990	3	53	0	99	31	504	9	0	0	0	0	0	0	0	0	43	150	159	20	0	7/8/1996 0:00:00
1990	3	55	0	81	31	2	1	0	0	0	0	0	0	0	0	30	38	20	0	0	7/8/1996 0:00:00
1990	3	55	0	81	31	3	1	0	0	0	0	0	0	0	0	30	38	20	0	0	7/8/1996 0:00:00
1990	3	55	0	81	31	504	1	0	0	0	0	0	0	0	0	32	63	25	0	0	7/8/1996 0:00:00
1990	3	55	0	81	31	504	9	0	0	0	0	0	0	0	0	156	1052	1099	106	0	7/8/1996 0:00:00
1990	3	55	2	81	31	2	1	0	0	0	0	0	0	0	0	8	25	10	0	0	7/8/1996 0:00:00
1990	3	55	2	81	31	3	1	0	0	0	0	0	0	0	0	8	25	10	0	0	7/8/1996 0:00:00
1990	3	55	2	81	31	504	1	0	0	0	0	0	0	0	0	12	56	19	0	0	7/8/1996 0:00:00
1990	3	55	2	81	31	504	9	0	0	0	0	0	0	0	0	0	5	3	0	0	7/8/1996 0:00:00
1990	3	55	3	81	31	504	9	0	0	0	0	0	0	0	0	0	0	1	0	0	7/8/1996 0:00:00
1990	3	61	0	1	31	2	1	0	0	0	0	0	40	106	228	379	67	3	0	0	7/8/1996 0:00:00
1990	3	61	0	1	31	3	1	0	0	0	0	0	40	106	228	379	67	3	0	0	7/8/1996 0:00:00
1990	3	61	0	1	31	101	1	0	0	0	0	0	79	51	437	1444	118	1	0	0	7/8/1996 0:00:00
1990	3	61	0	1	31	112	1	0	0	0	0	0	0	1	1	0	0	0	0	0	7/8/1996 0:00:00
1990	3	61	0	1	31	504	1	0	0	0	0	0	0	0	0	2	7	0	0	0	7/8/1996 0:00:00
1990	3	61	0	1	31	101	9	0	0	0	0	0	3	9	124	551	11	0	0	0	7/8/1996 0:00:00
1990	3	61	0	1	31	114	9	0	0	0	0	0	0	0	0	1	0	0	0	0	7/8/1996 0:00:00
1990	3	61	0	30	31	2	1	0	0	0	0	0	1	9	0	0	0	0	0	0	7/8/1996 0:00:00
1990	3	61	0	30	31	3	1	0	0	0	0	0	1	9	0	0	0	0	0	0	7/8/1996 0:00:00
1990	3	61	0	30	31	202	1	0	0	0	0	0	4	33	0	0	0	0	0	0	7/8/1996 0:00:00
1990	3	61	0	31	31	2	1	0	0	0	0	0	0	0	0	0	0	4	0	0	7/8/1996 0:00:00
1990	3	61	0	31	31	3	1	0	0	0	0	0	0	0	0	0	0	4	0	0	7/8/1996 0:00:00
1990	3	61	0	31	31	204	1	0	0	0	0	0	0	0	0	0	1	7	0	0	7/8/1996 0:00:00
1990	3	61	0	52	31	2	1	0	0	0	0	0	0	77	176	0	0	0	0	0	7/8/1996 0:00:00
1990	3	61	0	52	31	3	1	0	0	0	0	0	0	77	176	0	0	0	0	0	7/8/1996 0:00:00
1990	3	61	0	52	31	340	1	0	0	0	0	0	0	543	1297	0	0	0	0	0	7/8/1996 0:00:00
1990	3	61	0	99	31	101	9	0	0	0	0	0	48	95	1520	6306	207	12	0	0	7/8/1996 0:00:00
1990	3	61	0	99	31	112	9	0	0	0	0	0	0	1	1	2	0	0	0	0	7/8/1996 0:00:00
1990	3	61	0	99	31	122	9	0	0	0	0	0	0	1	1	0	0	0	0	0	7/8/1996 0:00:00
1990	3	61	0	99	31	202	9	0	0	0	0	0	14	98	0	0	0	13	7	0	7/8/1996 0:00:00
1990	3	61	0	99	31	204	9	0	0	0	0	0	0	0	3	26	4	22	0	0	7/8/1996 0:00:00
1990	3	61	0	99	31	340	9	0	0	0	0	0	0	4412	14125	0	0	0	0	0	7/8/1996 0:00:00
1990	3	61	0	99	31	504	9	0	0	0	0	0	0	0	3	9	43	6	2	0	7/8/1996 0:00:00
1990	3	61	2	1	31	2	1	0	0	0	0	0	0	0	1	48	2	0	0	0	7/8/1996 0:00:00
1990	3	61	2	1	31	3	1	0	0	0	0	0	0	0	1	48	2	0	0	0	7/8/1996 0:00:00
1990	3	61	2	1	31	101	1	0	0	0	0	0	0	0	1	147	2	0	0	0	7/8/1996 0:00:00
1990	3	61	2	1	31	101	9	0	0	0	0	0	0	0	0	11	0	0	0	0	7/8/1996 0:00:00
1990	3	61	2	52	31	2	1	0	0	0	0	0	0	19	32	0	0	0	0	0	7/8/1996 0:00:00
1990	3	61	2	52	31	3	1	0	0	0	0	0	0	19	32	0	0	0	0	0	7/8/1996 0:00:00
1990	3	61	2	52	31	340	1	0	0	0	0	0	0	181	320	0	0	0	0	0	7/8/1996 0:00:00
1990	3	61	2	52	31	340	9	0	0	0	0	0	0	65	173	0	0	0	0	0	7/8/1996 0:00:00
1990	3	61	3	1	31	101	9	0	0	0	0	0	0	0	0	24	0	0	0	0	7/8/1996 0:00:00
1990	3	62	0	71	31	2	1	0	0	0	0	0	0	0	0	0	739	79	0	0	7/8/1996 0:00:00
1990	3	62	0	71	31	3	1	0	0	0	0	0	0	0	0	0	739	79	0	0	7/8/1996 0:00:00
1990	3	62	0	71	31	610	1	0	0	0	0	0	0	0	0	0	593	51	0	0	7/8/1996 0:00:00
1990	3	62	0	99	31	308	9	0	0	0	0	0	0	0	1	6	16	8	0	0	7/8/1996 0:00:00
1990	3	62	0	99	31	610	9	0	0	0	0	0	0	0	0	0	65	9	0	0	7/8/1996 0:00:00
1990	3	62	0	99	31	622	9	0	0	0	0	0	132	380	69	0	0	0	0	0	7/8/1996 0:00:00
1990	3	62	2	71	31	2	1	0	0	0	0	0	52	122	0	31	356	14	0	0	7/8/1996 0:00:00
1990	3	62	2	71	31	3	1	0	0	0	0	0	55	126	0	32	360	14	0	0	7/8/1996 0:00:00
1990	3	62	2	71	31	610	1	0	0	0	0	0	219	615	0	180	628	8	0	0	7/8/1996 0:00:00
1990	3	62	2	71	31	610	9	0	0	0	0	0	0	61	0	3	47	0	0	0	7/8/1996 0:00:00
1990	3	62	3	71	31	2	1	0	0	0	0	0	32	136	0	31	90	0	0	0	7/8/1996 0:00:00
1990	3	62	3	71	31	3	1	0	0	0	0	0	35	137	0	33	92	0	0	0	7/8/1996 0:00:00
1990	3	62	3	71	31	610	1	0	0	0	0	0	216	1003	0	167	361	0	0	0	7/8/1996 0:00:00
1990	3	62	3	71	31	610	9	0	0	0	0	0	0	83	0	0	1	0	0	0	7/8/1996 0:00:00
1990	3	71	0	80	31	536	9	0	0	0	0	0	0	1	1	0	1	0	0	0	7/8/1996 0:00:00
1990	3	72	0	99	31	552	9	0	0	0	0	0	2	4	4	2	2	1	0	0	7/8/1996 0:00:00
1990	3	72	0	99	31	589	9	0	0	0	0	0	0	0	1	0	0	0	0	0	7/8/1996 0:00:00
1990	3	90	0	99	31	148	9	1	0	0	0	0	0	0	0	0	0	0	0	0	7/8/1996 0:00:00
1990	3	90	0	99	31	168	9	96	0	0	0	0	0	0	0	0	0	0	0	0	7/8/1996 0:00:00
1990	3	12	3	1	32	1	1	0	0	0	5	1854	615	0	0	0	0	0	168	17	7/8/1996 0:00:00
1990	3	12	3	1	32	2	1	0	0	0	2	220	58	0	0	0	0	0	24	3	7/8/1996 0:00:00
1990	3	12	3	1	32	3	1	0	0	0	2	225	60	0	0	0	0	0	29	3	7/8/1996 0:00:00
1990	3	12	3	1	32	101	1	0	0	0	0	2829	359	0	0	0	0	0	152	48	7/8/1996 0:00:00
1990	3	12	3	1	32	112	1	0	0	0	0	9	27	0	0	0	0	0	12	0	7/8/1996 0:00:00
1990	3	12	3	1	32	118	1	0	0	0	0	0	0	0	0	0	0	0	1	0	7/8/1996 0:00:00
1990	3	12	3	1	32	101	9	0	0	0	0	74	5	0	0	0	0	0	35	0	7/8/1996 0:00:00
1990	3	12	3	1	32	103	9	0	0	0	0	1	0	0	0	0	0	0	0	0	7/8/1996 0:00:00
1990	3	12	3	1	32	112	9	0	0	0	0	1	2	0	0	0	0	0	0	0	7/8/1996 0:00:00
1990	3	12	3	10	32	1	1	0	0	0	98	25	0	0	0	0	0	0	0	0	7/8/1996 0:00:00
1990	3	12	3	10	32	2	1	0	0	0	9	3	0	0	0	0	0	0	0	0	7/8/1996 0:00:00
1990	3	12	3	10	32	3	1	0	0	0	9	3	0	0	0	0	0	0	0	0	7/8/1996 0:00:00
1990	3	12	3	10	32	112	1	0	0	0	59	15	0	0	0	0	0	0	0	0	7/8/1996 0:00:00
1990	3	12	4	1	32	1	1	0	0	36	0	214	24	41	132	79	62	87	21	45	7/8/1996 0:00:00
1990	3	12	4	1	32	2	1	0	0	10	0	19	2	3	9	4	3	5	3	6	7/8/1996 0:00:00
1990	3	12	4	1	32	3	1	0	0	11	0	20	2	3	9	4	3	5	3	6	7/8/1996 0:00:00
1990	3	12	4	1	32	101	1	0	0	185	0	218	16	15	61	64	36	39	13	45	7/8/1996 0:00:00
1990	3	12	4	1	32	103	1	0	0	43	0	10	0	0	0	0	0	0	0	0	7/8/1996 0:00:00
1990	3	12	4	1	32	112	1	0	0	0	0	1	0	7	26	10	17	20	1	1	7/8/1996 0:00:00
1990	3	12	4	1	32	116	1	0	0	0	0	0	0	8	10	5	0	0	1	0	7/8/1996 0:00:00
1990	3	12	4	1	32	101	9	0	0	0	0	34	4	0	0	0	0	0	0	20	7/8/1996 0:00:00
1990	3	12	4	1	32	112	9	0	0	0	0	12	2	0	0	0	0	0	0	0	7/8/1996 0:00:00
1990	3	12	4	10	32	1	1	0	0	0	0	41	0	50	41	6	193	164	91	7	7/8/1996 0:00:00
1990	3	12	4	10	32	2	1	0	0	0	0	4	0	3	2	1	12	13	7	1	7/8/1996 0:00:00
1990	3	12	4	10	32	3	1	0	0	0	0	4	0	3	2	1	13	15	7	1	7/8/1996 0:00:00
1990	3	12	4	10	32	101	1	0	0	0	0	0	0	12	11	0	15	7	3	0	7/8/1996 0:00:00
1990	3	12	4	10	32	112	1	0	0	0	0	24	0	21	15	2	61	51	51	4	7/8/1996 0:00:00
1990	3	12	4	10	32	114	1	0	0	0	0	0	0	0	0	0	0	1	0	0	7/8/1996 0:00:00
1990	3	12	4	10	32	188	1	0	0	0	0	0	0	0	0	0	0	2	0	0	7/8/1996 0:00:00
1990	3	12	4	11	32	1	1	0	0	0	0	0	0	0	0	0	0	12	0	0	7/8/1996 0:00:00
1990	3	12	4	11	32	2	1	0	0	0	0	0	0	0	0	0	0	1	0	0	7/8/1996 0:00:00
1990	3	12	4	11	32	3	1	0	0	0	0	0	0	0	0	0	0	2	0	0	7/8/1996 0:00:00
1990	3	12	4	11	32	101	1	0	0	0	0	0	0	0	0	0	0	3	0	0	7/8/1996 0:00:00
1990	3	12	4	11	32	114	1	0	0	0	0	0	0	0	0	0	0	10	0	0	7/8/1996 0:00:00
1990	3	12	4	12	32	116	9	0	0	0	0	0	0	0	0	0	0	14	0	0	7/8/1996 0:00:00
1990	3	12	5	1	32	1	1	0	329	160	279	666	2443	3251	2666	2600	3633	3411	2625	397	7/8/1996 0:00:00
1990	3	12	5	1	32	2	1	0	40	36	39	58	167	202	158	156	225	228	182	35	7/8/1996 0:00:00
1990	3	12	5	1	32	3	1	0	42	37	41	59	167	202	158	157	226	229	198	36	7/8/1996 0:00:00
1990	3	12	5	1	32	101	1	0	1308	1260	876	1110	1773	1854	1410	1167	1972	1658	2456	583	7/8/1996 0:00:00
1990	3	12	5	1	32	103	1	0	9	17	18	12	5	25	0	1	48	75	3	5	7/8/1996 0:00:00
1990	3	12	5	1	32	112	1	0	7	0	4	57	372	729	570	466	437	432	341	27	7/8/1996 0:00:00
1990	3	12	5	1	32	114	1	0	0	1	0	2	2	9	13	18	5	7	1	3	7/8/1996 0:00:00
1990	3	12	5	1	32	116	1	0	0	0	0	1	98	191	272	175	56	12	21	1	7/8/1996 0:00:00
1990	3	12	5	1	32	118	1	0	0	0	0	3	0	1	0	0	5	17	8	0	7/8/1996 0:00:00
1990	3	12	5	1	32	120	1	0	0	1	0	0	1	1	1	1	1	2	2	1	7/8/1996 0:00:00
1990	3	12	5	1	32	188	1	0	0	0	0	2	1	1	1	1	3	38	11	1	7/8/1996 0:00:00
1990	3	12	5	3	32	1	1	0	0	0	37	112	103	65	25	9	15	127	0	0	7/8/1996 0:00:00
1990	3	12	5	3	32	2	1	0	0	0	5	11	10	6	2	1	1	11	0	0	7/8/1996 0:00:00
1990	3	12	5	3	32	3	1	0	0	0	5	11	10	6	2	1	1	11	0	0	7/8/1996 0:00:00
1990	3	12	5	3	32	101	1	0	0	0	29	16	25	2	0	2	6	66	0	0	7/8/1996 0:00:00
1990	3	12	5	3	32	103	1	0	0	0	49	195	115	33	16	6	18	151	0	0	7/8/1996 0:00:00
1990	3	12	5	3	32	112	1	0	0	0	0	9	0	0	0	0	0	0	0	0	7/8/1996 0:00:00
1990	3	12	5	3	32	114	1	0	0	0	0	1	0	0	0	0	0	0	0	0	7/8/1996 0:00:00
1990	3	12	5	3	32	118	1	0	0	0	0	0	0	0	0	0	0	1	0	0	7/8/1996 0:00:00
1990	3	12	5	3	32	188	1	0	0	0	0	1	0	0	0	0	0	0	0	0	7/8/1996 0:00:00
1990	3	12	5	10	32	1	1	0	0	0	0	1107	2222	2916	3322	1771	3003	4856	861	35	7/8/1996 0:00:00
1990	3	12	5	10	32	2	1	0	0	0	0	69	128	180	193	110	177	316	62	3	7/8/1996 0:00:00
1990	3	12	5	10	32	3	1	0	0	0	0	70	130	180	193	111	177	317	65	3	7/8/1996 0:00:00
1990	3	12	5	10	32	101	1	0	0	0	0	59	250	576	708	250	339	550	64	2	7/8/1996 0:00:00
1990	3	12	5	10	32	103	1	0	0	0	0	4	0	0	0	0	0	12	0	0	7/8/1996 0:00:00
1990	3	12	5	10	32	112	1	0	0	0	0	356	646	1140	1366	644	1069	1859	309	8	7/8/1996 0:00:00
1990	3	12	5	10	32	114	1	0	0	0	0	0	2	1	12	20	18	120	0	0	7/8/1996 0:00:00
1990	3	12	5	10	32	116	1	0	0	0	0	1	35	22	61	41	8	5	1	2	7/8/1996 0:00:00
1990	3	12	5	10	32	118	1	0	0	0	0	0	0	0	0	0	1	18	1	0	7/8/1996 0:00:00
1990	3	12	5	10	32	188	1	0	0	0	0	1	0	0	1	0	11	200	8	0	7/8/1996 0:00:00
1990	3	12	5	10	32	101	9	0	0	0	0	0	0	0	0	0	1	0	0	0	7/8/1996 0:00:00
1990	3	12	5	10	32	112	9	0	0	0	0	0	0	0	0	0	4	0	0	0	7/8/1996 0:00:00
1990	3	12	5	11	32	1	1	0	0	35	55	6	0	0	0	0	0	21	0	0	7/8/1996 0:00:00
1990	3	12	5	11	32	2	1	0	0	2	5	1	0	0	0	0	0	1	0	0	7/8/1996 0:00:00
1990	3	12	5	11	32	3	1	0	0	2	5	1	0	0	0	0	0	1	0	0	7/8/1996 0:00:00
1990	3	12	5	11	32	101	1	0	0	0	0	0	0	0	0	0	0	3	0	0	7/8/1996 0:00:00
1990	3	12	5	11	32	112	1	0	0	1	0	0	0	0	0	0	0	3	0	0	7/8/1996 0:00:00
1990	3	12	5	11	32	114	1	0	0	30	63	7	0	0	0	0	0	3	0	0	7/8/1996 0:00:00
1990	3	12	5	11	32	118	1	0	0	3	13	4	0	0	0	0	0	0	0	0	7/8/1996 0:00:00
1990	3	12	5	11	32	188	1	0	0	0	1	0	0	0	0	0	0	3	0	0	7/8/1996 0:00:00
1990	3	12	5	12	32	1	1	0	0	0	0	0	125	170	139	221	3	0	8	0	7/8/1996 0:00:00
1990	3	12	5	12	32	2	1	0	0	0	0	0	6	9	7	11	1	0	0	0	7/8/1996 0:00:00
1990	3	12	5	12	32	3	1	0	0	0	0	0	6	9	7	11	1	0	0	0	7/8/1996 0:00:00
1990	3	12	5	12	32	101	1	0	0	0	0	0	26	19	22	31	0	0	0	0	7/8/1996 0:00:00
1990	3	12	5	12	32	112	1	0	0	0	0	0	16	20	27	28	0	0	0	0	7/8/1996 0:00:00
1990	3	12	5	12	32	114	1	0	0	0	0	0	0	0	1	2	0	0	0	0	7/8/1996 0:00:00
1990	3	12	5	12	32	116	1	0	0	0	0	0	52	43	44	54	1	0	1	0	7/8/1996 0:00:00
1990	3	12	5	13	32	1	1	0	0	0	56	20	0	0	0	14	151	20	0	0	7/8/1996 0:00:00
1990	3	12	5	13	32	2	1	0	0	0	6	1	0	0	0	1	10	2	0	0	7/8/1996 0:00:00
1990	3	12	5	13	32	3	1	0	0	0	6	1	0	0	0	1	10	2	0	0	7/8/1996 0:00:00
1990	3	12	5	13	32	114	1	0	0	0	0	2	0	0	0	0	0	0	0	0	7/8/1996 0:00:00
1990	3	12	5	13	32	118	1	0	0	0	15	12	0	0	0	1	58	3	0	0	7/8/1996 0:00:00
1990	3	12	6	1	32	1	1	0	0	0	113	0	0	0	0	0	0	42	119	32	7/8/1996 0:00:00
1990	3	12	6	1	32	2	1	0	0	0	23	0	0	0	0	0	0	3	11	2	7/8/1996 0:00:00
1990	3	12	6	1	32	3	1	0	0	0	23	0	0	0	0	0	0	3	11	2	7/8/1996 0:00:00
1990	3	12	6	1	32	101	1	0	0	0	1274	0	0	0	0	0	0	17	201	102	7/8/1996 0:00:00
1990	3	12	7	1	32	1	1	0	0	0	76	0	0	0	0	0	0	0	0	0	7/8/1996 0:00:00
1990	3	12	7	1	32	2	1	0	0	0	10	0	0	0	0	0	0	0	0	0	7/8/1996 0:00:00
1990	3	12	7	1	32	3	1	0	0	0	10	0	0	0	0	0	0	0	0	0	7/8/1996 0:00:00
1990	3	12	7	1	32	101	1	0	0	0	79	0	0	0	0	0	0	0	0	0	7/8/1996 0:00:00
1990	3	12	7	1	32	101	9	0	0	0	707	0	0	0	0	0	0	0	0	0	7/8/1996 0:00:00
1990	3	22	5	1	32	1	1	0	0	0	0	0	0	0	20	44	43	54	23	0	7/8/1996 0:00:00
1990	3	22	5	1	32	2	1	0	0	0	0	0	0	0	2	7	6	8	5	0	7/8/1996 0:00:00
1990	3	22	5	1	32	3	1	0	0	0	0	0	0	0	2	7	6	9	6	0	7/8/1996 0:00:00
1990	3	22	5	1	32	101	1	0	0	0	0	0	0	0	59	111	105	125	29	0	7/8/1996 0:00:00
1990	3	22	5	1	32	112	1	0	0	0	0	0	0	0	21	37	25	56	20	0	7/8/1996 0:00:00
1990	3	22	5	1	32	116	1	0	0	0	0	0	0	0	2	0	0	0	0	0	7/8/1996 0:00:00
1990	3	22	5	10	32	1	1	0	0	0	0	0	0	0	69	74	41	84	26	6	7/8/1996 0:00:00
1990	3	22	5	10	32	2	1	0	0	0	0	0	0	0	9	10	7	15	3	1	7/8/1996 0:00:00
1990	3	22	5	10	32	3	1	0	0	0	0	0	0	0	9	10	7	15	3	1	7/8/1996 0:00:00
1990	3	22	5	10	32	101	1	0	0	0	0	0	0	0	57	49	43	39	6	0	7/8/1996 0:00:00
1990	3	22	5	10	32	112	1	0	0	0	0	0	0	0	125	110	60	132	29	3	7/8/1996 0:00:00
1990	3	22	5	10	32	116	1	0	0	0	0	0	0	0	0	0	1	0	0	0	7/8/1996 0:00:00
1990	3	24	0	30	32	2	1	0	0	0	0	1	2	2	0	0	0	0	0	0	7/8/1996 0:00:00
1990	3	24	0	30	32	3	1	0	0	0	0	1	2	2	0	0	0	0	0	0	7/8/1996 0:00:00
1990	3	24	0	30	32	202	1	0	0	0	0	3	16	8	0	0	0	0	0	0	7/8/1996 0:00:00
1990	3	24	0	52	32	2	1	0	0	0	0	0	0	1	0	0	0	0	0	0	7/8/1996 0:00:00
1990	3	24	0	52	32	3	1	0	0	0	0	0	0	1	0	0	0	0	0	0	7/8/1996 0:00:00
1990	3	24	0	52	32	340	1	0	0	0	0	0	0	23	0	0	0	0	0	0	7/8/1996 0:00:00
1990	3	24	0	99	32	202	9	0	0	0	0	32	444	173	0	0	40	7	0	0	7/8/1996 0:00:00
1990	3	24	0	99	32	204	9	0	0	0	0	0	0	0	0	0	21	12	97	0	7/8/1996 0:00:00
1990	3	24	0	99	32	340	9	0	0	0	0	0	0	192	69	0	0	0	0	0	7/8/1996 0:00:00
1990	3	31	0	30	32	2	1	0	0	0	0	1	3	0	0	0	1	10	13	2	7/8/1996 0:00:00
1990	3	31	0	30	32	3	1	0	0	0	0	1	3	0	0	0	1	10	13	2	7/8/1996 0:00:00
1990	3	31	0	30	32	202	1	0	0	0	0	11	37	0	0	0	5	108	179	19	7/8/1996 0:00:00
1990	3	31	0	52	32	2	1	0	0	0	0	0	0	263	55	0	0	0	0	0	7/8/1996 0:00:00
1990	3	31	0	52	32	3	1	0	0	0	0	0	0	263	55	0	0	0	0	0	7/8/1996 0:00:00
1990	3	31	0	52	32	340	1	0	0	0	0	0	0	3281	697	0	0	0	0	0	7/8/1996 0:00:00
1990	3	31	0	99	32	202	9	0	0	0	0	22	26	0	0	0	139	179	111	55	7/8/1996 0:00:00
1990	3	31	0	99	32	204	9	0	0	0	0	0	0	0	0	1	2	11	85	0	7/8/1996 0:00:00
1990	3	31	0	99	32	340	9	0	0	0	0	0	0	1857	323	0	0	0	0	0	7/8/1996 0:00:00
1990	3	31	2	30	32	2	1	0	0	0	0	7	2	0	0	0	15	6	9	0	7/8/1996 0:00:00
1990	3	31	2	30	32	3	1	0	0	0	0	7	2	0	0	0	15	6	9	0	7/8/1996 0:00:00
1990	3	31	2	30	32	202	1	0	0	0	0	146	23	0	0	0	207	101	198	0	7/8/1996 0:00:00
1990	3	31	2	30	32	202	9	0	132	0	0	55	0	0	0	0	0	32	264	273	7/8/1996 0:00:00
1990	3	31	2	31	32	2	1	0	0	0	0	0	0	0	0	0	0	0	1	0	7/8/1996 0:00:00
1990	3	31	2	31	32	3	1	0	0	0	0	0	0	0	0	0	0	0	1	0	7/8/1996 0:00:00
1990	3	31	2	31	32	204	1	0	0	0	0	0	0	0	0	0	0	0	29	0	7/8/1996 0:00:00
1990	3	31	2	52	32	2	1	0	0	0	0	0	0	283	32	0	0	0	0	0	7/8/1996 0:00:00
1990	3	31	2	52	32	3	1	0	0	0	0	0	0	283	32	0	0	0	0	0	7/8/1996 0:00:00
1990	3	31	2	52	32	340	1	0	0	0	0	0	0	4267	467	0	0	0	0	0	7/8/1996 0:00:00
1990	3	31	2	52	32	340	9	0	0	0	0	0	0	2195	301	0	0	0	0	0	7/8/1996 0:00:00
1990	3	31	3	30	32	2	1	0	0	0	0	0	0	0	0	0	0	0	3	1	7/8/1996 0:00:00
1990	3	31	3	30	32	3	1	0	0	0	0	0	0	0	0	0	0	0	3	1	7/8/1996 0:00:00
1990	3	31	3	30	32	202	1	0	0	0	0	0	0	0	0	0	0	0	46	28	7/8/1996 0:00:00
1990	3	31	3	30	32	202	9	0	119	0	0	0	0	0	0	0	0	0	91	465	7/8/1996 0:00:00
1990	3	31	3	52	32	2	1	0	0	0	0	0	0	63	3	0	0	0	0	0	7/8/1996 0:00:00
1990	3	31	3	52	32	3	1	0	0	0	0	0	0	63	3	0	0	0	0	0	7/8/1996 0:00:00
1990	3	31	3	52	32	340	1	0	0	0	0	0	0	1076	71	0	0	0	0	0	7/8/1996 0:00:00
1990	3	31	3	52	32	340	9	0	0	0	0	0	0	476	60	0	0	0	0	0	7/8/1996 0:00:00
1990	3	41	0	1	32	2	1	0	0	0	0	0	25	135	682	232	69	16	0	13	7/8/1996 0:00:00
1990	3	41	0	1	32	3	1	0	0	0	0	0	26	144	695	244	72	19	0	14	7/8/1996 0:00:00
1990	3	41	0	1	32	101	1	0	0	0	0	0	49	376	1387	359	181	61	0	5	7/8/1996 0:00:00
1990	3	41	0	1	32	102	1	0	0	0	0	0	2	0	0	0	0	0	0	0	7/8/1996 0:00:00
1990	3	41	0	1	32	103	1	0	0	0	0	0	0	0	1	0	0	0	0	0	7/8/1996 0:00:00
1990	3	41	0	1	32	112	1	0	0	0	0	0	2	9	48	11	2	1	0	0	7/8/1996 0:00:00
1990	3	41	0	1	32	114	1	0	0	0	0	0	0	0	8	2	0	0	0	0	7/8/1996 0:00:00
1990	3	41	0	1	32	118	1	0	0	0	0	0	0	0	41	4	1	0	0	0	7/8/1996 0:00:00
1990	3	41	0	1	32	101	9	0	0	0	0	0	14	27	279	133	40	15	35	0	7/8/1996 0:00:00
1990	3	41	0	1	32	106	9	0	0	0	0	0	0	0	1	0	0	0	0	0	7/8/1996 0:00:00
1990	3	41	0	1	32	112	9	0	0	0	0	0	1	0	6	4	1	0	0	0	7/8/1996 0:00:00
1990	3	41	0	1	32	118	9	0	0	0	0	0	0	0	6	1	1	0	0	0	7/8/1996 0:00:00
1990	3	41	0	10	32	2	1	0	0	0	0	7	53	75	84	91	25	0	0	0	7/8/1996 0:00:00
1990	3	41	0	10	32	3	1	0	0	0	0	7	53	75	85	91	25	0	0	0	7/8/1996 0:00:00
1990	3	41	0	10	32	101	1	0	0	0	0	0	4	6	22	10	1	0	0	0	7/8/1996 0:00:00
1990	3	41	0	10	32	103	1	0	0	0	0	0	0	0	1	0	0	0	0	0	7/8/1996 0:00:00
1990	3	41	0	10	32	112	1	0	0	0	0	3	35	67	82	75	18	0	0	0	7/8/1996 0:00:00
1990	3	41	0	10	32	114	1	0	0	0	0	0	0	0	1	0	0	0	0	0	7/8/1996 0:00:00
1990	3	41	0	10	32	118	1	0	0	0	0	0	0	0	2	4	0	0	0	0	7/8/1996 0:00:00
1990	3	41	0	10	32	101	9	0	0	0	0	0	1	1	3	4	1	0	0	0	7/8/1996 0:00:00
1990	3	41	0	10	32	112	9	0	0	0	0	1	17	14	11	21	8	0	0	0	7/8/1996 0:00:00
1990	3	41	0	10	32	114	9	0	0	0	0	0	0	0	0	1	0	0	0	0	7/8/1996 0:00:00
1990	3	41	0	10	32	118	9	0	0	0	0	0	0	0	1	3	0	0	0	0	7/8/1996 0:00:00
1990	3	41	0	11	32	2	1	0	0	0	0	0	2	2	20	53	8	0	0	0	7/8/1996 0:00:00
1990	3	41	0	11	32	3	1	0	0	0	0	0	2	2	20	53	8	0	0	0	7/8/1996 0:00:00
1990	3	41	0	11	32	101	1	0	0	0	0	0	0	0	5	5	0	0	0	0	7/8/1996 0:00:00
1990	3	41	0	11	32	112	1	0	0	0	0	0	0	0	1	4	1	0	0	0	7/8/1996 0:00:00
1990	3	41	0	11	32	114	1	0	0	0	0	0	0	0	12	41	6	0	0	0	7/8/1996 0:00:00
1990	3	41	0	11	32	118	1	0	0	0	0	0	0	0	2	4	1	0	0	0	7/8/1996 0:00:00
1990	3	41	0	11	32	101	9	0	0	0	0	0	0	0	0	1	0	0	0	0	7/8/1996 0:00:00
1990	3	41	0	11	32	112	9	0	0	0	0	0	0	0	0	2	2	0	0	0	7/8/1996 0:00:00
1990	3	41	0	11	32	114	9	0	0	0	0	4	4	0	4	21	8	3	0	0	7/8/1996 0:00:00
1990	3	41	0	11	32	118	9	0	0	0	0	0	0	0	0	1	0	0	0	0	7/8/1996 0:00:00
1990	3	41	0	13	32	2	1	0	0	0	0	0	10	14	128	128	20	2	1	0	7/8/1996 0:00:00
1990	3	41	0	13	32	3	1	0	0	0	0	0	10	14	130	129	20	2	1	0	7/8/1996 0:00:00
1990	3	41	0	13	32	101	1	0	0	0	0	0	0	0	59	41	2	1	0	0	7/8/1996 0:00:00
1990	3	41	0	13	32	103	1	0	0	0	0	0	0	0	3	3	0	0	0	0	7/8/1996 0:00:00
1990	3	41	0	13	32	112	1	0	0	0	0	0	0	0	12	11	1	0	0	0	7/8/1996 0:00:00
1990	3	41	0	13	32	114	1	0	0	0	0	0	0	0	4	12	0	0	0	0	7/8/1996 0:00:00
1990	3	41	0	13	32	118	1	0	0	0	0	0	2	5	170	169	7	2	0	0	7/8/1996 0:00:00
1990	3	41	0	13	32	188	1	0	0	0	0	0	0	0	1	2	0	0	0	0	7/8/1996 0:00:00
1990	3	41	0	13	32	101	9	0	0	0	0	0	0	0	5	17	0	0	0	0	7/8/1996 0:00:00
1990	3	41	0	13	32	103	9	0	0	0	0	0	0	0	0	4	0	0	0	0	7/8/1996 0:00:00
1990	3	41	0	13	32	112	9	0	0	0	0	0	0	0	1	5	0	0	0	0	7/8/1996 0:00:00
1990	3	41	0	13	32	114	9	0	0	0	0	0	0	0	0	3	0	0	0	0	7/8/1996 0:00:00
1990	3	41	0	13	32	118	9	0	0	0	0	0	0	1	15	86	4	1	0	0	7/8/1996 0:00:00
1990	3	41	0	13	32	188	9	0	0	0	0	0	0	0	0	1	0	0	0	0	7/8/1996 0:00:00
1990	3	41	0	13	32	610	9	0	0	0	0	0	0	0	1	0	0	0	0	0	7/8/1996 0:00:00
1990	3	41	0	14	32	2	1	0	0	0	0	0	2	2	1	9	11	1	0	0	7/8/1996 0:00:00
1990	3	41	0	14	32	3	1	0	0	0	0	0	2	2	1	9	11	1	0	0	7/8/1996 0:00:00
1990	3	41	0	14	32	112	1	0	0	0	0	0	0	0	0	2	1	0	0	0	7/8/1996 0:00:00
1990	3	41	0	14	32	122	1	0	0	0	0	0	1	0	0	5	10	1	0	0	7/8/1996 0:00:00
1990	3	41	0	30	32	2	1	0	0	0	0	12	3	0	0	0	0	0	0	0	7/8/1996 0:00:00
1990	3	41	0	30	32	3	1	0	0	0	0	12	3	0	0	0	0	0	0	0	7/8/1996 0:00:00
1990	3	41	0	30	32	202	1	0	0	0	0	9	3	0	0	0	0	0	0	0	7/8/1996 0:00:00
1990	3	41	0	99	32	101	9	0	16	1	0	22	117	323	3821	1056	177	71	29	74	7/8/1996 0:00:00
1990	3	41	0	99	32	103	9	0	0	0	0	0	0	3	2	4	2	0	0	0	7/8/1996 0:00:00
1990	3	41	0	99	32	112	9	0	0	0	0	0	45	94	148	136	33	7	0	0	7/8/1996 0:00:00
1990	3	41	0	99	32	114	9	0	0	0	0	0	0	0	12	52	9	0	0	0	7/8/1996 0:00:00
1990	3	41	0	99	32	118	9	0	0	0	0	1	2	3	63	61	10	3	1	1	7/8/1996 0:00:00
1990	3	41	0	99	32	122	9	0	0	0	0	0	4	12	78	19	16	0	0	0	7/8/1996 0:00:00
1990	3	41	0	99	32	188	9	0	0	0	0	0	0	5	1	1	0	0	0	0	7/8/1996 0:00:00
1990	3	41	0	99	32	202	9	0	0	0	0	52	106	32	4	2	8	23	38	15	7/8/1996 0:00:00
1990	3	41	0	99	32	204	9	0	0	0	0	0	0	0	0	2	13	10	7	0	7/8/1996 0:00:00
1990	3	41	0	99	32	299	9	0	0	0	0	0	0	0	0	0	1	3	0	0	7/8/1996 0:00:00
1990	3	41	0	99	32	318	9	0	0	0	0	0	0	37	26	2	0	0	0	0	7/8/1996 0:00:00
1990	3	41	0	99	32	400	9	0	0	0	0	0	0	0	0	0	2	4	0	0	7/8/1996 0:00:00
1990	3	41	0	99	32	479	9	0	0	0	0	0	0	0	1	2	0	0	0	0	7/8/1996 0:00:00
1990	3	41	0	99	32	610	9	0	0	0	0	0	11	9	3	1	0	0	0	0	7/8/1996 0:00:00
1990	3	41	2	1	32	2	1	0	0	0	0	0	45	170	400	234	95	46	27	0	7/8/1996 0:00:00
1990	3	41	2	1	32	3	1	0	0	0	0	0	47	185	414	247	104	55	30	0	7/8/1996 0:00:00
1990	3	41	2	1	32	101	1	0	0	0	0	0	110	620	1573	842	338	137	193	0	7/8/1996 0:00:00
1990	3	41	2	1	32	112	1	0	0	0	0	0	4	24	26	2	3	0	1	0	7/8/1996 0:00:00
1990	3	41	2	1	32	114	1	0	0	0	0	0	0	0	2	0	0	0	0	0	7/8/1996 0:00:00
1990	3	41	2	1	32	118	1	0	0	0	0	0	0	0	16	3	5	0	0	0	7/8/1996 0:00:00
1990	3	41	2	1	32	188	1	0	0	0	0	0	0	0	0	1	0	0	0	0	7/8/1996 0:00:00
1990	3	41	2	1	32	101	9	0	0	0	0	0	2	89	120	94	22	35	4	0	7/8/1996 0:00:00
1990	3	41	2	1	32	112	9	0	0	0	0	0	0	3	8	6	2	0	2	0	7/8/1996 0:00:00
1990	3	41	2	1	32	114	9	0	0	0	0	0	0	0	1	18	1	0	0	0	7/8/1996 0:00:00
1990	3	41	2	1	32	118	9	0	0	0	0	0	0	0	4	4	0	0	0	0	7/8/1996 0:00:00
1990	3	41	2	10	32	2	1	0	0	0	0	0	9	6	9	9	2	0	0	0	7/8/1996 0:00:00
1990	3	41	2	10	32	3	1	0	0	0	0	0	9	6	9	9	2	0	0	0	7/8/1996 0:00:00
1990	3	41	2	10	32	101	1	0	0	0	0	0	2	0	2	0	0	0	0	0	7/8/1996 0:00:00
1990	3	41	2	10	32	112	1	0	0	0	0	0	7	3	11	8	1	0	0	0	7/8/1996 0:00:00
1990	3	41	2	11	32	2	1	0	0	0	0	0	4	4	1	15	2	0	0	0	7/8/1996 0:00:00
1990	3	41	2	11	32	3	1	0	0	0	0	0	4	4	1	15	2	0	0	0	7/8/1996 0:00:00
1990	3	41	2	11	32	101	1	0	0	0	0	0	0	0	0	1	0	0	0	0	7/8/1996 0:00:00
1990	3	41	2	11	32	112	1	0	0	0	0	0	0	0	0	3	0	0	0	0	7/8/1996 0:00:00
1990	3	41	2	11	32	114	1	0	0	0	0	0	1	1	1	17	1	0	0	0	7/8/1996 0:00:00
1990	3	41	2	11	32	118	1	0	0	0	0	0	0	0	0	1	0	0	0	0	7/8/1996 0:00:00
1990	3	41	2	13	32	2	1	0	0	0	0	0	1	2	46	64	14	6	0	0	7/8/1996 0:00:00
1990	3	41	2	13	32	3	1	0	0	0	0	0	1	2	46	64	14	9	0	0	7/8/1996 0:00:00
1990	3	41	2	13	32	101	1	0	0	0	0	0	0	0	21	28	17	14	0	0	7/8/1996 0:00:00
1990	3	41	2	13	32	103	1	0	0	0	0	0	0	0	1	7	0	0	0	0	7/8/1996 0:00:00
1990	3	41	2	13	32	112	1	0	0	0	0	0	0	0	3	3	0	0	0	0	7/8/1996 0:00:00
1990	3	41	2	13	32	114	1	0	0	0	0	0	0	0	0	1	0	0	0	0	7/8/1996 0:00:00
1990	3	41	2	13	32	118	1	0	0	0	0	0	0	1	69	126	33	27	0	0	7/8/1996 0:00:00
1990	3	41	2	13	32	188	1	0	0	0	0	0	0	0	1	1	0	0	0	0	7/8/1996 0:00:00
1990	3	41	2	13	32	101	9	0	0	0	0	0	0	0	5	8	2	16	0	0	7/8/1996 0:00:00
1990	3	41	2	13	32	103	9	0	0	0	0	0	0	0	0	1	0	0	0	0	7/8/1996 0:00:00
1990	3	41	2	13	32	112	9	0	0	0	0	0	0	0	1	1	1	0	0	0	7/8/1996 0:00:00
1990	3	41	2	13	32	114	9	0	0	0	0	0	0	0	0	1	0	0	0	0	7/8/1996 0:00:00
1990	3	41	2	13	32	118	9	0	0	0	0	0	0	0	19	39	8	35	0	0	7/8/1996 0:00:00
1990	3	41	3	1	32	2	1	0	0	0	0	43	60	398	624	473	361	194	134	20	7/8/1996 0:00:00
1990	3	41	3	1	32	3	1	0	0	0	0	47	64	421	656	517	389	218	156	29	7/8/1996 0:00:00
1990	3	41	3	1	32	101	1	0	0	0	0	133	194	2321	3582	2012	1501	722	1597	284	7/8/1996 0:00:00
1990	3	41	3	1	32	102	1	0	0	0	0	0	8	0	0	0	0	0	1	1	7/8/1996 0:00:00
1990	3	41	3	1	32	103	1	0	0	0	0	0	2	0	2	0	0	3	0	0	7/8/1996 0:00:00
1990	3	41	3	1	32	112	1	0	0	0	0	2	11	93	75	22	13	8	6	0	7/8/1996 0:00:00
1990	3	41	3	1	32	114	1	0	0	0	0	0	0	2	12	1	1	0	0	0	7/8/1996 0:00:00
1990	3	41	3	1	32	118	1	0	0	0	0	1	3	1	11	3	5	29	0	0	7/8/1996 0:00:00
1990	3	41	3	1	32	188	1	0	0	0	0	0	0	1	8	1	1	0	0	0	7/8/1996 0:00:00
1990	3	41	3	1	32	101	9	0	0	0	0	0	7	156	444	291	285	209	482	39	7/8/1996 0:00:00
1990	3	41	3	1	32	112	9	0	0	0	0	0	1	11	21	10	4	2	1	0	7/8/1996 0:00:00
1990	3	41	3	1	32	114	9	0	0	0	0	0	0	0	1	0	0	0	0	0	7/8/1996 0:00:00
1990	3	41	3	1	32	118	9	0	0	0	0	0	0	0	1	0	0	1	0	0	7/8/1996 0:00:00
1990	3	41	3	1	32	188	9	0	0	0	0	0	0	0	1	0	0	0	0	0	7/8/1996 0:00:00
1990	3	41	3	13	32	2	1	0	0	0	0	0	0	0	4	46	19	122	12	0	7/8/1996 0:00:00
1990	3	41	3	13	32	3	1	0	0	0	0	0	0	0	4	47	19	127	12	0	7/8/1996 0:00:00
1990	3	41	3	13	32	101	1	0	0	0	0	0	0	0	2	38	9	234	8	0	7/8/1996 0:00:00
1990	3	41	3	13	32	103	1	0	0	0	0	0	0	0	0	10	7	12	1	0	7/8/1996 0:00:00
1990	3	41	3	13	32	112	1	0	0	0	0	0	0	0	1	14	1	7	0	0	7/8/1996 0:00:00
1990	3	41	3	13	32	114	1	0	0	0	0	0	0	0	1	6	1	0	0	0	7/8/1996 0:00:00
1990	3	41	3	13	32	118	1	0	0	0	0	0	0	0	7	96	34	450	17	0	7/8/1996 0:00:00
1990	3	41	3	13	32	188	1	0	0	0	0	0	0	0	1	7	1	4	0	0	7/8/1996 0:00:00
1990	3	41	3	13	32	101	9	0	0	0	0	0	0	0	1	5	0	7	0	0	7/8/1996 0:00:00
1990	3	41	3	13	32	103	9	0	0	0	0	0	0	0	0	0	0	1	0	0	7/8/1996 0:00:00
1990	3	41	3	13	32	112	9	0	0	0	0	0	0	0	0	1	0	0	0	0	7/8/1996 0:00:00
1990	3	41	3	13	32	114	9	0	0	0	0	0	0	0	0	1	0	0	0	0	7/8/1996 0:00:00
1990	3	41	3	13	32	118	9	0	0	0	0	0	0	0	2	11	0	21	0	0	7/8/1996 0:00:00
1990	3	41	3	13	32	188	9	0	0	0	0	0	0	0	0	1	0	0	0	0	7/8/1996 0:00:00
1990	3	41	4	1	32	2	1	0	0	0	0	0	0	5	38	17	14	9	25	12	7/8/1996 0:00:00
1990	3	41	4	1	32	3	1	0	0	0	0	0	0	5	39	17	14	13	28	15	7/8/1996 0:00:00
1990	3	41	4	1	32	101	1	0	0	0	0	0	0	25	252	173	61	54	156	30	7/8/1996 0:00:00
1990	3	41	4	1	32	112	1	0	0	0	0	0	0	5	11	1	1	1	0	2	7/8/1996 0:00:00
1990	3	41	4	1	32	118	1	0	0	0	0	0	0	0	0	0	0	2	0	0	7/8/1996 0:00:00
1990	3	41	4	1	32	120	1	0	0	0	0	0	0	0	1	0	0	0	0	0	7/8/1996 0:00:00
1990	3	41	4	1	32	186	1	0	0	0	0	0	0	0	3	1	0	0	0	0	7/8/1996 0:00:00
1990	3	41	4	1	32	101	9	0	0	0	0	0	0	0	0	10	18	13	103	34	7/8/1996 0:00:00
1990	3	41	4	1	32	102	9	0	0	0	0	0	0	0	0	0	0	1	1	1	7/8/1996 0:00:00
1990	3	41	4	1	32	103	9	0	0	0	0	0	0	0	0	0	0	2	0	0	7/8/1996 0:00:00
1990	3	41	4	1	32	112	9	0	0	0	0	0	0	0	0	2	0	1	1	0	7/8/1996 0:00:00
1990	3	41	4	13	32	2	1	0	0	0	0	0	0	0	0	1	0	6	0	0	7/8/1996 0:00:00
1990	3	41	4	13	32	3	1	0	0	0	0	0	0	0	0	1	0	7	0	0	7/8/1996 0:00:00
1990	3	41	4	13	32	101	1	0	0	0	0	0	0	0	0	0	0	14	0	0	7/8/1996 0:00:00
1990	3	41	4	13	32	103	1	0	0	0	0	0	0	0	0	0	0	1	0	0	7/8/1996 0:00:00
1990	3	41	4	13	32	118	1	0	0	0	0	0	0	0	0	1	0	24	0	0	7/8/1996 0:00:00
1990	3	41	4	13	32	118	9	0	0	0	0	0	0	0	0	0	0	13	22	0	7/8/1996 0:00:00
1990	3	41	5	1	32	2	1	0	0	0	0	0	0	0	0	0	0	0	12	13	7/8/1996 0:00:00
1990	3	41	5	1	32	3	1	0	0	0	0	0	0	0	0	0	0	0	13	15	7/8/1996 0:00:00
1990	3	41	5	1	32	101	1	0	0	0	0	0	0	0	0	0	0	0	60	38	7/8/1996 0:00:00
1990	3	41	5	1	32	101	9	0	0	0	0	0	0	0	0	0	0	7	86	51	7/8/1996 0:00:00
1990	3	41	5	1	32	103	9	0	0	0	0	0	0	0	0	0	0	3	0	0	7/8/1996 0:00:00
1990	3	41	5	1	32	112	9	0	0	0	0	0	0	0	0	0	0	1	1	3	7/8/1996 0:00:00
1990	3	41	5	13	32	118	9	0	0	0	0	0	0	0	0	0	0	16	0	0	7/8/1996 0:00:00
1990	3	51	0	1	32	1	1	0	0	0	0	0	0	0	0	710	1041	71	0	0	7/8/1996 0:00:00
1990	3	51	0	1	32	2	1	0	0	0	0	0	0	0	0	46	96	22	0	0	7/8/1996 0:00:00
1990	3	51	0	1	32	3	1	0	0	0	0	0	0	0	0	46	96	22	0	0	7/8/1996 0:00:00
1990	3	51	0	1	32	101	1	0	0	0	0	0	0	0	0	31	64	21	0	0	7/8/1996 0:00:00
1990	3	51	0	1	32	112	1	0	0	0	0	0	0	0	0	0	2	0	0	0	7/8/1996 0:00:00
1990	3	51	0	1	32	101	9	0	1	0	0	0	0	17	78	527	913	344	46	8	7/8/1996 0:00:00
1990	3	51	0	1	32	112	9	0	0	0	0	0	0	0	1	6	5	2	0	0	7/8/1996 0:00:00
1990	3	51	0	1	32	122	9	0	0	0	0	0	0	0	0	1	0	0	0	0	7/8/1996 0:00:00
1990	3	51	0	1	32	280	9	0	0	0	0	0	0	0	0	1	0	1	0	0	7/8/1996 0:00:00
1990	3	51	0	42	32	1	1	0	0	0	0	0	0	0	0	155	102	0	0	0	7/8/1996 0:00:00
1990	3	51	0	42	32	2	1	0	0	0	0	0	0	0	0	29	6	0	0	0	7/8/1996 0:00:00
1990	3	51	0	42	32	3	1	0	0	0	0	0	0	0	0	33	6	0	0	0	7/8/1996 0:00:00
1990	3	51	0	42	32	280	1	0	0	0	0	0	0	0	0	14	4	0	0	0	7/8/1996 0:00:00
1990	3	51	2	1	32	1	1	0	0	0	0	0	0	0	0	42	5	0	0	0	7/8/1996 0:00:00
1990	3	51	2	1	32	2	1	0	0	0	0	0	0	0	0	11	1	0	0	0	7/8/1996 0:00:00
1990	3	51	2	1	32	3	1	0	0	0	0	0	0	0	0	11	1	0	0	0	7/8/1996 0:00:00
1990	3	51	2	1	32	101	1	0	0	0	0	0	0	0	0	5	0	0	0	0	7/8/1996 0:00:00
1990	3	51	2	1	32	101	9	0	0	0	0	0	0	0	0	0	0	2	0	0	7/8/1996 0:00:00
1990	3	51	2	42	32	1	1	0	0	0	0	0	0	0	0	19	124	9	0	0	7/8/1996 0:00:00
1990	3	51	2	42	32	2	1	0	0	0	0	0	0	0	0	12	14	3	0	0	7/8/1996 0:00:00
1990	3	51	2	42	32	3	1	0	0	0	0	0	0	0	0	12	15	3	0	0	7/8/1996 0:00:00
1990	3	51	2	42	32	280	1	0	0	0	0	0	0	0	0	7	7	3	0	0	7/8/1996 0:00:00
1990	3	51	2	42	32	280	9	0	0	0	0	0	0	0	0	1	1	0	0	0	7/8/1996 0:00:00
1990	3	51	3	1	32	101	9	0	0	71	63	4	0	0	0	0	13	0	0	0	7/8/1996 0:00:00
1990	3	51	3	1	32	186	9	0	0	0	2	1	0	0	0	0	0	0	0	0	7/8/1996 0:00:00
1990	3	51	3	42	32	1	1	0	0	0	0	0	0	0	0	128	9	0	0	0	7/8/1996 0:00:00
1990	3	51	3	42	32	2	1	0	0	0	0	0	0	0	0	41	31	0	0	0	7/8/1996 0:00:00
1990	3	51	3	42	32	3	1	0	0	0	0	0	0	0	0	44	33	0	0	0	7/8/1996 0:00:00
1990	3	51	3	42	32	280	1	0	0	0	0	0	0	0	0	33	24	0	0	0	7/8/1996 0:00:00
1990	3	51	3	42	32	469	1	0	0	0	0	0	0	0	0	1	0	0	0	0	7/8/1996 0:00:00
1990	3	51	3	42	32	280	9	0	0	0	0	0	0	0	0	4	4	8	0	0	7/8/1996 0:00:00
1990	3	51	4	42	32	1	1	0	0	0	0	0	0	0	0	96	40	0	0	0	7/8/1996 0:00:00
1990	3	51	4	42	32	2	1	0	0	0	0	0	0	0	0	5	2	0	0	0	7/8/1996 0:00:00
1990	3	51	4	42	32	3	1	0	0	0	0	0	0	0	0	5	2	0	0	0	7/8/1996 0:00:00
1990	3	51	4	42	32	280	1	0	0	0	0	0	0	0	0	3	2	0	0	0	7/8/1996 0:00:00
1990	3	53	0	1	32	2	1	0	0	0	0	0	0	0	2	65	28	5	0	0	7/8/1996 0:00:00
1990	3	53	0	1	32	3	1	0	0	0	0	0	0	0	2	65	28	5	0	0	7/8/1996 0:00:00
1990	3	53	0	1	32	101	1	0	0	0	0	0	0	0	1	35	11	1	0	0	7/8/1996 0:00:00
1990	3	53	0	1	32	101	9	0	1	0	0	0	10	103	1181	4319	2977	896	71	9	7/8/1996 0:00:00
1990	3	53	0	1	32	112	9	0	0	0	0	0	0	0	1	9	7	1	0	0	7/8/1996 0:00:00
1990	3	53	0	1	32	118	9	0	0	0	0	0	0	0	0	1	0	0	0	0	7/8/1996 0:00:00
1990	3	53	0	1	32	122	9	0	0	0	0	0	0	0	0	1	1	0	0	0	7/8/1996 0:00:00
1990	3	53	0	1	32	504	9	0	0	0	0	0	0	0	0	16	39	12	1	0	7/8/1996 0:00:00
1990	3	53	2	1	32	2	1	0	0	0	0	0	0	0	0	3	1	0	0	0	7/8/1996 0:00:00
1990	3	53	2	1	32	2	1	0	0	0	0	0	0	0	0	1	0	0	0	0	7/8/1996 0:00:00
1990	3	53	2	1	32	3	1	0	0	0	0	0	0	0	0	3	1	0	0	0	7/8/1996 0:00:00
1990	3	53	2	1	32	3	1	0	0	0	0	0	0	0	0	1	0	0	0	0	7/8/1996 0:00:00
1990	3	53	2	1	32	101	1	0	0	0	0	0	0	0	0	2	0	0	0	0	7/8/1996 0:00:00
1990	3	53	2	1	32	101	9	0	0	0	0	0	0	0	0	7	3	0	0	0	7/8/1996 0:00:00
1990	3	55	0	81	32	2	1	0	0	0	0	0	0	0	0	1	0	0	17	0	7/8/1996 0:00:00
1990	3	55	0	81	32	3	1	0	0	0	0	0	0	0	0	1	0	0	17	0	7/8/1996 0:00:00
1990	3	55	0	81	32	504	1	0	0	0	0	0	0	0	0	0	0	0	22	0	7/8/1996 0:00:00
1990	3	55	0	99	32	504	9	0	0	0	0	0	0	0	4	141	227	411	333	10	7/8/1996 0:00:00
1990	3	55	2	81	32	504	9	0	0	0	0	0	0	0	0	0	0	0	6	0	7/8/1996 0:00:00
1990	3	61	0	1	32	2	1	0	0	0	0	9	36	205	815	283	2	0	0	0	7/8/1996 0:00:00
1990	3	61	0	1	32	3	1	0	0	0	0	9	36	205	815	283	2	0	0	0	7/8/1996 0:00:00
1990	3	61	0	1	32	101	1	0	0	0	0	8	33	314	1938	365	0	0	0	0	7/8/1996 0:00:00
1990	3	61	0	1	32	114	1	0	0	0	0	0	0	0	0	1	0	0	0	0	7/8/1996 0:00:00
1990	3	61	0	1	32	118	1	0	0	0	0	0	0	0	1	0	0	0	0	0	7/8/1996 0:00:00
1990	3	61	0	1	32	204	1	0	0	0	0	0	0	0	0	3	0	0	0	0	7/8/1996 0:00:00
1990	3	61	0	1	32	504	1	0	0	0	0	0	0	0	0	18	0	0	0	0	7/8/1996 0:00:00
1990	3	61	0	1	32	101	9	0	0	0	0	0	38	187	1358	380	21	0	0	0	7/8/1996 0:00:00
1990	3	61	0	52	32	2	1	0	0	0	0	0	0	417	7	0	0	0	0	0	7/8/1996 0:00:00
1990	3	61	0	52	32	3	1	0	0	0	0	0	0	417	7	0	0	0	0	0	7/8/1996 0:00:00
1990	3	61	0	52	32	340	1	0	0	0	0	0	0	2915	39	0	0	0	0	0	7/8/1996 0:00:00
1990	3	61	0	52	32	340	9	0	0	0	0	0	0	5692	142	0	0	0	0	0	7/8/1996 0:00:00
1990	3	61	0	99	32	101	9	0	0	0	0	82	437	2166	19686	4297	57	0	0	0	7/8/1996 0:00:00
1990	3	61	0	99	32	112	9	0	0	0	0	0	1	4	11	6	0	0	0	0	7/8/1996 0:00:00
1990	3	61	0	99	32	114	9	0	0	0	0	0	0	0	3	1	0	0	0	0	7/8/1996 0:00:00
1990	3	61	0	99	32	118	9	0	0	0	0	0	0	1	3	0	0	0	0	0	7/8/1996 0:00:00
1990	3	61	0	99	32	122	9	0	0	0	0	0	0	1	1	3	0	0	0	0	7/8/1996 0:00:00
1990	3	61	0	99	32	202	9	0	0	0	0	0	3	7	0	0	20	0	0	0	7/8/1996 0:00:00
1990	3	61	0	99	32	204	9	0	0	0	0	0	0	0	2	5	2	2	13	0	7/8/1996 0:00:00
1990	3	61	0	99	32	318	9	0	0	0	0	0	0	3	2	0	0	0	0	0	7/8/1996 0:00:00
1990	3	61	0	99	32	340	9	0	0	0	0	0	0	22210	638	0	0	0	0	0	7/8/1996 0:00:00
1990	3	61	0	99	32	400	9	0	0	0	0	0	0	0	0	0	2	0	0	0	7/8/1996 0:00:00
1990	3	61	0	99	32	504	9	0	0	0	0	0	0	0	0	32	16	24	12	0	7/8/1996 0:00:00
1990	3	61	2	1	32	2	1	0	0	0	0	11	18	17	117	40	0	0	0	0	7/8/1996 0:00:00
1990	3	61	2	1	32	3	1	0	0	0	0	11	18	17	117	40	0	0	0	0	7/8/1996 0:00:00
1990	3	61	2	1	32	101	1	0	0	0	0	19	16	21	356	37	0	0	0	0	7/8/1996 0:00:00
1990	3	61	2	1	32	118	1	0	0	0	0	0	0	0	2	0	0	0	0	0	7/8/1996 0:00:00
1990	3	61	2	1	32	504	1	0	0	0	0	0	0	0	0	1	0	0	0	0	7/8/1996 0:00:00
1990	3	61	2	1	32	101	9	0	0	0	0	0	1	23	245	64	9	0	0	0	7/8/1996 0:00:00
1990	3	61	2	1	32	504	9	0	0	0	0	0	0	0	0	3	0	0	0	0	7/8/1996 0:00:00
1990	3	61	2	52	32	2	1	0	0	0	0	0	0	41	0	0	0	0	0	0	7/8/1996 0:00:00
1990	3	61	2	52	32	3	1	0	0	0	0	0	0	41	0	0	0	0	0	0	7/8/1996 0:00:00
1990	3	61	2	52	32	340	1	0	0	0	0	0	0	451	0	0	0	0	0	0	7/8/1996 0:00:00
1990	3	61	2	52	32	340	9	0	0	0	0	0	0	541	0	0	0	0	0	0	7/8/1996 0:00:00
1990	3	61	3	52	32	340	9	0	0	0	0	0	0	9	0	0	0	0	0	0	7/8/1996 0:00:00
1990	3	62	0	71	32	2	1	0	0	0	0	5	8	3	0	0	671	188	9	0	7/8/1996 0:00:00
1990	3	62	0	71	32	3	1	0	0	0	0	5	8	3	0	0	671	188	9	0	7/8/1996 0:00:00
1990	3	62	0	71	32	610	1	0	0	0	0	11	19	5	0	0	637	153	6	0	7/8/1996 0:00:00
1990	3	62	0	99	32	308	9	0	0	0	0	0	0	0	2	8	23	10	0	0	7/8/1996 0:00:00
1990	3	62	0	99	32	610	9	0	0	0	0	0	0	1	0	0	298	62	1	0	7/8/1996 0:00:00
1990	3	62	0	99	32	622	9	0	0	0	0	4	51	102	27	0	0	0	0	0	7/8/1996 0:00:00
1990	3	62	2	71	32	2	1	0	0	0	0	66	79	54	49	8	293	169	5	0	7/8/1996 0:00:00
1990	3	62	2	71	32	3	1	0	0	0	0	66	79	54	49	9	294	169	5	0	7/8/1996 0:00:00
1990	3	62	2	71	32	610	1	0	0	0	0	222	225	129	126	18	344	170	5	0	7/8/1996 0:00:00
1990	3	62	2	71	32	610	9	0	0	0	0	0	0	10	10	2	90	60	4	0	7/8/1996 0:00:00
1990	3	62	3	71	32	2	1	0	0	0	0	87	155	158	132	35	68	5	3	0	7/8/1996 0:00:00
1990	3	62	3	71	32	3	1	0	0	0	0	87	155	158	132	35	68	5	3	0	7/8/1996 0:00:00
1990	3	62	3	71	32	610	1	0	0	0	0	314	640	672	531	148	129	14	4	0	7/8/1996 0:00:00
1990	3	62	3	71	32	610	9	0	0	0	0	12	59	12	51	16	25	0	4	0	7/8/1996 0:00:00
1990	3	62	4	71	32	2	1	0	0	0	0	0	5	5	0	1	3	0	0	0	7/8/1996 0:00:00
1990	3	62	4	71	32	3	1	0	0	0	0	0	5	6	0	1	3	0	0	0	7/8/1996 0:00:00
1990	3	62	4	71	32	610	1	0	0	0	0	0	39	24	0	7	14	0	0	0	7/8/1996 0:00:00
1990	3	62	4	71	32	610	9	0	0	0	0	0	38	0	20	13	0	0	0	0	7/8/1996 0:00:00
1990	3	71	0	80	32	536	9	0	0	0	0	0	0	0	0	0	0	2	0	0	7/8/1996 0:00:00
1990	3	72	0	99	32	552	9	0	0	0	0	1	2	3	8	4	1	6	3	0	7/8/1996 0:00:00
1990	3	90	0	99	32	168	9	15	0	0	0	0	0	0	0	0	0	0	0	0	7/8/1996 0:00:00
1990	3	12	5	13	33	1	1	0	0	0	0	0	0	0	0	0	0	102	0	0	7/8/1996 0:00:00
1990	3	12	5	13	33	2	1	0	0	0	0	0	0	0	0	0	0	7	0	0	7/8/1996 0:00:00
1990	3	12	5	13	33	3	1	0	0	0	0	0	0	0	0	0	0	7	0	0	7/8/1996 0:00:00
1990	3	12	5	13	33	118	1	0	0	0	0	0	0	0	0	0	0	33	0	0	7/8/1996 0:00:00
1990	3	51	3	42	33	1	1	0	0	0	0	0	0	67	0	0	0	0	0	0	7/8/1996 0:00:00
1990	3	51	3	42	33	2	1	0	0	0	0	0	0	4	0	0	0	0	0	0	7/8/1996 0:00:00
1990	3	51	3	42	33	3	1	0	0	0	0	0	0	4	0	0	0	0	0	0	7/8/1996 0:00:00
1990	3	51	3	42	33	264	1	0	0	0	0	0	0	1	0	0	0	0	0	0	7/8/1996 0:00:00
1990	3	51	3	42	33	278	1	0	0	0	0	0	0	1	0	0	0	0	0	0	7/8/1996 0:00:00
1990	3	51	3	42	33	280	1	0	0	0	0	0	0	2	0	0	0	0	0	0	7/8/1996 0:00:00
1990	3	90	0	99	33	168	9	10	0	0	0	0	0	0	0	0	0	0	0	0	7/8/1996 0:00:00
1990	3	12	4	1	34	1	1	0	0	0	0	0	0	28	30	20	33	9	0	0	7/8/1996 0:00:00
1990	3	12	4	1	34	2	1	0	0	0	0	0	0	2	2	1	2	1	0	0	7/8/1996 0:00:00
1990	3	12	4	1	34	3	1	0	0	0	0	0	0	2	2	1	2	1	0	0	7/8/1996 0:00:00
1990	3	12	4	1	34	101	1	0	0	0	0	0	0	17	12	10	19	11	0	0	7/8/1996 0:00:00
1990	3	12	4	1	34	112	1	0	0	0	0	0	0	5	7	3	4	2	0	0	7/8/1996 0:00:00
1990	3	12	4	1	34	116	1	0	0	0	0	0	0	5	8	0	4	0	0	0	7/8/1996 0:00:00
1990	3	12	4	10	34	1	1	0	0	0	0	0	0	3	46	33	68	29	0	0	7/8/1996 0:00:00
1990	3	12	4	10	34	2	1	0	0	0	0	0	0	1	2	3	4	2	0	0	7/8/1996 0:00:00
1990	3	12	4	10	34	3	1	0	0	0	0	0	0	1	2	3	6	3	0	0	7/8/1996 0:00:00
1990	3	12	4	10	34	101	1	0	0	0	0	0	0	1	4	4	3	0	0	0	7/8/1996 0:00:00
1990	3	12	4	10	34	112	1	0	0	0	0	0	0	1	22	20	62	33	0	0	7/8/1996 0:00:00
1990	3	12	4	10	34	114	1	0	0	0	0	0	0	0	0	0	13	0	0	0	7/8/1996 0:00:00
1990	3	12	4	10	34	116	1	0	0	0	0	0	0	0	1	2	6	1	0	0	7/8/1996 0:00:00
1990	3	12	4	10	34	188	1	0	0	0	0	0	0	0	0	0	5	0	0	0	7/8/1996 0:00:00
1990	3	12	4	12	34	1	1	0	0	0	0	0	0	0	41	32	0	82	0	0	7/8/1996 0:00:00
1990	3	12	4	12	34	2	1	0	0	0	0	0	0	0	2	2	0	5	0	0	7/8/1996 0:00:00
1990	3	12	4	12	34	3	1	0	0	0	0	0	0	0	2	2	0	5	0	0	7/8/1996 0:00:00
1990	3	12	4	12	34	101	1	0	0	0	0	0	0	0	5	5	0	2	0	0	7/8/1996 0:00:00
1990	3	12	4	12	34	112	1	0	0	0	0	0	0	0	8	7	0	0	0	0	7/8/1996 0:00:00
1990	3	12	4	12	34	116	1	0	0	0	0	0	0	0	21	25	0	62	0	0	7/8/1996 0:00:00
1990	3	12	4	12	34	188	1	0	0	0	0	0	0	0	1	0	0	0	0	0	7/8/1996 0:00:00
1990	3	12	4	12	34	116	9	0	0	0	0	0	0	0	0	0	0	14	0	0	7/8/1996 0:00:00
1990	3	12	5	1	34	1	1	0	0	0	0	0	96	443	582	644	1022	440	332	64	7/8/1996 0:00:00
1990	3	12	5	1	34	2	1	0	0	0	0	0	7	25	37	37	57	27	24	7	7/8/1996 0:00:00
1990	3	12	5	1	34	3	1	0	0	0	0	0	7	25	37	37	57	27	25	7	7/8/1996 0:00:00
1990	3	12	5	1	34	101	1	0	0	0	0	0	32	183	293	368	467	221	464	100	7/8/1996 0:00:00
1990	3	12	5	1	34	102	1	0	0	0	0	0	0	1	1	0	0	0	0	10	7/8/1996 0:00:00
1990	3	12	5	1	34	112	1	0	0	0	0	0	12	61	119	119	155	66	56	11	7/8/1996 0:00:00
1990	3	12	5	1	34	114	1	0	0	0	0	0	0	1	2	2	1	0	0	0	7/8/1996 0:00:00
1990	3	12	5	1	34	116	1	0	0	0	0	0	14	112	114	55	19	8	3	8	7/8/1996 0:00:00
1990	3	12	5	1	34	118	1	0	0	0	0	0	0	0	0	1	0	0	0	0	7/8/1996 0:00:00
1990	3	12	5	1	34	101	9	0	0	0	0	0	0	0	0	0	7	0	0	0	7/8/1996 0:00:00
1990	3	12	5	1	34	112	9	0	0	0	0	0	0	0	0	0	3	0	0	0	7/8/1996 0:00:00
1990	3	12	5	1	34	116	9	0	0	0	0	0	0	0	0	0	2	0	0	0	7/8/1996 0:00:00
1990	3	12	5	3	34	1	1	0	0	0	0	0	0	0	0	0	18	0	0	0	7/8/1996 0:00:00
1990	3	12	5	3	34	2	1	0	0	0	0	0	0	0	0	0	3	0	0	0	7/8/1996 0:00:00
1990	3	12	5	3	34	3	1	0	0	0	0	0	0	0	0	0	3	0	0	0	7/8/1996 0:00:00
1990	3	12	5	3	34	103	1	0	0	0	0	0	0	0	0	0	11	0	0	0	7/8/1996 0:00:00
1990	3	12	5	3	34	112	1	0	0	0	0	0	0	0	0	0	1	0	0	0	7/8/1996 0:00:00
1990	3	12	5	10	34	1	1	0	0	0	0	0	459	92	1190	2329	1441	876	220	30	7/8/1996 0:00:00
1990	3	12	5	10	34	2	1	0	0	0	0	0	27	5	68	133	87	51	13	2	7/8/1996 0:00:00
1990	3	12	5	10	34	3	1	0	0	0	0	0	27	5	68	133	87	51	13	2	7/8/1996 0:00:00
1990	3	12	5	10	34	101	1	0	0	0	0	0	41	11	130	211	103	78	22	6	7/8/1996 0:00:00
1990	3	12	5	10	34	112	1	0	0	0	0	0	100	19	618	1101	529	292	89	11	7/8/1996 0:00:00
1990	3	12	5	10	34	114	1	0	0	0	0	0	0	0	2	4	2	0	0	0	7/8/1996 0:00:00
1990	3	12	5	10	34	116	1	0	0	0	0	0	58	12	69	194	83	7	2	2	7/8/1996 0:00:00
1990	3	12	5	12	34	1	1	0	0	0	0	0	677	971	813	1057	453	6	17	25	7/8/1996 0:00:00
1990	3	12	5	12	34	2	1	0	0	0	0	0	39	57	52	68	32	1	1	2	7/8/1996 0:00:00
1990	3	12	5	12	34	3	1	0	0	0	0	0	39	57	53	69	32	1	1	2	7/8/1996 0:00:00
1990	3	12	5	12	34	101	1	0	0	0	0	0	65	156	124	109	44	1	3	1	7/8/1996 0:00:00
1990	3	12	5	12	34	112	1	0	0	0	0	0	80	140	158	178	66	1	2	1	7/8/1996 0:00:00
1990	3	12	5	12	34	114	1	0	0	0	0	0	0	0	2	7	0	0	0	0	7/8/1996 0:00:00
1990	3	12	5	12	34	116	1	0	0	0	0	0	236	342	378	530	254	2	8	4	7/8/1996 0:00:00
1990	3	12	5	12	34	188	1	0	0	0	0	0	7	3	1	1	1	0	0	0	7/8/1996 0:00:00
1990	3	22	5	1	34	1	1	0	0	0	0	0	7	0	17	23	20	75	0	0	7/8/1996 0:00:00
1990	3	22	5	1	34	2	1	0	0	0	0	0	1	0	2	3	3	11	0	0	7/8/1996 0:00:00
1990	3	22	5	1	34	3	1	0	0	0	0	0	1	0	2	3	3	11	0	0	7/8/1996 0:00:00
1990	3	22	5	1	34	101	1	0	0	0	0	0	7	0	17	28	30	116	0	0	7/8/1996 0:00:00
1990	3	22	5	1	34	112	1	0	0	0	0	0	4	0	14	20	11	59	0	0	7/8/1996 0:00:00
1990	3	22	5	1	34	116	1	0	0	0	0	0	2	0	3	0	0	0	0	0	7/8/1996 0:00:00
1990	3	22	5	10	34	1	1	0	0	0	0	0	12	0	106	97	33	19	9	10	7/8/1996 0:00:00
1990	3	22	5	10	34	2	1	0	0	0	0	0	1	0	17	15	6	4	2	2	7/8/1996 0:00:00
1990	3	22	5	10	34	3	1	0	0	0	0	0	1	0	17	15	7	4	2	2	7/8/1996 0:00:00
1990	3	22	5	10	34	101	1	0	0	0	0	0	0	0	33	45	3	10	0	1	7/8/1996 0:00:00
1990	3	22	5	10	34	112	1	0	0	0	0	0	4	0	264	157	28	25	6	8	7/8/1996 0:00:00
1990	3	22	5	10	34	116	1	0	0	0	0	0	3	0	4	49	6	1	1	1	7/8/1996 0:00:00
1990	3	22	5	12	34	1	1	0	0	0	0	0	0	0	0	6	9	0	0	0	7/8/1996 0:00:00
1990	3	22	5	12	34	2	1	0	0	0	0	0	0	0	0	1	2	0	0	0	7/8/1996 0:00:00
1990	3	22	5	12	34	3	1	0	0	0	0	0	0	0	0	1	2	0	0	0	7/8/1996 0:00:00
1990	3	22	5	12	34	112	1	0	0	0	0	0	0	0	0	3	5	0	0	0	7/8/1996 0:00:00
1990	3	22	5	12	34	116	1	0	0	0	0	0	0	0	0	14	31	0	0	0	7/8/1996 0:00:00
1990	3	41	3	1	34	2	1	0	0	0	0	0	0	0	0	0	1	0	4	0	7/8/1996 0:00:00
1990	3	41	3	1	34	3	1	0	0	0	0	0	0	0	0	0	1	0	4	0	7/8/1996 0:00:00
1990	3	41	3	1	34	101	1	0	0	0	0	0	0	0	0	0	2	0	38	0	7/8/1996 0:00:00
1990	3	41	4	1	34	2	1	0	0	0	0	0	0	0	1	5	4	0	3	1	7/8/1996 0:00:00
1990	3	41	4	1	34	3	1	0	0	0	0	0	0	0	1	5	4	0	4	1	7/8/1996 0:00:00
1990	3	41	4	1	34	101	1	0	0	0	0	0	0	0	0	20	31	0	20	2	7/8/1996 0:00:00
1990	3	41	4	1	34	112	1	0	0	0	0	0	0	0	0	1	0	0	0	0	7/8/1996 0:00:00
1990	3	41	4	1	34	101	9	0	0	0	0	0	0	0	26	0	0	0	3	0	7/8/1996 0:00:00
1990	3	41	4	21	34	2	1	0	0	0	0	0	0	0	1	0	0	0	0	0	7/8/1996 0:00:00
1990	3	41	4	21	34	3	1	0	0	0	0	0	0	0	1	0	0	0	0	0	7/8/1996 0:00:00
1990	3	41	4	21	34	186	1	0	0	0	0	0	0	0	11	0	0	0	0	0	7/8/1996 0:00:00
1990	3	51	2	1	34	1	1	0	0	0	0	38	43	0	0	0	0	0	0	0	7/8/1996 0:00:00
1990	3	51	2	1	34	2	1	0	0	0	0	5	8	0	0	0	0	0	0	0	7/8/1996 0:00:00
1990	3	51	2	1	34	3	1	0	0	0	0	5	9	0	0	0	0	0	0	0	7/8/1996 0:00:00
1990	3	51	2	1	34	101	1	0	0	0	0	7	11	0	0	0	0	0	0	0	7/8/1996 0:00:00
1990	3	51	2	1	34	112	1	0	0	0	0	1	1	0	0	0	0	0	0	0	7/8/1996 0:00:00
1990	3	51	2	16	34	120	9	0	0	0	0	1	1	0	0	0	0	0	0	0	7/8/1996 0:00:00
1990	3	51	3	1	34	101	9	0	0	0	0	7	12	8	0	4	0	0	0	0	7/8/1996 0:00:00
1990	3	51	3	1	34	112	9	0	0	0	0	1	1	0	0	0	0	0	0	0	7/8/1996 0:00:00
1990	3	51	3	1	34	186	9	0	0	0	0	0	0	0	0	2	0	0	0	0	7/8/1996 0:00:00
1990	3	51	3	99	34	280	9	0	0	0	0	0	0	0	0	0	0	1	0	0	7/8/1996 0:00:00
1990	3	51	3	99	34	469	9	0	0	0	0	0	0	0	0	1	0	0	0	0	7/8/1996 0:00:00
1990	3	51	4	1	34	101	9	0	0	0	0	0	0	0	0	0	3	0	1	0	7/8/1996 0:00:00
1990	3	51	4	1	34	186	9	0	0	0	0	0	0	0	0	0	2	0	0	0	7/8/1996 0:00:00
1990	3	71	5	89	34	1	1	0	0	0	0	0	0	0	142	130	0	141	39	0	7/8/1996 0:00:00
1990	3	71	5	89	34	2	1	0	0	0	0	0	0	0	16	16	0	16	5	0	7/8/1996 0:00:00
1990	3	71	5	89	34	3	1	0	0	0	0	0	0	0	16	16	0	16	5	0	7/8/1996 0:00:00
1990	3	71	5	89	34	529	1	0	0	0	0	0	0	0	865	751	0	748	158	0	7/8/1996 0:00:00
1990	3	12	4	1	35	1	1	0	0	0	0	0	0	0	0	0	45	0	0	63	7/8/1996 0:00:00
1990	3	12	4	1	35	2	1	0	0	0	0	0	0	0	0	0	3	0	0	5	7/8/1996 0:00:00
1990	3	12	4	1	35	3	1	0	0	0	0	0	0	0	0	0	3	0	0	5	7/8/1996 0:00:00
1990	3	12	4	1	35	101	1	0	0	0	0	0	0	0	0	0	6	0	0	45	7/8/1996 0:00:00
1990	3	12	4	1	35	112	1	0	0	0	0	0	0	0	0	0	3	0	0	1	7/8/1996 0:00:00
1990	3	12	4	1	35	116	1	0	0	0	0	0	0	0	0	0	11	0	0	0	7/8/1996 0:00:00
1990	3	12	4	10	35	1	1	0	0	0	0	0	0	0	54	0	0	0	0	0	7/8/1996 0:00:00
1990	3	12	4	10	35	2	1	0	0	0	0	0	0	0	3	0	0	0	0	0	7/8/1996 0:00:00
1990	3	12	4	10	35	3	1	0	0	0	0	0	0	0	3	0	0	0	0	0	7/8/1996 0:00:00
1990	3	12	4	10	35	101	1	0	0	0	0	0	0	0	4	0	0	0	0	0	7/8/1996 0:00:00
1990	3	12	4	10	35	112	1	0	0	0	0	0	0	0	25	0	0	0	0	0	7/8/1996 0:00:00
1990	3	12	4	10	35	116	1	0	0	0	0	0	0	0	1	0	0	0	0	0	7/8/1996 0:00:00
1990	3	12	4	11	35	1	1	0	0	0	0	0	0	0	0	0	0	37	0	0	7/8/1996 0:00:00
1990	3	12	4	11	35	2	1	0	0	0	0	0	0	0	0	0	0	3	0	0	7/8/1996 0:00:00
1990	3	12	4	11	35	3	1	0	0	0	0	0	0	0	0	0	0	3	0	0	7/8/1996 0:00:00
1990	3	12	4	11	35	101	1	0	0	0	0	0	0	0	0	0	0	1	0	0	7/8/1996 0:00:00
1990	3	12	4	11	35	103	1	0	0	0	0	0	0	0	0	0	0	1	0	0	7/8/1996 0:00:00
1990	3	12	4	11	35	112	1	0	0	0	0	0	0	0	0	0	0	7	0	0	7/8/1996 0:00:00
1990	3	12	4	11	35	114	1	0	0	0	0	0	0	0	0	0	0	17	0	0	7/8/1996 0:00:00
1990	3	12	5	1	35	1	1	0	7	0	224	210	580	561	166	78	87	53	69	256	7/8/1996 0:00:00
1990	3	12	5	1	35	2	1	0	1	0	18	15	39	35	12	5	7	4	6	21	7/8/1996 0:00:00
1990	3	12	5	1	35	3	1	0	1	0	18	15	42	36	12	5	7	4	6	21	7/8/1996 0:00:00
1990	3	12	5	1	35	101	1	0	0	0	148	87	175	187	73	51	51	8	11	280	7/8/1996 0:00:00
1990	3	12	5	1	35	102	1	0	0	0	34	13	48	15	0	0	1	1	1	2	7/8/1996 0:00:00
1990	3	12	5	1	35	103	1	0	0	0	8	1	2	1	0	0	0	0	0	0	7/8/1996 0:00:00
1990	3	12	5	1	35	106	1	0	0	0	0	0	4	1	0	0	0	0	1	0	7/8/1996 0:00:00
1990	3	12	5	1	35	112	1	0	0	0	3	1	63	105	32	29	13	3	6	24	7/8/1996 0:00:00
1990	3	12	5	1	35	114	1	0	0	0	31	14	19	9	3	4	0	2	1	1	7/8/1996 0:00:00
1990	3	12	5	1	35	116	1	0	0	0	0	0	27	73	18	9	13	0	0	6	7/8/1996 0:00:00
1990	3	12	5	1	35	120	1	0	0	0	2	1	1	1	1	1	0	0	0	0	7/8/1996 0:00:00
1990	3	12	5	1	35	186	1	0	0	0	0	2	3	0	0	0	0	0	0	0	7/8/1996 0:00:00
1990	3	12	5	1	35	188	1	0	0	0	0	1	3	1	0	0	0	0	0	0	7/8/1996 0:00:00
1990	3	12	5	2	35	1	1	0	0	74	464	229	716	0	4	0	40	36	54	0	7/8/1996 0:00:00
1990	3	12	5	2	35	2	1	0	0	5	30	16	42	0	1	0	3	2	4	0	7/8/1996 0:00:00
1990	3	12	5	2	35	3	1	0	0	5	30	19	42	0	1	0	3	2	4	0	7/8/1996 0:00:00
1990	3	12	5	2	35	101	1	0	0	15	59	33	78	0	0	0	1	0	1	0	7/8/1996 0:00:00
1990	3	12	5	2	35	102	1	0	0	48	247	160	369	0	1	0	6	5	6	0	7/8/1996 0:00:00
1990	3	12	5	2	35	103	1	0	0	0	14	4	1	0	0	0	0	0	2	0	7/8/1996 0:00:00
1990	3	12	5	2	35	106	1	0	0	0	0	0	1	0	0	0	0	0	0	0	7/8/1996 0:00:00
1990	3	12	5	2	35	112	1	0	0	0	0	0	20	0	0	0	1	2	0	0	7/8/1996 0:00:00
[truncated: 89,030 more rows]
