# Supplementary material for: Signatures of the collapse and incipient recovery of an overexploited marine ecosystem
Source: R Soc Open Sci. 2017 Jul 5;4(7):170215. doi: 10.1098/rsos.170215 (PMC5541544; doi:10.1098/rsos.170215)
Supplement: Groundfish data for analysis [file rsos170215supp2.zip › NAFO effort data/tonnage.txt]

1,0-24.9 (Canada only)
2,25-49.9 (Canada only)
0,Not known
2,0-49.9
3,50-149.9
4,150-499.9
5,500-999.9
6,1000-1999.9
7,2000 & over
