# Supplementary material for: Signatures of the collapse and incipient recovery of an overexploited marine ecosystem
Source: R Soc Open Sci. 2017 Jul 5;4(7):170215. doi: 10.1098/rsos.170215 (PMC5541544; doi:10.1098/rsos.170215)
Supplement: Groundfish data for analysis [file rsos170215supp2.zip › composite_index.csv]

year	climate_index
1950	-4.502599414
1951	10.21855538
1952	8.599769859
1953	8.501138911
1954	2.060343872
1955	0.708033329
1956	1.343778688
1957	-9.060335496
1958	11.37845696
1959	-4.239558677
1960	7.286080677
1961	0.322182899
1962	14.65873999
1963	12.83432127
1964	12.05241951
1965	23.13547915
1966	32.56117776
1967	10.74413646
1968	14.80013398
1969	14.96564116
1970	4.465507731
1971	-2.133482767
1972	-32.2454391
1973	-14.10278476
1974	-12.69747527
1975	-3.189555099
1976	1.948902298
1977	3.028266647
1978	12.89986748
1979	20.21847407
1980	4.237650306
1981	17.40620856
1982	-2.844443242
1983	-15.62723764
1984	-32.77632262
1985	-20.4830753
1986	-5.009068315
1987	1.688527669
1988	6.569240337
1989	-6.094683116
1990	-19.31171621
1991	-36.74257582
1992	-24.18451264
1993	-27.58247778
1994	-16.85415353
1995	-7.557364946
1996	1.653931842
1997	0.920577611
1998	9.95296505
1999	15.09648
2000	3.977190414
2001	7.230215711
2002	3.209725578
2003	9.143417179
2004	24.97363542
2005	24.7317175
2006	36.47597414
2007	7.29085501
2008	17.21375009
2009	-0.844875999
2010	32.45255848
2011	29.21285315
2012	14.9175601
2013	11.38351355
2014	-10.23404477
2015	-19.10352579
2016	4.138925333
