# Supplementary material for: Signatures of the collapse and incipient recovery of an overexploited marine ecosystem
Source: R Soc Open Sci. 2017 Jul 5;4(7):170215. doi: 10.1098/rsos.170215 (PMC5541544; doi:10.1098/rsos.170215)
Supplement: Groundfish data for analysis [file rsos170215supp2.zip › fishing_effort_data.csv]

year	type	effort	catch
1981	benthic	11919400	278556
1981	invertebrate	329575	30710
1981	pelagic	786225	59795
1982	benthic	9119750	314899
1982	invertebrate	414037.5	27179
1982	pelagic	1052100	47786
1983	benthic	8315212.5	312345
1983	invertebrate	217387.5	11932
1983	pelagic	1129500	50508
1984	benthic	9305875	313149
1984	invertebrate	207512.5	10904
1984	pelagic	1271250	69134
1985	benthic	10139550	315857
1985	invertebrate	142125	8363
1985	pelagic	1526650	73039
1986	benthic	13047925	379844
1986	invertebrate	220562.5	9835
1986	pelagic	2962037.5	102304
1987	benthic	16291825	370102
1987	invertebrate	404125	9162
1987	pelagic	2878987.5	99038
1988	benthic	12847775	345932
1988	invertebrate	909475	17330
1988	pelagic	1571575	128131
1989	benthic	13164112.5	329645
1989	invertebrate	1389500	19341
1989	pelagic	1570175	122733
1990	benthic	11726112.5	292402
1990	invertebrate	1103437.5	22747
1990	pelagic	3182325	154657
1991	benthic	11420987.5	216923
1991	invertebrate	1719587.5	25980
1991	pelagic	425250	65170
1992	benthic	8377125	79098
1992	invertebrate	2051162.5	26646
1992	pelagic	45662.5	40536
1993	benthic	3851200	41260
1993	invertebrate	2015300	35006
1993	pelagic	41425	49704
1994	benthic	3246450	23519
1994	invertebrate	1535125	44422
1994	pelagic	15600	6037
1995	benthic	613112.5	11528
1995	invertebrate	1718625	49434
1995	pelagic	24725	5143
1996	benthic	1642625	16993
1996	invertebrate	1711150	60552
1996	pelagic	36750	30857
1997	benthic	1605287.5	17159
1997	invertebrate	2463725	84043
1997	pelagic	23162.5	21109
1998	benthic	2194537.5	21275
1998	invertebrate	2983137.5	104605
1998	pelagic	32162.5	34689
1999	benthic	2023312.5	27877
1999	invertebrate	2347950	115440
1999	pelagic	24287.5	23879
2000	benthic	3675487.5	35229
2000	invertebrate	2559700	120711
2000	pelagic	38662.5	25158
2001	benthic	3169700	37322
2001	invertebrate	3841537.5	112855
2001	pelagic	13212.5	24312
2002	benthic	5345825	32968
2002	invertebrate	3016900	123879
2002	pelagic	22375	22041
2003	benthic	4837500	29814
2003	invertebrate	1545350	120946
2003	pelagic	13062.5	21666
2004	benthic	5862925	19979
2004	invertebrate	4511050	148917
2004	pelagic	61375	46824
2005	benthic	2388587.5	22892
2005	invertebrate	4787150	138913
2005	pelagic	1774925	62531
2006	benthic	1574275	18658
2006	invertebrate	4706312.5	155056
2006	pelagic	1428512.5	60800
2007	benthic	2064000	18081
2007	invertebrate	5073150	155097
2007	pelagic	43575	53061
2008	benthic	1283950	17577
2008	invertebrate	3338675	153256
2008	pelagic	912075	41764
2009	benthic	1361662.5	15882
2009	invertebrate	3355450	118644
2009	pelagic	687600	35030
2010	benthic	1771225	17104
2010	invertebrate	3630487.5	135277
2010	pelagic	255950	32958
2011	benthic	2481937.5	20326
2011	invertebrate	3306875	117623
2011	pelagic	23912.5	23410
2012	benthic	843212.5	19227
2012	invertebrate	2822350	116350
2012	pelagic	26800	26915
2013	benthic	2503075	22269
2013	invertebrate	2233450	110440
2013	pelagic	101525	29756
